# Supplementary material for: Mitochondrial calcium uniporter complex controls T-cell-mediated immune responses
Source: EMBO Rep. 2024 Dec 2;26(2):407–42. doi: 10.1038/s44319-024-00313-4 (PMC11772621; doi:10.1038/s44319-024-00313-4)
Supplement: Supplementary file 3 — Source data Fig. 1 [file 44319_2024_313_MOESM3_ESM.zip]

Archive with 16 entries (8 files):
- 1J/
- 1J/Fig 1-Panel J.xlsx
- 1A/
- 1A/Figure 1-panel A.xlsx
- 1C/
- 1C/Fig1-Panel C.xlsx
- 1B/
- 1B/Figure 1-Panel B.xlsx
- 1G/
- 1G/Fig1-Panel G.xlsx
- 1E/
- 1E/Fig 1-Panel E.xlsx
- 1I/
- 1I/Fig1-Panel I.xlsx
- 1H/
- 1H/Fig1-Panel H.xlsx
