# Supplementary material for: Mitochondrial calcium uniporter complex controls T-cell-mediated immune responses
Source: EMBO Rep. 2024 Dec 2;26(2):407–42. doi: 10.1038/s44319-024-00313-4 (PMC11772621; doi:10.1038/s44319-024-00313-4)
Supplement: Supplementary file 3 — Source data Fig. 1 [file 44319_2024_313_MOESM3_ESM.zip › 1J/Fig 1-Panel J.xlsx]

## Sheet: Sheet1
	H2DCFDA (mean RFU)
Naive repeat 1	1855
Naive repeat 2	1881
Naive repeat 3	1338.33
Effector repeat 1	14646.7
Effector repeat 2	11044.3
Effector repeat 3	12064.3
