# Supplementary material for: Mitochondrial calcium uniporter complex controls T-cell-mediated immune responses
Source: EMBO Rep. 2024 Dec 2;26(2):407–42. doi: 10.1038/s44319-024-00313-4 (PMC11772621; doi:10.1038/s44319-024-00313-4)
Supplement: Supplementary file 3 — Source data Fig. 1 [file 44319_2024_313_MOESM3_ESM.zip › 1A/Figure 1-panel A.xlsx]

## Sheet: Timeline
Time (hrs)	Naive			Dynabeads
	Mean RFU	n		Mean RFU	n
0	12471.7	8		13440.4	8
24	16299.6	8		30829.6	8
48	16877.5	8		80014.2	8
72	18025.4	8		167960	8

## Sheet: Endpoint proliferation
	Naive	Effector
Donor 1	6570	237393
Donor 2	37193.3	311737
Donor 3	13066.7	145110
Donor 4	28133.3	175887
Donor 5	10013.3	71393.3
Donor 6	8026.67	81163.3
Donor 7	8060	142040
Donor 8	13926.7	206177
