# Supplementary material for: Mitochondrial calcium uniporter complex controls T-cell-mediated immune responses
Source: EMBO Rep. 2024 Dec 2;26(2):407–42. doi: 10.1038/s44319-024-00313-4 (PMC11772621; doi:10.1038/s44319-024-00313-4)
Supplement: Supplementary file 3 — Source data Fig. 1 [file 44319_2024_313_MOESM3_ESM.zip › 1C/Fig1-Panel C.xlsx]

## Sheet: Sheet1
	Invasion (total number of cells)
Naive repeat 1	2620
Naive repeat 2	25266.7
Naive repeat 3	7513.33
Effector repeat 1	39933.3
Effector repeat 2	50100
Effector repeat 3	31913.3
