# Supplementary material for: Mitochondrial calcium uniporter complex controls T-cell-mediated immune responses
Source: EMBO Rep. 2024 Dec 2;26(2):407–42. doi: 10.1038/s44319-024-00313-4 (PMC11772621; doi:10.1038/s44319-024-00313-4)
Supplement: Supplementary file 3 — Source data Fig. 1 [file 44319_2024_313_MOESM3_ESM.zip › 1B/Figure 1-Panel B.xlsx]

## Sheet: Sheet1
	IL-2 release (ng/mL)
Naive-repeat 1	0.285937
Naive repeat 2	0.545894
Naive repeat 3	1.3024
Effector repeat 1	61.0576
Effector repeat 2	56.0629
Effector repeat 3	14.7207
