# Supplementary material for: Mitochondrial calcium uniporter complex controls T-cell-mediated immune responses
Source: EMBO Rep. 2024 Dec 2;26(2):407–42. doi: 10.1038/s44319-024-00313-4 (PMC11772621; doi:10.1038/s44319-024-00313-4)
Supplement: Supplementary file 3 — Source data Fig. 1 [file 44319_2024_313_MOESM3_ESM.zip › 1G/Fig1-Panel G.xlsx]

## Sheet: timeline
Time	Naive	Effector
0	0.308412	0.552835
0.030933	0.293146	0.549802
0.064033	0.307022	0.550742
0.0974	0.303809	0.553843
0.13075	0.306332	0.553441
0.164083	0.305869	0.558105
0.197367	0.306766	0.547134
0.230633	0.318319	0.555118
0.263633	0.30575	0.550453
0.296983	0.303646	0.54981
0.330267	0.305975	0.550327
0.3636	0.30795	0.557623
0.396967	0.311703	0.554805
0.430083	0.309069	0.556024
0.463417	0.308485	0.557252
0.4967	0.313985	0.562428
0.53005	0.312223	0.555905
0.5634	0.311648	0.558716
0.59675	0.312924	0.559079
0.630117	0.314846	0.56028
0.6634	0.306936	0.557603
0.69665	0.319264	0.552441
0.73	0.322239	0.55316
0.763183	0.319143	0.5512
0.796533	0.315625	0.550621
0.83005	0.317754	0.55217
0.863233	0.309709	0.554942
0.89665	0.318555	0.553092
0.9299	0.315809	0.539114
0.962917	0.299134	0.559218
0.996217	0.317523	0.5894
1.02957	0.34868	0.624334
1.06292	0.352291	0.685808
1.09627	0.372861	0.722916
1.12943	0.375458	0.768699
1.16278	0.384101	0.808634
1.19607	0.387514	0.833101
1.22932	0.386911	0.866658
1.26262	0.402565	0.884918
1.29597	0.391164	0.896192
1.32932	0.402807	0.913427
1.36267	0.403067	0.92625
1.39598	0.414756	0.932922
1.42927	0.412651	0.938954
1.46248	0.406512	0.950874
1.4957	0.405238	0.952458
1.52898	0.414401	0.961343
1.56208	0.416849	0.970557
1.59537	0.39287	0.97288
1.62863	0.405424	0.978823
1.66198	0.417117	0.977373
1.69533	0.409556	0.988424
1.72867	0.412707	0.980541
1.76203	0.41707	0.987069
1.7953	0.406371	0.985994
1.82848	0.420532	0.993461
1.86183	0.41682	1.00185
1.89537	0.418748	0.995866
1.92848	0.412705	1.00075
1.96177	0.418801	0.999593
1.99512	0.413087	1.01016
2.02847	0.422239	1.01132
2.06173	0.412716	1.00443
2.09508	0.428089	1.00475
2.12835	0.405627	1.01088
2.16165	0.409985	1.01615
2.19477	0.408191	1.01312
2.22812	0.409261	1.01753
2.26147	0.413574	1.01688
2.29475	0.418299	1.02393
2.32803	0.420151	1.022
2.36132	0.425937	1.03109
2.39467	0.410057	1.02857
2.42795	0.428831	1.02174
2.46132	0.411264	1.02494
2.49467	0.412974	1.02134
2.5278	0.412148	1.02657
2.56107	0.413438	1.02842
2.59427	0.41808	1.01385
2.62748	0.412364	1.02607
2.66085	0.414224	1.02129
2.6939	0.411362	1.02972
2.72725	0.406698	1.02896
2.76067	0.412639	1.03542
2.79388	0.411448	1.02296
2.82708	0.408061	1.03028
2.86043	0.410993	1.0235
2.89378	0.411403	1.02794
2.92697	0.418567	1.02384
2.96032	0.405297	1.02867
2.9936	0.416851	1.02892
3.02695	0.416715	1.03112
3.06022	0.421692	1.02512
3.09358	0.423185	1.03032
3.12693	0.415637	1.02522
3.16028	0.41209	1.0319
3.19355	0.421108	1.02075
3.22677	0.414578	1.01921
3.25982	0.414232	1.02422
3.29305	0.411814	1.03039
3.32623	0.407802	1.02031
3.35947	0.408256	1.02477
3.39268	0.408802	1.01305
3.42588	0.410171	1.01221
3.45915	0.39976	1.01134
3.49242	0.411172	1.01635
3.52568	0.411803	1.00136
3.55893	0.413808	1.00926
3.59217	0.409308	1.01861
3.62528	0.406798	1.01429
3.65853	0.419924	1.00794
3.69182	0.413769	1.00076
3.7251	0.414301	1.00778
3.75838	0.411109	0.997727
3.79167	0.401028	1.00707
3.82493	0.408725	0.998745
3.85795	0.40374	0.998041
3.8913	0.408625	0.999649
3.92465	0.400584	1.00158
3.95792	0.420382	1.00301
3.9911	0.40361	1.00614
4.02445	0.404963	1.00575
4.05773	0.404571	1.00151
4.09095	0.39	0.996667
4.1248	0.395331	0.985917
4.1576	0.422361	0.99067
4.19093	0.413635	1.00242
4.2243	0.407099	0.984451
4.25765	0.407415	0.981425
4.29093	0.39894	0.99113
4.32422	0.400848	0.989176
4.35733	0.402101	0.993769
4.39058	0.405144	0.989859
4.42387	0.408738	0.989752
4.45715	0.413864	1.00046
4.49017	0.401255	0.99273
4.52352	0.3996	0.9942
4.55687	0.399188	0.989748
4.59022	0.410061	0.993145
4.62357	0.41233	0.98502
4.65692	0.401086	0.991528
4.69003	0.40891	0.988754
4.72338	0.407893	0.990215
4.75667	0.398261	0.986416
4.79018	0.399686	0.982966
4.82337	0.393116	0.981826
4.85672	0.407495	0.978937
4.88998	0.398131	0.985774
4.92327	0.399978	0.975741
4.95662	0.406238	0.974851
4.9899	0.398107	0.975517
5.02318	0.400632	0.973046
5.05637	0.395366	0.967213
5.08972	0.409635	0.974883
5.12308	0.390531	0.978434
5.15643	0.392137	0.970357
5.18963	0.401229	0.969098
5.22283	0.404691	0.972516
5.25605	0.390619	0.966696
5.28927	0.393447	0.966269
5.32253	0.403678	0.962916
5.35582	0.399392	0.96214
5.38918	0.39615	0.96935
5.42233	0.396646	0.966743
5.45563	0.396705	0.959178
5.48897	0.38949	0.951809
5.52235	0.39155	0.955529
5.55568	0.398915	0.963721
5.5889	0.397708	0.959671
5.62225	0.390652	0.945216
5.65562	0.391786	0.945581
5.68895	0.393187	0.948199
5.72225	0.391268	0.936253
5.75543	0.389078	0.937246
5.78887	0.382539	0.951474
5.82215	0.378724	0.940527
5.85533	0.383058	0.941105
5.88868	0.398954	0.948387
5.92202	0.395692	0.947816
5.95538	0.389478	0.943644
5.98873	0.386324	0.936389
6.02208	0.393872	0.936749
6.05552	0.387276	0.939746
6.08835	0.400509	0.928816
6.12153	0.39214	0.937982
6.15488	0.396386	0.923292
6.18817	0.388299	0.92881
6.22152	0.385426	0.92341
6.25488	0.397827	0.920738
6.28813	0.385574	0.938128
6.32142	0.380384	0.934855
6.3547	0.411804	0.930397
6.38803	0.381214	0.919819

## Sheet: Basal mito calcium
Cell #	Naive	Effector
1	0.224803	0.627639
2	0.193607	0.5938
3	0.207375	0.590063
4	0.187033	0.812458
5	0.210777	0.651799
6	0.196385	0.682439
7	0.209744	0.606141
8	0.2106	0.534029
9	0.203398	0.471694
10	0.195339	0.5178
11	0.29403	0.543978
12	0.227328	0.656651
13	0.235584	0.748109
14	0.310812	0.683113
15	0.311614	0.632368
16	0.403537	0.592302
17	0.375071	0.674441
18	0.356147	0.615642
19	0.315236	0.55735
20	0.326412	0.641722
21	0.318031	0.608027
22	0.326612	0.524019
23	0.336907	0.611749
24	0.335293	0.683466
25	0.323851	0.724871
26	0.329719	0.475725
27	0.305603	0.58207
28	0.323277	0.639459
29	0.322007	0.741651
30	0.326374	0.590439
31	0.341377	0.602205
32	0.331999	0.514164
33	0.305221	0.785852
34	0.324449	0.680496
35	0.328046	0.706569
36	0.355857	0.627683
37	0.303441	0.562436
38	0.336366	0.686133
39	0.320775	0.606981
40	0.283356	0.672365
41	0.306615	0.674371
42	0.298461	0.746302
43	0.279177	0.718792
44	0.300964	0.717591
45	0.304369	0.656699
46	0.321205	0.823493
47	0.327671	0.65113
48	0.315786	0.604944
49	0.342038	0.616112
50	0.34044	0.541696
51	0.331483	0.609907
52	0.365035	0.559198
53	0.335577	0.557147
54	0.325243	0.492768
55	0.288998	0.678143
56	0.299342	0.597991
57	0.295996	0.665191
58	0.320659	0.552512
59	0.308627	0.604836
60	0.348162	0.670098
61	0.386606	0.605736
62	0.161117	0.651027
63	0.279093	0.678034
64	0.199432	0.583458
65	0.176496	0.567185
66	0.227885	0.605393
67	0.214858	0.533807
68	0.193843	0.538774
69	0.208115	0.617444
70	0.218884	0.458307
71	0.190782	0.534507
72	0.257361	0.488457
73	0.459196	0.662751
74	0.196449	0.592004
75	0.599595	0.520503
76	0.415479	0.547656
77	0.156572	0.64926
78	0.229983	0.562041
79	0.209626	0.577476
80	0.156549	0.563072
81	0.298082	0.543141
82	0.252482	0.596755
83	0.311185	0.514642
84	0.278468	0.612189
85	0.273676	0.582997
86	0.22925	0.609719
87	0.372803	0.615949
88	0.232483	0.575715
89	0.323819	0.567052
90	0.218508	0.547584
91	0.229139	0.641808
92	0.198958	0.63033
93	0.240881	0.585246
94	0.174768	0.550613
95	0.244124	0.578342
96	0.219104	0.568664
97	0.226368	0.477198
98	0.240226	0.566809
99	0.518314	0.521445
100	0.230623	0.443348
101	0.552255	0.594665
102	0.208538	0.517544
103	0.2414	0.452012
104	0.162133	0.438096
105	0.243106	0.461059
106	0.318219	0.384466
107	0.196275	0.594945
108	0.312459	0.59242
109	0.240205	0.559787
110	0.267548	0.67994
111	0.255239	0.683019
112	0.362915	0.525971
113	0.323781	0.679181
114	0.327834	0.641282
115	0.32042	0.461286
116	0.230471	0.45019
117	0.214347	0.617497
118	0.165026	0.519149
119	0.225605	0.500519
120	0.234515	0.529136
121	0.250543	0.481157
122	0.182449	0.468196
123	0.155446	0.628296
124	0.19753	0.61609
125	0.190553	0.704505
126	0.203897	0.549227
127	0.317548	0.612289
128	0.216286	0.617249
129	0.27116	0.616621
130	0.281689	0.569592
131	0.084295	0.570526
132	0.520427	0.491774
133	0.490767	0.463295
134	0.198897	0.451747
135	0.218269	0.502674
136	0.156256	0.525871
137	0.159009	0.562565
138	0.393811	0.573699
139	0.207027	0.519582
140	0.202119	0.552399
141	0.380583	0.587852
142	0.218459	0.553735
143	0.22114	0.488839
144	0.231636	0.487301
145	0.190545	0.575192
146	0.266966	0.668567
147	0.548103	0.597864
148	0.123781	0.582176
149	0.883964	0.544223
150	0.485444	0.339624
151	0.3215	0.548036
152	0.21759	0.601289
153	0.456638	0.525989
154	0.202385	0.662733
155	0.198919	0.28731
156	0.288524	0.255203
157	0.320111	0.309625
158	0.299746	0.673292
159	0.280848	0.781051
160	0.599279	0.499535
161	0.461928	0.285729
162	0.187803	0.552277
163	0.738173	0.540152
164	0.430844	0.47628
165	0.361538	0.318246
166	0.199934	0.278913
167	0.514883	0.594963
168	0.836799	0.608405
169	0.429031	0.623776
170	0.16501	0.531083
171	0.117437	0.544026
172	0.532665	0.530943
173	0.250714	0.577587
174	0.170473	0.562891
175	0.359165	0.577821
176	0.371147	0.510693
177	0.518492	0.375207
178	0.379086	0.601303
179	0.433072	0.550558
180	0.378587	0.466157
181	0.433892	0.52207
182	0.465286	0.47998
183	0.360028	0.541494
184	0.460656	0.348465
185	0.248082	0.511303
186	0.269232	0.555971
187	0.356416	0.533117
188	0.230358	0.699968
189	0.336332	0.509892
190	0.44054	0.595372
191	0.34402	0.442735
192	0.511261	0.536666
193	0.34053	0.625935
194	0.309073	0.594103
195	0.477103	0.52827
196	0.434723	0.607972
197	0.405797	0.449998
198	0.461186	0.447294
199	0.349972	0.420565
200	0.291651	0.681542
201	0.494367	0.520938
202	0.351581	0.651456
203	0.248644	0.519207
204	0.285345	0.693278
205	0.31882	0.669949
206	0.404985	0.596071
207	0.380411	0.608517
208	0.399617	0.658968
209	0.440376	0.681416
210	0.383721	0.616843
211	0.336719	0.548067
212	0.381082	0.652058
213	0.30521	0.465589
214	0.398374	0.559473
215	0.401256	0.58527
216	0.347278	0.607215
217	0.419145	0.64403
218	0.247852	0.538516
219	0.282941	0.61316
220	0.313851	0.593183
221	0.345919	0.475464
222	0.347418	0.497482
223	0.18585	0.549124
224	0.321814	0.426816
225		0.487891
226		0.539124
227		0.539081
228		0.484309
229		0.438921
230		0.545703
231		0.545779
232		0.535185
233		0.533234
234		0.698278
235		0.625724
236		0.56973
237		0.579362
238		0.629456
239		0.635205
240		0.575057
241		0.396352
242		0.483418
243		0.697662
244		0.601063
245		0.625075
246		0.621168
247		0.573917
248		0.435785
249		0.512022
250		0.510255
251		0.539311
252		0.521586
253		0.571753
254		0.583818
255		0.432205
256		0.420319
257		0.386046
258		0.432001
259		0.262001
260		0.296391
261		0.581227
262		0.444444
263		0.477669
264		0.672351
265		0.490827
266		0.476681
267		0.520127
268		0.515474
269		0.515674
270		0.485999
271		0.535727
272		0.517921
273		0.462846
274		0.427499
275		0.487692
276		0.517023
277		0.430159
278		0.49545
279		0.524348
280		0.489131
281		0.512373
282		0.523742
283		0.409521
284		0.4473
285		0.408331
286		0.495328
287		0.41369
288		0.474302
289		0.433965
290		0.469935
291		0.202217
292		0.397268
293		0.48668
294		0.222535
295		0.577261
296		0.51224
297		0.297257
298		0.520385
299		0.48488
300		0.596583
301		0.671518
302		0.519594
303		0.279474
304		0.458293
305		0.430833
306		0.410617
307		0.431917
308		0.494188
309		0.354635
310		0.704793
311		0.532665
312		0.562384
313		0.535712
314		0.496802
315		0.669826
316		0.632196
317		0.567698
318		0.576044
319		0.524402
320		0.575582
321		0.559904
322		0.564861
323		0.500872
324		0.441741
325		0.525038
326		0.577896
327		0.735488
328		0.518554
329		0.4629
330		0.579076
331		0.58532
332		0.694729
333		0.761886
334		0.761733
335		1.21819
336		0.864488
337		0.617624
338		0.469993
339		0.600703
340		0.596532
341		0.606586
342		0.574069
343		0.573443
344		0.507454
345		0.50801
346		0.521964
347		0.997925
348		0.584828
349		0.799406
350		0.674882
351		0.599719
352		0.572609
353		0.864691
354		0.435686
355		0.53642
356		0.449579
357		0.440896
358		0.459924
359		0.463317
360		0.596199
361		0.545564
362		0.460481
363		0.504581
364		0.453386
365		0.445356
366		0.481604
367		0.643448
368		0.619116
369		0.44489
370		0.392815
371		0.356674

## Sheet: Mito calcium uptake
Cell #	Naive	Effector
1	0.084078	0.84875
2	0.083305	0.707413
3	0.065663	0.869902
4	0.079834	1.25967
5	0.09592	0.425627
6	0.125089	1.02542
7	0.107123	1.03231
8	0.074824	0.231848
9	0.102285	0.602004
10	0.049654	0.629981
11	0.26921	0.618084
12	0.035237	1.12376
13	0.052408	0.869639
14	0.142159	1.11891
15	0.21581	1.01273
16	0.131933	0.623202
17	0.291864	0.93001
18	0.224344	1.14216
19	0.198031	0.735172
20	0.208698	0.827859
21	0.252735	0.872631
22	0.29235	0.720499
23	0.176938	1.11153
24	0.267704	0.776814
25	0.182042	1.15809
26	0.165342	0.506628
27	0.182487	0.797108
28	0.170406	1.18736
29	0.173617	1.04421
30	0.193617	0.736565
31	0.167736	0.644466
32	0.249171	0.609785
33	0.149181	0.90166
34	0.116197	1.22774
35	0.16718	1.56497
36	0.243114	1.18598
37	0.207231	0.847782
38	0.205275	1.42913
39	0.229145	1.02986
40	0.193927	1.36962
41	0.133406	1.04442
42	0.203749	1.01932
43	0.252837	1.4133
44	0.168825	1.41375
45	0.201676	1.18904
46	0.213024	0.849117
47	0.137247	0.969842
48	0.188511	0.879733
49	0.290479	1.25617
50	0.163434	0.591403
51	0.144897	1.04151
52	0.074718	0.912733
53	0.162359	0.899893
54	0.160188	0.746381
55	0.18786	0.879904
56	0.174157	0.722187
57	0.184227	0.724749
58	0.192466	0.611067
59	0.235099	0.835686
60	0.318762	0.019521
61	0.27529	0.601246
62	0.10056	0.84272
63	0.26549	0.95787
64	0.069621	0.821424
65	0.091049	0.633064
66	0.132594	0.07911
67	0.104193	0.407639
68	0.185917	0.511372
69	0.052255	0.750826
70	0.058311	0.497088
71	0.084301	0.371596
72	0.087703	0.492884
73	0.639632	0.440943
74	0.022686	0.668203
75	0.768621	0.500551
76	0.426853	0.489664
77	0.068509	0.907473
78	0.250678	0.071618
79	0.067089	0.489096
80	0.277642	0.499417
81	0.205772	0.055887
82	0.082211	0.777001
83	0.212348	0.50232
84	0.069983	0.749038
85	0.086837	0.678666
86	0.227536	0.633824
87	0.281473	0.671093
88	0.057461	0.60393
89	0.207016	0.523613
90	0.068209	0.514774
91	0.063978	0.988227
92	0.06673	0.799363
93	0.093541	0.92979
94	0.074675	0.494784
95	0.054967	0.603622
96	0.079472	0.11428
97	0.09857	0.384334
98	0.085464	0.093168
99	0.830578	0.440985
100	0.050824	0.276677
101	1.71065	0.692211
102	0.024701	0.412197
103	0.281699	0.294861
104	0.163134	0.131489
105	0.108697	0.361885
106	0.243652	0.179383
107	0.087921	0.355225
108	0.024051	0.817316
109	0.128968	0.990354
110	0.279571	1.49424
111	0.359227	1.18958
112	0.520876	0.618049
113	0.384475	1.14004
114	0.24604	0.856868
115	0.173985	0.228968
116	0.098577	0.206748
117	0.233439	0.275063
118	0.040491	0.902994
119	0.062406	0.890436
120	0.054844	0.946928
121	0.10879	0.966813
122	0.063849	0.66707
123	0.071083	1.34305
124	0.130851	2.1145
125	0.215074	1.9659
126	0.102882	0.882501
127	0.217172	1.44986
128	0.112935	1.27554
129	0.206204	1.43124
130	0.389998	1.25179
131	0.031678	0.88802
132	1.32175	0.972261
133	0.629116	0.284782
134	0.076286	0.730594
135	0.074844	0.973798
136	0.055651	0.90814
137	0.107289	1.23113
138	0.110851	1.27409
139	0.022613	0.920838
140	0.022093	1.12142
141	0.479068	1.27157
142	0.028462	1.09333
143	0.048011	0.711854
144	0.046168	0.672506
145	0.047385	0.91968
146	0.115694	0.840254
147	0.024148	1.27486
148	0.12182	1.00316
149	0.088878	0.965523
150	0.038768	0.149392
151	0.042209	1.13959
152	0.033481	0.237673
153	0.103018	0.748724
154	0.080925	0.848427
155	0.119879	0.224173
156	0.214925	0.174789
157	0.181271	0.271842
158	0.169599	1.46884
159	0.413218	0.943147
160	0.414918	0.226032
161	0.41535	0.054225
162	0.062788	1.2595
163	0.033214	1.07254
164	0.348567	0.414613
165	0.293302	0.158354
166	0.082122	0.087645
167	0.125971	0.090955
168	0.316665	0.499925
169	0.08631	0.594683
170	0.052044	0.437868
171	0.077053	0.426195
172	0.121587	0.496475
173	0.051942	0.267636
174	0.110414	0.519558
175	0.2681	0.082415
176	0.264437	0.406999
177	1.21999	0.076886
178	0.449369	0.661955
179	0.512417	0.463794
180	0.376487	0.333326
181	0.581926	0.116359
182	0.587546	0.395872
183	0.407312	0.268149
184	0.600969	0.292777
185	0.14098	0.649876
186	0.187369	0.034379
187	0.49414	0.772468
188	0.203133	0.725673
189	0.312381	0.072949
190	0.777472	0.423156
191	0.175401	0.373002
192	0.604973	0.069539
193	0.499759	0.073855
194	0.61848	0.656268
195	0.487033	0.647551
196	0.544456	0.401858
197	0.498961	0.336815
198	0.509818	0.34735
199	0.234449	0.235165
200	0.497047	0.518697
201	0.963195	0.613161
202	0.483675	0.636667
203	0.543035	0.47369
204	0.107768	1.20183
205	0.273166	0.77373
206	0.534821	0.661589
207	0.587005	0.548554
208	0.494998	0.882366
209	0.624104	0.764481
210	0.368529	0.888061
211	0.447191	0.720456
212	0.580523	0.902244
213	0.481132	0.275746
214	0.562005	0.027298
215	0.471142	0.843337
216	0.919198	0.68872
217	0.607609	1.03429
218	0.540371	0.492355
219	0.202446	-0.01079
220	0.87317	0.790652
221	0.341401	0.383355
222	0.444597	0.525412
223	0.348865	0.612551
224	0.603982	0.239488
225		0.440042
226		0.062989
227		0.495861
228		0.508562
229		0.466667
230		0.584385
231		1.38329
232		0.580413
233		0.480107
234		1.32259
235		1.07084
236		0.641083
237		0.417106
238		0.857615
239		0.141666
240		0.649248
241		0.19554
242		0.506982
243		0.845361
244		0.728798
245		0.877985
246		0.701657
247		0.29371
248		0.334136
249		0.530223
250		0.21684
251		0.213715
252		0.635365
253		0.625593
254		0.458191
255		0.353891
256		0.251499
257		0.153484
258		0.473172
259		0.057875
260		0.023783
261		0.668964
262		0.120185
263		0.614709
264		0.101311
265		0.674701
266		0.128678
267		0.44789
268		0.451131
269		0.417768
270		0.60983
271		0.613773
272		0.58231
273		0.478543
274		0.388745
275		0.482557
276		0.528501
277		0.402725
278		0.351809
279		0.633519
280		0.194388
281		0.508659
282		0.500519
283		0.44472
284		0.629966
285		0.351331
286		0.611739
287		0.343019
288		0.532352
289		0.444787
290		0.42048
291		0.086613
292		0.409033
293		0.60472
294		0.121251
295		0.796483
296		0.616218
297		0.068406
298		0.679201
299		0.467879
300		0.787427
301		0.926838
302		0.522482
303		0.076001
304		0.526835
305		0.379591
306		0.21064
307		0.396204
308		0.690612
309		0.176072
310		1.223
311		0.158137
312		0.608962
313		0.463517
314		0.26672
315		0.178925
316		0.290037
317		1.22357
318		0.589232
319		0.068989
320		0.698131
321		0.474223
322		0.315995
323		0.439002
324		0.422536
325		0.0796
326		1.22607
327		0.701646
328		0.393973
329		0.147959
330		0.7138
331		0.607071
332		1.26696
333		1.79851
334		1.59341
335		0.250383
336		0.039504
337		1.10177
338		0.441961
339		0.876549
340		1.07067
341		0.533577
342		0.623191
343		0.230208
344		0.210781
345		0.158183
346		0.749496
347		0.05674
348		0.29654
349		0.473882
350		2.03107
351		0.824034
352		0.712549
353		1.04117
354		0.601955
355		0.709621
356		0.658008
357		0.626178
358		0.721595
359		0.82164
360		1.79512
361		1.18426
362		1.05447
363		1.26559
364		0.915413
365		0.541628
366		0.613961
367		1.37913
368		0.841706
369		0.615852
370		0.566076
371		0.32623
