# Supplementary material for: Mitochondrial calcium uniporter complex controls T-cell-mediated immune responses
Source: EMBO Rep. 2024 Dec 2;26(2):407–42. doi: 10.1038/s44319-024-00313-4 (PMC11772621; doi:10.1038/s44319-024-00313-4)
Supplement: Supplementary file 3 — Source data Fig. 1 [file 44319_2024_313_MOESM3_ESM.zip › 1E/Fig 1-Panel E.xlsx]

## Sheet: Sheet1
2^-∆Ct	Naive								Effector
	Donor 1	Donor 2	Donor 3	Donor 4	Donor 5	Donor 6	Donor 7		Donor 1	Donor 2	Donor 3	Donor 4	Donor 5	Donor 6	Donor 7
MCUa	0.22	0.23	0.21	0.22					0.77	0.76	1.33	0.72
MCUb	6.59	5.65	5.53		1.69	2.85	2.8		5.47	3.39	6.14		1.26	1.16	1.5
EMRE	4.1	3.53	3.61	2.73					2.09	0.78	3.45	1.87
Micu1	0.55	0.96	0.87	0.65					1.05	1.38	1.33	1.4
Micu2	1.05	1.38	1.33	1.4					0.75	1.04	1.42	1.92
Micu3	0.4	0.78	0.96	1.02					0.15	0.2	0.19	0.22
MCUR1	0.07	0.05	0.04	0.07					0.45	0.27	0.28	0.48
