# Supplementary material for: Mitochondrial calcium uniporter complex controls T-cell-mediated immune responses
Source: EMBO Rep. 2024 Dec 2;26(2):407–42. doi: 10.1038/s44319-024-00313-4 (PMC11772621; doi:10.1038/s44319-024-00313-4)
Supplement: Supplementary file 3 — Source data Fig. 1 [file 44319_2024_313_MOESM3_ESM.zip › 1I/Fig1-Panel I.xlsx]

## Sheet: Sheet1
Cell #	Naive	Effector
1	0.627845	0.664782
2	0.369425	0.296631
3	0.522658	0.689465
4	0.517011	0.707593
5	0.531791	0.538646
6	0.155963	0.350583
7	0.288547	0.576887
8	0.38789	0.481516
9	0.193058	0.560977
10	0.443524	0.720386
11	0.425506	0.591143
12	0.291763	0.800932
13	0.447966	0.652068
14	0.416833	0.562066
15	0.504059	0.464665
16	0.308947	0.597766
17	0.483966	0.573904
18	0.745532	0.81078
19	0.660124	0.382335
20	0.483244	1.17623
21	0.348864	0.733605
22	0.613876	0.63103
23	0.413502	0.540689
24	0.340009	0.628839
25	0.328501	0.53899
26	0.56258	0.816997
27	0.571731	0.513287
28	0.374985	0.775826
29	0.183123	0.60378
30	0.236603	0.50349
31	0.266965	0.638042
32	0.220007	0.458126
33	0.206324	0.524372
34	0.21016	0.684813
35	0.201803	0.817905
36	0.425526	0.837077
37	0.458961	0.866037
38	0.351305	0.764837
39	0.665394	1.00744
40	0.298828	0.94675
41	0.443925	0.857281
42	0.287892	0.632286
43	0.366114	0.692136
44		0.777
45		0.709574
46		0.804502
47		0.805903
48		0.926148
49		0.75687
50		0.79733
51		0.56608
52		0.570851
53		0.826944
54		0.550993
55		0.369385
56		0.366894
57		0.300266
58		0.334832
59		0.397808
60		0.414404
61		0.47692
62		0.537754
63		0.535701
64		0.455292
65		0.623001
66		0.317091
67		0.539308
68		0.401447
69		0.556377
70		0.418737
71		0.743503
