# Supplementary material for: Mitochondrial calcium uniporter complex controls T-cell-mediated immune responses
Source: EMBO Rep. 2024 Dec 2;26(2):407–42. doi: 10.1038/s44319-024-00313-4 (PMC11772621; doi:10.1038/s44319-024-00313-4)
Supplement: Supplementary file 3 — Source data Fig. 1 [file 44319_2024_313_MOESM3_ESM.zip › 1H/Fig1-Panel H.xlsx]

## Sheet: timeline
Time	Naive	Effector
0	0.350728	0.556144
0.030933	0.374046	0.561219
0.064033	0.364553	0.565185
0.0974	0.367718	0.562616
0.13075	0.361176	0.559733
0.164083	0.370308	0.560236
0.197367	0.340916	0.564939
0.230633	0.376936	0.561386
0.263633	0.369518	0.56195
0.296983	0.351801	0.564569
0.330267	0.36454	0.559903
0.3636	0.365037	0.559256
0.396967	0.361601	0.568456
0.430083	0.377305	0.565394
0.463417	0.371001	0.563334
0.4967	0.374577	0.566081
0.53005	0.394378	0.563736
0.5634	0.377842	0.561647
0.59675	0.363752	0.566104
0.630117	0.376691	0.563455
0.6634	0.393466	0.562647
0.69665	0.365627	0.559863
0.73	0.387976	0.561756
0.763183	0.394916	0.561211
0.796533	0.373707	0.564321
0.83005	0.377016	0.560315
0.863233	0.391435	0.557698
0.89665	0.355156	0.556255
0.9299	0.380039	0.553936
0.962917	0.369808	0.570912
0.996217	0.410923	0.684519
1.02957	0.473923	0.686406
1.06292	0.497201	0.754233
1.09627	0.548537	0.796382
1.12943	0.568139	0.845541
1.16278	0.615544	0.886687
1.19607	0.638878	0.925211
1.22932	0.645613	0.957645
1.26262	0.61118	0.979684
1.29597	0.661977	0.997146
1.32932	0.619971	1.01725
1.36267	0.606975	1.03603
1.39598	0.613984	1.04367
1.42927	0.619845	1.05847
1.46248	0.604807	1.06443
1.4957	0.665618	1.06781
1.52898	0.625688	1.0685
1.56208	0.620059	1.07175
1.59537	0.635014	1.069
1.62863	0.643468	1.07681
1.66198	0.666448	1.09542
1.69533	0.65842	1.08477
1.72867	0.621598	1.09046
1.76203	0.634772	1.08067
1.7953	0.640986	1.09073
1.82848	0.637212	1.09679
1.86183	0.640507	1.09285
1.89537	0.629994	1.0902
1.92848	0.616379	1.08309
1.96177	0.656146	1.08637
1.99512	0.626296	1.09187
2.02847	0.605812	1.08398
2.06173	0.642435	1.08832
2.09508	0.593269	1.08257
2.12835	0.638235	1.08121
2.16165	0.608081	1.07128
2.19477	0.627684	1.07876
2.22812	0.642527	1.08009
2.26147	0.614588	1.07763
2.29475	0.615975	1.0731
2.32803	0.603971	1.07154
2.36132	0.607986	1.07721
2.39467	0.614782	1.06277
2.42795	0.63304	1.06381
2.46132	0.632144	1.06329
2.49467	0.640222	1.06104
2.5278	0.606978	1.05826
2.56107	0.620161	1.06191
2.59427	0.616559	1.05506
2.62748	0.609909	1.05302
2.66085	0.615556	1.05696
2.6939	0.637841	1.0379
2.72725	0.619496	1.05049
2.76067	0.639234	1.04907
2.79388	0.616395	1.05742
2.82708	0.620567	1.05574
2.86043	0.620484	1.04341
2.89378	0.590571	1.04048
2.92697	0.632385	1.04162
2.96032	0.614826	1.04466
2.9936	0.633998	1.04652
3.02695	0.613224	1.03982
3.06022	0.610986	1.03593
3.09358	0.634551	1.03622
3.12693	0.610744	1.04207
3.16028	0.618238	1.03282
3.19355	0.591284	1.02074
3.22677	0.592639	1.02787
3.25982	0.579387	1.02263
3.29305	0.60984	1.02544
3.32623	0.612664	1.02164
3.35947	0.634096	1.01838
3.39268	0.589741	1.01421
3.42588	0.607569	1.01121
3.45915	0.601866	1.01517
3.49242	0.612438	1.01608
3.52568	0.593359	1.01467
3.55893	0.608141	1.00808
3.59217	0.599798	1.00473
3.62528	0.587459	1.00285
3.65853	0.56827	1.00392
3.69182	0.596122	1.00049
3.7251	0.567614	0.993532
3.75838	0.599824	0.995479
3.79167	0.585491	0.990972
3.82493	0.591535	0.985822
3.85795	0.605981	0.977814
3.8913	0.590507	0.984103
3.92465	0.579194	0.978694
3.95792	0.594813	0.976223
3.9911	0.567495	0.974492
4.02445	0.567277	0.965181
4.05773	0.571878	0.964208
4.09095	0.608591	0.959626
4.1248	0.571814	0.957036
4.1576	0.551669	0.957649
4.19093	0.583999	0.938363
4.2243	0.575021	0.955956
4.25765	0.559528	0.95579
4.29093	0.54745	0.939327
4.32422	0.591923	0.936002
4.35733	0.567234	0.937145
4.39058	0.56464	0.931375
4.42387	0.557001	0.938637
4.45715	0.560004	0.924172
4.49017	0.564929	0.925202
4.52352	0.555235	0.917584
4.55687	0.55748	0.918691
4.59022	0.55706	0.91088
4.62357	0.575017	0.908124
4.65692	0.564625	0.908785
4.69003	0.553049	0.915758
4.72338	0.565399	0.905152
4.75667	0.572826	0.905736
4.79018	0.563798	0.901964
4.82337	0.55244	0.903146
4.85672	0.556123	0.902228
4.88998	0.561663	0.904114
4.92327	0.558104	0.887888
4.95662	0.548485	0.893123
4.9899	0.575522	0.890874
5.02318	0.550826	0.888184
5.05637	0.554141	0.882207
5.08972	0.542783	0.878994
5.12308	0.55715	0.876144
5.15643	0.540796	0.869289
5.18963	0.542697	0.872782

## Sheet: Basal mito calcium
Cell #	Naive	Effector
1	0.34598	0.511505
2	0.418668	0.535662
3	0.442368	0.545557
4	0.372649	0.523338
5	0.308427	0.480326
6	0.389368	0.508146
7	0.335441	0.453852
8	0.361226	0.456551
9		0.471401
10		0.516982
11		0.570045
12		0.454186
13		0.419988
14		0.775246
15		0.686003
16		0.651966
17		0.829587
18		0.643513
19		0.658865

## Sheet: Mito calcium uptake
Cell #	Naive	Effector
1	0.203138	0.413185
2	0.323146	0.477318
3	0.386099	0.320728
4	0.246258	0.462699
5	0.174483	0.335425
6	0.3056	0.371247
7	0.179257	0.359198
8	0.117452	0.269243
9		0.237378
10		0.668022
11		0.843534
12		0.213414
13		0.249298
14		1.28437
15		0.202311
16		0.331853
17		1.20125
18		0.876023
19		0.582799
