# Supplementary material for: Mitochondrial calcium uniporter complex controls T-cell-mediated immune responses
Source: EMBO Rep. 2024 Dec 2;26(2):407–42. doi: 10.1038/s44319-024-00313-4 (PMC11772621; doi:10.1038/s44319-024-00313-4)
Supplement: Supplementary file 4 — Source data Fig. 2 [file 44319_2024_313_MOESM4_ESM.zip]

Archive with 20 entries (12 files):
- 2B/
- 2B/Figure 2-panel B.xlsx
- 2E/
- 2E/Fig 2-Panel E.xlsx
- 2D/
- 2D/Fig 2-Panel D.xlsx
- 2G/
- 2G/_35S_raw data/
- 2G/_35S_raw data/35S labeling-raw data-Donor 1.tif
- 2G/_35S_raw data/35S labeling-raw data-Donors 2 and 3.tif
- 2G/_35S_raw data/35S labeling-raw image-Donors 2 and 3-labelled.pptx
- 2G/_35S_raw data/35S labeling-raw image-Donors 2 and 3-labelled.tif
- 2G/_35S_raw data/Thumbs.db
- 2G/Fig 2-Panel G.xlsx
- 2F/
- 2F/Fig 2-Panel F.xlsx
- 2A/
- 2A/Figure 2-panel A.xlsx
- 2C/
- 2C/Fig 2-Panel C.xlsx
