# Supplementary material for: Mitochondrial calcium uniporter complex controls T-cell-mediated immune responses
Source: EMBO Rep. 2024 Dec 2;26(2):407–42. doi: 10.1038/s44319-024-00313-4 (PMC11772621; doi:10.1038/s44319-024-00313-4)
Supplement: Supplementary file 4 — Source data Fig. 2 [file 44319_2024_313_MOESM4_ESM.zip › 2B/Figure 2-panel B.xlsx]

## Sheet: Basal OCR
	Naive	Effector
Donor 1	34	156
Donor 2	34	87
Donor 3	17	108

## Sheet: Maximal OCR
	Naive	Effector
Donor 1	47	252
Donor 2	65	179
Donor 3	25	175

## Sheet: Basal ECAR
	Naive	Effector
Donor 1	4.3363	113.007
Donor 2	6.76498	66.0456
Donor 3	3.64594	89.0599
