# Supplementary material for: Mitochondrial calcium uniporter complex controls T-cell-mediated immune responses
Source: EMBO Rep. 2024 Dec 2;26(2):407–42. doi: 10.1038/s44319-024-00313-4 (PMC11772621; doi:10.1038/s44319-024-00313-4)
Supplement: Supplementary file 4 — Source data Fig. 2 [file 44319_2024_313_MOESM4_ESM.zip › 2E/Fig 2-Panel E.xlsx]

## Sheet: Representative curves
Time (min)	Naive	Effector
0	7.36798	26.2044
0.0332333	7.36695	26.2319
0.06665	7.39199	26.2892
0.0996667	7.39867	26.3095
0.133217	7.41215	26.3521
0.1665	7.41006	26.3684
0.199933	7.40976	26.3621
0.233117	7.41925	26.4231
0.266767	7.42145	26.4739
0.3	7.39711	26.4762
0.333217	7.40125	26.5145
0.366417	7.38248	26.5372
0.400483	7.39486	26.54
0.43305	7.43187	26.5886
0.46705	7.41189	26.6201
0.499767	7.41295	26.6531
0.533633	7.43846	26.7024
0.566883	7.3758	26.7126
0.599933	7.40035	26.7259
0.633333	7.43439	26.7695
0.666483	7.45492	26.7644
0.699867	7.43675	26.8096
0.733367	7.43703	26.8544
0.766617	7.44396	26.878
0.8001	7.43712	26.8793
0.83325	7.45597	26.8947
0.8667	7.41963	26.8949
0.89995	7.46163	26.9208
0.933367	7.5055	26.9073
0.96655	7.44696	26.9524
0.999833	7.4732	26.951
1.03323	7.43681	26.9952
1.06637	7.44364	26.9472
1.09975	7.45265	27.0169
1.13353	7.44082	26.9931
1.16675	7.4594	26.9803
1.20015	7.48809	27.0062
1.23332	7.47938	27.0198
1.26628	7.44581	26.9916
1.29998	7.42105	27.0209
1.33308	7.46135	26.9967
1.36635	7.43196	27.0462
1.39967	7.43427	27.005
1.43345	7.44569	27.0196
1.46658	7.45408	27.0629
1.50007	7.42881	27.0543
1.53335	7.44719	27.0521
1.56668	7.41937	27.0511
1.60007	7.42963	27.0664
1.63322	7.43857	27.0834
1.66655	7.40542	27.044
1.69997	7.42558	27.0522
1.73373	7.40023	27.0653
1.76663	7.44468	27.0704
1.79983	7.42249	27.102
1.83367	7.45573	27.0605
1.86697	7.43815	27.0342
1.89997	7.43771	27.0631
1.9334	7.43021	27.0689
1.96658	7.4465	27.0594
2.0001	7.44326	27.0557
2.03342	7.43854	27.0541
2.06662	7.43001	27.0536
2.09988	7.4444	27.0263
2.1333	7.45329	27.0193
2.16682	7.40513	26.9754
2.19997	7.39605	27.0282
2.23307	7.42965	26.9865
2.26658	7.40666	27.0049
2.29985	7.39914	26.9491
2.33332	7.37346	26.9707
2.36708	7.3814	27.0275
2.4	7.3732	26.9864
2.43323	7.3816	26.9781
2.46703	7.36881	27.0009
2.5003	7.35572	26.969
2.53328	7.38206	26.97
2.56658	7.36387	26.9459
2.59995	7.37151	26.922
2.63317	7.38265	26.9055
2.66658	7.3854	26.886
2.69995	7.36601	26.8809
2.73332	7.35413	26.8838
2.76678	7.4189	26.8704
2.8002	7.36512	26.8211
2.83335	7.38402	26.81
2.86658	7.40414	26.7565
2.90003	7.40625	26.7682
2.9332	7.38506	26.736
2.96658	7.3953	26.7253
2.99997	7.40617	26.7086
3.03347	7.396	26.6924
3.0666	7.3451	26.653
3.1001	7.39062	26.6732
3.13335	7.39578	26.6773
3.16637	7.34859	26.6442
3.19992	7.35842	26.62
3.2332	7.37042	26.4199
3.26662	7.34335	26.3602
3.30003	7.34276	26.2356
3.33347	7.07212	25.1986
3.36658	6.56077	22.0887
3.4	6.25985	19.9261
3.43313	6.0213	18.7188
3.46652	5.86639	17.6339
3.50003	5.732	16.6853
3.53325	5.55353	15.8256
3.56657	5.44872	15.0773
3.59995	5.28506	14.3759
3.63337	5.16726	13.7351
3.6668	5.03406	13.1764
3.69995	4.89963	12.6098
3.73332	4.8112	12.0705
3.76668	4.71847	11.624
3.79978	4.58338	11.1913
3.83335	4.5071	10.7729
3.86662	4.40544	10.4471
3.89992	4.31433	10.063
3.9334	4.20977	9.71291
3.96663	4.16665	9.39576
4	4.0646	9.14557
4.03335	3.97748	8.89991
4.06668	3.92782	8.61812
4.10007	3.81399	8.4124
4.1332	3.76588	8.16955
4.16665	3.67122	7.95132
4.19988	3.65022	7.7678
4.23327	3.60925	7.59199
4.2667	3.49322	7.43973
4.29998	3.43094	7.22585
4.33303	3.41634	7.08745
4.3667	3.33721	6.93815
4.40003	3.29849	6.7751
4.43343	3.25065	6.6668
4.46677	3.1514	6.50097
4.49973	3.11312	6.38259
4.53373	3.09405	6.25812
4.5665	3.03399	6.12367
4.6003	2.99823	6.04594
4.63308	2.95175	5.92565
4.66685	2.94276	5.81595
4.70023	2.87991	5.7422
4.73368	2.86186	5.63444
4.76652	2.79015	5.54399
4.80028	2.77913	5.47611
4.83303	2.74359	5.4033
4.86682	2.7463	5.31309
4.89993	2.69623	5.25398
4.93335	2.66536	5.15092
4.96657	2.6321	5.09795
5.00002	2.59626	5.04699
5.0332	2.56932	4.97685
5.06647	2.56898	4.91509
5.10015	2.48756	4.8475
5.13327	2.48053	4.77392
5.16662	2.46526	4.73629
5.19985	2.42923	4.6712
5.23332	2.43587	4.66405
5.26672	2.35932	4.59749
5.29978	2.37634	4.53202
5.3332	2.35459	4.50646
5.3666	2.30184	4.47294
5.40002	2.27598	4.41958
5.43318	2.2489	4.33493
5.46665	2.25414	4.31907
5.49997	2.23899	4.26624
5.53345	2.19678	4.24843
5.56713	2.19447	4.19267
5.59988	2.19306	4.14306
5.63333	2.15933	4.12685
5.66638	2.168	4.09599
5.70007	2.10804	4.05717
5.73357	2.10272	4.01949
5.76647	2.08738	4.00025
5.79997	2.06929	3.94299
5.833	2.04593	3.90978
5.86652	2.04805	3.92174
5.90007	2.01302	3.8635
5.93303	1.98795	3.8463
5.96638	2.01715	3.81433
5.99992	1.94791	3.79087
6.03327	1.96694	3.7782
6.06668	1.96266	3.72699
6.10017	1.92421	3.72644
6.13335	1.91668	3.66021
6.16653	1.90484	3.66346
6.1999	1.87926	3.62731
6.2334	1.86885	3.6048
6.26642	1.89135	3.59604
6.29972	1.90186	3.54249
6.33318	1.83953	3.52426
6.36688	1.83263	3.48374
6.39978	1.80799	3.43925
6.43303	1.7901	3.44241
6.46658	1.82491	3.39418
6.49987	1.76496	3.38523
6.5332	1.77617	3.32846
6.56672	1.76564	3.35992
6.59977	1.76314	3.31679
6.6333	1.74255	3.30316
6.66653	1.7177	3.22727
6.70005	1.72069	3.19944
6.7338	1.69518	3.20678
6.7669	1.66426	3.17262
6.79995	1.6671	3.14075
6.83318	1.68168	3.12818
6.86653	1.63801	3.12891
6.9001	1.64021	3.08309
6.93342	1.65585	3.03782
6.96663	1.63628	3.04344
6.99983	1.60921	2.96901
7.03333	1.60194	2.97938
7.06665	1.5736	2.94731
7.09975	1.58749	2.92195
7.1332	1.57103	2.89997
7.16658	1.5302	2.88738
7.20003	1.53653	2.84163
7.23328	1.56382	2.83142
7.26662	1.54313	2.8225
7.29998	1.53567	2.75317
7.3334	1.50979	2.7612
7.36685	1.50081	2.76321
7.4	1.48817	2.73762
7.43305	1.49102	2.67849
7.46657	1.48276	2.67317
7.49993	1.47051	2.66051
7.5334	1.42838	2.65318
7.56643	1.46307	2.61518
7.6001	1.47407	2.5541
7.63323	1.47373	2.57841
7.66652	1.42339	2.56559
7.69987	1.40867	2.55081
7.73335	1.39697	2.46656
7.7664	1.43349	2.49408
7.79993	1.41202	2.49923
7.8332	1.39726	2.4625
7.8667	1.38784	2.45861
7.89993	1.43048	2.43342
7.93328	1.35402	2.43188
7.96703	1.3698	2.40912
8.00013	1.34256	2.40025
8.03333	1.37587	2.31161
8.06653	1.35961	2.3521
8.09988	1.3755	2.33111
8.13317	1.33577	2.30959
8.16647	1.31893	2.23459
8.19982	1.33676	2.29038
8.23313	1.34386	2.20848
8.26705	1.34172	2.21583
8.29992	1.32458	2.20342
8.33315	1.33355	2.19362
8.36715	1.2867	2.17057
8.39972	1.30287	2.16326
8.4334	1.29332	2.15626
8.46662	1.29413	2.15842
8.4998	1.29179	2.13825
8.53313	1.29901	2.07959
8.56668	1.26786	2.07752
8.60003	1.29932	2.05835
8.63337	1.27904	2.06207
8.66648	1.26761	2.04934
8.70002	1.24204	2.01782
8.73343	1.25923	2.00949
8.76657	1.22798	1.96405
8.8	1.22068	1.96427
8.83312	1.22334	1.94598
8.8665	1.25864	1.95418
8.89997	1.22368	1.91866
8.93295	1.25795	1.93517
8.96703	1.22686	1.90334
8.99983	1.21622	1.92321
9.03363	1.18805	1.85079
9.06632	1.25511	1.85813
9.10008	1.19604	1.84195
9.1332	1.21301	1.84056
9.16652	1.17749	1.81535
9.2	1.21037	1.78293
9.23303	1.19508	1.79816
9.26655	1.17216	1.80559
9.29995	1.19171	1.77403
9.33318	1.15963	1.76374
9.36663	1.1661	1.74463
9.39993	1.19765	1.74123
9.43333	1.18043	1.72026
9.46667	1.15644	1.7127
9.49982	1.17322	1.68706
9.53307	1.16606	1.67741
9.5667	1.18229	1.66748
9.59993	1.13595	1.6561
9.6331	1.13938	1.7111
9.66645	1.13096	1.67651
9.69977	1.15625	1.63892
9.7332	1.16278	1.61371
9.76663	1.12898	1.61029
9.79985	1.1292	1.6093
9.83317	1.12274	1.57846
9.86663	1.11409	1.60161
9.90003	1.12848	1.59145
9.93342	1.13411	1.55178
9.96655	1.11861	1.53518
10.0001	1.12096	1.55565
10.033	1.10945	1.53477
10.0666	1.1091	1.56037
10.0998	1.1079	1.46344
10.1334	1.11399	1.46019
10.1664	1.09254	1.46297
10.1998	1.1014	1.4194
10.233	1.07724	1.43677
10.2665	1.08272	1.4315
10.3	1.10294	1.39723
10.3333	1.10254	1.43562
10.3666	1.05742	1.42339
10.4	1.08101	1.39087
10.4333	1.07811	1.3936
10.4664	1.08899	1.4308
10.5	1.08696	1.33006
10.5331	1.06218	1.40501
10.5671	1.07575	1.36091
10.5998	1.09534	1.37205
10.6336	1.06624	1.36427
10.6664	1.0472	1.38345
10.7004	1.035	1.36641
10.7333	1.05947	1.35844
10.7667	1.05966	1.32723
10.7999	1.05195	1.34948
10.8333	1.07254	1.31117
10.8665	1.04042	1.34632
10.8999	1.10153	1.32695
10.9333	1.08029	1.33101
10.9665	1.06437	1.34205
11.0001	1.06625	1.30943
11.0333	1.0672	1.34524
11.0665	1.06393	1.29754
11.0999	1.05984	1.29575
11.1336	1.03944	1.2916
11.1668	1.03506	1.27147
11.1999	1.00765	1.27841
11.2333	1.03576	1.28706
11.2668	1.02976	1.25902
11.3002	1.00829	1.25546
11.3333	1.02783	1.2623
11.3665	1.00504	1.26643
11.4002	1.03029	1.27214
11.4332	1.01544	1.26846
11.4666	1.03684	1.23873
11.5001	1.03948	1.25565
11.5332	1.00092	1.30525
11.5668	1.00115	1.25124

## Sheet: Basal mito membrane pot
Cell #	Naive	Effector
1	9.43448	13.3973
2	4.52399	15.5953
3	3.65613	33.9855
4	14.4401	18.3156
5	4.94574	21.8868
6	2.14646	28.2259
7	9.3414	25.1684
8	7.03741	30.7313
9	5.30166	29.775
10	8.75373	13.8447
11	6.92006	16.9487
12	7.60858	16.4818
13	10.9744	22.8293
14	5.29475	17.251
15	8.55346	23.5294
16	4.10371	12.7783
17	8.67379	22.9914
18	5.87797	16.6966
19	5.40776	19.9388
20	11.5175	22.3689
21	3.49477	22.8088
22	2.63545	19.0908
23	5.26703	17.7133
24	5.51905	26.458
25	3.27991	13.073
26	3.97146	12.9533
27	3.76087	9.79606
28	12.4377	16.9058
29	4.71512	13.8219
30	11.1603	12.6994
31	8.41785	7.74085
32	7.6354	11.783
33	4.75994	33.8868
34	7.2289	15.0563
35	6.2483	14.4588
36	8.1545	10.8413
37	5.89571	12.8046
38	11.5043	13.1767
39	6.27779	20.5749
40	7.6127	53.1108
41	10.0487	16.0499
42	7.78235	14.35
43	8.47599	26.149
44	4.77308	27.8014
45	8.15714	33.1963
46	11.4545	25.5786
47	7.65579	52.5228
48	6.29202	23.8369
49	5.33303	20.3428
50	6.56854	29.1251
51	4.97373	32.515
52	3.58551	42.6381
53	8.28534	25.6384
54	11.2938	33.7561
55	8.02373	18.4249
56	7.52392	20.957
57	5.88289	22.6627
58	4.14181	26.3474
59	8.357	13.187
60	6.44536	39.3529
61	6.37682	30.3695
62	6.38389	33.433
63	7.42282	39.6214
64	5.5034	21.3409
65	7.19753	19.7497
66	6.30846	34.5382
67	3.88758	20.9078
68	4.84215	27.4396
69	7.84443	17.8396
70	4.17459	51.9582
71	6.13288	30.2447
72	5.59454	27.1275
73	3.33664	22.0414
74	3.49878	38.7802
75	3.70337	19.8046
76	5.52904	20.8102
77	4.19639	19.319
78	4.28706	19.2783
79	6.69859	22.6005
80	4.3502	55.1613
81	4.20295	21.7809
82	5.83039	14.4608
83	3.70287	16.108
84	8.32782	12.1601
85	5.32565	16.5837
86	5.04883	33.7573
87	7.84042	39.9458
88	9.69137	36.162
89	7.61584	32.6643
90	15.1134	26.0882
91	6.93742	22.8091
92	5.54235	22.7491
93	9.41016	25.3907
94	14.5035	31.4463
95	5.83725	45.5465
96	7.2201	41.741
97	6.12341	32.1041
98	4.48187	40.418
99	7.84904	36.2368
100	5.27674	30.8108
101	9.44331	38.3912
102	7.5022	37.7433
103	4.81524	31.7165
104	12.5141	25.4046
105	6.40378	19.6899
106	7.65367	41.093
107	9.84529	23.7808
108	4.32367	26.6558
109	7.09917	21.8027
110	5.19789	23.1147
111	11.7008	38.2311
112	6.27624	33.1499
113	7.69607	25.0572
114	8.09551	44.9884
115	9.45696	52.5162
116	7.75149	49.8544
117	5.39577	28.1961
118	4.86523	68.3815
119	6.03824	25.3166
120	8.16949	28.4229
121	3.91081	38.9929
122	8.79428	32.454
123	12.6499	27.4429
124	9.12558	34.0329
125	10.1515	17.1046
126	5.21578	27.6505
127	8.64186	26.3353
128	12.9663	33.1674
129	11.0547	16.5241
130	5.656	21.1091
131	17.8139	21.4247
132	10.9275	24.9508
133	16.8664	25.2119
134	9.77865	34.1491
135	11.6583	65.1457
136	11.7732	19.7553
137	12.5408	40.8822
138	5.3532	44.4357
139	10.2162	21.8859
140	5.76238	34.1904
141	6.63305	13.1632
142	7.14717	21.9321
143	6.19668	14.9922
144	2.72739	25.3447
145	5.29731	26.0775
146	11.2185	29.3703
147	8.44908	22.864
148	5.2108	50.9116
149	6.39843	16.4736
150	4.24456	25.4402
151	5.28849	20.4268
152	5.1092	28.961
153	3.05157	21.3821
154	7.45598	32.0084
155	4.60304	14.0198
156	5.5725	29.5915
157	9.98142	24.9512
158	9.28994	20.9599
159	4.82851	21.6332
160	5.02735	21.2373
161	6.5903	24.0874
162	6.15513	20.5892
163	18.2325	20.7446
164	7.32044	36.4275
165	7.59904	35.1196
166	9.02734	12.3902
167	11.0722	31.7084
168	2.96296	33.1945
169	4.35162	19.8283
170	5.8555	12.3814
171	3.67422	25.8208
172	4.29178	17.2623
173	4.22645	17.3012
174	6.44612	25.2539
175	4.19963	30.3712
176	3.43056	32.4627
177	4.46083	43.4755
178	4.80338	43.9617
179	5.74581	32.8663
180	6.79472	51.7758
181	4.49168	21.538
182	5.03552	21.0653
183	4.70636	33.7532
184	2.36071	22.2614
185	3.13854	29.6223
186	5.02197	40.2594
187	15.4493	33.2833
188	13.2016	37.9039
189	9.85607	26.1395
190	14.6129	23.5198
191	6.22557	30.61
192	8.832	28.7637
193	10.6253	22.3667
194	16.4224	22.5005
195	10.7282	45.2391
196	21.5692	42.6505
197	8.13562	22.0848
198	10.6675	24.1834
199	13.5742	23.452
200	12.1466	15.6899
201	11.1664	25.8801
202	5.89258	36.9589
203	5.37297	21.16
204	11.0976	32.1538
205	6.73552	33.5315
206	8.90308	35.4307
207	12.2751	46.7123
208	8.63964	33.0867
209	7.93359	26.5528
210	11.5486	20.3767
211	6.62725	48.9306
212	6.3047	32.5956
213	5.64853	42.5153
214	9.30488	26.333
215	11.876	33.7987
216	5.72135	30.4117
217	6.58467	30.6112
218	3.51815	48.6859
219	6.64365	27.7677
220	19.6418	23.2525
221	3.95048	51.4453
222	9.66414	31.9361
223	8.58767	25.4001
224	7.71536	23.2389
225	7.07639	35.7566
226	7.47277	29.5719
227	7.91056	24.7784
228	11.2313	45.0531
229	9.37667	17.0022
230	3.44142	26.6723
231	7.0871	33.4128
232	9.99011	30.3102
233	11.3378	16.4364
234	8.06215	14.8022
235	14.6549	5.42615
236	9.25822	30.0756
237	16.3512	43.5316
238	11.8887	27.8104
239	7.15948	26.632
240	8.45548	53.0562
241	6.74139	33.5011
242	15.5483	39.6662
243	21.7793	23.1258
244	9.25676	30.3078
245	8.7348	26.4238
246	12.2366	38.5601
247	12.3024	24.9609
248	11.2474	24.9812
249	7.94438	29.2217
250	8.56115	38.5058
251	6.26013	21.8706
252	6.89086	26.9884
253	7.82807	33.7867
254	9.95982	47.6928
255	7.61001	25.669
256	10.9105	20.6419
257	3.47867	31.5717
258	6.92762	34.1137
259	4.52278	32.6896
260	4.32599	23.8118
261	4.18371	30.1787
262	9.12728	30.3245
263	7.18474	21.6801
264	4.50205	27.5558
265	4.82799	20.7439
266	5.2929	16.1128
267	9.57181	18.3496
268	10.344	27.7598
269	7.52681	32.1616
270	6.15719	16.6896
271	12.1256	48.6008
272	3.90235	14.8934
273	12.0165	25.7419
274	13.049	17.7761
275	9.75177	10.4169
276	5.60064	24.3576
277	8.09847	45.4969
278	4.61693	33.6075
279	7.58329	30.0699
280	9.17336	19.5947
281	7.04765	25.4943
282	6.18328	31.2059
283	9.44063	17.7281
284	5.2668	16.8441
285	7.65399	13.014
286	8.33605	33.8924
287	8.76345	37.5313
288	6.88488	43.0758
289	11.4581	23.5887
290	7.65091	28.7264
291	3.48194	21.1257
292	5.931	17.9209
293	4.06264	20.7888
294	4.11121	47.7842
295	4.53042	22.926
296	4.78373	20.3251
297	7.76702	21.6351
298	5.81743	15.5499
299	3.88499	54.2891
300	5.2455	40.0707
301	4.90843	19.8688
302	5.01478	18.9632
303	5.2262	14.8483
304	4.44018	23.5624
305	4.13646	16.5627
306	4.15544	20.2387
307	8.89901	26.0554
308	6.79839	40.2794
309	5.83526	25.7667
310	6.42959	28.3071
311	5.23999	22.0021
312	5.74075	21.3344
313	5.51977	33.1014
314	6.72209	25.9599
315	6.26426	49.1094
316	8.78864	47.8868
317	4.99891	27.9388
318	5.23083	26.7305
319	4.52782	14.1061
320	4.83102	32.2306
321	5.14906	18.8659
322	5.00401	26.802
323	6.84173	26.5536
324	6.22787	18.8043
325	6.26667	26.2269
326	4.3109	28.1586
327	4.22155	33.4929
328	3.57371	14.0529
329	7.69504	20.3539
330	8.52849	21.4265
331	7.02169	16.2116
332	5.19111	39.468
333	3.95721	27.4393
334	6.24934	23.1119
335	6.68101	19.9463
336	8.52851	18.0601
337	7.26756	27.9443
338	5.72346	29.504
339	5.15443	19.0617
340	3.58346	16.3259
341	4.77201	22.8539
342	12.4702	25.2258
343	5.62089	22.2869
344	5.73685	22.8665
345	5.60532	27.3499
346	9.51714	21.0322
347	4.84683	21.5918
348	6.03032	22.8261
349	5.47292	20.6902
350	3.50177	28.5537
351	4.93569	25.1268
352	3.4478	24.8982
353	4.05784	25.2444
354	5.65724	18.0683
355	3.75131	40.3513
356	4.23151	31.5704
357	5.31476	22.6369
358	4.37642	15.6616
359	3.48808	20.9961
360	3.13176	21.0029
361	3.36897	20.8955
362	4.2894	30.9378
363	2.45712	24.3632
364	2.51864	26.5433
365	4.00973	20.9805
366	4.35846	16.8987
367	4.60932	19.0526
368	2.82615	21.6021
369	3.84222	16.4598
370	5.12923	15.2843
371	3.21124	25.3073
372	4.37821	20.2014
373	4.0914	19.7032
374	2.46817	30.0139
375	2.9916	28.1196
376	2.4925	20.8393
377	1.80669	16.5782
378	3.62127	17.0553
379	4.29377	16.8901
380	5.31857	18.7656
381	3.231	36.3215
382	3.53159	25.7083
383	2.57862	35.2098
384	2.29364	27.8164
385	1.97851	25.4704
386	2.81449	16.8942
387	3.35662	14.5507
388	2.45204	19.3956
389	3.96224	16.2391
390	6.87898	14.3523
391	8.04244	21.7294
392	5.66835	20.2512
393	13.9218	16.7582
394	11.5342	16.9986
395	8.14826	17.4075
396	9.05165	16.4345
397	9.30205	19.1402
398	10.5673	40.2012
399	11.1727	63.2138
400	7.88615	36.6067
401	10.0739	56.3162
402	10.0172	34.3359
403	11.3722	26.7105
404	9.07177	36.651
405	5.04108	20.7008
406	8.94806	32.5121
407	10.8273	26.7947
408	16.2217	33.9563
409	8.38645	42.1453
410	12.3466	32.5232
411	9.22834	26.5928
412	8.36277	23.5549
413	5.65903	40.7781
414	6.73834	22.2813
415	10.5584	23.9433
416	11.5835	24.9804
417	5.77976	15.88
418	9.40999	16.4769
419	8.20766	21.4119
420	5.49948	20.4718
421	4.65626	34.9987
422	6.30302	28.701
423	6.19748	26.2865
424	4.31273	29.4353
425	6.28461	29.6448
426	6.80895	28.6528
427	3.90948	33.2069
428	7.15098	30.7364
429	6.75423	22.0037
430	5.01888	19.1559
431	12.1933	29.5557
432	5.45539	19.0127
433	14.6359	18.3004
434	7.01552	18.101
435	6.81646	25.6595
436	5.8912	28.1353
437	5.99441	18.6581
438	4.89497	23.2815
439	9.02335	20.1762
440	10.7688	32.8242
441	4.8779	28.1287
442	5.72759	22.7557
443	11.0247	32.7413
444	12.3804	17.7446
445	7.7596	20.957
446	7.85985	28.2218
447	5.80315	31.6859
448	5.16781	24.5909
449	7.15644	43.9032
450	3.22077	22.9923
451	6.85296	27.7361
452	5.91135	37.3505
453	5.92726	33.8869
454	5.89506	28.936
455	9.12412	32.9017
456	5.27559	26.7453
457	4.26667	19.9225
458	9.64067	22.7259
459	7.51187	25.2455
460	5.27035	30.5705
461	6.26233	30.2465
462	3.67818	18.541
463	3.52944	31.5908
464	6.10613	29.0651
465	4.40339	28.7318
466	4.32632	24.3478
467	11.7764	34.6139
468	10.2053	50.5518
469	10.7941	28.9439
470	7.81308	27.9857
471	6.31365	37.1755
472	4.88793	37.7537
473	4.39499	29.3438
474	4.2995	28.9094
475	12.1567	32.3525
476	6.10344	21.4668
477	19.3162	40.863
478	10.5007	21.2296
479	4.66404	29.7554
480	8.27843	22.3808
481	10.1339	28.686
482	7.99763	32.0523
483	7.45544	35.8737
484	4.88286	29.2589
485	14.4382	24.7082
486	5.43827	34.8429
487	6.71152	21.7008
488	4.92586	28.1606
489	6.2287	36.8682
490	13.9275	26.1669
491	5.71142	28.7496
492	3.45954	18.8453
493	7.2669	21.4071
494	4.40469	18.1216
495	5.87174	22.8336
496	10.6898	21.4313
497	4.96108	20.3726
498	4.8185	37.4927
499	5.44725	23.6381
500	8.84467	24.3862
501	4.41389	25.3489
502	5.71605	26.6919
503	4.61233	49.4989
504	5.10334	36.3345
505	10.5421	26.5761
506	5.4082	23.6969
507	6.6969	29.7835
508	6.65538	13.9201
509	7.26037	21.3827
510	4.49212	20.9528
511	5.84982	25.2244
512	6.25712	31.5621
513	4.76755	32.6179
514	11.2635	31.6975
515	5.89843	22.5352
516	8.98764	33.5446
517	7.76317	26.1941
518	6.18471	36.1768
519	14.3371	18.9318
520	7.8577	22.5516
521	8.19439	29.2242
522	6.90114	20.7592
523	4.89337	31.7255
524	7.34159	21.3955
525	6.08678	23.1422
526	9.09916	14.5268
527	12.776	15.4805
528	11.6467	16.7385
529	10.1938	46.9898
530	12.0126	20.5399
531	7.62081	24.1932
532	5.51904	26.8466
533	9.81405	24.0417
534	6.86205	10.9209
535	9.70759	20.1796
536	10.1187	30.3252
537	6.08732	24.4387
538	6.25275	21.9453
539	8.61044	10.0053
540	7.05082	18.0811
541	9.44418	20.0007
542	14.939	18.4856
543	9.10267	10.0851
544	8.03509	32.5176
545	5.59913	42.6889
546	7.18555	34.0565
547	6.59321	30.1804
548	7.67845	26.542
549	11.0694	16.3457
550	6.65313	27.4426
551	7.60781	20.3263
552	6.10666	41.9198
553	6.22375	29.7763
554	7.80646	17.439
555	9.09717	26.6376
556	6.01892	23.1375
557	9.90973	18.8076
558	7.88162	23.9585
559	5.39692	27.8343
560	6.83048	37.8091
561	8.72969	21.5423
562	4.72097	22.7345
563	7.72034	14.2503
564	5.94508	23.9443
565	9.80166	20.1983
566	6.59617	19.6795
567	6.94143	26.2116
568	6.60734	27.12
569	10.4119	35.8518
570	7.38585	36.716
571	6.09889	22.8712
572	7.32616	39.4776
573	6.66137	18.049
574	13.0909	30.4348
575	8.41287	33.4213
576	7.45621	26.5387
577	5.20505	30.5154
578	6.47751	31.8591
579	4.8561	33.8038
580	9.27693	38.8215
581	7.90055	17.9493
582	5.28559	18.4576
583	5.60755	22.1985
584	9.01712	17.7812
585	10.9999	18.2429
586	12.3422	26.6195
587	9.56278	24.2518
588	11.9766	21.1489
589	10.3705	15.4541
590	18.5061	23.8895
591	10.8913	17.1336
592	6.12215	17.5748
593	6.55652	19.0064
594	23.2857	14.5118
595	7.15202	26.9008
596	15.449	20.7338
597	7.77186	14.6264
598	13.3416	19.1426
599	14.7945	16.3615
600	11.1489	12.3447
601	14.3551	24.7405
602	7.99484	12.1923
603	6.90526	22.9189
604	7.81506	19.2566
605	12.1076	25.3591
606	17.5178	21.4399
607	15.7642	18.6461
608	10.5658	21.9429
609	7.51537	12.6068
610	9.06288	11.9553
611	12.7622	54.9241
612	12.1391	34.9213
613	9.00343	26.1856
614	20.1231	42.2861
615	7.55459	26.3734
616	8.47607	20.844
617	11.7425	31.7649
618	12.2844	25.6657
619	8.30598	39.1717
620	8.58511	46.0518
621	11.8945	24.9388
622	9.53375	46.9074
623	7.50305	20.61
624	10.9198	35.4031
625	7.76232	21.9667
626	3.99695	25.985
627	6.28585	41.8481
628	9.20638	44.533
629	7.45077	40.5569
630	9.0391	33.1974
631	6.14844	44.7296
632	6.91913	24.5849
633	7.76042	23.2772
634	5.00611	31.8797
635	6.07394	24.949
636	8.43993	30.6728
637	10.0034	39.0471
638	10.9419	25.5497
639	7.02044	25.1456
640	10.9332	23.0556
641	7.78427	39.8495
642	6.71752	34.4336
643	7.4526	41.4922
644	5.12136	38.6722
645	11.8683	45.5837
646	5.71997	37.4235
647	7.62639	26.6278
648	7.96936	23.9752
649	7.46557	29.451
650	8.19234	41.4096
651	8.96807	42.037
652	6.79009	28.0349
653	7.86287	52.9551
654	13.228	30.2946
655	9.70776	49.4837
656	11.617	35.6046
657	8.94745	28.2631
658	12.6487	27.6219
659	6.6962	35.4183
660	6.20535	21.4734
661	5.0492	20.8346
662	8.2906	17.9181
663	16.2492	28.2346
664	9.52211	26.3258
665	7.06048	12.4767
666	7.82318	12.5995
667	11.6074	21.5261
668	5.3428	14.1403
669	7.71497	14.7009
670	6.57733	20.8496
671	6.68671	16.0141
672	9.32059	21.3432
673	5.97754	26.4962
674	8.31938	15.8466
675	4.31832	25.2884
676	7.86394	20.9814
677	11.5557	22.3731
678	4.7313	20.9629
679	4.63469
680	6.39175
681	6.43931
682	10.7925
683	6.38365
684	4.82275
685	5.28457
686	6.78896
687	5.29405
688	7.44496
689	6.76773
690	4.64881
691	4.74246
692	3.63513
693	3.84572
694	3.73482
695	4.99691
696	5.63866
697	6.0962
698	5.18474
699	4.59187
700	5.00946
701	3.51702
702	3.58517
703	2.84111
704	5.62969
705	4.68716
706	8.74185
707	5.17479
708	8.86954
709	6.17079
710	7.19267
711	5.39725
712	6.88678
713	3.97312
714	12.2557
715	8.54634
716	6.21328
717	9.37014
718	9.0646
719	7.95956
720	4.79448
721	4.4189
722	5.22455
723	4.92352
724	10.6867
725	10.7538
726	11.3211
727	5.72832
728	7.95864
729	7.04284
730	8.01072
731	5.69209
732	6.69943
733	12.3572
734	9.58387
735	6.13352
736	9.81227
737	8.39894
738	7.9465
739	5.18169
740	7.48376
741	4.99823
742	6.20138
743	7.87744
744	6.9773
745	6.67949
746	10.2847
747	9.02597
748	7.97105
749	7.18151
750	6.77088
751	7.23005
752	8.63889
753	6.26808
754	7.15182
755	5.03259
756	3.67433
757	6.02964
758	8.91005
759	6.68434
760	7.74765
761	6.05812
762	5.98114
763	5.46209
764	6.08656
765	6.01869
766	7.78401
767	9.03992
768	6.90713
769	6.97348
770	6.15778
771	5.20012
772	5.33669
773	7.93069
774	3.24453
775	5.30282
776	6.26204
777	8.30994
778	5.80267
779	6.4924
780	6.50276
781	7.00946
782	5.6628
