# Supplementary material for: Mitochondrial calcium uniporter complex controls T-cell-mediated immune responses
Source: EMBO Rep. 2024 Dec 2;26(2):407–42. doi: 10.1038/s44319-024-00313-4 (PMC11772621; doi:10.1038/s44319-024-00313-4)
Supplement: Supplementary file 4 — Source data Fig. 2 [file 44319_2024_313_MOESM4_ESM.zip › 2D/Fig 2-Panel D.xlsx]

## Sheet: Sheet1
Cell #	Naive	Effector
1	0.44474	0.805648
2	0.411776	0.857955
3	0.516369	1.08988
4	0.657558	1.31851
5	0.635517	0.987962
6	0.794137	1.05433
7	0.427777	1.11332
8	0.575728	0.578773
9	1.12724	1.03254
10	1.09547	1.15853
11	1.08055	1.02493
12	0.499107	0.971179
13	1.02446	1.10174
14	0.932905	1.26205
15	0.570276	1.2518
16	0.53313	1.08241
17	0.688868	0.94898
18	0.94049	0.961515
19	0.71576	1.20011
20	1.01245	0.728619
21	0.971134	1.19616
22	0.679287	1.12958
23	0.907704	0.706383
24	0.476459	0.904472
25	1.01065	1.13028
26	0.906937	1.2434
27	0.879354	1.00069
28	0.633012	1.00133
29	0.629702	0.900444
30	0.723794	0.865339
31	1.07802	1.06977
32	0.960454	0.804471
33		1.53819
34		1.57588
35		1.56623
36		1.50616
37		1.22193
38		0.993001
39		1.13501
40		1.17369
41		1.0782
42		0.993836
43		1.06007
44		1.26004
45		1.08905
46		1.80978
47		1.19127
48		1.52125
49		1.2565
50		2.0159
51		1.09961
52		1.32838
53		1.41071
54		0.962323
55		1.58113
56		1.29233
57		1.33217
58		1.24346
59		0.921857
60		1.49937
61		1.04349
62		1.32117
63		1.2649
64		1.67524
65		1.17632
66		1.22811
67		1.42295
68		1.25048
69		1.51873
70		1.11038
71		1.1587
72		1.21738
73		1.91476
74		1.48717
75		1.58179
76		1.38283
77		1.60289
78		0.850899
79		0.725759
80		0.629795
81		0.695838
82		1.04564
83		0.654016
84		0.762756
85		0.451024
86		0.543521
87		0.74242
88		0.744332
89		0.518178
90		0.620114
91		0.792162
92		1.17549
93		0.541008
94		0.705797
95		0.472225
96		0.773191
97		0.76026
98		1.12126
99		0.815217
100		0.935485
101		0.880444
102		1.04933
103		0.44066
104		0.588819
105		1.11457
106		1.04232
107		1.26067
108		0.546517
109		0.967569
110		0.615655
111		0.803871
112		0.689693
113		0.641138
114		0.944385
115		0.536974
116		1.2417
117		0.681033
118		0.783378
119		0.837159
120		0.972132
121		0.535777
122		0.931826
123		1.18302
124		0.994557
125		1.17236
126		1.03894
127		1.01309
128		0.849111
129		1.09935
130		0.769789
131		0.988116
132		1.23808
133		0.999002
134		1.15301
135		1.43495
136		1.38724
137		0.981082
138		1.03014
139		1.03762
140		1.03776
141		1.12706
142		0.800028
143		0.652432
144		0.961378
145		1.12623
146		1.11026
147		0.836791
148		1.12978
149		0.937624
150		0.846617
151		1.03328
152		0.980776
153		0.831415
154		1.01609
155		1.14364
156		0.863353
157		1.00653
158		1.01355
159		1.04336
160		1.15223
161		1.07762
162		1.00497
163		1.03632
164		1.04186
