# Supplementary material for: Mitochondrial calcium uniporter complex controls T-cell-mediated immune responses
Source: EMBO Rep. 2024 Dec 2;26(2):407–42. doi: 10.1038/s44319-024-00313-4 (PMC11772621; doi:10.1038/s44319-024-00313-4)
Supplement: Supplementary file 4 — Source data Fig. 2 [file 44319_2024_313_MOESM4_ESM.zip › 2G/Fig 2-Panel G.xlsx]

## Sheet: Sheet1
	Naive			24hrs			48hrs			72hrs
	Donor 1	Donor 2	Donor 3	Donor 1	Donor 2	Donor 3	Donor 1	Donor 2	Donor 3	Donor 1	Donor 2	Donor 3
COX1	100	100	100	651.163	508.547	778.571	963.824	1213.67	1650	511.628	504.274	1364.29
CYTB	100	100	100	880.952	564.706	840.449	1268.71	993.464	1460.67	513.605	364.052	1002.25
ND2	100	100	100	525.391	551.449	860.614	689.453	1065.22	1457.8	365.234	473.188	1273.66
ND1	100	100	100	560.538	623.656	726.191	713.005	1393.55	1154.76	392.377	621.505	1004.76
COX2/COX3	100	100	100	513.889	327.869	413.389	1302.08	1252.46	1221.76	828.125	668.852	1510.46
ATP6	100	100	100	1055.02	742.331	714.286	1758.37	1484.66	1363.64	770.335	553.374	1038.96
ATP8	100	100	100	867.881	1355.33	1045.02	1211.85	2538.07	1919.43	403.189	715.736	1151.66
