# Supplementary material for: Mitochondrial calcium uniporter complex controls T-cell-mediated immune responses
Source: EMBO Rep. 2024 Dec 2;26(2):407–42. doi: 10.1038/s44319-024-00313-4 (PMC11772621; doi:10.1038/s44319-024-00313-4)
Supplement: Supplementary file 4 — Source data Fig. 2 [file 44319_2024_313_MOESM4_ESM.zip › 2F/Fig 2-Panel F.xlsx]

## Sheet: Representative curves JC-1
Time	Naive	Effector
0	1.69736	3.53897
0.083442	1.65197	3.50188
0.166669	1.70412	3.63883
0.250006	1.66461	3.43692
0.33335	1.60479	3.60919
0.416703	1.74316	3.44017
0.500139	1.78638	3.70102
0.583364	1.6457	3.56303
0.666706	1.6643	3.56999
0.750022	1.70519	3.43974
0.833306	1.64673	3.49378
0.916694	1.65916	3.4385
1.00006	1.64799	3.65308
1.08339	1.70168	3.59157
1.16674	1.59936	3.54731
1.24997	1.52526	3.38711
1.33344	1.64461	3.43762
1.4168	1.54509	3.69096
1.49989	1.58271	3.3826
1.58339	1.58681	3.48902
1.66677	1.59648	3.54225
1.75007	1.51454	3.54757
1.83337	1.55905	3.45146
1.91677	1.54627	3.40037
1.99997	1.52588	3.39595
2.08326	1.55646	3.54509
2.16676	1.54546	3.47596
2.25006	1.54434	3.53968
2.33343	1.61378	3.49032
2.41674	1.52206	3.41743
2.50008	1.61733	3.48012
2.58347	1.48231	3.48602
2.66677	1.57765	3.68892
2.75004	1.52098	3.51474
2.83343	1.50838	3.52821
2.91657	1.49566	3.41614
3.00005	1.60119	3.42044
3.08332	1.61862	3.65112
3.16669	1.62129	3.33237
3.24997	1.59468	3.50402
3.33337	1.58332	3.37099
3.41678	1.53334	3.49378
3.50011	1.55627	3.51104
3.58342	1.49118	3.52485
3.66711	1.53965	3.51635
3.75005	1.61443	3.43445
3.83337	1.46138	3.41016
3.91667	1.51704	3.52125
4.00012	1.48752	3.38217
4.08338	1.51667	3.5064
4.16669	1.54082	3.28496
4.24993	1.51673	3.43345
4.33334	1.52551	3.39422
4.41665	1.58819	3.47622
4.4999	1.53163	3.3541
4.58333	1.49329	3.32206
4.66666	1.45202	3.21796
4.74999	1.47234	3.39511
4.83327	1.52944	3.34527
4.91667	1.52036	3.2782
4.99989	1.00288	1.4696
5.08327	0.77221	0.834655
5.16678	0.629814	0.619964
5.24991	0.5182	0.487301
5.3334	0.529414	0.437963
5.41663	0.469336	0.389794
5.50001	0.463662	0.340394
5.58334	0.450815	0.328377
5.66685	0.457869	0.312166
5.74988	0.419631	0.306539
5.83328	0.377262	0.285005
5.91672	0.402126	0.282131
6.00002	0.367205	0.253991
6.08333	0.338401	0.25251
6.16667	0.290521	0.25312
6.25007	0.24482	0.248132
6.33344	0.205079	0.260758
6.41664	0.200479	0.255782

## Sheet: Basal mito membrane-JC-1
Cell #	Naive	Effector
1	1.03856	3.01856
2	1.46528	3.46953
3	1.1742	4.35867
4	1.344	4.15543
5	1.90962	2.88297
6	1.72247	3.1315
7	3.5767	4.18146
8	3.62465	3.0332
9	2.49543	2.2535
10	2.54619	3.01678
11	1.60561	2.79026
12	0.759902	2.21341
13	1.21253	2.91535
14	1.30488	3.80196
15	1.20568	2.1509
16	1.92377	6.39968
17	0.673856	3.91124
18	1.58114	5.69911
19	2.0345	6.29527
20	1.42277	4.71063
21	1.28065	2.83874
22	1.47817	2.34241
23	1.37044	3.29032
24	1.60593	2.46424
25	0.829675	2.17301
26	1.01299	1.97477
27	0.754165	2.42184
28	1.01181	4.05874
29	1.16238	2.11862
30	1.94097	2.08446
31	1.18179	4.92805
32	1.33558	1.80655
33	1.04691	4.78268
34	0.755049	3.5818
35	1.99486	3.01375
36	1.96039	2.84027
37	1.14928	3.51587
38	1.07149	3.00571
39	0.461912	2.51588
40	1.11426	4.71648
41	1.58906	4.10351
42	2.57081	3.4579
43	1.91953	3.24466
44	1.37851	4.41655
45	1.37218	4.76645
46	1.24302	1.95902
47	2.49548	4.63331
48	1.31887	1.8781
49	1.14672	2.20356
50	1.16479	3.36761
51	1.92163	2.80856
52	0.947658	2.7715
53	0.788549	3.87805
54	0.861611	4.93506
55	2.42333	5.29943
56	2.72982	3.08557
57	2.04817	2.51348
58	2.03287	3.76606
59	1.30024	2.35941
60	1.21016	2.43722
61	1.68363	4.03395
62	1.50977	3.13341
63	1.39715	4.072
64	3.27276	4.00462
65	1.71832	2.28713
66	1.9557	2.94401
67	2.67788	4.87088
68	1.38357	3.11049
69	1.23611	3.32707
70	1.18681	2.54927
71	2.03251	2.51678
72	1.36523	1.59335
73	2.09582	5.10706
74	2.07608	4.5556
75	1.82629	4.68057
76	1.52878	7.78395
77	1.05148	5.11918
78	1.23255	2.79792
79	1.79656	2.97783
80	2.17698	7.09962
81	2.0165	4.22569
82	2.5466	2.86468
83	1.27223	8.02336
84	1.45566	3.09604
85	1.16653	3.29553
86	1.69148	8.58417
87	2.30746	3.05759
88	2.45815	1.76301
89	1.10684	5.37974
90	1.52039	3.34522
91	2.98239	2.29777
92	1.2946	4.10106
93	1.66552	3.19249
94	0.934828	3.03063
95	1.40302	3.69456
96	1.33143	4.6326
97	2.22218	5.59569
98	1.99295	3.61679
99	1.65278	2.52495
100	1.87352	4.16456
101	1.49953	3.87946
102	1.50174	2.57512
103	1.52806	3.78253
104	1.85311	3.6422
105	1.20903	3.15159
106	1.4752	6.7157
107	1.65137	3.49525
108	1.95135	2.95402
109	1.3468	4.64921
110	1.80083	4.20215
111	2.48387	3.18459
112	1.08837	2.79403
113	1.33058	4.3415
114	2.16551	3.44665
115	1.7611	3.41748
116	0.976071	2.52056
117	2.11038	3.74275
118	1.25	3.52995
119	0.897351	3.68394
120	0.935813	3.23426
121	0.765626	3.78416
122		2.76869
123		4.65882
124		2.385
125		3.24438
126		2.84197
127		2.07051
128		3.54956
129		5.82947
130		3.26833
131		2.42089
132		2.71572
133		1.8203
134		2.48073
135		1.88949
136		3.74862
137		2.31205
138		2.51347
139		3.47416
140		2.16115
141		2.10364
142		3.62887
143		5.4422
144		4.57904
145		3.52203
146		1.77956
147		2.96372
148		2.29436
149		4.43731
150		3.82079
151		2.22551
152		3.19742
153		3.30769
154		3.53974
155		3.12148
156		2.65096
157		2.43684
158		3.56864
159		2.45278
160		4.3951
161		3.96789
162		3.82637
163		3.82467
164		3.09125
