# Supplementary material for: Mitochondrial calcium uniporter complex controls T-cell-mediated immune responses
Source: EMBO Rep. 2024 Dec 2;26(2):407–42. doi: 10.1038/s44319-024-00313-4 (PMC11772621; doi:10.1038/s44319-024-00313-4)
Supplement: Supplementary file 4 — Source data Fig. 2 [file 44319_2024_313_MOESM4_ESM.zip › 2A/Figure 2-panel A.xlsx]

## Sheet: Panel A
Time (min)	Donor1 Naive	Donor1 Effector	Donor2 Naive	Donor2 Effector	Donor3 Naive	Donor3 Effector
0	35	157	37	88	17	109
7	34	154	32	87	17	107
14	34	158	33	86	18	109
21	13	49	11	30	7	37
28	13	52	11	32	9	39
35	13	54	11	33	8	41
42	45	270	59	188	27	178
49	43	253	65	175	23	177
56	52	234	71	174	25	170
63	19	37	21	28	7	28
70	13	30	14	21	7	22
77	12	28	13	20	6	19
84	10	25	12	18	6	17
