# Supplementary material for: Mitochondrial calcium uniporter complex controls T-cell-mediated immune responses
Source: EMBO Rep. 2024 Dec 2;26(2):407–42. doi: 10.1038/s44319-024-00313-4 (PMC11772621; doi:10.1038/s44319-024-00313-4)
Supplement: Supplementary file 4 — Source data Fig. 2 [file 44319_2024_313_MOESM4_ESM.zip › 2C/Fig 2-Panel C.xlsx]

## Sheet: Sheet1
	Naive	Effector
Donor 1	1881.57	4367.78
Donor 2	2031.56	4297.24
Donor 3	1507.11	3392.55
Donor 4	1467.61	3127.93
Donor 5	488.198	1232.1
Donor 6	521.351	721.832
