# Supplementary material for: Mitochondrial calcium uniporter complex controls T-cell-mediated immune responses
Source: EMBO Rep. 2024 Dec 2;26(2):407–42. doi: 10.1038/s44319-024-00313-4 (PMC11772621; doi:10.1038/s44319-024-00313-4)
Supplement: Supplementary file 5 — Source data Fig. 3 [file 44319_2024_313_MOESM5_ESM.zip]

Archive with 8 entries (5 files):
- 3E/
- 3E/F2_Proteomics_Naive_12h_24h_48h_72h Human T-cells.xlsx
- 3E/readme.txt
- 3A/
- 3A/F1_Transcriptomics_Naive_72 hrs-effector Human T-cells.xlsx
- 3A/readme.txt
- 3G/
- 3G/Fig 3-Panel G.xlsx
