# Supplementary material for: Mitochondrial calcium uniporter complex controls T-cell-mediated immune responses
Source: EMBO Rep. 2024 Dec 2;26(2):407–42. doi: 10.1038/s44319-024-00313-4 (PMC11772621; doi:10.1038/s44319-024-00313-4)
Supplement: Supplementary file 5 — Source data Fig. 3 [file 44319_2024_313_MOESM5_ESM.zip › 3E/F2_Proteomics_Naive_12h_24h_48h_72h Human T-cells.xlsx]

## Sheet: Donor 1
Naive_01	Naive_02	Naive_03	Naive_04	12h_05	12h_06	12h_07	12h_08	24h_09	24h_10	24h_11	24h_12	48h_13	48h_14	48h_15	48h_16	72h_17	72h_18	72h_19	72h_20	Lib.PG.Q.Value	Global.PG.Q.Value	count.stripped.sequence	Protein.Group	Genes	Protein.Names	First.Protein.Description	Student's T-test p-value 12h_Naive	Student's T-test q-value 12h_Naive	Student's T-test Significant 12h_Naive	log2 Fold Change 12h_Naive	Student's T-test p-value 24h_Naive	Student's T-test q-value 24h_Naive	Student's T-test Significant 24h_Naive	log2 Fold Change 24h_Naive	Student's T-test p-value 48h_Naive	Student's T-test q-value 48h_Naive	Student's T-test Significant 48h_Naive	log2 Fold Change 48h_Naive	Student's T-test p-value 72h_Naive	Student's T-test q-value 72h_Naive	Student's T-test Significant 72h_Naive	log2 Fold Change 72h_Naive
25.438	25.3272	25.4228	25.4249	25.3343	25.3654	25.2568	25.3418	25.1534	25.1726	25.2173	25.2031	25.0242	24.8432	24.7991	24.7963	24.5324	24.5834	24.6219	24.5364	0,0001366680372	0,0001520218939	28	A0AVT1	UBA6	UBA6_HUMAN	Ubiquitin-like modifier-activating enzyme 6	0.0643076	0.0911714		-0.0786467	0.000318987	0.000886679	+	-0.21663	0.000104605	0.000263797	+	-0.53753	2.62046e-07	1.36086e-06	+	-0.8347
24.811	24.7908	24.883	24.8886	24.8248	24.7642	24.7565	24.8117	24.5341	24.5783	24.6105	24.531	24.2435	24.0021	24.0565	23.8295	23.4542	23.5007	23.469	23.3711	0,0001366680372	0,0001520218939	26	A0FGR8	ESYT2	ESYT2_HUMAN	Extended synaptotagmin-2	0.123183	0.162599		-0.0540338	0.000109805	0.000370006	+	-0.279864	9.74185e-05	0.000249533	+	-0.810429	2.40222e-08	2.71239e-07	+	-1.39457
19.7494	19.5982	19.6076	19.6836	20.1039	19.9408	19.6308	20.3076	19.7425	20.0252	19.82	19.9423	19.9467	20.0892	19.862	20.1218	19.7605	19.8705	19.807	19.9576	0,0001366680372	0,0001520218939	4	A0JLT2	MED19	MED19_HUMAN	Mediator of RNA polymerase II transcription subunit 19	0.0626249	0.0892468		0.336088	0.0214817	0.0325424	+	0.222823	0.00272777	0.00436867	+	0.345234	0.0143347	0.0176103	+	0.189212
21.8119	21.7834	21.7081	21.7754	21.6038	21.6452	21.5835	21.4612	21.4001	21.4971	21.6959	21.6445	21.5019	21.4768	21.4773	21.6503	21.0145	21.1143	21.0704	20.9643	0,0001366680372	0,0001520218939	3	A0PJW6	TMEM223	TM223_HUMAN	Transmembrane protein 223	0.00488429	0.00983721	+	-0.196244	0.0255754	0.0379539	+	-0.210292	0.00209091	0.00344073	+	-0.243103	1.60839e-06	5.34359e-06	+	-0.728803
21.1895	20.9398	21.2832	21.2539	21.7689	21.7932	21.8371	21.8443	21.8926	22.0981	21.7591	22.0069	21.6251	22.0638	21.9221	21.9032	22.3923	22.3236	22.3227	22.2161	0,0001366680372	0,0001520218939	8	A1L0T0	ILVBL	HACL2_HUMAN	2-hydroxyacyl-CoA lyase 2	0.000197818	0.000743967	+	0.644294	0.000359387	0.000977723	+	0.772575	0.00104564	0.00186465	+	0.711931	1.10948e-05	2.62578e-05	+	1.14707
21.9338	22.1104	21.8538	21.9718	21.5243	21.649	21.277	21.5315	21.1116	21.3137	21.0737	21.4616	21.7458	22.0519	22.0532	21.8643	21.6823	21.8358	21.6181	21.6406	0,0001366680372	0,0001520218939	10	A2A288	ZC3H12D	ZC12D_HUMAN	Probable ribonuclease ZC3H12D	0.00251102	0.0056275	+	-0.471995	0.000456821	0.00119597	+	-0.727293	0.690828	0.717211		-0.0386453	0.00939598	0.0117848	+	-0.273251
22.3215	22.0626	22.1628	22.2068	22.4907	22.4874	22.5238	22.5217	22.4384	22.3231	22.4869	22.4644	22.2611	22.1706	22.1781	22.1117	21.883	21.886	21.94	21.9557	0,0001366680372	0,0001520218939	26	A2RRP1	NBAS	NBAS_HUMAN	Neuroblastoma-amplified sequence	0.001127	0.00293927	+	0.317489	0.0101027	0.0167118	+	0.239776	0.900527	0.908981		-0.00805855	0.00301108	0.00403324	+	-0.272254
21.3818	21.5954	21.4906	21.6657	21.5316	21.496	21.3003	21.3739	21.1575	21.0978	21.1662	21.0929	20.8943	20.7929	20.7104	20.8739	20.2734	20.4345	20.369	20.204	0,0001366680372	0,0001520218939	8	A2RTX5	TARS3	SYTC2_HUMAN	Threonine--tRNA ligase 2, cytoplasmic	0.236259	0.288673		-0.107903	0.000788733	0.00187512	+	-0.404772	7.50078e-05	0.000201741	+	-0.715515	5.28326e-06	1.40013e-05	+	-1.21311
20.943	20.9683	21.0165	20.952	20.5222	20.6667	20.7605	20.7914	19.6843	19.9064	19.8425	19.8475	20.2426	20.3021	20.232	20.2275	20.0754	20.0721	19.9851	19.8882	0,0001366680372	0,0001520218939	4	A2RU30	TESPA1	TESP1_HUMAN	Protein TESPA1	0.00390621	0.00822077	+	-0.284775	4.59277e-07	8.53065e-06	+	-1.14979	8.76368e-08	1.88975e-06	+	-0.718938	8.8952e-07	3.39929e-06	+	-0.964768
18.0756	18.0145	18.1929	17.6647	20.1057	19.6917	19.6775	20.273	20.6554	21.1484	20.8774	20.6487	19.6849	19.7169	19.3829	19.2389	19.8492	19.6203	19.6818	19.7698	0,0001366680372	0,0001520218939	11	A2RUS2	DENND3	DEND3_HUMAN	DENN domain-containing protein 3	4.68665e-05	0.000246741	+	1.95003	2.32918e-06	2.21307e-05	+	2.84553	8.57153e-05	0.000226168	+	1.51895	8.14695e-06	2.01586e-05	+	1.74332
23.3053	23.2735	23.1885	23.3045	23.2359	23.1666	23.0792	23.1788	22.7325	22.7988	22.8248	22.7694	22.8783	22.9863	22.9395	22.9174	22.7332	22.7854	22.7764	22.7186	0,0001366680372	0,0001520218939	33	A3KMH1	VWA8	VWA8_HUMAN	von Willebrand factor A domain-containing protein 8	0.0518093	0.0756512		-0.102808	7.16413e-06	4.78722e-05	+	-0.486549	7.77103e-05	0.000207828	+	-0.337527	3.63883e-06	1.03582e-05	+	-0.514521
19.4847	19.9828	20.0073	19.8563	20.302	20.358	20.1129	20.284	20.3014	20.4314	20.0964	20.1957	20.6296	20.6298	20.5997	20.6901	20.7365	20.7566	20.7342	20.7343	0,0001366680372	0,0001520218939	14	A3KN83	SBNO1	SBNO1_HUMAN	Protein strawberry notch homolog 1	0.0169093	0.0283996	+	0.43146	0.0235247	0.0352647	+	0.423458	0.000587588	0.00112364	+	0.804527	0.000287265	0.000459916	+	0.907642
21.7098	21.4708	21.5456	21.6319	21.8602	21.6133	21.7984	21.669	21.7832	21.5911	21.8871	21.6269	22.4126	22.4431	22.3538	22.4662	22.2719	22.1998	22.1552	22.2423	0,0001366680372	0,0001520218939	7	A4D1E9	GTPBP10	GTPBA_HUMAN	GTP-binding protein 10	0.107393	0.143812		0.145651	0.175791	0.212161		0.132497	6.80465e-06	3.17797e-05	+	0.829372	3.59823e-05	7.25627e-05	+	0.627773
21.2775	21.1935	21.2273	21.2557	21.0692	21.1536	21.2075	21.1864	21.1139	21.0766	21.0092	21.088	20.5873	20.5867	20.5117	20.4158	19.9763	19.8682	19.9579	19.8436	0,0001366680372	0,0001520218939	13	A4D1P6	WDR91	WDR91_HUMAN	WD repeat-containing protein 91	0.0547859	0.0794336		-0.0843291	0.00116466	0.0025808	+	-0.166561	3.74176e-06	2.05601e-05	+	-0.713127	3.34449e-08	3.36655e-07	+	-1.32699
21.251	21.3393	21.3621	21.4435	21.7557	21.6824	21.6509	21.7182	21.9234	22.0367	21.814	21.927	21.747	21.7356	21.7722	21.4945	21.0728	21.2557	21.206	21.2035	0,0001366680372	0,0001520218939	9	A5PLN9	TRAPPC13	TPC13_HUMAN	Trafficking protein particle complex subunit 13	0.000244693	0.00087634	+	0.352812	7.48106e-05	0.000274151	+	0.576278	0.00428874	0.00655183	+	0.338318	0.0254675	0.030426	+	-0.164487
23.3072	23.379	23.3834	23.404	23.5229	23.5748	23.5312	23.5667	23.5371	23.6159	23.5063	23.5428	23.6485	23.6482	23.6478	23.6521	23.5507	23.5031	23.646	23.6027	0,0001366680372	0,0001520218939	47	A5YKK6	CNOT1	CNOT1_HUMAN	CCR4-NOT transcription complex subunit 1	0.000336636	0.00111799	+	0.180512	0.00114769	0.00255277	+	0.182133	1.12923e-05	4.63338e-05	+	0.280784	0.00148942	0.0020928	+	0.207208
22.8136	22.7562	22.8325	22.8357	22.7557	22.8736	22.8484	22.8813	23.3158	23.4331	23.237	23.4428	23.1449	23.3067	23.2896	23.1621	22.2699	22.3065	22.3638	22.2037	0,0001366680372	0,0001520218939	33	A6NC98	CCDC88B	CC88B_HUMAN	Coiled-coil domain-containing protein 88B	0.410854	0.467795		0.0302711	4.64617e-05	0.00019231	+	0.547665	0.000100939	0.000256605	+	0.41632	9.48948e-06	2.29055e-05	+	-0.52353
23.806	23.71	23.7853	23.803	23.6273	23.6703	23.7458	23.6629	23.8187	23.9905	23.74	23.9286	24.0465	24.1233	24.1104	24.1167	24.1417	24.1299	24.02	24.1364	0,0001366680372	0,0001520218939	10	A6NDG6	PGP	PGP_HUMAN	Glycerol-3-phosphate phosphatase	0.0252129	0.0402981	+	-0.0994582	0.172128	0.208324		0.0933847	2.91821e-05	9.56097e-05	+	0.323181	0.000105423	0.000186521	+	0.330956
22.2499	22.3174	22.4315	22.3336	22.7007	22.8	22.8194	22.821	22.6369	22.4305	22.3118	22.7603	23.265	23.4658	23.5002	23.4426	23.5606	23.6856	23.634	23.5654	0,0001366680372	0,0001520218939	14	A6NFQ2	TCAF2	TCAF2_HUMAN	TRPM8 channel-associated factor 2	7.33806e-05	0.00034475	+	0.452179	0.109666	0.138599		0.201774	2.81297e-06	1.67609e-05	+	1.08532	1.83538e-07	1.05123e-06	+	1.27828
24.4884	24.3922	24.4179	24.4249	24.5289	24.4739	24.4617	24.4727	24.1335	24.2388	24.1826	24.2343	24.0936	24.0239	24.005	23.9211	23.6263	23.6183	23.6026	23.5887	0,0001366680372	0,0001520218939	63	A6NHR9	SMCHD1	SMHD1_HUMAN	Structural maintenance of chromosomes flexible hinge domain-containing protein 1	0.080258	0.110765		0.053431	0.000344952	0.000943335	+	-0.233543	5.01203e-05	0.000146009	+	-0.419998	2.51055e-08	2.76863e-07	+	-0.821856
20.519	20.6107	20.5913	20.6302	20.1865	20.3826	20.1924	20.5773	19.8969	19.9459	19.9826	19.8625	20.4338	20.2659	20.2573	20.3029	20.3023	20.1995	20.2485	20.1765	0,0001366680372	0,0001520218939	3	A6NIH7	UNC119B	U119B_HUMAN	Protein unc-119 homolog B	0.0386425	0.0585057		-0.253103	1.59156e-06	1.68073e-05	+	-0.665802	0.00121089	0.00212181	+	-0.272828	7.19342e-05	0.000133146	+	-0.356133
21.0214	21.1069	20.825	21.0137	20.6389	20.2299	20.7489	20.399	20.2579	20.0907	20.3662	20.2649	19.8415	19.86	19.6868	19.8517	19.3104	19.0596	19.424	19.4355	0,0001366680372	0,0001520218939	5	A6QL63	BTBD11	BTBDB_HUMAN	Ankyrin repeat and BTB/POZ domain-containing protein BTBD11	0.00991463	0.0179168	+	-0.487578	0.000101253	0.00034537	+	-0.74682	3.35315e-06	1.89531e-05	+	-1.18176	3.86023e-06	1.09162e-05	+	-1.68436
19.1389	19.6353	19.2363	19.7971	19.7578	19.9068	19.793	19.7514	20.2106	19.9766	20.0133	19.9629	19.5746	19.6134	19.5004	19.3046	19.2644	19.5101	19.3293	19.0578	0,0001366680372	0,0001520218939	8	A7E2V4	ZSWIM8	ZSWM8_HUMAN	Zinc finger SWIM domain-containing protein 8	0.0731058	0.101964		0.350331	0.0126162	0.0203018	+	0.588908	0.796234	0.815894		0.0463618	0.411489	0.433383		-0.161496
21.4557	21.4378	20.5283	21.5871	21.538	21.5137	21.3918	21.6836	21.3477	21.6583	21.5962	21.3154	21.7294	21.4054	21.6098	21.4531	21.2228	20.9146	21.4446	21.3611	0,0001366680372	0,0001520218939	2	A8CG34	POM121C	P121C_HUMAN	Nuclear envelope pore membrane protein POM 121C	0.307748	0.363534		0.27955	0.413303	0.459214		0.227196	0.287473	0.318807		0.297194	0.953455	0.957503		-0.0164289
20.8512	20.8505	21.0432	21.0317	20.7335	20.889	20.7666	20.8426	20.359	20.2539	20.1142	20.4989	20.4172	20.3767	20.4566	20.3781	20.5014	20.6257	20.3912	20.5681	0,0001366680372	0,0001520218939	3	A8MPS7	YDJC	YDJC_HUMAN	Carbohydrate deacetylase	0.0791227	0.109389		-0.136244	0.000615571	0.00152529	+	-0.63765	8.26267e-05	0.000218995	+	-0.537013	0.00122968	0.0017523	+	-0.422549
22.9839	23.0875	23.1404	22.9659	22.9681	23.0236	23.1597	23.0929	22.7561	22.8508	22.6125	22.9609	22.6718	22.6623	22.5178	22.6622	22.3488	22.2618	22.2986	22.34	0,0001366680372	0,0001520218939	5	A8MXV4	NUDT19	NUD19_HUMAN	Nucleoside diphosphate-linked moiety X motif 19	0.787549	0.818518		0.0166111	0.025957	0.0384238	+	-0.249381	0.000299365	0.000629745	+	-0.415944	4.05878e-06	1.13637e-05	+	-0.732162
19.4272	19.4959	19.5083	19.2172	19.5111	19.3043	19.6229	19.773	20.0819	20.3027	20.1085	20.0673	20.0671	20.095	19.9844	19.9538	20.0646	20.3264	20.4661	20.3011	0,0001366680372	0,0001520218939	5	A9UHW6	MIF4GD	MI4GD_HUMAN	MIF4G domain-containing protein	0.283707	0.338773		0.14068	0.000157451	0.00050094	+	0.72796	0.000183467	0.000415104	+	0.612954	0.000178517	0.000296859	+	0.877414
26.5544	26.5199	26.5418	26.5273	26.3796	26.3788	26.2726	26.4137	26.3053	26.5049	26.2632	26.4157	26.0985	26.0791	26.083	26.0896	26.3842	26.3573	26.4193	26.4109	0,0001366680372	0,0001520218939	41	B0I1T2	MYO1G	MYO1G_HUMAN	Unconventional myosin-Ig	0.00147034	0.0036435	+	-0.174691	0.0251896	0.0374755	+	-0.163588	3.74172e-09	4.42552e-07	+	-0.448303	0.000110138	0.000194209	+	-0.142931
21.6114	21.7309	21.6691	21.7125	21.9205	21.929	21.9943	21.9146	22.2731	22.134	21.6035	22.1109	21.9878	21.9879	22.0538	22.0593	22.1157	22.1432	22.1191	22.148	0,0001366680372	0,0001520218939	4	C9JLW8	MCRIP1	MCRI1_HUMAN	Mapk-regulated corepressor-interacting protein 1	0.000204662	0.000764816	+	0.258612	0.0575825	0.0781701		0.349382	4.92496e-05	0.000144183	+	0.341208	3.51501e-06	1.00724e-05	+	0.450534
24.3649	24.2675	24.3142	24.3252	24.3827	24.2747	24.2349	24.2595	24.3603	24.4742	24.4872	24.3808	24.442	24.3087	24.3295	24.2296	23.3558	23.4323	23.5203	23.328	0,0001366680372	0,0001520218939	4	L0R6Q1	SLC35A4	S35U4_HUMAN	SLC35A4 upstream open reading frame protein	0.4631	0.518072		-0.0299931	0.0295054	0.042964	+	0.107681	0.850367	0.864083		0.0094943	1.32695e-06	4.60248e-06	+	-0.908869
22.3941	22.4603	22.458	22.5593	23.9406	23.797	23.9098	23.932	24.4672	24.337	24.1793	24.2333	23.3097	23.029	23.0346	22.6401	22.6998	22.751	22.7639	22.9015	0,0001366680372	0,0001520218939	7	O00115	DNASE2	DNS2A_HUMAN	Deoxyribonuclease-2-alpha	9.18006e-08	5.49758e-06	+	1.42692	2.39701e-07	6.19686e-06	+	1.83627	0.0092302	0.0130821	+	0.535433	0.00130596	0.00184984	+	0.311116
21.5093	21.7094	21.7258	21.7521	22.4132	22.4208	22.4925	22.5826	22.9693	23.0565	22.9236	22.9245	22.874	22.7444	22.7408	22.8507	22.8963	22.8826	22.9071	22.8425	0,0001366680372	0,0001520218939	12	O00116	AGPS	ADAS_HUMAN	Alkyldihydroxyacetonephosphate synthase, peroxisomal	2.25802e-05	0.000143972	+	0.803108	9.31983e-07	1.23507e-05	+	1.2943	2.48944e-06	1.52756e-05	+	1.12833	7.50355e-07	2.97813e-06	+	1.20794
24.3622	24.3162	24.3622	24.3502	24.6593	24.7445	24.6956	24.6695	24.6337	24.6235	24.4811	24.7833	24.7101	24.7654	24.8255	24.7366	24.6686	24.7521	24.6726	24.7234	0,0001366680372	0,0001520218939	26	O00139	KIF2A	KIF2A_HUMAN	Kinesin-like protein KIF2A	4.19154e-06	4.60097e-05	+	0.344509	0.00405863	0.00748301	+	0.282671	5.07403e-06	2.56466e-05	+	0.411674	4.57111e-06	1.2443e-05	+	0.356448
24.8422	24.8015	24.8315	24.8114	25.2184	25.1555	25.0878	25.2806	25.1325	25.101	25.0192	25.0783	25.5696	25.4562	25.4589	25.5239	25.4155	25.4097	25.4507	25.4794	0,0001366680372	0,0001520218939	9	O00148	DDX39A	DX39A_HUMAN	ATP-dependent RNA helicase DDX39A	0.000137875	0.00055751	+	0.363947	5.23629e-05	0.000209585	+	0.261106	3.85015e-07	4.41042e-06	+	0.680496	5.17928e-08	4.496e-07	+	0.617201
23.3751	23.3894	23.4488	23.4874	23.8418	23.843	23.897	23.8595	24.0164	24.0118	23.9565	23.9826	25.0568	25.0159	24.9949	25.0495	25.4075	25.2591	25.3929	25.309	0,0001366680372	0,0001520218939	8	O00154	ACOT7	BACH_HUMAN	Cytosolic acyl coenzyme A thioester hydrolase	5.70408e-06	5.61497e-05	+	0.435161	1.32932e-06	1.54316e-05	+	0.566645	2.83396e-09	3.62364e-07	+	1.60412	9.59201e-09	1.55131e-07	+	1.91695
24.4969	24.4312	24.453	24.5977	25.1955	25.1493	25.2444	25.1363	25.813	25.8613	25.7678	25.7974	25.2262	25.1953	25.1492	24.8762	24.7599	24.6127	24.6652	24.5842	0,0001366680372	0,0001520218939	20	O00159	MYO1C	MYO1C_HUMAN	Unconventional myosin-Ic	4.59731e-06	4.90968e-05	+	0.686692	6.84186e-08	3.6301e-06	+	1.31518	0.000424836	0.000845917	+	0.617016	0.0237428	0.0284589	+	0.160828
24.2644	24.2803	24.2787	24.3451	24.7285	24.7118	24.7014	24.6963	25.0725	25.1739	25.0085	25.0684	23.7988	23.7387	23.7953	23.2968	21.8756	22.0579	21.7977	21.7115	0,0001366680372	0,0001520218939	28	O00160	MYO1F	MYO1F_HUMAN	Unconventional myosin-If	6.50119e-07	1.39643e-05	+	0.417373	9.12979e-07	1.21329e-05	+	0.788707	0.00203521	0.00335959	+	-0.63471	6.17481e-08	5.01523e-07	+	-2.43143
21.5452	21.4144	21.5341	21.3438	21.8222	21.7618	21.5507	21.9645	22.5537	22.6464	22.5369	22.4267	21.6614	21.5073	21.0867	21.395	21.4491	21.1104	21.4112	21.307	0,0001366680372	0,0001520218939	8	O00161	SNAP23	SNP23_HUMAN	Synaptosomal-associated protein 23	0.0187286	0.030967	+	0.315382	3.36451e-06	2.87839e-05	+	1.08152	0.732799	0.755475		-0.0468359	0.171221	0.187859		-0.139991
20.1	19.7378	20.1032	19.7916	20.5016	20.5343	20.7717	20.4639	20.6368	20.2802	19.9339	20.5699	21.1122	21.4386	21.371	21.4731	21.2713	21.4167	21.3826	21.3052	0,0001366680372	0,0001520218939	5	O00165	HAX1	HAX1_HUMAN	HCLS1-associated protein X-1	0.00184958	0.00440825	+	0.634726	0.0657409	0.0881077		0.422057	3.17518e-05	0.000102328	+	1.41558	9.67389e-06	2.32675e-05	+	1.4108
25.1865	25.2118	25.2768	25.2644	24.886	24.8978	24.7827	24.8315	24.6401	24.7978	24.6411	24.7703	25.0374	25.0111	24.9758	25.0178	25.0324	25.0392	25.0659	25.0067	0,0001366680372	0,0001520218939	17	O00170	AIP	AIP_HUMAN	AH receptor-interacting protein	2.86815e-05	0.000172001	+	-0.385379	3.14001e-05	0.000144648	+	-0.522536	0.000106397	0.000266753	+	-0.224338	0.000193426	0.000319965	+	-0.198834
22.6961	22.6471	22.6414	22.6033	22.9748	23.0258	22.8866	22.917	22.989	23.0976	22.9438	23.1481	22.9226	22.8805	22.8125	22.7038	22.8664	23.0015	22.794	22.8745	0,0001366680372	0,0001520218939	15	O00178	GTPBP1	GTPB1_HUMAN	GTP-binding protein 1	0.000157672	0.000622661	+	0.304063	0.000233091	0.000684941	+	0.397655	0.0119538	0.0166089	+	0.182868	0.0023805	0.00324464	+	0.237134
21.5793	21.6548	21.4725	21.6539	22.2628	22.1042	22.0534	22.3054	22.7824	23.1687	22.8913	22.7331	21.7043	21.1473	21.3293	20.7635	20.0732	20.0035	20.0506	19.9928	0,0001366680372	0,0001520218939	6	O00182	LGALS9	LEG9_HUMAN	Galectin-9	0.000212088	0.000785738	+	0.5913	1.80577e-05	9.51348e-05	+	1.30372	0.127545	0.149657		-0.354027	5.01758e-08	4.40411e-07	+	-1.56014
23.8821	23.8576	23.8855	23.888	23.8795	23.9341	23.9832	23.9378	24.1889	24.1091	24.1249	24.102	23.8358	23.9044	23.7428	23.7459	23.6776	23.734	23.6914	23.6403	0,0001366680372	0,0001520218939	17	O00186	STXBP3	STXB3_HUMAN	Syntaxin-binding protein 3	0.0479555	0.0706747		0.0553408	1.99117e-05	0.000101621	+	0.252929	0.122539	0.144104		-0.0710483	8.46944e-05	0.000153874	+	-0.192475
19.6637	19.3197	19.7307	19.3978	19.7466	19.7951	20.0573	19.7142	20.2201	20.0897	20.2193	20.0842	19.6098	19.9375	20.0507	19.9439	19.4866	19.579	19.6279	19.6133	0,0001366680372	0,0001520218939	5	O00189	AP4M1	AP4M1_HUMAN	AP-4 complex subunit mu-1	0.055669	0.0805413		0.30035	0.00110768	0.00248401	+	0.625335	0.0414045	0.0523197		0.357491	0.658276	0.677008		0.0487561
20.7072	20.524	20.6275	20.5717	20.144	20.0887	19.6323	20.104	19.6698	20.0135	19.8968	19.8264	20.1816	20.1512	19.9015	19.9619	20.0892	20.1394	20.2748	20.2174	0,0001366680372	0,0001520218939	3	O00193	SMAP	SMAP_HUMAN	Small acidic protein	0.00284559	0.00626746	+	-0.615353	9.13606e-05	0.000320406	+	-0.755968	0.000416799	0.000832717	+	-0.558563	0.000288038	0.000460997	+	-0.427422
24.2398	24.2949	24.4121	24.3907	24.7112	24.6137	24.6404	24.5973	24.9097	24.9731	24.8374	24.8083	24.5201	24.5586	24.554	24.4096	24.2448	24.3305	24.3343	24.2562	0,0001366680372	0,0001520218939	24	O00203	AP3B1	AP3B1_HUMAN	AP-3 complex subunit beta-1	0.000673933	0.00195366	+	0.306287	5.89254e-05	0.000231436	+	0.547734	0.0164135	0.0222118	+	0.176177	0.396187	0.41829		-0.0429373
21.5688	21.545	21.6961	21.7342	21.9598	21.9838	22.0555	22.0293	22.1222	21.989	22.0176	22.1119	22.6311	22.5309	22.538	22.507	22.2863	22.2846	22.2256	22.1751	0,0001366680372	0,0001520218939	5	O00214	LGALS8	LEG8_HUMAN	Galectin-8	0.000357145	0.0011685	+	0.371066	0.000313618	0.000875873	+	0.424136	2.68639e-06	1.62109e-05	+	0.915709	2.86407e-05	5.93254e-05	+	0.606853
23.8596	23.9887	23.8915	23.9698	23.8361	23.8503	23.8336	23.9167	23.6674	23.9015	23.717	23.8083	23.7076	23.6723	23.4933	23.4867	23.2719	23.2743	23.1545	23.38	0,0001366680372	0,0001520218939	8	O00217	NDUFS8	NDUS8_HUMAN	NADH dehydrogenase [ubiquinone] iron-sulfur protein 8, mitochondrial	0.111046	0.148197		-0.0682144	0.0431709	0.0604801		-0.153829	0.00217122	0.00355803	+	-0.337428	2.18373e-05	4.69816e-05	+	-0.65722
21.9708	21.9769	21.9705	21.8966	22.113	22.1002	22.3335	22.0546	23.1898	23.3664	23.1316	23.3076	21.8636	22.0177	21.9862	21.6577	21.5703	21.7132	21.7837	21.8401	0,0001366680372	0,0001520218939	4	O00221	NFKBIE	IKBE_HUMAN	NF-kappa-B inhibitor epsilon	0.0235405	0.0379585	+	0.196601	4.72245e-07	8.62622e-06	+	1.29513	0.42071	0.454217		-0.0724244	0.0100898	0.0125982	+	-0.226909
26.0989	26.0263	26.0496	25.9887	26.325	26.1951	26.194	26.3197	26.4431	26.3784	26.399	26.3983	26.8387	26.6759	26.6498	26.6728	26.9071	26.7967	26.9035	26.73	0,0001366680372	0,0001520218939	18	O00231	PSMD11	PSD11_HUMAN	26S proteasome non-ATPase regulatory subunit 11	0.00244941	0.0055174	+	0.217589	9.92908e-06	6.11024e-05	+	0.36382	9.93257e-06	4.18442e-05	+	0.668405	3.51076e-06	1.00663e-05	+	0.793482
24.5641	24.7937	24.8176	24.8411	24.9572	24.9731	25.0041	25.0166	25.0993	25.0908	25.226	25.0301	25.4279	25.3025	25.4318	25.4159	25.6337	25.6405	25.6077	25.5454	0,0001366680372	0,0001520218939	17	O00232	PSMD12	PSD12_HUMAN	26S proteasome non-ATPase regulatory subunit 12	0.0118434	0.0208526	+	0.233612	0.00334734	0.00631934	+	0.357384	0.000104938	0.000264358	+	0.640383	1.52436e-05	3.42928e-05	+	0.852684
23.5134	23.5203	23.6936	23.5104	23.2625	23.15	23.154	23.2701	23.2948	23.3827	22.9795	23.3244	23.4103	23.3307	23.3596	23.3366	23.3856	23.2374	23.3436	23.39	0,0001366680372	0,0001520218939	5	O00233	PSMD9	PSMD9_HUMAN	26S proteasome non-ATPase regulatory subunit 9	0.000747852	0.00212881	+	-0.350283	0.0208169	0.0316264	+	-0.31408	0.00604447	0.00891852	+	-0.200119	0.00838782	0.0105793	+	-0.220299
24.4162	24.5124	24.1582	24.3055	24.812	24.5803	24.4867	24.6097	25.2801	25.493	24.9876	25.0523	24.8696	24.582	24.5411	24.3734	24.8141	24.7751	24.7982	24.8032	0,0001366680372	0,0001520218939	3	O00244	ATOX1	ATOX1_HUMAN	Copper transport protein ATOX1	0.036707	0.0559879		0.274071	0.000815225	0.00192649	+	0.855136	0.106225	0.12611		0.243434	0.00108026	0.0015534	+	0.449545
21.6789	21.6147	21.4854	21.5211	21.3256	21.3788	21.5552	21.3566	20.918	21.0104	19.9903	21.2072	20.7046	21.1752	21.1052	21.0868	20.5984	20.4137	20.4806	20.1405	0,0001366680372	0,0001520218939	7	O00255	MEN1	MEN1_HUMAN	Menin	0.0451962	0.0671556		-0.171011	0.0275028	0.0404086	+	-0.793551	0.00286313	0.00456076	+	-0.55709	3.45823e-05	7.00114e-05	+	-1.16675
22.1524	22.2282	22.1684	22.2046	21.7811	21.742	21.8448	21.8029	21.5229	21.42	21.5994	21.4632	21.221	21.3128	21.1937	21.1574	21.2808	21.3361	21.1196	21.1507	0,0001366680372	0,0001520218939	5	O00257	CBX4	CBX4_HUMAN	E3 SUMO-protein ligase CBX4	7.04646e-06	6.28997e-05	+	-0.39566	3.57565e-06	2.95225e-05	+	-0.687011	2.20047e-07	3.20753e-06	+	-0.967158	2.05296e-06	6.5023e-06	+	-0.966544
22.7754	22.7101	22.7125	22.7874	23.3575	23.2743	23.1691	23.3326	23.5431	23.4905	23.4971	23.4466	23.5577	23.4784	23.4784	23.3889	23.616	23.662	23.5889	23.5626	0,0001366680372	0,0001520218939	6	O00264	PGRMC1	PGRC1_HUMAN	Membrane-associated progesterone receptor component 1	2.56036e-05	0.000157647	+	0.537051	1.96901e-07	5.51207e-06	+	0.747952	1.76579e-06	1.18833e-05	+	0.729506	1.05673e-07	7.23504e-07	+	0.861009
24.2697	24.1737	24.299	24.2313	24.3138	24.3666	24.268	24.2637	24.1779	24.1809	24.1695	24.1816	24.3999	24.3017	24.2804	24.3246	24.2287	24.2083	24.2259	24.1321	0,0001366680372	0,0001520218939	24	O00267	SUPT5H	SPT5H_HUMAN	Transcription elongation factor SPT5	0.150875	0.193649		0.0595675	0.051449	0.0708191		-0.06599	0.0686173	0.0839267		0.0832024	0.252446	0.271745		-0.0446882
23.6745	23.7069	23.6762	23.551	23.0005	22.9944	23.0899	23.0486	23.04	23.0842	22.832	23.2199	23.007	23.3013	23.345	23.233	23.3969	23.3151	23.3841	23.5644	0,0001366680372	0,0001520218939	10	O00273	DFFA	DFFA_HUMAN	DNA fragmentation factor subunit alpha	5.46569e-06	5.47843e-05	+	-0.618817	0.000439335	0.00115793	+	-0.608133	0.00200211	0.00330956	+	-0.430592	0.00948905	0.011889	+	-0.237032
27.1569	27.1785	27.0639	27.1226	27.5018	27.4321	27.3761	27.308	27.875	27.8005	27.9094	28.0242	27.2117	27.1026	27.1261	26.8463	26.7506	26.7697	26.8056	26.8536	0,0001366680372	0,0001520218939	13	O00299	CLIC1	CLIC1_HUMAN	Chloride intracellular channel protein 1	0.00127496	0.00324468	+	0.273993	6.4653e-06	4.48811e-05	+	0.771778	0.502937	0.535297		-0.0588241	5.97309e-05	0.00011299	+	-0.335597
25.5936	25.6217	25.4051	25.5662	25.8919	25.6856	25.6989	25.8661	25.8124	25.7669	25.6627	25.6674	26.1868	26.0196	26.0391	25.9828	26.0474	26.0369	25.9422	25.9707	0,0001366680372	0,0001520218939	10	O00303	EIF3F	EIF3F_HUMAN	Eukaryotic translation initiation factor 3 subunit F	0.0167416	0.0281666	+	0.238953	0.0254191	0.0377576	+	0.180681	0.000246223	0.000533615	+	0.510417	0.000170779	0.000284993	+	0.452641
20.2973	20.3166	20.34	20.1448	20.4366	20.3012	20.2763	20.2638	20.4877	20.3417	20.1339	20.1983	20.4316	20.2499	20.2278	20.2727	19.9709	19.8862	20.1492	19.8973	0,0001366680372	0,0001520218939	6	O00308	WWP2	WWP2_HUMAN	NEDD4-like E3 ubiquitin-protein ligase WWP2	0.479779	0.534456		0.044786	0.867586	0.885173		0.0157199	0.756185	0.777382		0.0207915	0.00729719	0.00925391	+	-0.29879
23.5502	23.7081	23.6384	23.6604	23.4139	23.4876	23.413	23.4965	23.0488	23.1689	23.1159	23.0344	22.8319	22.8281	22.8065	22.6348	22.326	22.2456	22.2486	22.1211	0,0001366680372	0,0001520218939	20	O00329	PIK3CD	PK3CD_HUMAN	Phosphatidylinositol 4,5-bisphosphate 3-kinase catalytic subunit delta isoform	0.00351227	0.00751539	+	-0.186538	1.98815e-05	0.000101621	+	-0.547278	5.53214e-06	2.73486e-05	+	-0.863958	2.07638e-07	1.15028e-06	+	-1.40398
22.4195	22.4772	22.491	22.4699	22.6521	22.6564	22.8336	22.5905	22.6495	22.6688	22.6132	22.7247	22.369	22.4709	22.5195	22.3875	22.5147	22.5736	22.3363	22.4698	0,0001366680372	0,0001520218939	9	O00330	PDHX	ODPX_HUMAN	Pyruvate dehydrogenase protein X component, mitochondrial	0.00709494	0.013448	+	0.218726	0.000384509	0.0010349	+	0.199603	0.500488	0.53317		-0.0277181	0.867661	0.876742		0.00918102
20.6292	20.652	20.6485	20.607	20.5707	20.7061	20.7705	20.6993	20.9959	20.9516	20.9727	20.9395	20.6779	20.8298	20.9925	20.6196	20.402	20.5457	20.3187	20.4095	0,0002533248917	0,0001520218939	2	O00399	DCTN6	DCTN6_HUMAN	Dynactin subunit 6	0.26906	0.323323		0.0524912	8.81192e-07	1.19082e-05	+	0.330736	0.134175	0.156891		0.14574	0.00422427	0.00554369	+	-0.21522
23.8825	23.9258	23.9322	23.9117	24.3691	24.3224	24.3308	24.3535	24.3852	24.4041	24.418	24.4199	25.2883	25.3342	25.264	25.3254	25.37	25.3768	25.4834	25.4009	0,0001366680372	0,0001520218939	33	O00410	IPO5	IPO5_HUMAN	Importin-5	1.34906e-07	6.19653e-06	+	0.43093	2.9529e-08	2.60241e-06	+	0.493738	5.53491e-10	1.97453e-07	+	1.38995	3.09346e-09	8.13066e-08	+	1.49475
19.5295	19.5916	18.7478	20.2778	19.976	20.0833	19.9131	20.2245	20.2607	20.2948	20.2057	20.4669	21.5115	21.5499	21.6122	21.7905	21.8133	21.7545	21.7213	21.8727	0,0001366680372	0,0001520218939	22	O00411	POLRMT	RPOM_HUMAN	DNA-directed RNA polymerase, mitochondrial	0.160552	0.204208		0.512562	0.0516333	0.0710108		0.77035	0.000620693	0.00117601	+	2.07937	0.000373631	0.00058512	+	2.25376
20.6343	20.7413	20.8091	20.8708	20.6991	20.5841	20.9877	20.8122	20.6034	20.5886	20.6775	20.8451	21.169	21.1493	21.146	21.3452	20.6525	20.9018	20.7256	20.39	0,0001366680372	0,0001520218939	6	O00418	EEF2K	EF2K_HUMAN	Eukaryotic elongation factor 2 kinase	0.947177	0.954277		0.00689415	0.314171	0.357724		-0.0852155	0.000751097	0.00138482	+	0.438472	0.444087	0.466158		-0.0964098
23.9817	24.2558	24.213	24.1586	24.3885	24.4215	24.4425	24.4096	24.3704	24.3333	24.5243	24.3893	24.6726	24.4531	24.33	24.3734	24.3114	24.4236	24.2633	24.2526	0,0001366680372	0,0001520218939	7	O00422	SAP18	SAP18_HUMAN	Histone deacetylase complex subunit SAP18	0.00511997	0.0102119	+	0.263257	0.0137755	0.0219878	+	0.25207	0.0200459	0.0266846	+	0.304999	0.066869	0.0764333		0.160479
24.1089	24.2057	24.2937	24.2674	24.6997	24.7488	24.6301	24.652	25.1355	25.0958	25.1462	25.1831	24.6949	24.5894	24.6231	24.5418	24.2231	24.2261	24.1777	24.2271	0,0001366680372	0,0001520218939	35	O00429	DNM1L	DNM1L_HUMAN	Dynamin-1-like protein	7.74313e-05	0.000357759	+	0.463749	8.60609e-07	1.17675e-05	+	0.921231	0.00028204	0.000598406	+	0.39334	0.903158	0.909695		-0.00542545
25.131	25.1332	25.2467	25.1395	25.0123	24.9626	24.8911	24.9377	24.7282	24.7551	24.8629	24.8009	24.5049	24.4343	24.3529	24.2099	24.0071	24.0521	24.0434	24.1326	0,0001366680372	0,0001520218939	7	O00442	RTCA	RTCA_HUMAN	RNA 3'-terminal phosphate cyclase	0.00137681	0.0034564	+	-0.211682	9.13277e-05	0.000320406	+	-0.375836	2.78685e-05	9.23741e-05	+	-0.787076	1.2108e-07	7.85688e-07	+	-1.1038
21.6847	21.2941	21.3525	21.4284	22.2232	21.9081	21.9031	22.0819	22.099	22.2734	22.2283	22.0352	22.1759	22.129	22.2893	22.0582	22.0828	22.1396	22.0468	22.3183	0,0001366680372	0,0001520218939	9	O00443	PIK3C2A	P3C2A_HUMAN	Phosphatidylinositol 4-phosphate 3-kinase C2 domain-containing subunit alpha	0.00221347	0.00507455	+	0.58913	0.000415637	0.00110533	+	0.71903	0.000332521	0.000684577	+	0.723155	0.000524739	0.000794667	+	0.706945
21.4935	21.3629	21.3846	21.5402	21.4364	21.3292	21.254	21.4794	21.3767	21.6671	21.7058	21.43	21.316	21.0954	20.825	21.0808	21.0378	21.0072	21.2376	21.0926	0,0001366680372	0,0001520218939	11	O00471	EXOC5	EXOC5_HUMAN	Exocyst complex component 5	0.329956	0.385342		-0.0705829	0.326009	0.370311		0.0996151	0.0153243	0.0208212	+	-0.365995	0.00186095	0.00258337	+	-0.351499
22.2179	22.3008	22.2095	22.2577	21.6505	21.652	22.1078	21.7649	21.6123	21.6723	21.6479	21.5732	21.4536	20.8942	20.938	20.6535	19.8811	19.9849	19.6835	19.9934	0,0001366680372	0,0001520218939	3	O00479	HMGN4	HMGN4_HUMAN	High mobility group nucleosome-binding domain-containing protein 4	0.00626172	0.0121212	+	-0.452645	8.47484e-07	1.17675e-05	+	-0.62002	0.000303846	0.000637754	+	-1.26163	6.86308e-08	5.39992e-07	+	-2.36071
24.6081	24.7237	24.9484	24.6296	24.4605	24.3572	24.5701	24.4243	24.3354	23.86	24.2046	24.457	24.4286	23.8787	23.7613	24.0139	23.1229	23.0962	23.2073	23.0577	0,0001366680372	0,0001520218939	3	O00483	NDUFA4	NDUA4_HUMAN	Cytochrome c oxidase subunit NDUFA4	0.0221998	0.0360671	+	-0.274399	0.0143286	0.0227555	+	-0.513172	0.0051774	0.00776611	+	-0.706809	1.32484e-06	4.59853e-06	+	-1.60638
25.3667	25.0981	25.2049	25.2424	25.6263	25.4325	25.5388	25.449	25.6452	25.5335	25.549	25.4721	26.0401	25.855	25.8982	25.9758	26.3406	26.1345	26.2186	26.1847	0,0001366680372	0,0001520218939	7	O00487	PSMD14	PSDE_HUMAN	26S proteasome non-ATPase regulatory subunit 14	0.00727319	0.013741	+	0.283628	0.00276882	0.00535758	+	0.321935	4.74326e-05	0.000140165	+	0.714247	8.17881e-06	2.02166e-05	+	0.991553
23.2497	23.2127	23.1519	23.2106	22.3353	22.3208	22.4179	22.4367	22.1809	22.2096	22.3009	22.2964	22.2241	22.2266	22.0203	21.9426	21.497	21.6238	21.4532	21.5589	0,0001366680372	0,0001520218939	16	O00499	BIN1	BIN1_HUMAN	Myc box-dependent-interacting protein 1	3.97464e-07	1.09965e-05	+	-0.828542	2.0128e-07	5.56875e-06	+	-0.959267	6.18787e-06	2.96604e-05	+	-1.10281	1.74668e-08	2.27646e-07	+	-1.67298
23.7084	23.6526	23.6096	23.7027	24.0183	24.032	24.1034	23.9765	24.279	24.3159	24.1995	24.2286	24.6287	24.7882	24.7434	24.722	24.8141	24.9324	24.8011	24.7635	0,0001366680372	0,0001520218939	4	O00505	KPNA3	IMA4_HUMAN	Importin subunit alpha-4	4.7431e-05	0.000248776	+	0.364239	2.7606e-06	2.52131e-05	+	0.587464	2.25534e-07	3.24316e-06	+	1.05224	1.77967e-07	1.02929e-06	+	1.15946
20.0593	20.0568	20.2467	20.0642	19.8851	19.9237	19.9436	19.7534	19.5266	19.7023	19.3003	19.6174	19.4185	19.7464	19.8783	19.7524	19.4603	19.4401	19.4282	19.4507	0,0001366680372	0,0001520218939	7	O00522	KRIT1	KRIT1_HUMAN	Krev interaction trapped protein 1	0.0108713	0.0193645	+	-0.230304	0.00115554	0.00256638	+	-0.570095	0.00952404	0.0134663	+	-0.40787	8.18847e-06	2.02166e-05	+	-0.661919
22.658	22.6356	22.5975	22.6658	22.6559	22.7806	22.6102	22.7774	23.037	23.0552	22.9959	22.9162	21.8729	21.6101	21.721	21.2265	20.2335	20.6405	20.5446	20.4852	0,0001366680372	0,0001520218939	8	O00534	VWA5A	VMA5A_HUMAN	von Willebrand factor A domain-containing protein 5A	0.194618	0.242683		0.0668516	4.39014e-05	0.000184744	+	0.361895	0.000305815	0.000641602	+	-1.03159	3.03119e-07	1.52397e-06	+	-2.16325
23.545	23.7239	23.6924	23.5954	24.531	24.5755	24.6615	24.5817	24.5699	24.4712	24.5231	24.6686	25.4672	25.4806	25.4821	25.6371	25.3014	25.3014	25.3507	25.3294	0,0001366680372	0,0001520218939	18	O00541	PES1	PESC_HUMAN	Pescadillo homolog	1.34011e-06	2.21301e-05	+	0.94826	4.47749e-06	3.49554e-05	+	0.919058	5.72729e-08	1.56623e-06	+	1.8776	1.95204e-08	2.41125e-07	+	1.68157
22.7868	22.7685	22.8249	22.7732	22.6328	22.4473	22.3774	22.6049	22.351	22.5536	22.2854	22.4767	22.2098	22.1692	22.0283	22.0402	21.5694	21.7437	21.7358	21.7909	0,0001366680372	0,0001520218939	12	O00562	PITPNM1	PITM1_HUMAN	Membrane-associated phosphatidylinositol transfer protein 1	0.00489084	0.00984091	+	-0.272725	0.000953701	0.00219834	+	-0.371687	7.40108e-06	3.38632e-05	+	-0.676459	6.54441e-07	2.69935e-06	+	-1.0784
21.5905	21.5211	21.5999	21.6005	21.9596	21.81	21.8277	21.9862	21.5915	21.6307	21.6485	21.7496	22.4886	22.3829	22.3913	22.5667	22.6432	22.6384	22.7121	22.7166	0,0001366680372	0,0001520218939	10	O00566	MPHOSPH10	MPP10_HUMAN	U3 small nucleolar ribonucleoprotein protein MPP10	0.000626886	0.00183641	+	0.317855	0.0937543	0.120432		0.0770593	1.62535e-06	1.12024e-05	+	0.879364	2.0615e-08	2.47537e-07	+	1.09957
26.6827	26.6067	26.612	26.7089	26.6767	26.6406	26.5622	26.7039	26.2233	26.2598	26.325	26.3246	26.5823	26.6126	26.6378	26.5812	26.3245	26.2831	26.3265	26.2638	0,0001366680372	0,0001520218939	26	O00567	NOP56	NOP56_HUMAN	Nucleolar protein 56	0.872002	0.891025		-0.00672245	4.89226e-05	0.000200709	+	-0.369404	0.14035	0.163384		-0.0491133	2.22457e-05	4.773e-05	+	-0.353117
23.6105	23.6322	23.756	23.8085	24.7436	24.8992	24.7978	24.7579	24.9067	24.8336	24.8426	24.9921	25.4478	25.5378	25.6167	25.5659	25.152	25.2412	25.1138	25.1602	0,0001366680372	0,0001520218939	13	O00571	DDX3X	DDX3X_HUMAN	ATP-dependent RNA helicase DDX3X	1.61261e-06	2.45631e-05	+	1.09785	1.08271e-06	1.34797e-05	+	1.192	7.62015e-08	1.7988e-06	+	1.84025	1.81899e-07	1.04564e-06	+	1.465
24.9406	24.8273	24.8088	24.9935	24.8293	24.7719	24.6036	24.645	24.1747	24.1136	23.6235	24.3566	23.5573	23.8529	23.8841	23.5676	23.08	23.2876	23.2518	23.2683	0,0001366680372	0,0001520218939	5	O00584	RNASET2	RNT2_HUMAN	Ribonuclease T2	0.0403938	0.0608027		-0.180085	0.00228797	0.0045634	+	-0.825436	2.16197e-05	7.60897e-05	+	-1.17704	2.36627e-07	1.26068e-06	+	-1.67061
22.2002	22.2236	21.9924	22.0938	22.0772	22.2669	22.2513	22.2429	21.9917	22.1464	22.1191	22.2103	22.4465	22.4006	22.7201	22.5179	22.4011	22.3259	22.4998	22.5246	0,0001366680372	0,0001520218939	6	O00629	KPNA4	IMA3_HUMAN	Importin subunit alpha-3	0.280699	0.335859		0.0820904	0.884643	0.899666		-0.0106301	0.00428895	0.00655183	+	0.393773	0.00446973	0.00584313	+	0.31035
21.5898	21.3816	21.4192	21.4567	21.1369	21.3164	21.3822	21.2359	21.2245	21.1631	20.9783	21.1665	20.9091	20.8732	20.9881	20.6745	20.6304	20.7351	20.7804	20.9548	0,0001366680372	0,0001520218939	10	O00635	TRIM38	TRI38_HUMAN	E3 ubiquitin-protein ligase TRIM38	0.0318406	0.0492925	+	-0.193967	0.00336613	0.00635228	+	-0.328708	0.000302298	0.000635068	+	-0.600593	0.000151444	0.00025662	+	-0.686668
24.2086	24.2518	24.2338	24.2763	24.3484	24.2281	24.2553	24.2657	24.4639	24.2376	24.3988	24.3354	24.4211	24.156	24.2313	24.2009	24.163	24.1577	24.0578	24.0772	0,0001366680372	0,0001520218939	9	O00743	PPP6C	PPP6_HUMAN	Serine/threonine-protein phosphatase 6 catalytic subunit	0.324481	0.379972		0.0317593	0.060008	0.0811136		0.116318	0.877088	0.888544		0.00969315	0.00569335	0.00734131	+	-0.128727
22.1588	22.2095	22.1658	22.2159	23.8229	23.8277	23.9779	23.9409	24.6438	24.7913	24.3464	24.5124	23.3127	23.3165	23.4381	23.0542	22.9407	23.0399	22.9387	22.9121	0,0001366680372	0,0001520218939	19	O00754	MAN2B1	MA2B1_HUMAN	Lysosomal alpha-mannosidase	1.512e-08	1.98702e-06	+	1.70486	2.7686e-07	6.60782e-06	+	2.38598	1.11462e-05	4.59743e-05	+	1.09287	3.20232e-07	1.58309e-06	+	0.770339
22.5456	22.2556	22.3655	22.2296	22.2361	22.1883	21.822	22.3702	22.2816	22.4557	22.1276	22.2745	21.6107	21.6006	21.6125	21.649	21.6092	21.6192	21.7344	21.8422	0,0001366680372	0,0001520218939	9	O00764	PDXK	PDXK_HUMAN	Pyridoxal kinase	0.20592	0.25563		-0.194949	0.537661	0.57982		-0.0642414	5.57762e-05	0.000159075	+	-0.730885	0.000372944	0.000584237	+	-0.647817
23.0525	23.0984	23.1203	23.0955	22.9062	22.9599	22.9069	22.971	22.9289	23.0658	22.9555	23.0567	23.0045	22.9431	23.0069	22.919	22.7832	22.9302	22.9033	22.9146	0,0001366680372	0,0001520218939	29	O14497	ARID1A	ARI1A_HUMAN	AT-rich interactive domain-containing protein 1A	0.000426593	0.00134997	+	-0.155698	0.0539439	0.0738024		-0.0899367	0.00334874	0.00524252	+	-0.123302	0.00123959	0.00176535	+	-0.20885
20.8638	20.8427	20.7682	21.0261	20.9847	20.8453	20.5866	20.8342	20.833	20.5803	20.203	20.7216	20.9549	20.4367	20.2079	20.6244	20.3374	20.4142	20.3015	20.4796	0,0001366680372	0,0001520218939	2	O14521	SDHD	DHSD_HUMAN	Succinate dehydrogenase [ubiquinone] cytochrome b small subunit, mitochondrial	0.550848	0.602279		-0.0625439	0.0964088	0.123473		-0.290739	0.104473	0.124155		-0.319231	0.000335407	0.000529996	+	-0.492046
20.7531	20.8201	20.8705	20.8678	20.3558	20.4495	20.1934	20.4842	19.8153	19.976	20.6246	20.3599	20.1062	20.5448	20.5543	20.6559	20.1087	20.3435	20.2098	20.5846	0,0001366680372	0,0001520218939	9	O14526	FCHO1	FCHO1_HUMAN	F-BAR domain only protein 1	0.000643338	0.00187416	+	-0.457158	0.0141859	0.0225439	+	-0.633914	0.0276103	0.0359055	+	-0.362577	0.00286297	0.00384683	+	-0.516202
22.4683	22.371	22.2278	22.4264	22.8369	22.7977	22.7952	22.7308	23.2757	23.1887	23.0737	23.1741	23.6746	23.714	23.7488	23.6099	23.153	23.1642	23.0914	23.0454	0,0001366680372	0,0001520218939	5	O14530	TXNDC9	TXND9_HUMAN	Thioredoxin domain-containing protein 9	0.000330057	0.00110112	+	0.416763	1.98998e-05	0.000101621	+	0.80466	6.1343e-07	5.76965e-06	+	1.31343	1.62558e-05	3.62937e-05	+	0.740115
21.3785	21.2119	21.1845	21.1141	23.0453	22.965	22.9911	23.1353	23.6539	23.9109	23.5035	23.6049	22.9628	22.8581	22.8332	22.5049	21.6513	21.6328	21.8034	21.6993	0,0001366680372	0,0001520218939	13	O14545	TRAFD1	TRAD1_HUMAN	TRAF-type zinc finger domain-containing protein 1	1.76092e-07	7.32258e-06	+	1.81194	3.71039e-07	7.44184e-06	+	2.44605	9.08531e-06	3.92535e-05	+	1.56751	0.000424418	0.000657042	+	0.474448
22.7247	22.9228	23.1304	23.187	23.3036	23.4098	23.2604	23.3824	23.2312	23.337	23.2947	23.3538	22.8125	22.6938	22.4605	22.3605	21.4101	21.6054	21.4844	21.5044	0,0001366680372	0,0001520218939	3	O14548	COX7A2L	COX7R_HUMAN	Cytochrome c oxidase subunit 7A-related protein, mitochondrial	0.0202003	0.0331602	+	0.347836	0.0283108	0.041467	+	0.312943	0.0325895	0.0419197	+	-0.409395	1.1659e-05	2.7374e-05	+	-1.49013
20.7345	20.828	20.7282	20.7564	20.8477	20.1809	20.5378	20.1101	20.8644	20.7294	20.9561	20.9224	21.6331	21.6684	21.0143	21.3952	21.1057	21.0309	20.8707	20.861	0,0001366680372	0,0001520218939	4	O14562	UBFD1	UBFD1_HUMAN	Ubiquitin domain-containing protein UBFD1	0.0938741	0.127291		-0.342694	0.10123	0.128984		0.106271	0.00470597	0.0071199	+	0.66597	0.0191723	0.0232635	+	0.205287
23.7663	23.9937	23.9186	23.8862	23.9606	23.9128	23.9844	24.0867	24.2278	24.3649	24.1656	24.206	24.0739	24.0619	24.0013	23.9912	23.8286	23.7981	23.8063	23.7463	0,0001366680372	0,0001520218939	14	O14579	COPE	COPE_HUMAN	Coatomer subunit epsilon	0.164094	0.207853		0.0949154	0.00157732	0.0033299	+	0.349878	0.0345879	0.0442621	+	0.140837	0.104552	0.117156		-0.0963898
20.1384	20.1297	20.1615	20.2154	20.6634	20.5016	20.5508	20.6616	20.9626	20.7619	20.3921	20.6265	20.6427	20.5003	20.3266	20.3745	19.3802	19.4141	19.5114	19.3053	0,0001366680372	0,0001520218939	2	O14593	RFXANK	RFXK_HUMAN	DNA-binding protein RFXANK	7.14967e-05	0.000338251	+	0.433068	0.00496757	0.00890316	+	0.524509	0.00644984	0.00944419	+	0.29976	3.55137e-06	1.01459e-05	+	-0.758532
22.8993	22.9106	23.0293	22.9648	23.0588	23.1572	23.1061	23.143	23.36	23.4109	23.3317	23.3158	23.0799	23.0037	22.9338	22.9542	22.9565	22.8398	22.9653	22.9817	0,0001366680372	0,0001520218939	21	O14617	AP3D1	AP3D1_HUMAN	AP-3 complex subunit delta-1	0.00425349	0.00881439	+	0.165289	3.17626e-05	0.000145892	+	0.403615	0.37829	0.412561		0.0419183	0.742891	0.757787		-0.0151238
23.864	23.8148	23.8911	23.8113	23.5544	23.6955	23.5212	23.5306	23.7292	23.7059	23.6892	23.7242	23.1715	23.0107	23.0499	22.7783	22.6364	22.5167	22.6604	22.6034	0,0001366680372	0,0001520218939	7	O14618	CCS	CCS_HUMAN	Copper chaperone for superoxide dismutase	0.00097086	0.00261122	+	-0.269875	0.000809138	0.00191593	+	-0.133173	5.88416e-05	0.000166098	+	-0.842677	4.62667e-08	4.1383e-07	+	-1.24106
22.9357	22.9497	22.8545	22.8819	21.7197	21.6825	21.7671	21.7155	21.3322	21.2866	21.299	21.4634	21.6713	21.6259	21.4895	21.4381	21.4757	21.4714	21.4892	21.6238	0,0001366680372	0,0001520218939	17	O14639	ABLIM1	ABLM1_HUMAN	Actin-binding LIM protein 1	1.26339e-08	1.70952e-06	+	-1.18427	4.54137e-08	2.94318e-06	+	-1.56013	4.82435e-07	4.88952e-06	+	-1.34925	5.6449e-08	4.72741e-07	+	-1.39042
20.2505	20.3063	20.3663	20.2203	20.5583	20.6582	20.4731	20.8056	20.1459	20.517	19.9895	20.6987	20.8694	20.9525	21.3114	20.9877	20.7215	20.6928	20.8106	20.8198	0,0001366680372	0,0001520218939	5	O14641	DVL2	DVL2_HUMAN	Segment polarity protein dishevelled homolog DVL-2	0.00501802	0.0100509	+	0.337984	0.765819	0.793683		0.05192	0.000340162	0.000698484	+	0.744443	4.36909e-05	8.61617e-05	+	0.47535
19.9744	19.8564	19.7891	19.856	20.6536	20.5395	20.3962	20.677	20.5298	20.6256	20.4471	20.4691	21.1009	21.1428	21.0161	21.2472	21.1702	21.103	21.1908	21.2203	0,0001366680372	0,0001520218939	15	O14646	CHD1	CHD1_HUMAN	Chromodomain-helicase-DNA-binding protein 1	8.68437e-05	0.000391666	+	0.697578	2.356e-05	0.000116471	+	0.648912	8.94621e-07	7.47783e-06	+	1.25778	1.26857e-07	8.08315e-07	+	1.30208
22.2916	22.1867	22.1375	22.126	22.3041	22.2567	22.2302	22.1091	21.9012	21.8269	21.6596	22.0243	21.5534	21.6785	21.7394	21.3965	21.4365	21.4754	21.282	21.3669	0,0001366680372	0,0001520218939	16	O14647	CHD2	CHD2_HUMAN	Chromodomain-helicase-DNA-binding protein 2	0.507286	0.561134		0.0395699	0.0079198	0.0134973	+	-0.332421	0.000420346	0.000838389	+	-0.593479	8.3024e-06	2.0447e-05	+	-0.795223
20.6469	20.4423	20.5253	20.4971	20.963	20.7944	20.7472	21.0267	20.9728	21.1915	20.896	20.9403	21.1027	21.1941	21.1822	21.2213	20.7535	20.7687	20.9037	20.8451	0,0001366680372	0,0001520218939	9	O14653	GOSR2	GOSR2_HUMAN	Golgi SNAP receptor complex member 2	0.00424992	0.00881439	+	0.354932	0.000961702	0.00221294	+	0.472245	1.33707e-05	5.27579e-05	+	0.647181	0.00198919	0.00274209	+	0.289872
21.1256	21.2006	21.2468	21.4709	21.6919	21.8535	22.0605	21.8547	22.0923	22.1428	21.6364	22.2114	21.7885	21.7867	21.8609	21.8226	21.3858	21.1973	21.0806	21.0828	0,0001366680372	0,0001520218939	8	O14656	TOR1A	TOR1A_HUMAN	Torsin-1A	0.0012567	0.00320164	+	0.604146	0.00230727	0.00459415	+	0.759736	0.000348792	0.000713417	+	0.553706	0.498659	0.52067		-0.0743599
19.7599	20.1831	20.2904	19.8789	21.1954	21.1494	21.3872	21.1481	21.8183	21.8683	21.781	21.8584	21.0462	21.1044	20.9502	20.924	20.316	20.3001	20.3779	20.1142	0,0001366680372	0,0001520218939	6	O14657	TOR1B	TOR1B_HUMAN	Torsin-1B	0.000128175	0.000527115	+	1.19195	7.42572e-06	4.90657e-05	+	1.80343	0.000306763	0.000643306	+	0.978096	0.119459	0.133073		0.24895
22.5624	22.7787	22.7366	22.9544	22.793	22.793	22.741	22.8865	23.3602	23.3534	23.6295	23.3471	22.5989	22.3868	22.353	22.0303	21.6275	22.0629	21.9708	21.8258	0,0001366680372	0,0001520218939	11	O14672	ADAM10	ADA10_HUMAN	Disintegrin and metalloproteinase domain-containing protein 10	0.616758	0.664817		0.0453629	0.000766583	0.00183445	+	0.66452	0.0265779	0.0346869	+	-0.415761	0.000385498	0.000601713	+	-0.886269
20.3981	20.2926	20.2466	20.2261	20.0251	19.9582	20.0657	20.1698	20.014	20.1259	19.7245	20.0534	20.0195	19.8462	19.8354	19.9522	19.6599	19.8011	20.0117	19.9136	0,0001366680372	0,0001520218939	19	O14686	KMT2D	KMT2D_HUMAN	Histone-lysine N-methyltransferase 2D	0.00688245	0.0131559	+	-0.23615	0.0176687	0.0274338	+	-0.311387	0.000654991	0.00122869	+	-0.377535	0.00194335	0.0026883	+	-0.444249
21.084	21.1897	21.2247	21.2856	21.4885	21.4783	21.3708	21.2317	21.724	21.8353	21.6247	21.7989	20.6824	20.8682	20.8348	20.427	19.7356	19.7526	19.7828	19.776	0,0001366680372	0,0001520218939	15	O14727	APAF1	APAF_HUMAN	Apoptotic protease-activating factor 1	0.0364687	0.0556919		0.196335	0.000123478	0.000409947	+	0.549744	0.00401587	0.00617656	+	-0.49288	5.26847e-08	4.52827e-07	+	-1.43428
21.1293	21.1442	20.9668	21.2639	22.0205	21.9776	21.7213	21.9981	22.3627	22.4105	22.5175	22.3181	22.0077	21.9405	21.9498	21.9301	22.6456	22.6241	22.654	22.6387	0,0001366680372	0,0001520218939	4	O14730	RIOK3	RIOK3_HUMAN	Serine/threonine-protein kinase RIO3	0.00013115	0.00053539	+	0.803336	2.54489e-06	2.3654e-05	+	1.27618	1.22396e-05	4.89895e-05	+	0.830998	2.91208e-07	1.47981e-06	+	1.51455
20.8802	20.8488	20.6218	20.6758	20.7613	20.8772	20.7292	21.0175	20.4855	20.7119	21.2361	20.92	21.3382	21.4877	21.4331	21.2642	21.2918	21.1555	21.2142	21.3277	0,0001366680372	0,0001520218939	10	O14733	MAP2K7	MP2K7_HUMAN	Dual specificity mitogen-activated protein kinase kinase 7	0.363174	0.419067		0.0896664	0.650856	0.688243		0.0817504	0.000244193	0.0005297	+	0.624185	0.000584485	0.000879516	+	0.490674
25.1211	25.0725	25.1874	25.0655	24.915	25.1107	25.2099	24.9425	24.6392	24.7512	24.1044	24.989	24.2245	24.5645	24.7749	24.498	23.7869	23.8589	23.7059	23.9594	0,0001366680372	0,0001520218939	3	O14735	CDIPT	CDIPT_HUMAN	CDP-diacylglycerol--inositol 3-phosphatidyltransferase	0.408329	0.465159		-0.0670953	0.0409525	0.057697		-0.490662	0.00222853	0.00364027	+	-0.596131	7.32804e-07	2.92318e-06	+	-1.28385
24.0284	24.2341	24.141	24.1214	23.8564	23.6994	23.8521	23.8827	24.0869	24.06	24.0525	24.025	24.7226	24.6772	24.5623	24.6894	24.7034	24.6813	24.7747	24.9148	0,0001366680372	0,0001520218939	8	O14737	PDCD5	PDCD5_HUMAN	Programmed cell death protein 5	0.00200223	0.00468706	+	-0.30854	0.139151	0.171797		-0.0751019	6.82225e-05	0.000187325	+	0.531685	8.007e-05	0.000146599	+	0.637321
23.6364	23.6516	23.6164	23.6385	24.0241	24.0651	23.9197	23.9613	24.0184	23.9929	23.9101	24.1408	24.6793	24.7678	24.6963	24.79	24.6394	24.707	24.7254	24.6391	0,0001366680372	0,0001520218939	18	O14744	PRMT5	ANM5_HUMAN	Protein arginine N-methyltransferase 5	3.78685e-05	0.000210031	+	0.356838	0.000223009	0.000660783	+	0.379854	1.79645e-08	9.48265e-07	+	1.0976	9.22405e-09	1.51e-07	+	1.04198
25.0223	25.0989	25.0027	25.0009	24.2669	24.2365	24.1496	24.2614	24.4901	24.3935	24.3993	24.4061	24.1645	23.9534	23.9222	23.7057	23.7188	23.6957	23.69	23.7233	0,0001366680372	0,0001520218939	12	O14745	SLC9A3R1	NHRF1_HUMAN	Na(+)/H(+) exchange regulatory cofactor NHE-RF1	5.0119e-07	1.22755e-05	+	-0.802609	1.46791e-06	1.60757e-05	+	-0.608959	2.83826e-05	9.37697e-05	+	-1.09473	2.70035e-09	7.64992e-08	+	-1.32424
24.6845	24.6372	24.6784	24.659	24.7133	24.7439	24.6768	24.7331	24.5732	24.564	24.5916	24.6197	24.8509	24.7488	24.7526	24.7833	24.8356	24.886	24.8796	24.9012	0,0001366680372	0,0001520218939	27	O14776	TCERG1	TCRG1_HUMAN	Transcription elongation regulator 1	0.0289947	0.0454519	+	0.0519671	0.00308925	0.00589308	+	-0.0776777	0.00373112	0.00578184	+	0.119094	2.09695e-05	4.53619e-05	+	0.210796
22.4498	22.6528	22.682	22.702	23.0499	23.0059	22.8153	22.9384	22.8225	22.7459	22.9317	22.8329	22.8425	22.7656	22.9267	22.9229	22.6611	22.6501	22.8137	22.8256	0,0001366680372	0,0001520218939	11	O14787	TNPO2	TNPO2_HUMAN	Transportin-2	0.00526733	0.0104354	+	0.330718	0.0227596	0.0342916	+	0.211592	0.0130398	0.018012	+	0.242752	0.173486	0.190209		0.115966
21.7497	21.7065	21.7465	21.8508	21.9055	21.9879	21.872	21.9626	21.5573	21.5428	21.5279	21.597	22.161	22.1084	22.1788	22.1557	22.202	22.1525	22.2264	22.2043	0,0001366680372	0,0001520218939	24	O14802	POLR3A	RPC1_HUMAN	DNA-directed RNA polymerase III subunit RPC1	0.00593117	0.0115508	+	0.168677	0.000910477	0.0021084	+	-0.207118	2.84075e-05	9.37865e-05	+	0.387619	1.56287e-05	3.50757e-05	+	0.43293
27.0423	26.9493	27.0252	26.9443	26.8651	26.6935	26.8239	26.7461	27.0246	26.95	26.8657	26.9493	27.1123	27.0127	26.9848	26.9959	26.9074	26.8807	26.9817	26.8641	0,0001366680372	0,0001520218939	9	O14818	PSMA7	PSA7_HUMAN	Proteasome subunit alpha type-7	0.0040471	0.00844812	+	-0.208085	0.338501	0.383122		-0.042851	0.385833	0.420303		0.0361695	0.0652738	0.0747363		-0.0817766
22.4787	22.1806	22.4093	22.0788	22.7895	22.8072	22.6453	22.9607	22.8894	23.0863	22.8453	22.9763	23.0827	23.1204	23.1381	23.2779	22.9721	23.0655	23.1106	22.9585	0,0001366680372	0,0001520218939	4	O14828	SCAMP3	SCAM3_HUMAN	Secretory carrier-associated membrane protein 3	0.00409422	0.00853294	+	0.513824	0.0008638	0.00201909	+	0.662501	0.000155368	0.000361379	+	0.867929	0.000331779	0.000524614	+	0.739851
20.9626	21.1278	21.1606	21.0741	21.8456	21.8981	22.0345	21.9291	22.4735	22.6178	22.3246	22.4886	21.9388	22.001	21.9802	21.9592	22.2523	22.3444	22.306	22.3071	0,0001366680372	0,0001520218939	5	O14874	BCKDK	BCKD_HUMAN	[3-methyl-2-oxobutanoate dehydrogenase [lipoamide]] kinase, mitochondrial	7.13279e-06	6.31909e-05	+	0.845539	1.44514e-06	1.60116e-05	+	1.39485	1.15402e-06	8.75968e-06	+	0.888536	2.2395e-07	1.2081e-06	+	1.22116
24.0619	24.2789	24.2609	24.4645	23.8861	23.8876	23.594	24.0719	23.446	23.6503	23.7301	23.8607	23.4195	23.4111	23.3486	23.3253	22.3726	22.4366	22.4765	22.7425	0,0001366680372	0,0001520218939	3	O14880	MGST3	MGST3_HUMAN	Microsomal glutathione S-transferase 3	0.0194808	0.0320904	+	-0.406637	0.00252249	0.00495388	+	-0.594777	4.58524e-05	0.000136347	+	-0.890417	5.10105e-06	1.36191e-05	+	-1.75951
18.6208	18.7333	18.6508	18.6641	17.9726	18.2672	18.12	18.4598	18.2445	18.8024	18.78	18.1373	18.9188	19.033	19.0141	18.8566	18.7961	18.6827	18.8431	18.9399	0,0001366680372	0,0001520218939	3	O14908	GIPC1	GIPC1_HUMAN	PDZ domain-containing protein GIPC1	0.00492812	0.00990018	+	-0.462361	0.356264	0.401785		-0.176194	0.000932311	0.00168286	+	0.28838	0.0444495	0.0516304		0.148207
22.8976	22.9759	23.1474	23.1331	22.9461	23.0907	23.0722	22.8598	22.9947	22.9656	22.9446	23.05	22.4835	22.4726	22.3772	22.2743	22.1048	22.1356	22.0891	22.1291	0,0001366680372	0,0001520218939	15	O14920	IKBKB	IKKB_HUMAN	Inhibitor of nuclear factor kappa-B kinase subunit beta	0.59165	0.640966		-0.0463471	0.47316	0.517577		-0.0498118	0.000182911	0.000414441	+	-0.636619	5.69349e-06	1.48735e-05	+	-0.923897
21.4716	21.5287	21.5279	21.5313	22.3199	22.1024	22.0919	22.2307	22.1905	22.4227	22.039	22.2382	22.8918	22.9327	22.9117	22.9088	23.3696	23.4675	23.3621	23.4639	0,0001366680372	0,0001520218939	10	O14929	HAT1	HAT1_HUMAN	Histone acetyltransferase type B catalytic subunit	2.14434e-05	0.000139162	+	0.671348	0.000119176	0.000398741	+	0.707702	1.98352e-10	1.31594e-07	+	1.3964	1.61528e-09	6.20233e-08	+	1.9009
22.7219	22.7665	22.6397	22.5766	23.7763	23.6366	23.4897	23.7755	23.7493	24.25	23.9388	23.9488	23.8491	23.9696	23.8912	23.7829	23.4339	23.4198	23.4545	23.5859	0,0001366680372	0,0001520218939	7	O14933	UBE2L6	UB2L6_HUMAN	Ubiquitin/ISG15-conjugating enzyme E2 L6	1.71564e-05	0.000117975	+	0.99337	2.4876e-05	0.000121705	+	1.29557	8.10966e-07	7.00245e-06	+	1.19704	8.29926e-06	2.0447e-05	+	0.797363
23.6682	23.6255	23.5636	23.6448	23.8038	23.8432	23.8292	23.9947	23.9187	24.1017	23.9563	23.9588	23.4736	23.5226	23.486	23.4158	23.1738	23.1613	23.156	22.9316	0,0001366680372	0,0001520218939	5	O14949	UQCRQ	QCR8_HUMAN	Cytochrome b-c1 complex subunit 8	0.00248966	0.00559021	+	0.242191	0.000240064	0.000701944	+	0.358309	0.00302391	0.00478466	+	-0.151047	0.000161108	0.00027069	+	-0.519891
22.7173	22.6976	22.7365	22.7566	22.6056	22.7071	22.6543	22.7265	22.8265	22.9784	22.8758	22.8604	22.6668	22.7797	22.7473	22.7144	22.5386	22.6234	22.5076	22.6401	0,0001366680372	0,0001520218939	11	O14964	HGS	HGS_HUMAN	Hepatocyte growth factor-regulated tyrosine kinase substrate	0.124464	0.164067		-0.053648	0.00404161	0.00746034	+	0.158255	0.999034	0.999246		3.43323e-05	0.0049438	0.00642382	+	-0.14959
21.4042	21.3761	21.082	21.2506	21.5345	21.6329	21.5863	21.4396	21.7859	21.7663	21.1034	21.2988	20.9679	21.0159	21.0746	20.9093	20.4279	20.6275	20.5018	20.6829	0,0001366680372	0,0001520218939	5	O14972	VPS26C	VP26C_HUMAN	Vacuolar protein sorting-associated protein 26C	0.0185277	0.0307236	+	0.270086	0.300944	0.344404		0.210362	0.0125646	0.0174116	+	-0.2863	0.00025676	0.000415434	+	-0.718191
25.0954	25.1254	25.087	25.0784	24.8855	24.8245	24.8875	24.852	25.1935	25.2158	25.1478	25.1297	24.803	24.6783	24.5694	24.4772	24.3506	24.4433	24.3397	24.3704	0,0001366680372	0,0001520218939	21	O14974	PPP1R12A	MYPT1_HUMAN	Protein phosphatase 1 regulatory subunit 12A	1.33523e-05	9.85485e-05	+	-0.234198	0.01522	0.0240179	+	0.0751429	0.000610464	0.00116035	+	-0.464588	1.289e-07	8.15275e-07	+	-0.720563
22.8721	22.8805	22.985	23.0423	23.0267	23.0889	23.084	23.0874	23.1197	23.3115	23.0224	23.225	22.9469	22.9315	22.9521	22.7797	22.259	22.3686	22.2691	22.3555	0,0001366680372	0,0001520218939	26	O14976	GAK	GAK_HUMAN	Cyclin-G-associated kinase	0.0280633	0.0442264	+	0.126784	0.0243921	0.0363919	+	0.224689	0.494643	0.527419		-0.0424304	1.54472e-05	3.47013e-05	+	-0.631915
26.0203	26.0349	26.0337	26.2143	26.3836	26.4621	26.1587	26.5176	26.2554	26.461	26.37	26.405	26.7425	26.6698	26.67	26.5994	26.3763	26.6729	26.6109	26.551	0,0001366680372	0,0001520218939	8	O14979	HNRNPDL	HNRDL_HUMAN	Heterogeneous nuclear ribonucleoprotein D-like	0.0157798	0.0267962	+	0.304715	0.00339061	0.00638574	+	0.297085	3.60842e-05	0.000113507	+	0.594657	0.000926947	0.00134521	+	0.47698
25.301	25.3343	25.4759	25.4721	25.5617	25.5605	25.574	25.3451	25.526	25.4068	25.5578	25.5479	25.7613	25.6375	25.5472	25.6597	25.7418	25.6279	25.7723	25.7363	0,0001366680372	0,0001520218939	32	O14980	XPO1	XPO1_HUMAN	Exportin-1	0.160923	0.204603		0.1145	0.0949554	0.12181		0.113826	0.00686096	0.00997211	+	0.255586	0.00111937	0.00160477	+	0.32375
21.6982	21.6714	21.7706	21.7815	22.3543	22.2917	22.3366	22.2854	22.3514	22.4151	22.4831	22.3551	22.6094	22.6246	22.5696	22.7539	22.4585	22.4264	22.4518	22.4757	0,0001366680372	0,0001520218939	25	O14981	BTAF1	BTAF1_HUMAN	TATA-binding protein-associated factor 172	1.64532e-06	2.47366e-05	+	0.586586	3.35639e-06	2.87664e-05	+	0.670744	1.43085e-06	1.02031e-05	+	0.90898	2.67311e-07	1.38213e-06	+	0.72267
21.2574	21.353	21.1072	21.3629	21.1438	21.1163	21.4305	21.381	21.0224	21.0266	21.0716	21.1523	21.4722	21.3879	21.538	21.4537	21.7307	21.7234	21.8568	21.8402	0,0001366680372	0,0001520218939	5	O15014	ZNF609	ZN609_HUMAN	Zinc finger protein 609	0.983019	0.984475		-0.00221682	0.0229411	0.0344882	+	-0.201911	0.0278861	0.0362243	+	0.192824	0.000289623	0.000463221	+	0.517622
18.983	18.915	18.7498	18.8505	17.7849	17.5218	17.6923	17.3365	16.601	17.2965	17.0689	16.5827	18.1777	17.7486	18.2155	17.6088	17.4787	17.3605	17.7013	17.4291	0,0001366680372	0,0001520218939	6	O15021	MAST4	MAST4_HUMAN	Microtubule-associated serine/threonine-protein kinase 4	2.38457e-05	0.000150018	+	-1.29069	3.68695e-05	0.000162547	+	-1.98731	0.00110459	0.00195724	+	-0.93693	4.4682e-06	1.22474e-05	+	-1.38218
23.0312	23.0086	23.0398	23.0317	23.0596	23.1456	23.1409	23.1307	23.2802	23.3918	23.1794	23.3084	23.3245	23.2625	23.2765	23.1998	22.9896	23.0348	23.0273	23.0333	0,0001366680372	0,0001520218939	37	O15027	SEC16A	SC16A_HUMAN	Protein transport protein Sec16A	0.00505727	0.0101039	+	0.091351	0.00103908	0.00235661	+	0.262122	0.000108386	0.000270309	+	0.238002	0.6207	0.640605		-0.00657749
18.38	18.4984	18.5816	18.652	18.6543	18.5662	18.8188	18.599	18.8942	18.6836	18.5802	18.8024	18.4879	18.5759	18.0998	18.3103	18.4182	18.4996	18.2971	18.1613	0,0001366680372	0,0001520218939	5	O15037	KHNYN	KHNYN_HUMAN	Protein KHNYN	0.155549	0.198838		0.131578	0.0567532	0.0772438		0.21209	0.233316	0.262689		-0.159518	0.0984948	0.110631		-0.183937
23.9914	23.9029	23.9788	24.0246	24.0544	24.0571	24.0952	24.0366	24.0027	24.0635	23.8902	24.0527	24.3566	24.3581	24.2865	24.4365	24.2835	24.3375	24.3319	24.2894	0,0001366680372	0,0001520218939	27	O15042	U2SURP	SR140_HUMAN	U2 snRNP-associated SURP motif-containing protein	0.0230422	0.0372565	+	0.0864348	0.577108	0.618414		0.0278425	7.19796e-05	0.000195149	+	0.385003	2.62471e-05	5.49447e-05	+	0.336171
22.1645	22.2691	22.0756	22.1084	22.2547	22.268	22.2493	22.1884	21.8879	21.8968	22.0544	22.0974	21.8859	21.994	21.9346	22.0226	21.5283	21.7056	21.6277	21.5564	0,0001366680372	0,0001520218939	12	O15047	SETD1A	SET1A_HUMAN	Histone-lysine N-methyltransferase SETD1A	0.111258	0.148439		0.085741	0.0473688	0.0656998		-0.170241	0.00970723	0.0137048	+	-0.195105	7.88632e-05	0.000144613	+	-0.549907
20.4861	20.2402	20.2787	20.291	19.5074	19.3056	19.4225	19.5793	19.0591	19.1569	19.25	19.4476	19.3944	19.2597	19.2435	19.2394	19.3528	19.1657	19.5821	19.4698	0,0001366680372	0,0001520218939	5	O15056	SYNJ2	SYNJ2_HUMAN	Synaptojanin-2	3.74581e-05	0.000208733	+	-0.870287	3.33052e-05	0.000150494	+	-1.09563	4.28699e-06	2.24853e-05	+	-1.03973	0.000112016	0.000197137	+	-0.931404
18.5084	18.8253	18.8021	18.824	19.2845	19.2176	19.0077	18.9205	19.0246	18.7013	18.3306	18.583	19.4205	19.5628	19.6924	19.8617	19.5258	19.7789	19.468	19.5944	0,0001366680372	0,0001520218939	6	O15066	KIF3B	KIF3B_HUMAN	Kinesin-like protein KIF3B	0.0190379	0.0314375	+	0.367616	0.641766	0.679847		-0.0800753	0.000324825	0.000671068	+	0.894391	0.000166375	0.000278233	+	0.8518
24.3659	24.1852	24.183	24.2228	24.7968	24.6324	24.5187	24.7209	24.6942	24.8097	24.7348	24.7237	25.507	25.5722	25.479	25.7461	25.6511	25.6803	25.7426	25.7382	0,0001366680372	0,0001520218939	28	O15067	PFAS	PUR4_HUMAN	Phosphoribosylformylglycinamidine synthase	0.0011509	0.00299819	+	0.427993	5.50663e-05	0.000218556	+	0.501372	1.83422e-06	1.22221e-05	+	1.33686	8.93551e-08	6.49369e-07	+	1.46381
20.0246	19.9328	20.0645	19.9793	20.5376	20.7075	20.6291	20.7535	20.7737	20.9468	20.9808	20.9643	21.8457	21.9228	21.8563	21.9875	22.2813	22.3589	22.0805	22.2409	0,0001366680372	0,0001520218939	11	O15091	PRORP	MRPP3_HUMAN	Mitochondrial ribonuclease P catalytic subunit	2.14046e-05	0.000139101	+	0.656647	3.26974e-06	2.8177e-05	+	0.916111	9.54249e-09	6.73813e-07	+	1.90278	4.04635e-08	3.78066e-07	+	2.24008
22.1477	21.9694	22.068	22.095	22.3312	22.2484	22.1703	22.1302	22.2533	22.3611	22.2176	22.3793	22.0073	22.1625	22.1258	22.0281	22.0885	22.0021	22.1778	22.136	0,0001366680372	0,0001520218939	11	O15111	CHUK	IKKA_HUMAN	Inhibitor of nuclear factor kappa-B kinase subunit alpha	0.04159	0.0622596		0.150006	0.00528985	0.00939073	+	0.232792	0.843588	0.859206		0.0109072	0.579557	0.600237		0.0310936
23.4921	23.3975	23.3897	23.4066	23.4196	23.4329	22.9803	23.2194	23.3341	23.6906	23.3225	23.6198	23.627	23.4986	23.2798	23.4629	23.4237	23.4391	23.2864	23.4156	0,0001366680372	0,0001520218939	2	O15116	LSM1	LSM1_HUMAN	U6 snRNA-associated Sm-like protein LSm1	0.195537	0.2437		-0.15843	0.502008	0.545225		0.0702806	0.568129	0.600093		0.045601	0.503772	0.525545		-0.0302524
25.4932	25.4866	25.4915	25.3855	24.0123	24.0169	24.1511	24.0387	24.0479	24.1007	23.8828	24.1409	23.4854	23.5078	23.4632	23.1684	22.3902	22.4091	22.3856	22.242	0,0001366680372	0,0001520218939	19	O15117	FYB1	FYB1_HUMAN	FYN-binding protein 1	4.59422e-08	3.60924e-06	+	-1.40941	4.74184e-07	8.62833e-06	+	-1.42112	3.04033e-07	3.83792e-06	+	-2.05799	7.73523e-10	4.75752e-08	+	-3.10748
20.3956	20.5776	20.5379	20.9814	22.2117	22.0717	22.1116	22.2642	22.6218	22.8611	22.6374	22.5894	21.2475	21.1586	21.3494	21.0188	20.5408	20.7094	20.5323	20.6973	0,0001366680372	0,0001520218939	7	O15118	NPC1	NPC1_HUMAN	NPC intracellular cholesterol transporter 1	2.50668e-05	0.000155631	+	1.54167	6.32482e-06	4.43299e-05	+	2.05431	0.00740998	0.0107076	+	0.570459	0.98199	0.983446		-0.00316715
20.6326	20.4005	20.2765	20.4904	20.2904	20.2258	20.4687	20.7103	20.6764	20.8636	20.6643	20.6477	19.9587	19.7493	20.0919	19.9691	20.2271	20.075	20.2814	20.1481	0,0001366680372	0,0001520218939	5	O15126	SCAMP1	SCAM1_HUMAN	Secretory carrier-associated membrane protein 1	0.849244	0.871913		-0.026166	0.0270604	0.0398328	+	0.263021	0.00267419	0.00428722	+	-0.507734	0.0225148	0.027083	+	-0.26709
24.0101	23.8434	23.7699	23.7115	23.8056	23.7429	23.8037	23.67	24.1134	23.958	23.7294	23.9999	23.5247	23.1682	23.2496	23.0804	22.6532	22.4593	22.6252	22.4367	0,0001366680372	0,0001520218939	6	O15127	SCAMP2	SCAM2_HUMAN	Secretory carrier-associated membrane protein 2	0.320228	0.376023		-0.0782046	0.302897	0.346304		0.116417	0.00247708	0.00399832	+	-0.578024	5.28563e-06	1.40013e-05	+	-1.29016
26.734	26.4886	26.6242	26.5757	26.3371	26.2552	26.2506	26.2924	26.2611	26.4248	26.4115	26.3741	25.7966	25.7127	25.6479	25.5092	25.0809	24.9423	25.1363	25.0148	0,0001366680372	0,0001520218939	15	O15143	ARPC1B	ARC1B_HUMAN	Actin-related protein 2/3 complex subunit 1B	0.00109567	0.00286895	+	-0.321786	0.00940805	0.0157222	+	-0.237728	2.20035e-05	7.68256e-05	+	-0.939006	3.77843e-07	1.78913e-06	+	-1.56205
27.2295	27.1182	27.0271	26.9631	26.866	26.6764	26.6854	26.8049	26.7605	26.789	26.7085	26.8791	26.4847	26.1364	26.2	26.0807	25.6975	25.4341	25.4331	25.5923	0,0001366680372	0,0001520218939	13	O15144	ARPC2	ARPC2_HUMAN	Actin-related protein 2/3 complex subunit 2	0.00456517	0.00931342	+	-0.326324	0.00449862	0.00816691	+	-0.30021	0.000197724	0.000442913	+	-0.85903	2.01613e-06	6.42744e-06	+	-1.54527
29.5591	29.5118	29.6224	29.6307	29.4493	29.4945	29.388	29.3658	29.639	29.6264	29.5408	29.6621	29.0207	28.9554	28.9498	28.7855	28.2904	28.3578	28.2149	28.2707	0,0001366680372	0,0001520218939	11	O15145	ARPC3	ARPC3_HUMAN	Actin-related protein 2/3 complex subunit 3	0.00836195	0.0155017	+	-0.156574	0.38564	0.431685		0.0360975	2.77003e-05	9.20944e-05	+	-0.653153	6.34678e-08	5.13276e-07	+	-1.29752
23.0889	23.2363	22.9947	23.1294	24.0222	23.9796	23.8663	23.9706	23.5882	23.4653	23.5787	23.44	24.2549	24.135	24.1393	24.2618	24.1398	24.1075	24.073	24.1766	0,0001366680372	0,0001520218939	10	O15160	POLR1C	RPAC1_HUMAN	DNA-directed RNA polymerases I and III subunit RPAC1	7.87037e-06	6.68487e-05	+	0.847349	0.000659178	0.0016125	+	0.405725	2.03947e-06	1.3065e-05	+	1.08544	1.61376e-06	5.35768e-06	+	1.01188
20.815	20.6878	20.726	20.6718	21.1039	20.9863	21.3547	21.0701	21.3008	21.1704	21.1683	21.2571	21.2527	21.2543	21.223	21.0759	20.8884	21.0016	21.0202	20.8605	0,0001366680372	0,0001520218939	8	O15164	TRIM24	TIF1A_HUMAN	Transcription intermediary factor 1-alpha	0.00325489	0.00704916	+	0.403609	3.5943e-05	0.000159368	+	0.498999	0.000108518	0.000270495	+	0.476322	0.00541092	0.00700385	+	0.217512
23.1393	23.0971	23.2329	23.0404	23.3736	23.4012	23.5172	23.2743	23.303	23.2247	23.1826	23.2185	23.0018	22.9771	23.0448	22.7466	22.5877	22.507	22.3408	22.531	0,0001366680372	0,0001520218939	6	O15173	PGRMC2	PGRC2_HUMAN	Membrane-associated progesterone receptor component 2	0.00633178	0.0122328	+	0.264136	0.071214	0.0946919		0.104754	0.0559278	0.0693746		-0.184852	7.66185e-05	0.000140934	+	-0.635802
23.8593	23.9145	23.8977	23.8646	23.775	23.6264	23.6708	23.7894	23.8824	23.9193	23.8991	23.8102	24.3387	24.1877	24.1625	24.3286	24.4033	24.4366	24.4598	24.5555	0,0001366680372	0,0001520218939	7	O15212	PFDN6	PFD6_HUMAN	Prefoldin subunit 6	0.00692	0.0132117	+	-0.168598	0.825894	0.849415		-0.00625038	0.00024789	0.000536246	+	0.370347	3.23602e-06	9.41551e-06	+	0.579782
22.4306	22.1913	22.441	22.2299	22.6364	22.6028	22.6837	22.5912	22.4698	22.4029	22.4145	22.6637	23.4234	23.3253	23.2576	23.4736	23.3158	23.144	23.374	23.2865	0,0001366680372	0,0001520218939	17	O15213	WDR46	WDR46_HUMAN	WD repeat-containing protein 46	0.00436418	0.00900041	+	0.305354	0.114479	0.144197		0.164546	1.37094e-05	5.36573e-05	+	1.04681	2.34321e-05	4.99132e-05	+	0.956893
20.8667	20.9099	20.7586	20.8219	21.5752	21.7187	21.7869	21.7046	21.8382	21.6983	21.8314	21.6687	22.4748	22.5353	22.5179	22.6738	22.8823	22.9124	22.9222	22.903	0,0001366680372	0,0001520218939	22	O15226	NKRF	NKRF_HUMAN	NF-kappa-B-repressing factor	4.31278e-06	4.69606e-05	+	0.857081	2.82306e-06	2.56351e-05	+	0.919909	6.44786e-08	1.64004e-06	+	1.71117	1.21181e-09	5.61396e-08	+	2.06569
19.2565	18.9263	19.2417	18.9464	19.1074	18.9887	19.2521	18.9104	19.6598	19.3867	19.5947	19.6134	19.5721	19.3998	18.9861	19.3633	19.6475	19.359	19.4627	19.2424	0,0001366680372	0,0001520218939	6	O15228	GNPAT	GNPAT_HUMAN	Dihydroxyacetone phosphate acyltransferase	0.818621	0.845241		-0.0280624	0.00494022	0.00886318	+	0.470929	0.171475	0.196953		0.237597	0.0361863	0.0425019	+	0.335178
19.9467	20.006	19.8087	19.758	20.0021	19.7495	19.7875	19.8488	20.3072	20.1826	20.0437	20.3001	20.6552	20.6396	20.5708	20.5527	20.1202	20.1998	20.1897	20.2051	0,0001366680372	0,0001520218939	8	O15234	CASC3	CASC3_HUMAN	Protein CASC3	0.696601	0.73744		-0.0328636	0.00821247	0.0139309	+	0.328577	2.64034e-05	8.83411e-05	+	0.724736	0.00276355	0.00372808	+	0.298847
22.5002	22.4204	22.506	22.5534	22.8141	22.6737	22.7913	22.1457	22.5837	22.7993	22.4975	22.5859	23.1161	23.2794	23.1348	23.2313	23.0232	23.3548	23.0814	23.213	0,0001366680372	0,0001520218939	3	O15235	MRPS12	RT12_HUMAN	28S ribosomal protein S12, mitochondrial	0.510447	0.563971		0.111183	0.132853	0.164882		0.121573	6.54909e-06	3.09223e-05	+	0.695374	0.000141179	0.000241824	+	0.673085
18.6897	19.2326	19.3678	19.5214	20.3725	20.3814	20.242	20.4364	20.6189	20.8683	20.6405	20.8226	20.397	20.5627	20.4684	20.8038	21.1883	21.3674	21.0789	20.8688	0,0001366680372	0,0001520218939	8	O15254	ACOX3	ACOX3_HUMAN	Peroxisomal acyl-coenzyme A oxidase 3	0.000794894	0.00222955	+	1.15518	0.000202366	0.000610971	+	1.53472	0.000526271	0.00102015	+	1.3551	9.26061e-05	0.000166459	+	1.92295
23.3526	23.3165	23.4056	23.4336	24.0105	23.6518	23.6468	23.8358	23.562	23.7141	23.623	23.7519	23.4075	23.7423	23.7166	23.5917	23.8021	24.0512	24.0024	23.8148	0,0001366680372	0,0001520218939	5	O15260	SURF4	SURF4_HUMAN	Surfeit locus protein 4	0.00403382	0.00842562	+	0.409163	0.00130622	0.00283994	+	0.285687	0.0260033	0.0339839	+	0.237489	0.000229169	0.000374507	+	0.540579
23.8002	23.7155	23.7628	23.7411	23.3109	23.1901	23.2253	23.2931	22.978	22.9376	23.0112	22.9481	23.1933	23.0254	23.0294	23.2545	23.0597	23.1466	23.1728	23.2186	0,0001366680372	0,0001520218939	10	O15264	MAPK13	MK13_HUMAN	Mitogen-activated protein kinase 13	5.75643e-06	5.63198e-05	+	-0.500051	5.92046e-08	3.37466e-06	+	-0.7862	4.7568e-05	0.000140477	+	-0.629254	3.82312e-06	1.08307e-05	+	-0.605502
21.5835	21.4982	21.3365	21.5967	22.188	22.2956	22.0153	22.4041	22.5963	22.5972	22.4393	22.3301	22.2957	22.2591	22.0856	22.0802	21.7157	21.6363	21.6775	21.5266	0,0001366680372	0,0001520218939	7	O15269	SPTLC1	SPTC1_HUMAN	Serine palmitoyltransferase 1	0.000403461	0.00129058	+	0.72202	3.09275e-05	0.000143028	+	0.986973	0.000176372	0.000402493	+	0.676403	0.111132	0.124118		0.135267
20.5146	20.6532	20.755	20.8956	21.6746	21.711	21.83	21.7066	22.1486	22.1825	22.1918	22.1846	21.9448	21.8651	21.7904	21.7002	21.5562	21.5587	21.5642	21.3496	0,0001366680372	0,0001520218939	12	O15270	SPTLC2	SPTC2_HUMAN	Serine palmitoyltransferase 2	2.31228e-05	0.000146249	+	1.02598	1.79529e-06	1.81874e-05	+	1.47227	2.37723e-05	8.12118e-05	+	1.12053	0.000160398	0.000269763	+	0.802589
22.9911	22.9784	22.9444	23.0392	23.2652	23.2604	23.2282	23.2895	23.1188	23.0972	23.0241	23.1589	23.5829	23.5725	23.6358	23.7225	23.3108	23.3642	23.3893	23.3709	0,0001366680372	0,0001520218939	28	O15294	OGT	OGT1_HUMAN	UDP-N-acetylglucosamine--peptide N-acetylglucosaminyltransferase 110 kDa subunit	2.36929e-05	0.000149455	+	0.272523	0.0177152	0.0274969	+	0.111451	3.5117e-06	1.97549e-05	+	0.640161	7.26121e-06	1.8302e-05	+	0.370512
23.5409	23.5444	23.6178	23.6167	23.7767	23.9171	23.9296	23.8174	23.9413	23.9968	23.9299	23.9678	24.1595	24.0225	24.0229	24.1015	23.774	23.9119	23.7575	23.7415	0,0001366680372	0,0001520218939	5	O15305	PMM2	PMM2_HUMAN	Phosphomannomutase 2	0.000639641	0.00186781	+	0.280271	6.82788e-06	4.63607e-05	+	0.379038	1.58656e-05	5.98565e-05	+	0.496672	0.00287695	0.00386452	+	0.216291
22.6584	22.4136	22.5713	22.6134	22.3185	22.2114	22.185	22.2288	21.5315	21.6083	21.6467	21.6776	21.994	22.1133	22.1464	22.3059	22.3309	22.3597	22.4241	22.4207	0,0001366680372	0,0001520218939	15	O15327	INPP4B	INP4B_HUMAN	Inositol polyphosphate 4-phosphatase type II	0.00164047	0.0040026	+	-0.328229	4.88403e-06	3.70294e-05	+	-0.948113	0.00226102	0.00368605	+	-0.424242	0.0209102	0.0252492	+	-0.180305
23.403	23.5784	23.501	23.6137	23.4142	23.4873	23.4584	23.6262	23.0397	23.3583	23.2342	23.3278	23.2486	23.3515	23.3157	23.3974	24.1557	24.0904	24.2903	24.2298	0,0001366680372	0,0001520218939	2	O15347	HMGB3	HMGB3_HUMAN	High mobility group protein B3	0.688969	0.73047		-0.0274749	0.0161023	0.0252001	+	-0.283994	0.0131747	0.0181772	+	-0.195699	4.48823e-05	8.81802e-05	+	0.667533
24.3263	24.3427	24.2043	24.221	24.4057	24.3539	24.3278	24.302	24.3521	24.2788	24.2409	24.3289	24.8659	24.9427	24.9326	25.0483	25.1334	25.1577	25.1498	25.0735	0,0001366680372	0,0001520218939	17	O15355	PPM1G	PPM1G_HUMAN	Protein phosphatase 1G	0.128306	0.168282		0.0737977	0.562203	0.604084		0.0266252	1.26958e-05	5.05161e-05	+	0.673813	7.13353e-07	2.86249e-06	+	0.855067
21.4224	21.5422	21.4146	21.4116	21.7469	21.683	21.6733	21.6245	22.0436	22.1394	22.1587	21.8744	21.3863	21.3011	21.2174	21.2209	21.3006	21.3851	21.3521	21.2813	0,0001366680372	0,0001520218939	13	O15357	INPPL1	SHIP2_HUMAN	Phosphatidylinositol 3,4,5-trisphosphate 5-phosphatase 2	0.00115099	0.00299819	+	0.23422	0.000155488	0.000496032	+	0.606293	0.0171329	0.0230665	+	-0.166272	0.0244765	0.0292864	+	-0.117933
24.7644	24.8717	24.8615	24.8164	25.0952	25.2154	25.2101	25.299	25.1123	25.1979	24.8433	25.0541	25.456	25.5387	25.5335	25.5509	25.3887	25.4621	25.3904	25.4204	0,0001366680372	0,0001520218939	15	O15371	EIF3D	EIF3D_HUMAN	Eukaryotic translation initiation factor 3 subunit D	0.00024044	0.000865037	+	0.376429	0.0306338	0.0444566	+	0.223403	7.24014e-07	6.45068e-06	+	0.691295	1.13988e-06	4.11034e-06	+	0.586903
23.343	23.5967	23.6052	23.5997	23.8233	23.749	23.8337	23.7555	23.8627	23.7911	23.9628	23.8212	24.093	24.0909	24.1464	24.0924	24.0274	24.0698	23.9845	23.955	0,0001366680372	0,0001520218939	13	O15372	EIF3H	EIF3H_HUMAN	Eukaryotic translation initiation factor 3 subunit H	0.00970577	0.0176133	+	0.254236	0.0048765	0.00876214	+	0.323313	0.000131407	0.000316219	+	0.569531	0.000478363	0.000732406	+	0.473032
22.0713	22.0246	22.016	22.0228	21.7437	21.8243	21.9294	21.9036	21.7015	21.9588	21.3606	21.9781	21.8509	21.7501	21.841	21.7735	21.7785	21.7425	21.7312	21.691	0,0001366680372	0,0001520218939	6	O15379	HDAC3	HDAC3_HUMAN	Histone deacetylase 3	0.00578914	0.0113222	+	-0.183438	0.0975583	0.12481		-0.283909	0.000173089	0.000396938	+	-0.229792	1.01767e-05	2.42915e-05	+	-0.297894
21.3259	21.1748	21.2137	21.2115	21.2692	21.1937	20.8886	21.2331	21.1022	21.1583	21.1517	21.0466	21.9015	21.9106	21.9081	21.922	21.5982	21.8775	21.8485	21.8532	0,0001366680372	0,0001520218939	15	O15381	NVL	NVL_HUMAN	Nuclear valosin-containing protein-like	0.39475	0.451211		-0.0853634	0.0312561	0.0452487	+	-0.11678	8.55625e-07	7.29362e-06	+	0.679055	0.000256962	0.00041562	+	0.562849
23.505	23.5113	23.589	23.5571	23.458	23.5225	23.4613	23.5658	23.2725	23.2162	23.185	23.2875	23.0705	23.0918	23.0811	23.0583	23.1038	22.97	23.0779	23.0006	0,0001366680372	0,0001520218939	10	O15382	BCAT2	BCAT2_HUMAN	Branched-chain-amino-acid aminotransferase, mitochondrial	0.281253	0.336437		-0.0386906	7.14817e-05	0.000265656	+	-0.300287	5.75054e-07	5.48504e-06	+	-0.465165	1.03551e-05	2.46429e-05	+	-0.502535
22.9175	22.8208	22.6427	22.7265	23.1722	23.0505	22.974	23.2853	23.2703	23.3625	23.162	23.3082	23.4511	23.5486	23.5959	23.5068	23.6061	23.6955	23.6574	23.6386	0,0001366680372	0,0001520218939	15	O15397	IPO8	IPO8_HUMAN	Importin-8	0.00902959	0.0165193	+	0.34363	0.000478703	0.00123718	+	0.498873	3.02309e-05	9.83648e-05	+	0.748754	8.1832e-06	2.02166e-05	+	0.872507
20.3592	20.6078	20.4519	20.5033	21.379	21.2219	21.5917	21.2334	22.452	22.4391	22.3659	22.2747	20.9367	20.5469	20.8808	20.3709	19.9727	19.7926	19.7501	19.808	0,0001366680372	0,0001520218939	4	O15400	STX7	STX7_HUMAN	Syntaxin-7	0.000126633	0.000522777	+	0.87595	1.14899e-07	4.56796e-06	+	1.90235	0.209989	0.238182		0.203297	9.76171e-05	0.000174472	+	-0.649693
20.9025	20.9506	21.1638	20.6959	21.318	21.1883	21.1613	21.3636	21.3056	21.3004	21.7697	21.3889	22.2831	22.3135	22.2258	22.3368	22.4054	22.2378	22.4184	22.3485	0,0001366680372	0,0001520218939	4	O15446	POLR1G	RPA34_HUMAN	DNA-directed RNA polymerase I subunit RPA34	0.0223415	0.0362723	+	0.329589	0.0130114	0.020895	+	0.512961	9.16855e-06	3.95495e-05	+	1.3616	9.65989e-06	2.32575e-05	+	1.42435
22.4817	22.7046	22.6412	22.6796	22.4714	22.4314	22.6296	22.6024	23.0146	23.115	23.1375	22.9111	22.9069	22.7243	22.6945	22.6125	22.8455	22.738	22.9111	22.7835	0,0001366680372	0,0001520218939	9	O15498	YKT6	YKT6_HUMAN	Synaptobrevin homolog YKT6	0.230389	0.282472		-0.0930724	0.00115898	0.00257182	+	0.417741	0.225468	0.254337		0.10779	0.0217652	0.0262214	+	0.192734
29.1213	29.1435	29.1555	29.0257	28.7324	28.7629	28.769	28.7051	28.9292	29.001	28.5146	29.0346	28.113	28.1409	28.2235	27.9099	27.401	27.4616	27.4535	27.5561	0,0001366680372	0,0001520218939	6	O15511	ARPC5	ARPC5_HUMAN	Actin-related protein 2/3 complex subunit 5	3.02643e-05	0.000178529	+	-0.369147	0.0992231	0.126632		-0.241652	8.50314e-06	3.73869e-05	+	-1.01464	2.36434e-08	2.68887e-07	+	-1.64342
19.9736	20.0707	19.8214	19.9773	19.9731	19.8893	20.0555	19.5693	19.6361	19.0968	20.044	19.6929	20.0775	20.0839	20.35	20.1957	19.3997	19.7424	19.5552	19.626	0,0001366680372	0,0001520218939	4	O15514	POLR2D	RPB4_HUMAN	DNA-directed RNA polymerase II subunit RPB4	0.48048	0.534985		-0.0889125	0.140587	0.173297		-0.343303	0.0388797	0.0493136	+	0.216072	0.0050798	0.00658967	+	-0.379878
23.1441	23.1949	23.2803	23.3064	23.688	23.6867	23.9091	23.8775	23.7289	23.5648	23.5787	23.6749	23.6817	23.7162	23.7527	23.695	23.6518	23.6554	23.6565	23.6939	0,0001366680372	0,0001520218939	10	O15523	DDX3Y	DDX3Y_HUMAN	ATP-dependent RNA helicase DDX3Y	0.000216592	0.000796191	+	0.55889	0.000299959	0.000843701	+	0.405385	2.23817e-05	7.77519e-05	+	0.47999	3.13261e-05	6.42131e-05	+	0.432991
21.1581	21.222	21.1847	21.2201	21.034	20.922	20.9522	21.2173	21.1227	21.441	21.0986	20.9666	20.7526	20.4494	20.6161	20.5878	19.9482	19.9244	20.0991	19.8099	0,0001366680372	0,0001520218939	4	O15530	PDPK1	PDPK1_HUMAN	3-phosphoinositide-dependent protein kinase 1	0.0517899	0.0756512		-0.164815	0.714787	0.746173		-0.0390026	8.81576e-05	0.00023145	+	-0.594738	9.09489e-07	3.45328e-06	+	-1.2508
26.5903	26.6013	26.6974	26.6466	27.221	27.0912	27.0582	27.2347	27.1975	27.4859	27.3139	27.3044	27.1202	26.9134	26.8274	26.8575	26.3094	26.3631	26.2667	26.299	0,0001366680372	0,0001520218939	6	O15533	TAPBP	TPSN_HUMAN	Tapasin	5.35874e-05	0.000272898	+	0.51736	3.87006e-05	0.000168283	+	0.691549	0.00565577	0.00839055	+	0.295744	4.96854e-05	9.62578e-05	+	-0.324346
21.784	21.8268	21.9099	21.8627	21.6658	21.5663	21.6054	21.6276	21.359	21.361	21.5207	21.5766	21.4492	21.5372	21.579	21.4826	21.364	21.4905	21.4956	21.4619	0,0001366680372	0,0001520218939	4	O15541	RNF113A	R113A_HUMAN	E3 ubiquitin-protein ligase RNF113A	0.000504395	0.00154054	+	-0.229589	0.000719657	0.00174064	+	-0.391556	0.000144954	0.000341278	+	-0.333843	6.9953e-05	0.000129841	+	-0.392892
18.2663	18.6372	18.7586	18.6167	18.2312	18.4182	18.7828	18.6141	18.9022	18.7438	18.8331	18.8686	17.9947	18.2474	18.4753	18.024	18.0676	18.0373	17.9675	18.0506	0,0001366680372	0,0001520218939	5	O15550	KDM6A	KDM6A_HUMAN	Lysine-specific demethylase 6A	0.728287	0.765333		-0.058125	0.0530945	0.0728088		0.267224	0.0468318	0.0587228		-0.384379	0.00248874	0.00337757	+	-0.538982
25.9757	26.1162	25.9938	26.0102	26.2349	26.294	26.2507	26.3325	26.1156	26.1236	26.0944	26.1728	26.4149	26.4118	26.4247	26.3877	26.3018	26.2286	26.2713	26.1541	0,0001366680372	0,0001520218939	34	O43143	DHX15	DHX15_HUMAN	Pre-mRNA-splicing factor ATP-dependent RNA helicase DHX15	0.000581497	0.00172795	+	0.254028	0.0281171	0.0412344	+	0.102598	2.1648e-05	7.60897e-05	+	0.385803	0.00305495	0.00409085	+	0.214958
23.7396	23.7923	23.7628	23.8178	23.7856	23.8513	23.9218	23.8009	23.8063	23.7258	23.7327	23.7742	23.976	23.958	23.9289	23.9774	24.2871	24.3475	24.2798	24.2562	0,0001366680372	0,0001520218939	10	O43148	RNMT	MCES_HUMAN	mRNA cap guanine-N7 methyltransferase	0.129082	0.168978		0.0618081	0.497844	0.541075		-0.0183411	0.000113033	0.000279539	+	0.181962	1.05013e-06	3.85728e-06	+	0.514551
22.6474	22.53	22.717	22.6897	22.7125	22.8245	22.7087	22.7413	22.8532	22.8702	22.7634	22.9449	22.1294	22.089	22.2212	22.0617	21.3743	21.3504	21.363	21.5403	0,0001366680372	0,0001520218939	37	O43149	ZZEF1	ZZEF1_HUMAN	Zinc finger ZZ-type and EF-hand domain-containing protein 1	0.0868334	0.118731		0.100705	0.00883938	0.0148664	+	0.211919	7.1182e-05	0.000193541	+	-0.520727	9.07914e-07	3.45007e-06	+	-1.23902
19.8229	19.4752	19.8788	19.6198	20.2876	20.1366	20.2514	20.2366	20.3816	20.2482	20.343	20.5474	21.5155	21.4193	21.3859	21.5057	21.4802	21.518	21.4395	21.5018	0,0001366680372	0,0001520218939	9	O43156	TTI1	TTI1_HUMAN	TELO2-interacting protein 1 homolog	0.00171725	0.00414928	+	0.528872	0.000904441	0.00209692	+	0.680839	1.98576e-06	1.28985e-05	+	1.75739	1.43163e-06	4.84826e-06	+	1.78569
22.3545	22.2087	22.3631	22.2708	22.389	22.3036	22.4481	22.3605	22.4569	22.2237	22.4222	22.3082	22.659	22.8225	22.6636	22.6682	22.9794	22.9587	22.9585	23.0418	0,0001366680372	0,0001520218939	8	O43159	RRP8	RRP8_HUMAN	Ribosomal RNA-processing protein 8	0.160019	0.203617		0.0760303	0.441186	0.486085		0.0534668	0.000297492	0.000626342	+	0.404037	3.20147e-06	9.32644e-06	+	0.685293
19.7125	20.0355	19.669	19.8107	19.9414	19.7692	20.0146	19.8313	20.8518	20.1158	20.7824	20.4684	20.1511	20.1877	20.1426	19.3773	20.0112	20.0299	20.2554	20.1258	0,0001366680372	0,0001520218939	9	O43166	SIPA1L1	SI1L1_HUMAN	Signal-induced proliferation-associated 1-like protein 1	0.435795	0.492652		0.0822215	0.00716513	0.0123446	+	0.747681	0.485694	0.519163		0.157761	0.023531	0.0282336	+	0.29865
24.343	24.207	24.1737	24.2044	24.3224	24.221	24.1548	24.3296	24.149	24.2946	24.2368	24.2675	24.6029	24.4344	24.485	24.5934	24.6942	24.6648	24.7053	24.6963	0,0001366680372	0,0001520218939	19	O43172	PRPF4	PRP4_HUMAN	U4/U6 small nuclear ribonucleoprotein Prp4	0.67522	0.718342		0.0249023	0.923407	0.932872		0.00493717	0.00182437	0.00304985	+	0.296881	2.22307e-05	4.77193e-05	+	0.458093
23.4278	23.2623	23.4001	23.3861	23.7456	23.6779	23.7837	23.7525	23.7681	23.8656	23.6591	23.5885	23.4632	23.4113	23.4053	23.6827	25.323	25.2708	25.4455	25.3988	0,0001366680372	0,0001520218939	14	O43175	PHGDH	SERA_HUMAN	D-3-phosphoglycerate dehydrogenase	0.000131658	0.000536498	+	0.37083	0.00259732	0.00507137	+	0.351226	0.155832	0.180034		0.121515	2.49338e-08	2.76276e-07	+	1.99045
24.5235	24.3761	24.33	24.3209	24.1965	24.2506	24.6294	24.4036	24.2624	24.1903	23.9087	24.3759	23.8492	23.8635	23.8828	23.6985	22.9394	22.9222	23.0609	22.8942	0,0001366680372	0,0001520218939	4	O43181	NDUFS4	NDUS4_HUMAN	NADH dehydrogenase [ubiquinone] iron-sulfur protein 4, mitochondrial	0.875625	0.894147		-0.0175858	0.114003	0.143673		-0.2033	0.000109131	0.000271737	+	-0.564137	3.38493e-07	1.65435e-06	+	-1.43344
20.8358	21.4459	21.0934	21.1672	20.6043	20.5523	21.328	20.8688	21.6962	21.2639	21.7522	21.2923	21.6207	21.2789	21.0302	20.7997	21.1147	20.9881	20.9897	20.7474	0,0001366680372	0,0001520218939	5	O43237	DYNC1LI2	DC1L2_HUMAN	Cytoplasmic dynein 1 light intermediate chain 2	0.220282	0.271465		-0.297218	0.0889164	0.11503		0.365585	0.835669	0.852609		0.0468011	0.277797	0.297883		-0.175583
24.0495	23.9627	24.0773	24.1001	24.2453	24.2936	24.1429	24.3162	24.3193	24.4016	24.3674	24.4839	24.6674	24.5844	24.5687	24.7	24.855	24.8861	25.0328	24.9761	0,0001366680372	0,0001520218939	24	O43242	PSMD3	PSMD3_HUMAN	26S proteasome non-ATPase regulatory subunit 3	0.00609345	0.0118338	+	0.202107	0.000284208	0.000805626	+	0.345659	1.11186e-05	4.59743e-05	+	0.582727	2.19849e-06	6.85181e-06	+	0.890104
22.7253	22.8272	22.6809	22.706	23.2397	23.2157	23.1237	23.3703	23.593	23.8626	23.3277	23.5646	23.2222	23.13	23.1529	23.0876	23.3013	23.3353	23.3544	23.3029	0,0001366680372	0,0001520218939	15	O43252	PAPSS1	PAPS1_HUMAN	Bifunctional 3'-phosphoadenosine 5'-phosphosulfate synthase 1	0.000159791	0.0006305	+	0.502508	0.000296687	0.000837262	+	0.852129	6.95557e-05	0.000190433	+	0.413326	2.64341e-06	7.96558e-06	+	0.588628
21.2891	21.3923	21.345	21.4773	21.7508	21.7172	21.642	21.8338	21.7041	21.849	21.609	21.7901	22.1672	22.1838	22.0821	22.1618	22.075	22.0672	22.1187	22.0065	0,0001366680372	0,0001520218939	16	O43264	ZW10	ZW10_HUMAN	Centromere/kinetochore protein zw10 homolog	0.00068715	0.00198685	+	0.360023	0.00150365	0.00320007	+	0.362113	2.78336e-06	1.66474e-05	+	0.772792	5.51024e-06	1.44747e-05	+	0.690891
22.7045	22.698	22.6824	22.6499	22.6229	22.6708	22.6826	22.6441	22.705	22.6723	22.6435	22.7089	23.003	22.9885	22.9485	22.899	22.8283	22.8547	22.7591	22.8234	0,0001366680372	0,0001520218939	23	O43290	SART1	SNUT1_HUMAN	U4/U6.U5 tri-snRNP-associated protein 1	0.166148	0.210229		-0.0285764	0.951281	0.956538		-0.00124884	4.39809e-05	0.000132194	+	0.276059	0.00137857	0.0019457	+	0.13267
20.5609	20.4814	20.4949	19.9662	20.9104	20.6167	20.8164	20.5829	21.2693	20.4708	20.6849	20.921	20.8593	20.5143	20.301	20.1637	20.2057	19.8262	19.8925	19.6804	0,0001366680372	0,0001520218939	4	O43292	GPAA1	GPAA1_HUMAN	Glycosylphosphatidylinositol anchor attachment 1 protein	0.0660824	0.0934078		0.355728	0.0807246	0.105733		0.460599	0.696793	0.722923		0.0837073	0.0361998	0.0425071	+	-0.474699
20.7482	20.6631	20.8048	20.6572	21.0771	21.2381	21.2459	20.8267	21.3112	21.2668	20.952	21.4357	20.9113	21.2937	20.8276	21.1642	20.5588	20.2373	20.4973	20.4207	0,0001366680372	0,0001520218939	6	O43299	AP5Z1	AP5Z1_HUMAN	AP-5 complex subunit zeta-1	0.0109858	0.0195317	+	0.378682	0.00298349	0.00572148	+	0.523125	0.0273499	0.0355865	+	0.330923	0.0100559	0.0125593	+	-0.28978
21.5586	21.4803	21.4434	21.5352	21.8467	21.7436	21.687	21.6966	21.8588	21.8723	21.7832	21.8106	21.272	21.2455	21.3392	21.1252	20.9845	21.2839	21.1986	21.2432	0,0001366680372	0,0001520218939	12	O43314	PPIP5K2	VIP2_HUMAN	Inositol hexakisphosphate and diphosphoinositol-pentakisphosphate kinase 2	0.00179391	0.00430375	+	0.239115	6.52255e-05	0.000248456	+	0.326875	0.00244965	0.0039608	+	-0.258865	0.00383067	0.00506085	+	-0.326836
22.0624	21.7915	22.0647	21.9299	21.7667	21.8747	21.8909	21.7932	22.0914	21.9762	22.306	21.8654	22.1321	22.1318	21.942	21.9353	21.7099	21.5194	21.6289	21.4769	0,0001366680372	0,0001520218939	4	O43318	MAP3K7	M3K7_HUMAN	Mitogen-activated protein kinase kinase kinase 7	0.118296	0.156943		-0.130748	0.426306	0.471338		0.0976148	0.426045	0.459348		0.0731559	0.0040328	0.00530862	+	-0.378352
21.6301	21.452	21.6177	21.7446	21.9128	21.7244	21.7985	21.7176	21.9731	21.9572	22.2623	21.8665	22.5523	22.4483	22.4176	22.4172	22.7132	22.6756	22.7385	22.6157	0,0001366680372	0,0001520218939	5	O43324	EEF1E1	MCA3_HUMAN	Eukaryotic translation elongation factor 1 epsilon-1	0.0570636	0.0823073		0.177212	0.00845009	0.0142725	+	0.403684	1.65725e-05	6.21763e-05	+	0.847751	3.38096e-06	9.7771e-06	+	1.07466
26.3794	26.4601	26.4261	26.4089	26.2328	26.2803	26.3599	26.3392	26.2277	26.2444	26.2375	26.1687	26.3024	26.2373	26.1694	26.0883	26.0865	26.0747	25.9958	25.9144	0,0001366680372	0,0001520218939	19	O43390	HNRNPR	HNRPR_HUMAN	Heterogeneous nuclear ribonucleoprotein R	0.0135037	0.0233076	+	-0.115557	0.000172525	0.0005384	+	-0.199038	0.00416984	0.00638431	+	-0.219257	9.03101e-05	0.000162889	+	-0.40074
23.8609	23.8228	23.8825	23.8307	24.0618	24.0348	24.1442	24.0554	24.0861	24.0795	23.9602	24.1181	24.3591	24.3196	24.2875	24.3398	24.2546	24.265	24.3042	24.3052	0,0001366680372	0,0001520218939	19	O43395	PRPF3	PRPF3_HUMAN	U4/U6 small nuclear ribonucleoprotein Prp3	0.000190551	0.000722934	+	0.224798	0.00128469	0.00280087	+	0.211737	4.24734e-07	4.60875e-06	+	0.477278	4.74556e-07	2.12606e-06	+	0.433011
23.6454	23.8228	23.7183	23.6784	23.8752	24.0015	23.9538	23.8612	24.0969	24.0383	24.119	24.213	24.3536	24.2983	24.2437	24.2667	24.2856	24.2262	24.2235	24.2363	0,0001366680372	0,0001520218939	14	O43396	TXNL1	TXNL1_HUMAN	Thioredoxin-like protein 1	0.00661554	0.012728	+	0.206682	0.000277119	0.000788365	+	0.400568	1.47469e-05	5.64369e-05	+	0.574355	1.39926e-05	3.21199e-05	+	0.52669
23.9893	24.1522	24.2072	24.1731	23.8696	23.8869	23.9705	24.0419	24.3024	24.4695	24.2121	24.3145	23.9914	23.7804	23.75	23.8595	23.8133	23.8747	23.8429	23.8896	0,0001366680372	0,0001520218939	7	O43399	TPD52L2	TPD54_HUMAN	Tumor protein D54	0.0239748	0.0385668	+	-0.188222	0.0358908	0.0513144		0.19419	0.00765858	0.0110298	+	-0.285132	0.00171947	0.00239682	+	-0.275316
22.9078	22.7602	22.7161	22.6867	23.3074	23.2752	23.4635	23.2966	23.6006	23.6092	23.5732	23.6057	23.5108	23.5111	23.5291	23.6264	23.7907	23.6451	23.6571	23.8269	0,0001366680372	0,0001520218939	5	O43402	EMC8	EMC8_HUMAN	ER membrane protein complex subunit 8	0.000127939	0.000527115	+	0.567969	2.97375e-06	2.63847e-05	+	0.829487	9.06892e-06	3.92185e-05	+	0.776651	7.38287e-06	1.85116e-05	+	0.962247
23.0366	22.8906	23.19	23.2049	23.0266	23.0128	22.6727	22.974	23.1719	23.1721	23.2055	23.26	23.1172	22.9045	23.0444	22.8491	23.2712	23.2622	23.1322	22.9094	0,0001366680372	0,0001520218939	3	O43414	ERI3	ERI3_HUMAN	ERI1 exoribonuclease 3	0.204199	0.253694		-0.158991	0.163425	0.198655		0.121821	0.331383	0.364598		-0.10173	0.593131	0.613088		0.0632307
20.8305	20.6566	20.6811	20.8306	21.0159	20.8699	20.8559	21.1435	20.7012	20.6379	20.8143	20.7188	20.85	20.761	20.7874	20.7836	20.4338	20.3952	20.524	20.5893	0,0001366680372	0,0001520218939	12	O43422	THAP12	P52K_HUMAN	52 kDa repressor of the inhibitor of the protein kinase	0.0362221	0.0553332		0.221632	0.613914	0.653561		-0.0316272	0.400782	0.434586		0.0458155	0.00627793	0.00803161	+	-0.264131
21.4252	21.2129	21.2313	21.2927	20.9271	20.9893	20.8993	21.0897	21.1234	21.3936	21.183	21.2868	20.3857	20.485	20.2228	20.3057	20.0054	19.8405	19.9589	20.0175	0,0001366680372	0,0001520218939	7	O43426	SYNJ1	SYNJ1_HUMAN	Synaptojanin-1	0.0026739	0.00594827	+	-0.314163	0.587254	0.628006		-0.0438299	1.42935e-05	5.52473e-05	+	-0.940723	7.04144e-07	2.83757e-06	+	-1.33494
22.2497	22.354	22.374	22.4991	22.2593	22.3568	22.2359	22.4003	22.299	22.2692	22.4298	22.3568	22.3057	22.11	22.1304	22.1656	21.461	21.667	21.4796	21.4979	0,0001366680372	0,0001520218939	7	O43427	FIBP	FIBP_HUMAN	Acidic fibroblast growth factor intracellular-binding protein	0.417005	0.473674		-0.056119	0.641225	0.679578		-0.0305128	0.0298874	0.0386437	+	-0.191252	1.95733e-05	4.26931e-05	+	-0.84283
20.3549	20.4417	20.3639	20.3421	21.0843	21.1135	21.1503	21.0348	21.651	21.4878	21.5793	21.8284	21.5042	21.5514	21.4669	21.4522	21.1688	21.1698	21.3539	21.2618	0,0001366680372	0,0001520218939	15	O43432	EIF4G3	IF4G3_HUMAN	Eukaryotic translation initiation factor 4 gamma 3	6.20895e-07	1.37264e-05	+	0.720039	2.94623e-06	2.62498e-05	+	1.26097	3.34825e-08	1.2092e-06	+	1.11799	2.30114e-06	7.12481e-06	+	0.862922
25.3168	25.3036	25.2834	25.3458	25.1598	25.1466	25.3046	25.0589	25.2536	25.1562	25.1726	25.2103	25.1601	25.4063	25.3707	25.2148	25.0535	25.2088	25.0451	25.123	0,0001366680372	0,0001520218939	10	O43447	PPIH	PPIH_HUMAN	Peptidyl-prolyl cis-trans isomerase H	0.0329473	0.0507566		-0.144925	0.00404919	0.00746851	+	-0.114231	0.702511	0.727579		-0.024436	0.00222857	0.00305162	+	-0.204786
21.752	21.8721	21.8487	21.9423	21.8784	21.7793	21.7921	21.8824	22.1086	22.2114	21.8995	22.0627	21.981	21.8417	21.9952	21.9633	22.3406	22.408	22.3758	22.5074	0,0001366680372	0,0001520218939	5	O43464	HTRA2	HTRA2_HUMAN	Serine protease HTRA2, mitochondrial	0.681323	0.724183		-0.0206919	0.0289898	0.0423174	+	0.216756	0.133402	0.156103		0.0915146	4.61521e-05	9.01677e-05	+	0.554186
25.3258	25.4107	25.3228	25.3525	25.126	25.0797	25.0089	25.2305	25.1215	25.1856	25.1409	25.0937	24.4621	24.3004	24.3992	24.1225	23.552	23.5703	23.5968	23.4887	0,0001366680372	0,0001520218939	8	O43488	AKR7A2	ARK72_HUMAN	Aflatoxin B1 aldehyde reductase member 2	0.00311375	0.00676361	+	-0.241673	0.000243961	0.000710702	+	-0.21754	1.0549e-05	4.39325e-05	+	-1.03191	1.65928e-09	6.20233e-08	+	-1.80098
20.9026	20.9003	21.1358	20.9254	21.4349	21.5954	21.6306	21.5643	21.8086	21.8055	21.5125	21.8292	21.4465	21.5466	21.5687	21.5094	21.885	21.8421	21.9193	21.8513	0,0001366680372	0,0001520218939	12	O43491	EPB41L2	E41L2_HUMAN	Band 4.1-like protein 2	0.00016553	0.000648279	+	0.5903	0.000181518	0.000560548	+	0.772948	0.000120874	0.000296144	+	0.551779	4.99831e-06	1.34129e-05	+	0.908404
19.9836	20.1883	19.8983	19.748	19.7885	19.4146	20.4124	19.7787	20.5073	20.0008	20.1057	20.4474	20.0493	20.1371	20.3327	19.8891	19.2086	19.2792	19.2144	19.0118	0,0001366680372	0,0001520218939	8	O43493	TGOLN2	TGON2_HUMAN	Trans-Golgi network integral membrane protein 2	0.656344	0.700624		-0.106024	0.0918962	0.118302		0.310739	0.300948	0.332815		0.147511	0.000378049	0.000591257	+	-0.776066
20.9598	20.9912	21.2388	21	21.5492	21.5245	21.4031	21.5899	21.8839	21.918	21.739	21.7922	21.5315	21.5136	21.3253	21.2776	21.002	21.1151	21.1025	21.0834	0,0001366680372	0,0001520218939	3	O43504	LAMTOR5	LTOR5_HUMAN	Ragulator complex protein LAMTOR5	0.000823068	0.00229041	+	0.469214	4.93026e-05	0.000201425	+	0.785814	0.00715546	0.0103715	+	0.364542	0.697105	0.713853		0.0282693
24.211	24.2039	24.2462	24.0529	23.2833	23.2309	23.7688	23.2881	24.1313	23.8311	23.8537	24.1038	23.3588	23.3323	23.343	22.8981	22.586	22.5845	22.6778	22.3737	0,0001366680372	0,0001520218939	6	O43516	WIPF1	WIPF1_HUMAN	WAS/WASL-interacting protein family member 1	0.00104973	0.00278187	+	-0.785711	0.0708327	0.0942112		-0.19852	0.000218742	0.00048186	+	-0.945451	7.64685e-07	3.02233e-06	+	-1.62299
20.724	20.714	20.602	20.4386	19.2478	19.282	19.1715	19.1701	18.2338	18.679	19.068	19.3153	20.0168	20.4135	20.2962	20.3932	20.2584	20.2957	20.387	20.4737	0,0001366680372	0,0001520218939	2	O43561	LAT	LAT_HUMAN	Linker for activation of T-cells family member 1	1.19554e-06	2.0879e-05	+	-1.40177	0.000333254	0.000917709	+	-1.79561	0.0237624	0.031219	+	-0.339734	0.0176826	0.0215387	+	-0.265926
23.7141	23.7521	23.7662	23.7593	23.0026	23.0441	22.9533	22.9387	22.7628	22.6284	22.7783	22.7621	22.673	22.7626	22.8663	22.4977	22.4061	22.5349	22.425	22.5521	0,0001366680372	0,0001520218939	9	O43566	RGS14	RGS14_HUMAN	Regulator of G-protein signaling 14	1.22281e-07	6.04676e-06	+	-0.763243	1.53122e-07	4.9118e-06	+	-1.01501	1.1322e-05	4.63762e-05	+	-1.04802	5.68896e-08	4.73846e-07	+	-1.26836
20.5608	20.4394	20.5054	20.4364	22.5282	22.2766	22.1918	22.4611	23.071	23.2823	23.0482	22.8097	21.4178	20.8149	21.5312	20.7809	20.5957	20.7072	20.6431	20.8387	0,0001366680372	0,0001520218939	3	O43567	RNF13	RNF13_HUMAN	E3 ubiquitin-protein ligase RNF13	5.15112e-07	1.24935e-05	+	1.8789	2.46281e-07	6.21831e-06	+	2.56728	0.0170534	0.0229856	+	0.650676	0.0131275	0.0161946	+	0.21067
20.3697	20.4707	20.3565	20.3239	20.6452	20.8828	20.6414	20.7139	20.9608	21.0526	20.5603	20.83	20.3151	20.7141	20.7177	20.8499	20.6036	20.5914	20.387	20.5786	0,0001366680372	0,0001520218939	5	O43572	AKAP10	AKA10_HUMAN	A-kinase anchor protein 10, mitochondrial	0.0019023	0.00449989	+	0.340641	0.00558899	0.00986255	+	0.470748	0.0662029	0.0811625		0.269008	0.0378283	0.0443644	+	0.159979
23.9884	24.0344	23.9709	23.9679	23.6434	23.8187	23.7424	23.7746	23.8022	23.851	24.0683	23.8409	24.0968	23.9783	23.9286	23.9223	23.9436	24.1059	23.9895	23.9965	0,0001366680372	0,0001520218939	7	O43583	DENR	DENR_HUMAN	Density-regulated protein	0.000886186	0.00242204	+	-0.245619	0.159077	0.193818		-0.099802	0.843868	0.859307		-0.00889063	0.640678	0.660215		0.0185013
23.4325	23.619	23.5375	23.6049	23.3752	23.4752	23.4247	23.3614	23.5206	23.537	23.1849	23.4285	22.8556	22.6468	22.6852	22.7648	22.0713	22.0098	22.1821	22.1756	0,0001366680372	0,0001520218939	11	O43586	PSTPIP1	PPIP1_HUMAN	Proline-serine-threonine phosphatase-interacting protein 1	0.0312019	0.0484416	+	-0.139364	0.203846	0.242188		-0.130715	1.33562e-05	5.27448e-05	+	-0.810373	3.35086e-07	1.63939e-06	+	-1.43877
22.7177	22.7758	22.8813	22.9393	22.9882	23.0681	22.9574	22.9544	22.86	22.8424	22.8436	22.7742	23.09	23.0576	23.0349	23.0686	23.5092	23.4094	23.4474	23.34	0,0001366680372	0,0001520218939	18	O43592	XPOT	XPOT_HUMAN	Exportin-T	0.0278878	0.0439937	+	0.163466	0.978376	0.980241		0.00151443	0.00386236	0.00595789	+	0.23423	6.70358e-05	0.000125156	+	0.597956
22.4216	22.5647	22.5825	22.5831	22.9811	22.8456	22.9672	22.9279	22.9565	22.8678	22.8606	22.9231	23.3687	23.3171	23.2259	23.3127	23.5055	23.4939	23.4301	23.4298	0,0001366680372	0,0001520218939	13	O43615	TIMM44	TIM44_HUMAN	Mitochondrial import inner membrane translocase subunit TIM44	0.000213711	0.00078805	+	0.392452	0.000197116	0.000599328	+	0.364005	4.2608e-06	2.2429e-05	+	0.7681	7.43035e-07	2.95652e-06	+	0.926801
24.6782	24.9004	24.6726	24.8867	24.9071	24.9685	24.9641	24.888	25.1712	25.1518	25.131	25.1675	24.8857	24.8538	24.9138	24.6937	24.7079	24.7922	24.6282	24.6109	0,0001366680372	0,0001520218939	6	O43617	TRAPPC3	TPPC3_HUMAN	Trafficking protein particle complex subunit 3	0.0675705	0.0952551		0.147446	0.00112916	0.00252221	+	0.370894	0.537806	0.569846		0.0522556	0.235111	0.253778		-0.099648
25.0183	25.1437	25.0764	25.0852	25.096	25.1969	25.1557	25.1662	25.318	25.3711	25.356	25.3314	25.085	25.0153	25.0406	24.8557	24.8717	24.9062	24.8921	24.8914	0,0001366680372	0,0001520218939	7	O43633	CHMP2A	CHM2A_HUMAN	Charged multivesicular body protein 2a	0.0711429	0.0996675		0.0727696	8.73907e-05	0.00030962	+	0.263226	0.195432	0.222846		-0.0817895	0.000374024	0.000585543	+	-0.190597
19.961	20.0336	20.0085	19.9006	20.1825	20.0654	19.5163	20.2474	19.7506	19.9067	19.7028	19.8851	19.9757	19.9038	20.2073	19.8371	19.914	20.0972	20.1233	20.3492	0,0001366680372	0,0001520218939	6	O43639	NCK2	NCK2_HUMAN	Cytoplasmic protein NCK2	0.878548	0.896358		0.0269589	0.0295372	0.0429971	+	-0.1646	0.955212	0.959471		0.00501919	0.173424	0.190187		0.144998
23.2143	23.2746	23.1797	23.2453	23.2655	23.2524	23.3155	23.0569	23.227	23.0791	23.1742	23.1698	23.5877	23.4035	23.2683	23.4644	23.4625	23.2856	23.5804	23.4373	0,0001366680372	0,0001520218939	16	O43660	PLRG1	PLRG1_HUMAN	Pleiotropic regulator 1	0.925863	0.936355		-0.00586224	0.123658	0.15485		-0.0659299	0.0267878	0.0349223	+	0.202521	0.0157855	0.0193025	+	0.213009
24.153	24.0342	23.8337	23.6129	23.3182	22.86	23.0778	23.2801	22.982	22.7729	22.872	22.7425	23.3835	22.9582	22.7653	22.8668	22.9118	22.7607	22.798	22.7903	0,0001366680372	0,0001520218939	4	O43665	RGS10	RGS10_HUMAN	Regulator of G-protein signaling 10	0.00276346	0.00611503	+	-0.774401	0.000179551	0.000555247	+	-1.06611	0.00227652	0.00370747	+	-0.914972	0.000113342	0.000198822	+	-1.09322
23.7681	23.5643	23.473	23.4632	23.459	23.2214	23.3366	23.4591	23.3218	23.3725	23.1813	23.3927	23.5393	23.3444	23.253	23.3793	23.4223	23.1466	23.3771	23.3019	0,0001366680372	0,0001520218939	6	O43670	ZNF207	ZN207_HUMAN	BUB3-interacting and GLEBS motif-containing protein ZNF207	0.0720259	0.100696		-0.198123	0.0262014	0.0387129	+	-0.250104	0.0883284	0.106169		-0.18814	0.0336193	0.0396246	+	-0.255192
24.1592	24.1808	24.0512	24.294	24.3838	24.3435	24.2306	24.2847	24.292	24.3838	24.5923	24.2756	23.9329	23.9602	23.9524	23.6456	23.3141	23.456	23.3622	23.3842	0,0001366680372	0,0001520218939	5	O43676	NDUFB3	NDUB3_HUMAN	NADH dehydrogenase [ubiquinone] 1 beta subcomplex subunit 3	0.0592571	0.0851079		0.139385	0.0508493	0.0700752		0.214654	0.0166639	0.0224799	+	-0.298477	9.43162e-06	2.27891e-05	+	-0.792135
25.3124	25.3504	25.3607	25.326	25.2578	25.3697	25.4399	25.2977	25.3625	25.4242	25.4984	25.3708	25.2353	25.0831	24.9625	24.9822	24.784	24.7775	24.7848	24.7405	0,0001366680372	0,0001520218939	4	O43678	NDUFA2	NDUA2_HUMAN	NADH dehydrogenase [ubiquinone] 1 alpha subcomplex subunit 2	0.928561	0.938881		0.00389862	0.0602885	0.0814463		0.0766115	0.00516623	0.00775251	+	-0.271595	2.55742e-08	2.79037e-07	+	-0.565667
26.155	26.1117	26.1817	26.1743	26.2386	26.2288	26.2043	26.2521	26.2944	26.3618	26.2879	26.3444	26.1007	25.9837	26.0251	25.9639	25.7874	25.8008	25.9003	25.856	0,0001366680372	0,0001520218939	8	O43681	GET3	GET3_HUMAN	ATPase GET3	0.00684804	0.0131007	+	0.0752506	0.000455951	0.00119507	+	0.166431	0.00690015	0.0100229	+	-0.13733	4.3462e-05	8.58174e-05	+	-0.319579
26.4164	26.4119	26.3008	26.4827	26.3669	26.3845	26.3852	26.3755	26.3742	26.3954	26.3568	26.3562	26.7717	26.6597	26.7092	26.7575	26.519	26.4734	26.4888	26.5499	0,0001366680372	0,0001520218939	10	O43684	BUB3	BUB3_HUMAN	Mitotic checkpoint protein BUB3	0.535644	0.587692		-0.0249343	0.437378	0.482226		-0.0323005	0.000400884	0.000806028	+	0.321571	0.0443726	0.0515537		0.10481
24.2769	24.172	24.1485	24.0637	23.5953	23.4764	23.492	23.4093	22.9942	22.7248	23.1538	23.1497	22.9666	22.6015	22.6446	22.5379	21.4667	21.7355	21.6023	21.9348	0,0001366680372	0,0001520218939	8	O43704	SULT1B1	ST1B1_HUMAN	Sulfotransferase family cytosolic 1B member 1	2.57395e-05	0.000157738	+	-0.672033	4.25008e-05	0.000181472	+	-1.15967	8.08915e-06	3.61718e-05	+	-1.47765	4.71378e-07	2.11784e-06	+	-2.48048
26.0955	26.1536	26.1016	26.0796	26.1715	26.0834	25.9657	26.1338	26.4468	26.5688	26.3729	26.3773	25.875	25.7883	25.7758	25.525	25.242	25.2082	25.1887	25.1598	0,0001366680372	0,0001520218939	25	O43707	ACTN4	ACTN4_HUMAN	Alpha-actinin-4	0.703777	0.743871		-0.0189691	0.000460079	0.00120123	+	0.333907	0.00312769	0.00492596	+	-0.366525	2.04399e-08	2.46059e-07	+	-0.907888
20.1491	20.1717	20.1551	20.0228	19.9327	19.7509	20.0713	20.2812	20.155	20.1398	20.1266	19.6988	21.0172	20.7719	20.0564	20.4968	20.2365	20.299	20.5811	20.8112	0,0001366680372	0,0001520218939	3	O43715	TRIAP1	TRIA1_HUMAN	TP53-regulated inhibitor of apoptosis 1	0.361487	0.417324		-0.115638	0.44496	0.489332		-0.0946188	0.0693809	0.0847884		0.460886	0.0404792	0.0473208	+	0.357297
23.3523	23.5825	23.5354	23.4387	23.2493	23.3452	23.4708	23.389	23.1503	23.0228	23.4039	23.2447	23.3218	23.2343	23.2019	23.0822	23.0672	23.1473	23.0818	23.0796	0,0001366680372	0,0001520218939	21	O43719	HTATSF1	HTSF1_HUMAN	HIV Tat-specific factor 1	0.15065	0.193412		-0.113594	0.0290532	0.0423969	+	-0.271794	0.00955795	0.0135062	+	-0.267141	0.000407292	0.000632807	+	-0.383255
24.4087	24.3204	24.4392	24.5556	24.4684	24.4333	24.4566	24.4271	24.8235	24.8322	24.7502	24.707	24.4129	24.2962	24.1497	24.2538	24.0202	23.9446	24.0125	24.0211	0,0001366680372	0,0001520218939	26	O43747	AP1G1	AP1G1_HUMAN	AP-1 complex subunit gamma-1	0.767013	0.79981		0.0153613	0.000900058	0.00208848	+	0.347245	0.08113	0.0980398		-0.152833	0.000165684	0.000277251	+	-0.431381
19.0961	18.5483	18.7244	18.8049	19.4224	19.1429	19.2128	19.21	19.4102	19.4064	19.557	19.3399	18.7909	19.318	19.1966	18.8514	19.425	19.3742	19.4317	19.3956	0,0001366680372	0,0001520218939	3	O43752	STX6	STX6_HUMAN	Syntaxin-6	0.0127116	0.0221179	+	0.453619	0.00209653	0.00424601	+	0.634952	0.203486	0.231305		0.245792	0.00177505	0.00247066	+	0.613189
22.5042	22.3219	22.5462	22.4456	23.6367	23.8639	23.8282	23.5275	24.0193	24.1886	23.2237	24.3929	23.3434	23.6538	23.9699	23.4652	22.6827	22.8745	22.7909	22.8678	0,0001366680372	0,0001520218939	3	O43760	SYNGR2	SNG2_HUMAN	Synaptogyrin-2	1.03359e-05	8.1908e-05	+	1.25963	0.00118668	0.00262223	+	1.50166	0.000209052	0.000464956	+	1.15361	0.00185653	0.00257799	+	0.349468
23.0293	23.1803	23.0264	23.0271	23.1293	23.2663	23.406	23.1778	23.4494	23.3673	23.4853	23.5858	23.9394	24.0102	24.0441	24.0938	23.8951	23.856	23.8224	23.9071	0,0001366680372	0,0001520218939	8	O43765	SGTA	SGTA_HUMAN	Small glutamine-rich tetratricopeptide repeat-containing protein alpha	0.0467846	0.0691464		0.179061	0.000473644	0.00122704	+	0.406173	1.33659e-06	9.72871e-06	+	0.956071	1.46008e-06	4.91996e-06	+	0.804378
23.2325	23.4045	23.2923	22.9153	22.619	22.4098	22.5238	22.6267	23.0728	23.0428	22.9199	22.8655	22.8801	22.6447	22.5915	22.2572	22.6249	22.4484	22.614	22.4838	0,0001366680372	0,0001520218939	4	O43768	ENSA	ENSA_HUMAN	Alpha-endosulfine	0.00123699	0.00315994	+	-0.666343	0.0879401	0.113922		-0.235904	0.00977665	0.0137905	+	-0.617796	0.00109209	0.00156852	+	-0.668372
24.6986	24.8069	24.8687	24.9329	25.1676	25.2672	25.3258	25.215	25.304	25.3628	25.1466	25.3594	24.6886	24.6425	24.6689	24.4586	23.6812	23.7537	23.6894	23.7658	0,0001366680372	0,0001520218939	12	O43772	SLC25A20	MCAT_HUMAN	Mitochondrial carnitine/acylcarnitine carrier protein	0.000455002	0.0014125	+	0.417112	0.000601223	0.00149542	+	0.466438	0.0266759	0.0348052	+	-0.212144	9.28315e-07	3.51348e-06	+	-1.10425
25.126	25.194	25.2222	25.1459	25.3758	25.483	25.3744	25.35	25.4018	25.4758	25.2355	25.3976	25.3838	25.3338	25.289	25.433	25.4124	25.3593	25.4003	25.3772	0,0001366680372	0,0001520218939	20	O43776	NARS1	SYNC_HUMAN	Asparagine--tRNA ligase, cytoplasmic	0.000914357	0.00248325	+	0.223787	0.00983064	0.0163533	+	0.205625	0.00263343	0.00423047	+	0.18789	0.000134591	0.000232137	+	0.215283
21.4655	21.3734	21.2874	21.2194	21.2993	21.0844	21.2797	20.9618	21.3858	21.3779	21.3884	21.51	21.9576	21.9063	21.9681	21.9021	21.6245	21.6708	21.5424	21.6373	0,0001366680372	0,0001520218939	6	O43805	SSNA1	SSNA1_HUMAN	Sjoegren syndrome nuclear autoantigen 1	0.112581	0.149992		-0.180102	0.248665	0.290047		0.0791349	4.00426e-05	0.000122299	+	0.597127	0.00327357	0.00437246	+	0.282338
24.554	24.6568	24.6308	24.6851	24.6839	24.7175	24.6238	24.6846	24.6122	24.5613	24.276	24.5444	24.7696	24.8924	24.8156	24.9147	24.7852	24.7934	24.7622	24.9699	0,0001366680372	0,0001520218939	7	O43809	NUDT21	CPSF5_HUMAN	Cleavage and polyadenylation specificity factor subunit 5	0.230467	0.282472		0.0457253	0.149639	0.183357		-0.133179	0.00263586	0.0042315	+	0.21638	0.0123788	0.0153068	+	0.195971
25.968	26.152	26.1594	26.1399	25.8051	25.8279	25.9385	25.8257	25.7417	25.4699	25.4989	25.6996	25.5339	25.3223	25.3998	25.1696	25.1383	25.173	25.0548	25.0316	0,0001366680372	0,0001520218939	9	O43813	LANCL1	LANC1_HUMAN	Glutathione S-transferase LANCL1	0.00346688	0.00744184	+	-0.255541	0.000911248	0.00210916	+	-0.502303	0.000151951	0.000355355	+	-0.748426	2.07978e-06	6.5684e-06	+	-1.00541
24.2676	24.2214	24.2336	24.3623	24.0977	24.0769	24.1451	24.1234	24.1966	24.2871	24.245	24.2743	23.7505	23.7331	23.7135	23.4955	22.9438	23.0661	23.0479	23.1642	0,0001366680372	0,0001520218939	14	O43815	STRN	STRN_HUMAN	Striatin	0.00385534	0.00813541	+	-0.160446	0.606734	0.647083		-0.020463	0.000116839	0.000287899	+	-0.598059	5.76655e-07	2.45559e-06	+	-1.21572
23.3088	23.4908	23.42	23.5542	24.0839	24.0194	24.0418	24.1014	23.8883	23.8224	23.8437	23.9987	24.5801	24.6443	24.6874	24.8285	24.5972	24.6172	24.6807	24.7058	0,0001366680372	0,0001520218939	18	O43818	RRP9	U3IP2_HUMAN	U3 small nucleolar RNA-interacting protein 2	3.24174e-05	0.000188411	+	0.61817	0.000504954	0.00129132	+	0.444837	2.9582e-06	1.73423e-05	+	1.24163	8.46902e-07	3.27077e-06	+	1.20679
22.2695	22.2729	22.201	22.1936	22.6436	22.5453	22.6805	22.6194	22.5315	22.4959	22.5295	22.5786	23.2728	23.2568	23.1374	23.398	23.1054	23.0287	23.0729	23.0776	0,0001366680372	0,0001520218939	5	O43819	SCO2	SCO2_HUMAN	Protein SCO2 homolog, mitochondrial	3.58802e-05	0.00020269	+	0.387958	3.42204e-05	0.000153602	+	0.299632	1.91123e-06	1.25933e-05	+	1.03199	6.91281e-08	5.40571e-07	+	0.836874
20.6237	20.6573	20.4677	20.449	20.862	20.7473	20.7816	20.7874	20.9623	20.9022	20.8705	21.0398	21.268	21.1277	21.1497	21.0818	20.9473	21.0358	20.9027	20.9698	0,0001366680372	0,0001520218939	14	O43823	AKAP8	AKAP8_HUMAN	A-kinase anchor protein 8	0.00569379	0.0111634	+	0.245152	0.000904632	0.00209692	+	0.394305	9.55418e-05	0.00024579	+	0.607387	0.000453276	0.000698518	+	0.41449
20.4891	20.5901	20.5945	20.5117	20.9916	20.8533	20.9882	20.7809	20.6002	20.4894	20.2789	20.6814	20.7733	20.7304	20.8444	20.9185	19.842	19.8629	19.9335	20.0088	0,0001366680372	0,0001520218939	5	O43824	GTPBP6	GTPB6_HUMAN	Putative GTP-binding protein 6	0.000888256	0.00242489	+	0.357164	0.723389	0.754409		-0.0338707	0.00153938	0.00262539	+	0.270313	9.51861e-06	2.29641e-05	+	-0.634562
20.4618	20.4424	20.4588	20.5756	20.2368	20.2527	20.8015	20.277	20.8913	20.306	20.4145	20.3662	20.0977	19.9505	20.0633	19.5946	19.3577	19.4635	18.9933	19.2736	0,0001366680372	0,0001520218939	4	O43829	ZBTB14	ZBT14_HUMAN	Zinc finger and BTB domain-containing protein 14	0.532975	0.585716		-0.092669	0.945068	0.951503		0.00988245	0.00336258	0.00526244	+	-0.558128	2.57137e-05	5.39953e-05	+	-1.21264
24.8551	24.8066	24.7868	24.8372	25.1087	25.0304	24.9988	25.0894	25.062	25.0418	24.9801	25.0837	25.2983	25.2516	25.2417	25.1888	25.1803	25.1276	25.1447	25.1676	0,0001366680372	0,0001520218939	10	O43837	IDH3B	IDH3B_HUMAN	Isocitrate dehydrogenase [NAD] subunit beta, mitochondrial	0.000215877	0.000794797	+	0.235384	0.000182993	0.000563999	+	0.220443	4.41285e-06	2.29672e-05	+	0.423676	2.38569e-06	7.31002e-06	+	0.333626
22.6583	22.8755	22.8599	22.7798	23.2927	23.2854	23.3418	23.3007	23.6593	23.8839	23.5811	23.7357	23.8011	23.9047	23.9306	23.9102	23.8346	23.8702	23.8223	23.8711	0,0001366680372	0,0001520218939	25	O43847	NRDC	NRDC_HUMAN	Nardilysin	5.8365e-05	0.000290352	+	0.511726	2.84912e-05	0.000134121	+	0.921584	1.37407e-06	9.90966e-06	+	1.09327	8.44277e-07	3.26369e-06	+	1.05616
22.4417	22.9596	22.8808	22.9223	23.5223	23.4833	23.7231	23.5278	23.9923	23.9403	24.1348	24.0476	23.7852	23.6507	23.6841	23.6184	23.4492	23.5445	23.3863	23.4412	0,0001366680372	0,0001520218939	9	O43852	CALU	CALU_HUMAN	Calumenin	0.00118817	0.00306	+	0.763005	7.28984e-05	0.00026899	+	1.22764	0.000422482	0.000842293	+	0.88346	0.00197152	0.00272329	+	0.654168
22.7276	22.9089	22.9072	22.8789	22.6629	22.6317	22.7039	22.7771	22.9106	22.9971	22.9261	22.7396	22.8405	22.6155	22.715	22.6386	22.7942	22.8581	22.755	22.6895	0,0001366680372	0,0001520218939	9	O43865	AHCYL1	SAHH2_HUMAN	S-adenosylhomocysteine hydrolase-like protein 1	0.0231991	0.0374746	+	-0.161791	0.608039	0.648329		0.037672	0.0610953	0.0754088		-0.153274	0.194805	0.212111		-0.0814805
18.513	18.7127	18.7897	18.4853	18.9159	18.9591	18.9597	18.9549	19.6993	19.4659	19.579	19.3291	19.9783	19.9709	19.9807	19.7323	19.9876	20.1577	20.0302	20.0857	0,0001366680372	0,0001520218939	6	O43896	KIF1C	KIF1C_HUMAN	Kinesin-like protein KIF1C	0.00524413	0.0104093	+	0.322238	0.000175597	0.000546545	+	0.893195	1.08234e-05	4.49566e-05	+	1.29037	2.3876e-06	7.31115e-06	+	1.44015
21.4435	21.3472	21.4745	21.5849	21.547	21.5636	21.5208	21.6056	21.301	21.4403	21.2989	21.3022	21.8233	21.7303	21.6423	21.7003	21.8352	21.8056	21.8366	21.8481	0,0001366680372	0,0001520218939	8	O43913	ORC5	ORC5_HUMAN	Origin recognition complex subunit 5	0.112802	0.150245		0.0967045	0.0793363	0.104116		-0.126919	0.00550962	0.00819429	+	0.261551	0.0003113	0.00049438	+	0.368831
21.0217	21.0323	21.0372	21.0177	21.0121	21.0376	21.2622	21.1184	20.7228	20.6109	20.3115	20.6148	20.9026	21.2078	21.1434	21.0895	21.2301	21.4013	21.5046	21.3952	0,0001366680372	0,0001520218939	6	O43929	ORC4	ORC4_HUMAN	Origin recognition complex subunit 4	0.204688	0.254168		0.0803409	0.00197124	0.00402154	+	-0.462217	0.407834	0.441727		0.0585742	0.000779784	0.0011482	+	0.355552
20.7716	20.8287	20.7337	21.0045	21.242	21.0155	21.0079	20.8494	21.0535	21.0713	20.6434	20.951	20.9046	21.3615	21.4339	21.4318	21.1957	21.2744	21.1024	21.282	0,0001366680372	0,0001520218939	7	O43933	PEX1	PEX1_HUMAN	Peroxisome biogenesis factor 1	0.101775	0.137062		0.194065	0.442534	0.487344		0.0951638	0.0188884	0.0252503	+	0.44833	0.00204229	0.00281212	+	0.378992
23.654	23.5789	23.5228	23.4769	23.3861	23.3168	23.2069	23.2933	23.112	23.0365	23.0037	23.3243	23.092	23.2557	23.2734	22.9994	22.8118	22.8367	22.737	22.9506	0,0001366680372	0,0001520218939	9	O60216	RAD21	RAD21_HUMAN	Double-strand-break repair protein rad21 homolog	0.00286614	0.00630683	+	-0.257409	0.00168739	0.00352141	+	-0.439041	0.0018568	0.00309859	+	-0.403015	1.68363e-05	3.7413e-05	+	-0.724155
23.6017	23.2452	23.2771	23.7594	23.5298	22.9682	22.8777	22.9773	23.1243	23.0995	23.2609	23.2309	23.505	23.5837	23.4557	23.4406	22.8039	22.9845	23.0591	23.1199	0,0001366680372	0,0001520218939	2	O60220	TIMM8A	TIM8A_HUMAN	Mitochondrial import inner membrane translocase subunit Tim8 A	0.0970108	0.131131		-0.382594	0.0682	0.090991		-0.291936	0.850953	0.864474		0.0254073	0.0153898	0.0188479	+	-0.478988
21.4999	21.504	21.5195	21.4862	21.7468	21.6911	21.8701	21.6507	21.9199	21.8535	21.8283	21.9049	22.221	22.2381	22.1561	22.2089	22.145	22.178	22.1458	22.1215	0,0001366680372	0,0001520218939	20	O60231	DHX16	DHX16_HUMAN	Pre-mRNA-splicing factor ATP-dependent RNA helicase DHX16	0.00265034	0.00590893	+	0.237296	3.0603e-06	2.69113e-05	+	0.374277	2.55624e-08	1.02671e-06	+	0.703634	5.52079e-09	1.11263e-07	+	0.645197
26.176	26.3341	26.2199	26.2293	25.8424	25.7397	25.6549	25.7936	25.4285	25.691	25.6363	25.3724	25.2362	24.8947	24.7943	24.6741	24.536	24.4075	24.3177	24.3336	0,0001366680372	0,0001520218939	8	O60234	GMFG	GMFG_HUMAN	Glia maturation factor gamma	9.17466e-05	0.000409871	+	-0.482187	0.000158132	0.00050277	+	-0.707781	3.96069e-05	0.00012136	+	-1.34	7.93931e-08	5.85973e-07	+	-1.84114
21.3268	21.129	21.642	21.5066	21.4337	21.6718	21.6513	21.7464	21.3854	21.2294	21.122	21.8707	21.5285	21.6533	21.5813	21.6082	21.4125	21.3932	21.3777	21.2216	0,0001366680372	0,0001520218939	14	O60244	MED14	MED14_HUMAN	Mediator of RNA polymerase II transcription subunit 14	0.134754	0.175239		0.224713	0.997012	0.997223		0.000778198	0.144607	0.167927		0.191737	0.691495	0.708876		-0.0498395
24.116	24.081	24.1412	24.073	23.7947	23.7482	23.71	23.7225	23.3931	23.4631	23.3903	23.475	23.3933	23.2591	23.2645	23.1261	23.135	23.0851	23.0464	23.141	0,0001366680372	0,0001520218939	13	O60256	PRPSAP2	KPRB_HUMAN	Phosphoribosyl pyrophosphate synthase-associated protein 2	6.39875e-06	5.95915e-05	+	-0.358949	3.08143e-07	6.90913e-06	+	-0.672414	5.93468e-06	2.87674e-05	+	-0.842042	2.78944e-08	2.95232e-07	+	-1.00092
23.5723	23.5628	23.5478	23.6359	23.781	23.8589	23.8652	23.82	23.7568	23.7719	23.6945	23.8796	24.0143	24.1293	24.1683	24.1531	23.9551	23.9342	23.9273	23.9634	0,0001366680372	0,0001520218939	29	O60264	SMARCA5	SMCA5_HUMAN	SWI/SNF-related matrix-associated actin-dependent regulator of chromatin subfamily A member 5	9.61162e-05	0.00042458	+	0.251569	0.00389395	0.00721594	+	0.195995	1.05254e-05	4.3873e-05	+	0.53653	2.42892e-06	7.4089e-06	+	0.365303
22.2129	22.3689	22.3757	22.3091	22.7165	22.6609	22.7522	22.7121	22.9853	22.9639	22.9512	22.9458	22.6357	22.4683	22.4431	22.4075	22.7058	22.5762	22.7626	22.7715	0,0001366680372	0,0001520218939	24	O60271	SPAG9	JIP4_HUMAN	C-Jun-amino-terminal kinase-interacting protein 4	8.49159e-05	0.000385601	+	0.393735	2.97811e-06	2.63847e-05	+	0.644846	0.0343645	0.0440354	+	0.171954	0.000582244	0.000876701	+	0.387336
20.1539	20.2283	20.2281	20.2352	20.3013	20.2787	20.5249	20.3373	19.8564	19.8231	19.4371	19.6577	20.0524	20.066	20.1677	20.0447	20.511	20.6011	20.7269	20.6621	0,0001366680372	0,0001520218939	6	O60281	ZNF292	ZN292_HUMAN	Zinc finger protein 292	0.045523	0.0675774		0.149199	0.0018403	0.00378378	+	-0.517813	0.00978338	0.0137959	+	-0.128653	0.000164343	0.000275224	+	0.4139
20.5174	20.5394	20.2973	20.4001	20.6752	20.2749	20.1102	20.4852	19.288	19.2244	19.3836	19.4277	20.339	20.2956	20.5664	20.7815	20.9131	21.1712	20.8627	21.053	0,0001366680372	0,0001520218939	3	O60282	KIF5C	KIF5C_HUMAN	Kinesin heavy chain isoform 5C	0.713076	0.75135		-0.0521726	4.9795e-06	3.73936e-05	+	-1.1076	0.66521	0.691976		0.0570946	0.000766942	0.00113034	+	0.561478
21.4481	21.4563	21.4599	21.5895	21.9506	21.9318	21.9848	21.8901	21.8932	21.7771	21.7764	21.69	22.6626	22.4595	22.5471	22.7152	22.4513	22.5392	22.4246	22.4592	0,0001366680372	0,0001520218939	24	O60287	URB1	NPA1P_HUMAN	Nucleolar pre-ribosomal-associated protein 1	2.56247e-05	0.000157647	+	0.450842	0.00149834	0.00319022	+	0.295689	3.03832e-06	1.76588e-05	+	1.1076	3.9662e-07	1.85233e-06	+	0.980086
19.5979	19.7431	19.9214	19.923	20.0365	20.208	20.0666	19.9323	20.008	20.0374	19.8242	19.9705	20.3337	20.4333	20.5223	20.4092	21.3362	21.3244	21.1992	21.3209	0,0001366680372	0,0001520218939	7	O60293	ZFC3H1	ZC3H1_HUMAN	Zinc finger C3H1 domain-containing protein	0.0341872	0.0524278		0.264538	0.124222	0.155497		0.16367	0.000370071	0.000752387	+	0.628275	2.10567e-06	6.63244e-06	+	1.49885
22.6859	22.7476	22.7388	22.7269	23.0074	22.9627	22.9227	23.0109	22.8879	22.8994	22.9075	22.9491	23.0782	23.0276	23.0333	23.0415	22.8925	22.8884	22.894	22.8564	0,0001366680372	0,0001520218939	26	O60306	AQR	AQR_HUMAN	RNA helicase aquarius	5.54236e-05	0.000279839	+	0.251126	6.66213e-05	0.000251839	+	0.186176	1.87282e-06	1.24268e-05	+	0.320353	6.8637e-05	0.000127893	+	0.158035
20.8004	20.6655	20.6408	20.6244	20.6482	20.3772	20.2444	20.5202	20.3098	20.6425	20.3798	20.5512	19.4646	19.5637	19.4883	19.172	18.9509	18.0278	19.2574	18.8356	0,0001366680372	0,0001520218939	6	O60307	MAST3	MAST3_HUMAN	Microtubule-associated serine/threonine-protein kinase 3	0.0500609	0.07337		-0.235291	0.0494396	0.0683315		-0.211938	1.12481e-05	4.62334e-05	+	-1.26063	0.000358536	0.000563908	+	-1.91485
24.5289	24.5024	24.4978	24.4441	24.3491	24.3505	24.3487	24.3832	24.2765	24.179	24.2715	24.2965	24.2338	24.1992	24.1356	24.1134	24.1392	24.1963	24.1284	24.067	0,0001366680372	0,0001520218939	37	O60313	OPA1	OPA1_HUMAN	Dynamin-like 120 kDa protein, mitochondrial	0.000466129	0.00143852	+	-0.135376	0.000290355	0.000820591	+	-0.237403	6.6262e-05	0.000182897	+	-0.322767	2.87616e-05	5.95498e-05	+	-0.360548
21.5909	21.6408	21.8273	21.9597	21.809	21.839	21.9396	22.018	21.8147	21.7086	21.9773	21.8625	21.9565	21.8749	21.8262	21.9942	21.8271	21.8161	21.8224	21.8756	0,0001366680372	0,0001520218939	17	O60318	MCM3AP	GANP_HUMAN	Germinal-center associated nuclear protein	0.183892	0.230401		0.146725	0.43007	0.474944		0.0861015	0.140817	0.163808		0.158312	0.386029	0.408353		0.0806389
18.9638	19.061	18.9006	18.7832	18.8892	19.2669	19.45	18.8749	19.7558	19.3222	19.5953	19.6344	19.4761	19.014	19.1274	19.1573	19.4685	19.2427	19.2747	19.1576	0,0001366680372	0,0001520218939	6	O60333	KIF1B	KIF1B_HUMAN	Kinesin-like protein KIF1B	0.256542	0.310568		0.193081	0.00097349	0.00223463	+	0.649752	0.059475	0.073524		0.266535	0.00646041	0.00824723	+	0.358695
21.6986	21.6882	21.6998	21.7471	22.0878	22.052	21.9847	22.0698	21.9077	21.9108	21.944	21.878	21.7689	21.8489	21.834	21.7975	21.6946	21.6449	21.7133	21.7446	0,0001366680372	0,0001520218939	20	O60341	KDM1A	KDM1A_HUMAN	Lysine-specific histone demethylase 1A	1.24886e-05	9.37831e-05	+	0.340139	3.91867e-05	0.000169712	+	0.201691	0.00349272	0.0054481	+	0.103916	0.725841	0.741674		-0.0090642
20.809	20.4972	20.5304	20.6849	20.5349	20.3467	19.8488	20.4362	19.8127	20.0723	19.9643	19.6113	20.0831	19.84	19.7364	19.4751	19.6177	19.7154	19.496	19.708	0,0001366680372	0,0001520218939	6	O60343	TBC1D4	TBCD4_HUMAN	TBC1 domain family member 4	0.0915255	0.124499		-0.338732	0.000808763	0.00191593	+	-0.765192	0.00111863	0.00198063	+	-0.846724	2.9442e-05	6.08254e-05	+	-0.996117
22.7771	22.7472	22.8542	22.8354	23.3499	23.3401	23.2363	23.3974	23.4684	23.7958	23.5065	23.3558	23.4301	23.4043	23.3493	23.1775	22.9809	23.1388	22.9328	22.8872	0,0001366680372	0,0001520218939	25	O60449	LY75	LY75_HUMAN	Lymphocyte antigen 75	1.57961e-05	0.000110877	+	0.527458	0.000288221	0.000815536	+	0.728136	0.000131345	0.000316219	+	0.536816	0.0234777	0.0281839	+	0.181487
21.2535	21.17	21.1963	21.0578	21.2353	21.0357	21.2695	21.3894	20.9808	21.1868	21.0014	21.0729	20.7523	20.7588	20.7223	20.5594	20.4455	20.443	20.3262	20.2514	0,0001366680372	0,0001520218939	5	O60476	MAN1A2	MA1A2_HUMAN	Mannosyl-oligosaccharide 1,2-alpha-mannosidase IB	0.481871	0.536198		0.0630684	0.129697	0.161558		-0.108931	0.000279428	0.000593879	+	-0.471177	1.3976e-05	3.20973e-05	+	-0.802876
22.0971	22.2885	22.4036	22.3011	23.6631	23.6656	23.7123	23.754	24.131	24.3165	24.0669	24.0266	23.9875	23.965	23.8954	24.0129	24.4068	24.3923	24.3911	24.3481	0,0001366680372	0,0001520218939	20	O60488	ACSL4	ACSL4_HUMAN	Long-chain-fatty-acid--CoA ligase 4	7.31137e-07	1.51711e-05	+	1.4262	8.58049e-07	1.17675e-05	+	1.86268	2.94577e-07	3.79392e-06	+	1.69266	5.73735e-08	4.77037e-07	+	2.11198
24.5943	24.5765	24.5651	24.6346	24.8942	24.8358	24.9407	24.9014	25.3399	25.4709	25.1811	25.2727	24.7773	24.5873	24.6606	24.5651	24.195	24.32	24.2533	24.3796	0,0001366680372	0,0001520218939	9	O60493	SNX3	SNX3_HUMAN	Sorting nexin-3	2.79739e-05	0.000169239	+	0.300428	2.58399e-05	0.000125254	+	0.723576	0.315584	0.348106		0.0549397	0.000383588	0.000599325	+	-0.305647
24.3251	24.2216	24.2597	24.1737	24.0327	24.136	24.2415	24.0322	24.1103	24.0259	23.6529	24.2039	23.0322	23.4107	23.5097	23.0933	22.3898	22.4564	22.0348	22.1637	0,0001366680372	0,0001520218939	12	O60496	DOK2	DOK2_HUMAN	Docking protein 2	0.0641011	0.0909605		-0.134388	0.0955447	0.1224		-0.246762	0.000190239	0.000428223	+	-0.983538	1.27795e-06	4.49063e-06	+	-1.98381
19.5852	19.5138	19.7088	19.8665	19.389	19.4888	19.0577	19.2543	19.5899	19.8742	19.0522	19.7072	19.5928	19.8847	19.729	19.8022	19.7133	19.6823	19.7739	19.705	0,0001366680372	0,0001520218939	2	O60499	STX10	STX10_HUMAN	Syntaxin-10	0.0221135	0.0359392	+	-0.371091	0.581996	0.622665		-0.11273	0.430963	0.464438		0.0835924	0.553446	0.574704		0.0500288
23.0352	23.0398	22.9623	22.9574	22.9404	22.8577	22.84	22.8796	23.0215	23.0356	23.0073	23.0623	22.887	22.7994	22.882	22.7322	22.9051	22.9005	22.878	22.827	0,0001366680372	0,0001520218939	20	O60502	OGA	OGA_HUMAN	Protein O-GlcNAcase	0.00893332	0.0163622	+	-0.119246	0.240259	0.280866		0.0330157	0.00699083	0.0101484	+	-0.173551	0.00558983	0.00721766	+	-0.121048
19.8145	19.7759	19.9464	20.2024	19.3493	19.5565	19.5016	19.5571	19.6254	19.4484	19.5575	19.6597	18.5175	19.054	19.1196	19.2496	18.6762	19.6586	19.3143	17.938	0,0001366680372	0,0001520218939	4	O60504	SORBS3	VINEX_HUMAN	Vinexin	0.00633505	0.0122328	+	-0.443689	0.0148196	0.0234879	+	-0.362062	0.00231389	0.00375927	+	-0.949641	0.0377697	0.0443065	+	-1.03804
25.5175	25.4683	25.4106	25.5379	25.7343	25.7077	25.7284	25.675	25.7866	25.7373	25.6937	25.7118	26.2335	26.0548	26.059	26.1344	26.2217	26.1595	26.1674	26.1172	0,0001366680372	0,0001520218939	17	O60506	SYNCRIP	HNRPQ_HUMAN	Heterogeneous nuclear ribonucleoprotein Q	0.000347441	0.00114387	+	0.227744	0.000378701	0.00102183	+	0.248769	1.53939e-05	5.85438e-05	+	0.636833	1.29486e-06	4.52772e-06	+	0.682858
23.2266	23.3308	23.2365	23.3497	22.8704	23.0476	23.0515	23.0788	23.1534	23.2702	23.2898	23.2049	23.2612	23.258	23.2554	23.15	22.8305	22.9575	22.9981	22.9059	0,0001366680372	0,0001520218939	20	O60508	CDC40	PRP17_HUMAN	Pre-mRNA-processing factor 17	0.00306683	0.00668158	+	-0.273817	0.252395	0.293746		-0.0563064	0.23683	0.266455		-0.0547585	0.000279978	0.000449314	+	-0.362906
19.9891	20.0639	20.163	20.0007	20.909	20.9621	20.77	20.9147	21.2069	21.2673	21.205	21.2996	21.4305	21.5567	21.5539	21.5478	21.1094	21.2097	21.1634	21.2777	0,0001366680372	0,0001520218939	10	O60518	RANBP6	RNBP6_HUMAN	Ran-binding protein 6	6.66326e-06	6.08569e-05	+	0.834774	2.2423e-07	5.92644e-06	+	1.19054	1.06717e-07	2.09493e-06	+	1.46808	7.11302e-07	2.85911e-06	+	1.13586
21.6295	21.7663	21.7562	21.701	21.6013	21.7421	21.8753	21.6909	21.9682	22.0194	21.9242	22.0254	22.0809	22.123	22.1236	22.1292	22.1043	22.093	22.1489	22.0383	0,0001366680372	0,0001520218939	16	O60524	NEMF	NEMF_HUMAN	Nuclear export mediator factor NEMF	0.835746	0.860669		0.0141363	0.0004641	0.00120906	+	0.271066	2.0017e-05	7.16341e-05	+	0.400918	6.20726e-05	0.000116905	+	0.38291
23.1236	23.2035	23.1228	23.1846	23.3351	23.2385	23.1389	23.2633	23.1544	23.1114	23.1567	23.2618	23.114	23.0418	23.0534	23.0153	22.9482	23.0242	22.8807	22.9319	0,0001366680372	0,0001520218939	13	O60547	GMDS	GMDS_HUMAN	GDP-mannose 4,6 dehydratase	0.110576	0.147653		0.0853095	0.756095	0.784276		0.0124116	0.0131722	0.0181772	+	-0.102514	0.00109588	0.00157299	+	-0.212384
23.4004	23.4356	23.3998	23.3622	23.0498	23.0207	22.9309	23.0555	22.0986	22.166	22.3736	22.1416	22.1763	21.9683	21.9074	21.9579	21.7173	21.6202	21.6459	21.7212	0,0001366680372	0,0001520218939	9	O60551	NMT2	NMT2_HUMAN	Glycylpeptide N-tetradecanoyltransferase 2	2.16434e-05	0.000140267	+	-0.385262	1.31985e-06	1.53798e-05	+	-1.20455	4.68017e-07	4.83036e-06	+	-1.39699	1.69741e-09	6.20233e-08	+	-1.72333
21.474	21.4385	21.6695	21.6504	22.4145	22.2318	22.3411	22.3084	23.1378	23.2338	23.1291	22.9566	22.0105	22.0328	22.0515	21.8939	22.2474	22.1064	22.231	22.113	0,0001366680372	0,0001520218939	8	O60568	PLOD3	PLOD3_HUMAN	Multifunctional procollagen lysine hydroxylase and glycosyltransferase LH3	3.59023e-05	0.00020269	+	0.765826	1.46302e-06	1.60593e-05	+	1.55621	0.000715443	0.00132736	+	0.43904	0.00012172	0.000212181	+	0.616326
21.0104	20.9281	20.9629	21.0854	20.7901	21.0061	20.8281	20.8708	21.2847	21.2439	21.2321	21.2707	21.2706	21.0561	21.2943	21.0161	20.9412	20.9057	21.0513	20.8866	0,0001366680372	0,0001520218939	3	O60573	EIF4E2	IF4E2_HUMAN	Eukaryotic translation initiation factor 4E type 2	0.0787086	0.1089		-0.122945	0.000355054	0.000966492	+	0.261133	0.0865758	0.104274		0.162563	0.352651	0.374752		-0.0505123
25.3829	25.4549	25.4553	25.4021	25.2278	25.193	25.2503	25.1296	25.2211	25.2117	25.3018	25.2949	25.0284	24.9606	25.0369	24.8641	24.6181	24.6815	24.681	24.666	0,0001366680372	0,0001520218939	45	O60610	DIAPH1	DIAP1_HUMAN	Protein diaphanous homolog 1	0.000439244	0.00137803	+	-0.223658	0.00147435	0.0031462	+	-0.166471	5.04079e-05	0.000146667	+	-0.451324	6.133e-08	5.01126e-07	+	-0.7622
22.4904	22.3676	22.3362	22.3671	22.4271	22.5032	22.5101	22.3378	22.4305	22.4974	22.517	22.5254	22.1913	22.3034	22.3623	22.116	21.9395	22.0983	22.0227	21.9567	0,0001366680372	0,0001520218939	15	O60645	EXOC3	EXOC3_HUMAN	Exocyst complex component 3	0.343733	0.399263		0.0542274	0.0444681	0.0621869		0.102241	0.0642283	0.0789257		-0.1471	0.000239432	0.000390066	+	-0.386004
23.3835	23.3871	23.2999	23.3151	22.9312	22.7688	22.8817	22.8717	23.2263	23.2689	23.0391	23.0346	21.9905	21.8148	21.7681	21.7114	22.1048	21.9924	21.9143	21.9652	0,0001366680372	0,0001520218939	15	O60664	PLIN3	PLIN3_HUMAN	Perilipin-3	2.24312e-05	0.000143526	+	-0.483034	0.0206744	0.0314503	+	-0.204184	3.71217e-07	4.31506e-06	+	-1.52519	1.05674e-07	7.23504e-07	+	-1.35223
19.5774	19.7262	19.6409	19.5578	19.6688	19.7777	19.7704	19.5826	20.0528	19.7284	19.9732	19.9186	20.0397	20.0434	19.7898	20.04	19.8071	19.9059	19.8265	19.7129	0,0001366680372	0,0001520218939	4	O60669	SLC16A7	MOT2_HUMAN	Monocarboxylate transporter 2	0.261074	0.314963		0.0742936	0.00990586	0.0164322	+	0.292651	0.00298335	0.00472523	+	0.352646	0.014195	0.0174478	+	0.18752
20.5923	20.7808	20.6583	20.7736	21.6666	21.7356	21.816	21.788	22.1105	21.8764	21.8217	22.1569	23.1206	23.1959	23.2734	23.4447	23.5366	23.4887	23.5086	23.4308	0,0001366680372	0,0001520218939	9	O60678	PRMT3	ANM3_HUMAN	Protein arginine N-methyltransferase 3	1.55336e-06	2.43342e-05	+	1.05029	1.00509e-05	6.15943e-05	+	1.29015	7.88106e-08	1.82626e-06	+	2.55739	2.52465e-09	7.41872e-08	+	2.78994
23.6898	23.5594	23.622	23.7182	24.233	24.1091	24.1247	24.1284	24.3364	24.2929	24.2901	24.3839	24.6977	24.7576	24.654	24.742	24.6115	24.7461	24.6857	24.6785	0,0001366680372	0,0001520218939	6	O60684	KPNA6	IMA7_HUMAN	Importin subunit alpha-7	3.32352e-05	0.000191751	+	0.501467	3.51197e-06	2.94073e-05	+	0.678513	2.67723e-07	3.59829e-06	+	1.0655	4.47461e-07	2.03944e-06	+	1.03313
21.5963	22.065	22.0368	21.6642	22.4224	22.4888	22.5203	22.4418	22.8793	22.792	22.8255	22.7224	22.3323	22.3467	22.3036	22.3258	22.3114	22.4561	22.4426	22.519	0,0001366680372	0,0001520218939	9	O60701	UGDH	UGDH_HUMAN	UDP-glucose 6-dehydrogenase	0.00233814	0.00531048	+	0.627732	0.000267846	0.000766053	+	0.964211	0.00740051	0.0106972	+	0.486519	0.00386889	0.00510707	+	0.591682
24.9579	24.9956	25.0966	25.1617	24.9535	24.8627	24.8758	24.9516	24.9698	25.0331	25.1121	24.908	24.9012	24.6073	24.5971	24.4278	24.1432	24.2132	24.1419	24.2098	0,0001366680372	0,0001520218939	10	O60711	LPXN	LPXN_HUMAN	Leupaxin	0.0353278	0.0540718		-0.142045	0.487985	0.532141		-0.0471821	0.00839216	0.0119913	+	-0.419608	2.40051e-06	7.33467e-06	+	-0.875935
24.3781	24.3749	24.3717	24.4287	24.6058	24.5276	24.599	24.5958	24.9843	25.1293	24.9587	24.8973	24.2434	24.065	24.0644	23.8692	23.8231	23.7668	23.834	23.8085	0,0001366680372	0,0001520218939	12	O60749	SNX2	SNX2_HUMAN	Sorting nexin-2	0.000142664	0.000573444	+	0.193748	2.17846e-05	0.000109293	+	0.604084	0.00553448	0.00822867	+	-0.327827	1.108e-07	7.40389e-07	+	-0.580235
21.6832	21.6651	21.6299	21.7122	21.0649	21.0975	20.9339	20.9121	21.3257	21.2235	21.225	21.3824	21.7347	21.5902	21.4963	21.367	21.4224	21.4281	21.3549	21.5535	0,0001366680372	0,0001520218939	3	O60759	CYTIP	CYTIP_HUMAN	Cytohesin-interacting protein	1.00163e-05	8.01812e-05	+	-0.670481	0.000108235	0.000365237	+	-0.383448	0.164885	0.18989		-0.125532	0.00202637	0.00279252	+	-0.232856
23.9234	24.0195	23.7867	23.983	24.2102	24.1543	24.1858	24.3164	24.4343	24.2288	24.2729	24.273	23.7896	23.7255	23.6839	23.4388	23.487	23.5769	23.7701	23.4861	0,0001366680372	0,0001520218939	5	O60762	DPM1	DPM1_HUMAN	Dolichol-phosphate mannosyltransferase subunit 1	0.00350781	0.00750974	+	0.288544	0.00154489	0.00327459	+	0.374086	0.0268161	0.0349496	+	-0.268714	0.00610707	0.00783845	+	-0.348123
24.757	24.7328	24.7674	24.6842	24.9389	24.8964	24.9607	24.9749	25.1802	25.2961	25.1026	25.2363	24.7074	24.7617	24.7495	24.6653	24.6386	24.5885	24.6307	24.5682	0,0001366680372	0,0001520218939	24	O60763	USO1	USO1_HUMAN	General vesicular transport factor p115	0.000174305	0.000669893	+	0.207402	4.70472e-05	0.000194223	+	0.468458	0.634491	0.663376		-0.0143571	0.00212106	0.00291538	+	-0.128858
21.634	21.4956	21.4834	21.4595	20.6744	20.9736	20.9715	20.8216	21.3304	21.6125	21.3535	21.2738	19.9963	20.4686	19.9908	20.0786	19.8933	20.2909	20.4506	20.4807	0,0001366680372	0,0001520218939	6	O60784	TOM1	TOM1_HUMAN	Target of Myb protein 1	0.000194445	0.000733587	+	-0.657845	0.189423	0.226819		-0.125584	2.56042e-05	8.59711e-05	+	-1.38454	0.000118906	0.000207505	+	-1.23923
21.2697	21.1715	21.1153	21.1079	21.3585	21.2164	21.1211	21.3132	21.2254	21.4953	21.2758	21.3756	20.972	20.9104	21.0036	20.9155	20.6843	20.7044	20.849	20.8388	0,0001366680372	0,0001520218939	16	O60826	CCDC22	CCD22_HUMAN	Coiled-coil domain-containing protein 22	0.230979	0.283026		0.0861878	0.0455136	0.0635177		0.176914	0.00258823	0.00416636	+	-0.215733	0.000445855	0.000688352	+	-0.396963
24.6938	24.5462	24.6755	24.6154	24.6373	24.6368	24.427	24.6369	24.3692	24.6526	24.4547	24.4913	25.1167	25.0363	24.754	25.0253	24.9113	25.0945	24.9403	24.9667	0,0001366680372	0,0001520218939	9	O60828	PQBP1	PQBP1_HUMAN	Polyglutamine-binding protein 1	0.467656	0.522304		-0.0482154	0.0842162	0.10976		-0.140734	0.00646628	0.00945948	+	0.350351	0.000583559	0.000878402	+	0.345471
23.6518	23.7762	24.0541	23.8586	23.9659	24.1829	24.3353	23.9606	23.8651	23.7714	23.0332	24.0375	23.24	23.4594	23.6311	23.344	22.6851	22.8813	22.8089	22.9506	0,0001366680372	0,0001520218939	2	O60831	PRAF2	PRAF2_HUMAN	PRA1 family protein 2	0.0677604	0.0954659		0.276007	0.528936	0.571063		-0.158372	0.0128057	0.0177182	+	-0.416562	6.25052e-05	0.000117626	+	-1.00372
24.3193	24.1351	24.1351	24.2133	24.2325	24.2468	24.159	24.2673	23.9198	23.9336	23.947	23.9769	24.2208	24.2083	24.1965	24.2151	23.9381	23.9424	23.8788	23.8347	0,0001366680372	0,0001520218939	21	O60832	DKC1	DKC1_HUMAN	H/ACA ribonucleoprotein complex subunit DKC1	0.622736	0.669887		0.0256991	0.00130571	0.00283994	+	-0.256378	0.836755	0.853533		0.00945139	0.000992749	0.00143542	+	-0.302173
24.6027	24.6481	24.6085	24.5765	25.0915	25.1004	25.1631	25.1685	25.2287	25.2404	25.2711	25.2191	26.0139	26.083	26.0329	26.1256	26.3621	26.3635	26.3591	26.2883	0,0001366680372	0,0001520218939	34	O60841	EIF5B	IF2P_HUMAN	Eukaryotic translation initiation factor 5B	8.07793e-07	1.61177e-05	+	0.521946	4.40419e-08	2.94318e-06	+	0.630873	4.42751e-09	4.90801e-07	+	1.45491	4.23434e-10	3.45481e-08	+	1.73431
26.2313	26.3198	26.3118	26.2702	25.6571	25.7957	25.8307	25.7043	26.178	26.1441	26.1978	26.0289	26.4332	26.3104	26.2919	26.2574	26.2048	26.178	26.1867	26.2092	0,0001366680372	0,0001520218939	7	O60869	EDF1	EDF1_HUMAN	Endothelial differentiation-related factor 1	2.11327e-05	0.000137902	+	-0.536288	0.0145106	0.0230214	+	-0.146037	0.392877	0.427287		0.0399461	0.00655699	0.00836599	+	-0.0885777
20.4031	20.2618	20.4987	20.3358	20.5709	20.4101	20.5652	20.4843	20.0698	19.9163	20.1008	20.4093	20.3402	20.4479	20.4496	20.6096	20.2515	20.3119	20.318	20.2461	0,0001366680372	0,0001520218939	6	O60870	KIN	KIN17_HUMAN	DNA/RNA-binding protein KIN17	0.0800496	0.110541		0.132785	0.0717903	0.0953509		-0.250814	0.289982	0.321289		0.0869603	0.135209	0.149632		-0.0929852
20.2368	20.1014	20.2728	20.5221	20.4534	20.3924	20.3516	20.4023	20.9232	21.0771	20.9019	20.8226	20.0803	20.2296	19.7876	20.0499	19.9172	20.0886	20.0016	19.8058	0,0001366680372	0,0001520218939	10	O60879	DIAPH2	DIAP2_HUMAN	Protein diaphanous homolog 2	0.243573	0.296384		0.11664	0.000737712	0.00177704	+	0.647907	0.100519	0.119757		-0.246423	0.0211598	0.0255375	+	-0.329975
23.8109	23.6762	23.7545	23.6768	23.0531	23.0606	22.9638	23.1254	22.6296	22.7138	22.7631	22.7914	22.7374	22.6238	22.4596	22.3092	21.8837	21.8746	21.9849	21.9724	0,0001366680372	0,0001520218939	5	O60880	SH2D1A	SH21A_HUMAN	SH2 domain-containing protein 1A	6.60415e-06	6.07512e-05	+	-0.678887	7.98441e-07	1.13097e-05	+	-1.00511	1.98163e-05	7.11311e-05	+	-1.1971	1.36264e-08	1.92416e-07	+	-1.80072
25.7092	25.412	25.5169	25.5349	25.8176	25.7236	25.8596	25.7427	25.6734	25.689	25.499	25.7491	26.0832	26.106	26.2207	26.1318	26.119	26.1338	26.1032	26.2225	0,0001366680372	0,0001520218939	13	O60884	DNAJA2	DNJA2_HUMAN	DnaJ homolog subfamily A member 2	0.012859	0.0223251	+	0.242631	0.229371	0.269603		0.109396	0.00013267	0.00031814	+	0.59221	0.000108212	0.000191027	+	0.601383
23.3826	23.2973	23.3385	23.3167	23.0965	23.0582	23.029	23.0401	23.0311	22.8576	22.6426	22.9549	22.9813	22.6934	22.8119	22.7887	22.767	22.7106	22.7683	22.8507	0,0001366680372	0,0001520218939	17	O60885	BRD4	BRD4_HUMAN	Bromodomain-containing protein 4	2.248e-05	0.000143526	+	-0.277813	0.00171947	0.00357888	+	-0.462192	0.000175113	0.000400415	+	-0.514926	3.30398e-06	9.57203e-06	+	-0.559601
22.4905	22.4542	22.3242	22.4298	22.2622	22.0919	21.8605	21.9198	22.279	22.257	22.3363	22.1422	21.8417	21.7617	21.716	21.5481	21.6302	21.6871	21.6619	21.7692	0,0001366680372	0,0001520218939	3	O60888	CUTA	CUTA_HUMAN	Protein CutA	0.00700832	0.0133185	+	-0.391075	0.0196467	0.030139	+	-0.171035	6.14881e-05	0.00017213	+	-0.707786	3.98215e-06	1.1194e-05	+	-0.737559
24.6323	24.6017	24.655	24.6569	24.5221	24.4231	24.4093	24.518	24.7102	24.6038	24.5274	24.6295	25.0544	24.9019	24.874	24.8879	24.9771	25.1167	25.136	25.2502	0,0001366680372	0,0001520218939	6	O60925	PFDN1	PFD1_HUMAN	Prefoldin subunit 1	0.00214087	0.00494072	+	-0.168326	0.654575	0.691558		-0.018744	0.000548684	0.00105807	+	0.293072	0.000153587	0.000259879	+	0.483514
21.6278	21.6085	21.5564	21.5929	21.7456	21.7131	21.8239	21.7065	22.0419	22.0232	21.8623	21.9667	21.8066	21.7771	21.545	21.5897	20.9915	21.0215	21.0564	20.9474	0,0001366680372	0,0001520218939	14	O60934	NBN	NBN_HUMAN	Nibrin	0.00275256	0.00609375	+	0.150886	0.000123579	0.000409994	+	0.377126	0.263198	0.293885		0.083241	6.73948e-07	2.76397e-06	+	-0.59219
21.9884	22.0892	22.0287	22.1405	22.3362	22.3514	22.433	22.3115	22.3334	22.2473	22.3321	22.2584	22.4844	22.4786	22.5267	22.4626	22.2668	22.5446	22.3723	22.3195	0,0001366680372	0,0001520218939	11	O60942	RNGTT	MCE1_HUMAN	mRNA-capping enzyme	0.000435968	0.00137047	+	0.296273	0.0012844	0.00280087	+	0.231062	2.23887e-05	7.77519e-05	+	0.426366	0.00385987	0.00509659	+	0.314063
22.5089	22.2711	22.1947	22.3057	22.5881	22.5355	22.5069	22.5576	22.4736	22.6219	22.4318	22.4493	22.2868	22.4154	22.3699	22.4462	22.606	22.4211	22.515	22.4935	0,0001366680372	0,0001520218939	7	O75027	ABCB7	ABCB7_HUMAN	ATP-binding cassette sub-family B member 7, mitochondrial	0.016881	0.0283709	+	0.226944	0.0722367	0.0959169		0.174067	0.460773	0.494312		0.0594954	0.0499349	0.0575778		0.18884
20.2174	19.8182	19.6593	19.961	19.2151	19.2284	19.3086	19.2948	19.8138	19.8752	19.4183	19.923	19.5446	19.37	19.1532	19.4004	19.8738	20.0739	20.3076	19.8507	0,0001366680372	0,0001520218939	6	O75037	KIF21B	KI21B_HUMAN	Kinesin-like protein KIF21B	0.0016603	0.00404057	+	-0.652252	0.38052	0.4268		-0.1564	0.00881872	0.0125629	+	-0.54693	0.506024	0.527545		0.112518
22.4416	22.5832	22.6818	22.6644	22.602	22.7671	22.6401	22.5684	22.9545	23.0549	22.6872	22.9536	22.2937	22.3732	22.2588	22.1643	21.8679	21.9124	21.7995	21.7101	0,0001366680372	0,0001520218939	10	O75064	DENND4B	DEN4B_HUMAN	DENN domain-containing protein 4B	0.488083	0.542437		0.0516267	0.015752	0.0247665	+	0.319787	0.00374272	0.00579559	+	-0.320289	3.43384e-05	6.96634e-05	+	-0.770266
29.425	29.4928	29.4514	29.4406	29.2312	29.2025	29.2205	29.241	29.2998	29.2487	29.3059	29.332	28.8599	28.7259	28.7546	28.549	28.1949	28.1633	28.1152	28.0792	0,0001366680372	0,0001520218939	28	O75083	WDR1	WDR1_HUMAN	WD repeat-containing protein 1	9.39064e-06	7.67307e-05	+	-0.228683	0.000468019	0.00121694	+	-0.155828	3.3e-05	0.000105275	+	-0.730096	8.41656e-09	1.41201e-07	+	-1.31429
21.441	21.4067	21.3965	21.3504	20.916	20.9265	20.9616	20.8869	21.521	21.5895	21.563	21.4786	20.9987	20.9621	20.978	20.7359	20.2614	20.3968	20.1604	20.2212	0,0001366680372	0,0001520218939	14	O75113	N4BP1	N4BP1_HUMAN	NEDD4-binding protein 1	1.12956e-06	2.01659e-05	+	-0.475872	0.00390734	0.00723791	+	0.139393	0.000295197	0.000621805	+	-0.479955	7.00161e-07	2.83262e-06	+	-1.13868
21.4729	21.3963	21.459	21.4596	21.9192	21.8357	21.7564	21.9323	22.3351	22.3419	22.4415	22.4319	21.7635	21.6707	21.655	21.4605	21.0637	21.1132	21.1214	21.0987	0,0001366680372	0,0001520218939	33	O75116	ROCK2	ROCK2_HUMAN	Rho-associated protein kinase 2	8.56008e-05	0.000387733	+	0.413945	1.29002e-07	4.78993e-06	+	0.940649	0.0277447	0.0360704	+	0.19046	3.46994e-06	9.97951e-06	+	-0.347705
22.4056	22.2689	22.4866	22.4018	22.3472	22.3645	22.3542	22.3121	22.5291	22.7131	22.6091	22.5492	22.4354	22.4253	22.3794	22.4169	22.1338	22.1573	22.1831	22.1757	0,0001366680372	0,0001520218939	22	O75122	CLASP2	CLAP2_HUMAN	CLIP-associating protein 2	0.358633	0.414333		-0.0462031	0.0140539	0.0223794	+	0.209406	0.63245	0.661535		0.0235209	0.00265822	0.00359727	+	-0.228239
24.801	24.8272	24.7687	24.7671	24.5822	24.6669	24.7393	24.6117	24.6224	24.5719	24.3898	24.6778	24.5084	24.6158	24.7643	24.5176	24.4023	24.4124	24.3604	24.3135	0,0001366680372	0,0001520218939	17	O75131	CPNE3	CPNE3_HUMAN	Copine-3	0.00930917	0.0170045	+	-0.141007	0.012501	0.020137	+	-0.225557	0.0211832	0.0281037	+	-0.18951	4.30126e-06	1.18863e-05	+	-0.418861
19.0226	19.221	19.1075	18.8587	18.5438	18.7935	18.7383	18.7394	18.5717	19.2063	18.7978	18.8982	18.5756	19.2362	18.889	19.1877	18.439	18.5668	18.3596	18.4612	0,0001366680372	0,0001520218939	5	O75143	ATG13	ATG13_HUMAN	Autophagy-related protein 13	0.00996396	0.0179799	+	-0.348691	0.27219	0.315003		-0.183974	0.654856	0.682106		-0.0803146	0.000490283	0.000748477	+	-0.595804
21.8814	22.0732	22.0203	22.0462	22.1548	22.2464	22.2378	22.294	22.2895	22.3974	22.2694	22.4348	22.2601	22.3677	22.2976	22.1941	21.5637	21.6601	21.6504	21.4698	0,0001366680372	0,0001520218939	14	O75146	HIP1R	HIP1R_HUMAN	Huntingtin-interacting protein 1-related protein	0.00446182	0.00914595	+	0.227958	0.00112204	0.00251106	+	0.342515	0.00269996	0.00432561	+	0.274606	0.000491486	0.000750071	+	-0.419275
21.3107	21.2349	21.3164	21.2603	21.4589	21.369	21.4193	21.4908	21.4253	21.4472	21.4455	21.4368	21.5389	21.5124	21.4537	21.5495	21.3913	21.3521	21.3678	21.2784	0,0001366680372	0,0001520218939	23	O75150	RNF40	BRE1B_HUMAN	E3 ubiquitin-protein ligase BRE1B	0.00339505	0.00730422	+	0.153924	0.00024302	0.000708796	+	0.158119	0.00020487	0.000456757	+	0.233041	0.0772935	0.0878183		0.0668201
21.6417	21.5991	21.7342	21.6052	20.6346	20.9173	21.0278	20.897	20.5898	20.9825	21.3555	20.7597	20.237	20.851	20.849	20.7691	20.3586	20.3369	20.4892	20.2544	0,0001366680372	0,0001520218939	5	O75151	PHF2	PHF2_HUMAN	Lysine-specific demethylase PHF2	0.000125458	0.000520196	+	-0.775902	0.00510924	0.00912489	+	-0.723184	0.000677554	0.0012655	+	-0.968497	5.38162e-07	2.33669e-06	+	-1.28527
23.5279	23.6383	23.4852	23.3699	23.2897	23.3074	23.4291	23.4605	23.217	23.3449	23.3107	23.292	23.4928	23.4379	23.412	23.2669	23.6837	23.6073	23.707	23.516	0,0001366680372	0,0001520218939	11	O75152	ZC3H11A	ZC11A_HUMAN	Zinc finger CCCH domain-containing protein 11A	0.10514	0.141192		-0.133668	0.0132912	0.0212722	+	-0.214158	0.210859	0.239111		-0.10292	0.130174	0.144431		0.123168
20.312	20.1609	19.8874	19.9614	22.3452	22.412	22.4099	22.4317	22.6035	22.5601	22.3873	22.6756	23.7132	23.893	23.9033	23.9923	23.8709	23.9235	23.943	23.9501	0,0001366680372	0,0001520218939	40	O75153	CLUH	CLU_HUMAN	Clustered mitochondria protein homolog	3.78307e-07	1.07817e-05	+	2.31926	6.28331e-07	9.84315e-06	+	2.47618	4.57844e-08	1.40653e-06	+	3.79502	1.84625e-08	2.32303e-07	+	3.84145
17.077	17.1932	16.6782	17.0674	17.0844	16.8518	16.4048	17.5019	16.9867	17.0612	16.8506	16.8196	17.0691	16.7853	16.6663	16.5771	16.0998	16.2811	16.0661	16.6478	0,0001366680372	0,0001520218939	3	O75157	TSC22D2	T22D2_HUMAN	TSC22 domain family protein 2	0.870961	0.890153		-0.0432267	0.576127	0.617643		-0.0743949	0.189607	0.216622		-0.229477	0.00575287	0.00741199	+	-0.730228
22.9107	22.9128	22.9737	22.9206	23.0859	23.0807	23.1284	23.0193	23.2668	23.4029	23.2518	23.2565	22.6164	22.6562	22.5797	22.4193	22.209	22.318	22.2533	22.3087	0,0001366680372	0,0001520218939	48	O75165	DNAJC13	DJC13_HUMAN	DnaJ homolog subfamily C member 13	0.00146946	0.0036435	+	0.14913	8.69568e-05	0.000308721	+	0.365026	0.000540291	0.00104331	+	-0.361529	5.36195e-07	2.33586e-06	+	-0.657159
21.6295	21.4934	21.5677	21.4955	20.4239	20.1726	20.2923	20.4221	20.0855	20.424	20.3782	20.3	20.0151	20.0149	19.9486	19.7368	19.0343	19.2882	19.3822	19.2362	0,0001366680372	0,0001520218939	4	O75167	PHACTR2	PHAR2_HUMAN	Phosphatase and actin regulator 2	2.01863e-06	2.82548e-05	+	-1.2188	4.95799e-06	3.72913e-05	+	-1.2496	5.76304e-07	5.4859e-06	+	-1.61764	1.17119e-07	7.67436e-07	+	-2.31128
22.5008	22.4833	22.486	22.424	22.0855	22.2004	22.064	22.2342	22.0104	22.1526	21.932	22.1018	21.7384	21.6064	21.5561	21.3164	21.3112	21.4087	21.4781	21.2695	0,0001366680372	0,0001520218939	13	O75170	PPP6R2	PP6R2_HUMAN	Serine/threonine-protein phosphatase 6 regulatory subunit 2	0.000353204	0.00115962	+	-0.327474	0.000177594	0.000550228	+	-0.424338	5.05157e-05	0.0001468	+	-0.919203	5.64536e-07	2.41922e-06	+	-1.10665
22.5056	22.6057	22.6431	22.4768	22.4889	22.5329	22.4396	22.4717	22.6167	22.7509	22.7706	22.6488	22.8278	22.7835	22.6857	22.7415	22.8583	22.8857	22.8823	22.8833	0,0001366680372	0,0001520218939	10	O75175	CNOT3	CNOT3_HUMAN	CCR4-NOT transcription complex subunit 3	0.142608	0.184389		-0.0745072	0.0442023	0.0618518		0.138931	0.00676827	0.00984646	+	0.201828	0.000209838	0.000345182	+	0.319596
20.9842	20.8996	20.7463	20.8673	21.8344	21.8241	21.9279	21.8854	22.0561	21.9147	21.6697	21.8481	22.6714	22.8085	22.7247	22.8264	22.5509	22.4894	22.4966	22.5201	0,0001366680372	0,0001520218939	13	O75179	ANKRD17	ANR17_HUMAN	Ankyrin repeat domain-containing protein 17	1.8223e-06	2.60747e-05	+	0.99363	4.15366e-05	0.000177676	+	0.997813	7.84365e-08	1.82626e-06	+	1.8834	6.15657e-08	5.01523e-07	+	1.63994
20.9905	20.6834	20.5474	20.9583	22.2608	21.9967	22.0463	22.0964	22.4525	22.4055	22.0099	22.1217	22.5138	22.3957	22.0669	22.193	21.716	21.5375	21.5101	21.5795	0,0001366680372	0,0001520218939	6	O75190	DNAJB6	DNJB6_HUMAN	DnaJ homolog subfamily B member 6	3.90359e-05	0.000213749	+	1.30512	7.55168e-05	0.000275884	+	1.45248	5.19546e-05	0.000150151	+	1.49743	0.000507041	0.000771321	+	0.79084
21.8827	21.7059	21.4574	21.4779	21.5754	21.4838	21.4817	21.7585	21.3759	21.1891	21.4038	21.191	21.0525	21.0879	21.1392	20.9745	21.1584	21.0395	21.0114	21.1334	0,0001366680372	0,0001520218939	4	O75208	COQ9	COQ9_HUMAN	Ubiquinone biosynthesis protein COQ9, mitochondrial	0.657018	0.701027		-0.0561061	0.0263817	0.038955	+	-0.341026	0.00180901	0.00302738	+	-0.567467	0.00224532	0.00307191	+	-0.545318
23.1718	23.6422	23.5924	23.5758	23.1948	23.2512	23.3972	23.1379	23.8105	23.5441	23.6741	23.6865	23.6208	23.6927	23.749	23.6709	23.6841	23.7224	23.6723	23.7111	0,0001366680372	0,0001520218939	6	O75223	GGCT	GGCT_HUMAN	Gamma-glutamylcyclotransferase	0.0865594	0.118425		-0.250288	0.182816	0.219686		0.18327	0.144683	0.167974		0.187816	0.114605	0.127817		0.201941
24.8103	24.8032	24.8563	24.9123	24.9628	24.9009	24.7007	24.8679	24.7121	24.9165	24.8318	24.8222	24.7219	24.458	24.3496	24.5574	24.0761	24.0962	24.1728	24.2095	0,0001366680372	0,0001520218939	6	O75251	NDUFS7	NDUS7_HUMAN	NADH dehydrogenase [ubiquinone] iron-sulfur protein 7, mitochondrial	0.844503	0.867982		0.0125785	0.629322	0.668461		-0.0248623	0.00796754	0.011426	+	-0.323803	2.20854e-06	6.87504e-06	+	-0.706867
24.6964	24.8442	24.8169	24.8191	24.5892	24.7394	24.7802	24.798	24.646	24.6237	24.691	24.6371	24.6644	24.4989	24.5208	24.4367	24.274	24.0522	24.0606	24.0063	0,0001366680372	0,0001520218939	18	O75306	NDUFS2	NDUS2_HUMAN	NADH dehydrogenase [ubiquinone] iron-sulfur protein 2, mitochondrial	0.288049	0.343092		-0.0674486	0.00716993	0.0123484	+	-0.144681	0.0040434	0.00621688	+	-0.263932	5.23906e-05	0.000100879	+	-0.695863
21.4234	21.6137	21.5972	21.5517	21.8875	21.8262	21.9078	21.8792	22.0386	22.0898	21.997	22.0159	22.7453	22.6779	22.713	22.6279	22.8241	22.9155	22.854	22.8981	0,0001366680372	0,0001520218939	10	O75312	ZPR1	ZPR1_HUMAN	Zinc finger protein ZPR1	0.000399122	0.00128017	+	0.3287	4.9191e-05	0.000201143	+	0.488835	4.48366e-07	4.73486e-06	+	1.14456	1.45346e-07	8.82625e-07	+	1.32645
21.1405	20.3873	20.7793	20.2006	20.8185	20.5118	20.7751	20.6461	20.5371	20.7559	20.7619	20.8204	21.1516	21.2764	21.2175	21.1641	20.3861	21.0593	20.6648	20.2646	0,0001366680372	0,0001520218939	5	O75319	DUSP11	DUS11_HUMAN	RNA/RNP complex-1-interacting phosphatase	0.791535	0.821939		0.0609484	0.688659	0.7224		0.0919008	0.0345023	0.044188	+	0.575478	0.907366	0.913546		-0.0332251
24.5669	24.5504	24.5741	24.5672	24.825	24.683	24.6829	24.6713	24.7591	24.708	24.6349	24.6914	24.4057	24.3321	24.1451	24.1535	24.2442	24.2775	24.2076	24.2851	0,0001366680372	0,0001520218939	7	O75323	NIPSNAP2	NIPS2_HUMAN	Protein NipSnap homolog 2	0.0064503	0.0124202	+	0.150921	0.0021639	0.00435109	+	0.133695	0.00341651	0.00533802	+	-0.305554	2.75239e-06	8.21549e-06	+	-0.311065
24.9087	24.9869	24.8673	24.9151	24.8715	24.8548	24.723	24.7893	24.8152	24.7193	24.898	24.7656	24.629	24.4911	24.4914	24.2407	23.7105	23.9954	24.0728	24.0459	0,0001366680372	0,0001520218939	9	O75340	PDCD6	PDCD6_HUMAN	Programmed cell death protein 6	0.0399279	0.0602549		-0.109833	0.0389879	0.055225		-0.119955	0.00167687	0.00283028	+	-0.456424	3.24344e-05	6.62266e-05	+	-0.963336
26.5728	26.4912	26.4223	26.5297	26.3352	26.2012	26.1633	26.2701	26.4669	26.6332	26.4123	26.3713	26.969	26.6641	26.7254	26.6942	26.7905	26.7562	26.7539	26.9353	0,0001366680372	0,0001520218939	9	O75347	TBCA	TBCA_HUMAN	Tubulin-specific chaperone A	0.00188316	0.00447071	+	-0.261557	0.633207	0.671832		-0.0330567	0.0148689	0.0202664	+	0.259192	0.00125821	0.00178972	+	0.304977
24.6216	24.8893	24.424	24.8054	25.2239	24.999	25.1198	25.0926	25.9299	25.2968	25.4922	25.6291	25.0757	24.3373	24.5804	24.2429	24.0955	24.0415	23.8527	23.8508	0,0001366680372	0,0001520218939	3	O75348	ATP6V1G1	VATG1_HUMAN	V-type proton ATPase subunit G 1	0.00962216	0.0174817	+	0.423733	0.00174219	0.00362141	+	0.901923	0.575948	0.607268		-0.125983	0.000987893	0.00142927	+	-0.724981
24.4552	24.6955	24.7467	24.5771	24.4483	24.5388	24.584	24.5629	24.4108	24.4977	24.5786	24.6647	23.7183	23.9784	24.0434	23.6992	23.065	23.1786	23.0983	23.2306	0,0001366680372	0,0001520218939	12	O75351	VPS4B	VPS4B_HUMAN	Vacuolar protein sorting-associated protein 4B	0.279192	0.33414		-0.0851135	0.377984	0.424257		-0.0806894	0.000450999	0.000892377	+	-0.758765	1.13124e-06	4.08923e-06	+	-1.47548
23.458	23.2799	23.1975	23.0965	23.8671	23.7396	23.3969	23.6651	23.6685	23.9391	23.5554	23.9833	23.4658	23.8017	23.5949	23.633	23.396	23.3344	23.1226	23.4285	0,0001366680372	0,0001520218939	2	O75352	MPDU1	MPU1_HUMAN	Mannose-P-dolichol utilization defect 1 protein	0.0171528	0.0287562	+	0.409162	0.00636957	0.0110951	+	0.528553	0.0121398	0.0168526	+	0.365826	0.56637	0.587351		0.0623879
20.1259	19.7715	20.2316	19.9153	20.3669	20.4373	20.4345	20.3863	20.7328	20.7504	20.6688	20.837	21.2538	21.2823	20.9542	21.3576	20.9765	21.0875	21.0334	21.2355	0,0001366680372	0,0001520218939	8	O75362	ZNF217	ZN217_HUMAN	Zinc finger protein 217	0.00932792	0.0170256	+	0.395191	0.000516363	0.00131693	+	0.736177	0.000118418	0.000291333	+	1.20088	9.70935e-05	0.000173667	+	1.07214
27.5449	27.6406	27.7181	27.6884	27.5106	27.4865	27.7143	27.4514	27.4708	27.3751	27.4848	27.4552	27.0364	26.8366	26.82	26.7337	26.2522	25.9983	26.0015	25.8525	0,0001366680372	0,0001520218939	11	O75367	MACROH2A1	H2AY_HUMAN	Core histone macro-H2A.1	0.177408	0.223282		-0.107299	0.00427089	0.00782859	+	-0.201499	4.0654e-05	0.000123847	+	-0.7913	2.0358e-06	6.47706e-06	+	-1.62187
25.2797	24.9665	24.8949	24.9692	24.8402	24.676	24.6471	24.4944	25.0586	24.8214	24.6304	24.8922	23.8949	23.7064	23.82	23.357	22.5664	22.5246	22.4722	22.583	0,0001366680372	0,0001520218939	6	O75368	SH3BGRL	SH3L1_HUMAN	SH3 domain-binding glutamic acid-rich-like protein	0.0171638	0.0287644	+	-0.363157	0.201529	0.239617		-0.176918	9.97074e-05	0.000254431	+	-1.33298	1.40086e-07	8.62949e-07	+	-2.49104
24.5557	24.6376	24.6012	24.5899	24.287	24.3332	24.3754	24.3686	24.3812	24.3882	24.3709	24.4051	23.9114	23.78	23.7611	23.6681	23.274	23.2448	23.2596	23.2468	0,0001366680372	0,0001520218939	58	O75369	FLNB	FLNB_HUMAN	Filamin-B	6.99851e-05	0.000332763	+	-0.255037	2.68934e-05	0.000128961	+	-0.209772	4.68981e-06	2.40645e-05	+	-0.815952	4.20223e-10	3.45481e-08	+	-1.33978
22.846	22.7242	22.8049	22.7991	22.5434	22.4228	22.4763	22.5219	22.2636	22.4294	22.2864	22.4345	22.167	22.2724	22.184	22.138	21.8163	21.8197	21.8933	21.8921	0,0001366680372	0,0001520218939	32	O75376	NCOR1	NCOR1_HUMAN	Nuclear receptor corepressor 1	0.000176168	0.000674021	+	-0.30245	0.000150902	0.000485424	+	-0.440085	4.27866e-06	2.24733e-05	+	-0.603212	1.32221e-07	8.29647e-07	+	-0.938239
23.3535	23.2696	23.3359	23.2546	23.244	23.2361	23.1716	23.2553	23.2225	23.2687	23.1444	23.1876	22.9723	22.8311	22.6843	22.7235	22.0178	22.2551	22.0719	22.1838	0,0001366680372	0,0001520218939	4	O75380	NDUFS6	NDUS6_HUMAN	NADH dehydrogenase [ubiquinone] iron-sulfur protein 6, mitochondrial	0.046834	0.0691979		-0.076673	0.0345356	0.0495716	+	-0.0976162	0.000345338	0.000707577	+	-0.500623	1.04602e-06	3.84817e-06	+	-1.17126
25.8264	25.8351	25.8301	25.8962	26.0454	26.013	25.9512	25.9771	26.0511	25.9868	25.992	25.8899	26.0676	25.9163	25.7971	25.8139	25.7897	25.7552	25.767	25.6259	0,0001366680372	0,0001520218939	11	O75390	CS	CISY_HUMAN	Citrate synthase, mitochondrial	0.00129039	0.00327161	+	0.149768	0.0117323	0.0190544	+	0.133017	0.451349	0.484752		0.0517817	0.031843	0.0376435	+	-0.112513
22.6462	22.6189	22.5821	22.5101	22.8703	22.2361	22.5759	22.6606	22.8487	22.6927	22.5836	22.7699	23.1384	23.2891	23.1781	23.1855	22.8707	22.7828	22.7727	22.9499	0,0001366680372	0,0001520218939	7	O75391	SPAG7	SPAG7_HUMAN	Sperm-associated antigen 7	0.979731	0.982014		-0.00358057	0.0796108	0.104419		0.134382	8.47714e-06	3.73073e-05	+	0.608461	0.00246417	0.00334904	+	0.254702
23.2363	23.2756	23.3015	23.1878	23.1946	23.2467	23.7923	23.2261	23.4936	23.5412	23.5937	23.6001	23.0191	23.2468	23.1866	23.0173	22.8865	22.666	22.6975	22.6194	0,0001366680372	0,0001520218939	5	O75396	SEC22B	SC22B_HUMAN	Vesicle-trafficking protein SEC22b	0.459295	0.514423		0.114622	0.000125256	0.000414105	+	0.306822	0.0818524	0.0988623		-0.13285	0.000157755	0.000265791	+	-0.53297
24.6458	24.66	24.6872	24.7051	24.9547	24.8414	24.763	24.9776	24.7514	24.7975	24.8221	24.8053	25.0188	24.9791	24.9694	25.0591	24.8757	24.9303	24.9377	24.9713	0,0001366680372	0,0001520218939	16	O75400	PRPF40A	PR40A_HUMAN	Pre-mRNA-processing factor 40 homolog A	0.00681043	0.0130393	+	0.209673	0.00102265	0.00233053	+	0.119576	9.90092e-06	4.1768e-05	+	0.332128	4.04433e-05	8.05292e-05	+	0.25426
21.8785	22.1591	21.9956	22.0045	21.8617	21.9299	21.9241	21.9337	22.3041	22.3935	22.3055	22.3289	22.2569	22.346	22.2923	22.2433	21.3448	21.5901	21.4549	21.1999	0,0001366680372	0,0001520218939	12	O75410	TACC1	TACC1_HUMAN	Transforming acidic coiled-coil-containing protein 1	0.156986	0.200405		-0.0970654	0.00186205	0.00382683	+	0.323575	0.00436954	0.00665561	+	0.275203	0.000907698	0.00132052	+	-0.611983
19.9775	19.7739	19.7924	19.9107	19.7538	19.9544	19.7172	19.8913	20.009	19.9778	19.967	20.1437	19.8183	19.6206	19.5746	19.6669	19.7944	20.0072	19.7734	19.6064	0,0001366680372	0,0001520218939	7	O75414	NME6	NDK6_HUMAN	Nucleoside diphosphate kinase 6	0.659164	0.702783		-0.034411	0.0443074	0.0619806		0.160781	0.0357972	0.0457226	+	-0.193495	0.50137	0.523154		-0.0682755
24.0045	23.9766	23.9389	23.9893	23.6199	23.7169	23.6077	23.6575	23.3183	23.4939	23.2125	23.4401	22.9018	22.9091	22.8449	22.6504	22.2491	22.4921	22.3172	22.4293	0,0001366680372	0,0001520218939	13	O75427	LRCH4	LRCH4_HUMAN	Leucine-rich repeat and calponin homology domain-containing protein 4	2.51457e-05	0.000155908	+	-0.326793	7.9279e-05	0.000285876	+	-0.611133	1.58426e-06	1.10385e-05	+	-1.15077	1.24227e-07	7.99618e-07	+	-1.60538
21.7476	21.8855	21.7918	21.8357	21.8053	21.7591	21.8978	22.0116	21.8973	21.8454	21.9451	21.8039	21.9495	21.9132	21.7872	21.8697	22.0773	22.033	22.1501	22.0371	0,0001366680372	0,0001520218939	4	O75431	MTX2	MTX2_HUMAN	Metaxin-2	0.43068	0.487685		0.0532975	0.224368	0.264314		0.0577626	0.207031	0.234884		0.0647359	0.00065306	0.000972192	+	0.259184
23.4685	23.3421	23.37	23.4708	23.6976	23.4144	23.4055	23.5592	23.8762	23.9994	23.8125	23.6958	23.3974	23.175	23.0536	23.0382	23.2971	23.3389	23.2376	23.2791	0,0001366680372	0,0001520218939	14	O75436	VPS26A	VP26A_HUMAN	Vacuolar protein sorting-associated protein 26A	0.214981	0.265486		0.106341	0.000920322	0.00212704	+	0.433159	0.032827	0.0422023	+	-0.246794	0.0194163	0.0235354	+	-0.124653
23.184	23.0737	23.0833	23.1925	23.2916	23.2299	23.0548	23.3814	23.0989	23.2389	22.9751	22.9857	22.9014	22.6843	22.5738	22.4701	21.9202	22.0242	21.9645	21.861	0,0001366680372	0,0001520218939	5	O75438	NDUFB1	NDUB1_HUMAN	NADH dehydrogenase [ubiquinone] 1 beta subcomplex subunit 1	0.211905	0.262029		0.106076	0.429156	0.474157		-0.0586782	0.00278501	0.00444681	+	-0.475938	2.46795e-07	1.30021e-06	+	-1.1909
23.4459	23.4793	23.5324	23.4916	23.9977	24.0149	24.0591	24.0356	24.0212	23.9246	23.8692	24.0446	24.2096	24.2865	24.3141	24.3824	24.4153	24.4509	24.4013	24.4249	0,0001366680372	0,0001520218939	15	O75439	PMPCB	MPPB_HUMAN	Mitochondrial-processing peptidase subunit beta	3.22906e-07	1.00504e-05	+	0.539481	4.03795e-05	0.000173511	+	0.477582	9.30657e-07	7.69744e-06	+	0.810853	7.85389e-09	1.35609e-07	+	0.935777
21.7787	21.596	21.7661	22.0171	22.2205	22.1857	22.0441	22.2027	22.1613	22.2534	22.3154	22.2455	22.1289	22.1441	22.1863	22.0652	21.9153	22.0194	21.9001	21.9696	0,0001366680372	0,0001520218939	8	O75448	MED24	MED24_HUMAN	Mediator of RNA polymerase II transcription subunit 24	0.00786058	0.0147048	+	0.37376	0.00262969	0.00512399	+	0.45442	0.00906853	0.0128838	+	0.341648	0.125246	0.139257		0.161588
19.64	19.9509	19.8141	19.4737	19.8446	19.7661	19.7746	19.8232	19.3807	19.9869	19.6417	19.7313	20.2222	20.6104	20.6809	20.5952	20.7699	20.7626	20.8349	20.8409	0,0001366680372	0,0001520218939	6	O75449	KATNA1	KTNA1_HUMAN	Katanin p60 ATPase-containing subunit A1	0.464142	0.519115		0.0824585	0.838885	0.860717		-0.0345092	0.0014972	0.00256268	+	0.807499	5.09578e-05	9.83203e-05	+	1.08242
24.9048	25.0906	24.9997	24.9717	24.4377	24.4463	24.7355	24.3829	24.1031	23.9316	24.1129	24.0575	24.1942	24.2371	24.2204	24.0655	24.1087	24.0554	24.075	23.9218	0,0001366680372	0,0001520218939	12	O75475	PSIP1	PSIP1_HUMAN	PC4 and SFRS1-interacting protein	0.00143701	0.00357814	+	-0.491092	3.07877e-06	2.70235e-05	+	-0.940447	5.9096e-06	2.86752e-05	+	-0.812397	2.7206e-06	8.13599e-06	+	-0.951475
19.9334	19.9547	19.7541	19.7834	20.0131	20.1457	19.9744	20.0903	19.3969	19.6299	19.949	19.5779	19.2929	19.6665	19.5134	19.5214	18.9476	19.3446	19.2386	18.9267	0,0001366680372	0,0001520218939	2	O75486	SUPT3H	SUPT3_HUMAN	Transcription initiation protein SPT3 homolog	0.0206188	0.0337886	+	0.199497	0.133872	0.165928		-0.217973	0.00827588	0.0118395	+	-0.357808	0.000703787	0.00104116	+	-0.741977
23.4484	23.437	23.4437	23.383	23.3511	23.5385	23.5086	23.5125	23.2564	23.179	22.6524	23.583	23.1259	23.3693	23.406	23.4241	22.7252	22.8701	22.7965	22.9654	0,0001366680372	0,0001520218939	10	O75489	NDUFS3	NDUS3_HUMAN	NADH dehydrogenase [ubiquinone] iron-sulfur protein 3, mitochondrial	0.315427	0.371575		0.0496397	0.226894	0.267157		-0.260321	0.222394	0.251109		-0.0967202	3.38188e-05	6.87862e-05	+	-0.588752
16.8874	16.5949	16.4304	17.0756	16.7074	16.6335	16.6703	16.8975	16.9351	16.5585	17.8191	16.252	17.4124	16.665	16.9571	16.5308	16.5931	16.6545	16.816	16.6688	0,0001366680372	0,0001520218939	3	O75494	SRSF10	SRS10_HUMAN	Serine/arginine-rich splicing factor 10	0.90271	0.917659		-0.0199053	0.709608	0.741421		0.144086	0.574333	0.605835		0.144238	0.688786	0.706405		-0.0639787
19.8727	19.9796	19.7359	19.6762	20.0419	20.7004	20.8331	20.6181	20.7952	21.2735	20.9925	20.7458	21.0423	21.2006	21.3258	21.2153	20.6521	20.8946	20.8638	20.9439	0,0001366680372	0,0001520218939	3	O75506	HSBP1	HSBP1_HUMAN	Heat shock factor-binding protein 1	0.00792109	0.0147946	+	0.732253	0.000172884	0.000538811	+	1.13563	4.80785e-06	2.45902e-05	+	1.3799	3.53581e-05	7.14259e-05	+	1.02251
22.8587	22.4441	22.1895	22.41	22.5279	22.2999	22.0799	22.6271	22.061	22.0292	22.1093	22.0093	21.9727	21.7886	21.7344	21.7244	21.4475	21.7921	21.7953	21.8358	0,0001366680372	0,0001520218939	8	O75521	ECI2	ECI2_HUMAN	Enoyl-CoA delta isomerase 2	0.638171	0.684313		-0.091866	0.0241323	0.0361069	+	-0.423369	0.00437954	0.00666869	+	-0.670532	0.00387768	0.00511724	+	-0.757865
20.5072	20.5145	20.2684	20.2568	19.7663	19.6855	19.6067	20.0338	19.5204	19.888	19.7459	19.4048	19.994	19.7841	19.674	19.9311	19.8401	19.75	20.0362	19.7579	0,0001366680372	0,0001520218939	8	O75528	TADA3	TADA3_HUMAN	Transcriptional adapter 3	0.00195398	0.00459913	+	-0.613645	0.00122862	0.00269727	+	-0.746958	0.00180469	0.00302444	+	-0.540886	0.00148011	0.0020808	+	-0.540668
21.1508	20.9812	21.3161	21.2245	21.2952	21.1879	21.3336	21.2109	20.8556	20.9786	20.6043	20.9901	20.9738	20.95	20.6852	20.8869	20.371	20.5787	20.5448	20.5052	0,0001366680372	0,0001520218939	8	O75529	TAF5L	TAF5L_HUMAN	TAF5-like RNA polymerase II p300/CBP-associated factor-associated factor 65 kDa subunit 5L	0.303262	0.358593		0.0887346	0.0345836	0.0496254	+	-0.31099	0.0226084	0.0297939	+	-0.294166	0.000213544	0.000350547	+	-0.66822
22.2608	22.3391	22.3467	22.3328	23.0168	22.9868	23.1972	22.9357	23.2536	23.1705	23.0722	23.224	24.3325	24.4345	24.4445	24.7137	24.3908	24.3974	24.4617	24.5371	0,0001366680372	0,0001520218939	15	O75530	EED	EED_HUMAN	Polycomb protein EED	2.17996e-05	0.000141086	+	0.714263	1.24642e-06	1.4779e-05	+	0.86022	2.25317e-07	3.24316e-06	+	2.16143	2.74446e-09	7.72861e-08	+	2.12688
28.1242	28.1147	28.1271	28.0502	28.3263	28.0614	28.137	28.1904	27.8255	27.9593	27.7902	27.9847	27.9911	27.7695	27.9893	27.8116	27.5529	27.4562	27.4905	27.7616	0,0001366680372	0,0001520218939	5	O75531	BANF1	BAF_HUMAN	Barrier-to-autointegration factor	0.250101	0.303237		0.0747519	0.0059571	0.0104536	+	-0.214135	0.0128083	0.0177182	+	-0.213668	0.000268184	0.000432293	+	-0.538771
25.8227	25.8159	25.8685	25.9	25.8944	25.9431	25.902	25.9179	25.831	25.9314	25.8309	25.8346	25.9992	26.0177	26.005	26.0066	25.9679	25.9741	25.9763	26.0089	0,0001366680372	0,0001520218939	55	O75533	SF3B1	SF3B1_HUMAN	Splicing factor 3B subunit 1	0.0324677	0.0501157		0.0625887	0.87579	0.891813		0.00518608	0.000256517	0.000552884	+	0.155363	0.0010185	0.00146951	+	0.130044
23.8606	24.0721	24.1272	23.9775	24.9681	25.0468	25.0856	25.0006	25.48	25.3221	25.3454	25.3742	26	25.932	25.9134	25.9389	25.9057	25.8917	25.9076	25.8086	0,0001366680372	0,0001520218939	28	O75534	CSDE1	CSDE1_HUMAN	Cold shock domain-containing protein E1	3.91871e-06	4.39322e-05	+	1.01594	9.69421e-07	1.25883e-05	+	1.37114	6.72627e-08	1.65739e-06	+	1.93674	9.71915e-08	6.81146e-07	+	1.8691
21.4558	21.4803	21.4381	21.4384	23.3437	23.2707	23.1418	23.4177	24.2661	24.6026	24.0741	24.1614	23.0477	22.8036	22.8772	22.6567	22.0899	21.9844	22.1165	22.0838	0,0001366680372	0,0001520218939	9	O75558	STX11	STX11_HUMAN	Syntaxin-11	7.68489e-08	4.91313e-06	+	1.84031	3.18624e-07	7.03168e-06	+	2.82289	2.64142e-06	1.60212e-05	+	1.39312	9.88319e-07	3.69623e-06	+	0.615472
20.8873	20.7628	20.7791	20.9605	21.5446	22.017	22.2348	21.9337	23.2987	23.0892	23.1747	23.1251	21.3429	21.2158	21.2954	20.9291	19.9198	19.9854	19.9021	19.8942	0,0001366680372	0,0001520218939	6	O75563	SKAP2	SKAP2_HUMAN	Src kinase-associated phosphoprotein 2	0.000372929	0.00120927	+	1.08509	3.30654e-08	2.67479e-06	+	2.32448	0.0152947	0.020792	+	0.34838	1.86662e-06	6.04449e-06	+	-0.92208
22.6013	22.6415	22.6661	22.6639	22.5813	22.7046	22.7132	22.77	22.1083	22.2672	21.3525	22.3842	22.3239	22.4768	22.6282	22.4933	22.7561	22.745	22.8347	22.9332	0,0001366680372	0,0001520218939	8	O75569	PRKRA	PRKRA_HUMAN	Interferon-inducible double-stranded RNA-dependent protein kinase activator A	0.291626	0.346567		0.0491061	0.0383343	0.0543644		-0.615148	0.0441475	0.0555779		-0.162605	0.00917081	0.0115115	+	0.174061
22.0152	21.9847	22.0045	21.9866	21.7676	21.7615	21.6681	21.8297	21.2818	21.451	21.5894	21.5673	21.3867	21.3837	21.2174	21.0195	20.2905	20.009	20.0165	19.7819	0,0001366680372	0,0001520218939	12	O75582	RPS6KA5	KS6A5_HUMAN	Ribosomal protein S6 kinase alpha-5	0.000402485	0.00128833	+	-0.240999	0.000307821	0.00086376	+	-0.52537	0.000140617	0.00033313	+	-0.745917	1.40863e-06	4.80479e-06	+	-1.97327
20.2896	20.8735	20.5829	20.1771	20.4852	20.9314	21.0681	20.8881	21.1977	20.8826	21.0105	20.9293	21.0062	20.9577	20.8622	20.8614	20.3924	20.7804	20.6723	20.3543	0,0001366680372	0,0001520218939	5	O75586	MED6	MED6_HUMAN	Mediator of RNA polymerase II transcription subunit 6	0.120537	0.159603		0.36241	0.0221092	0.0334288	+	0.524241	0.0333445	0.0428327	+	0.441104	0.726053	0.741731		0.0690761
22.4754	22.4346	22.4663	22.4699	22.3513	22.3699	22.2785	22.3229	22.1518	22.2008	22.1864	22.1861	21.9434	21.9048	21.8386	21.7263	21.4501	21.5202	21.4561	21.4153	0,0001366680372	0,0001520218939	51	O75592	MYCBP2	MYCB2_HUMAN	E3 ubiquitin-protein ligase MYCBP2	0.000985535	0.00264468	+	-0.130862	9.59451e-07	1.25158e-05	+	-0.280245	1.5591e-05	5.9246e-05	+	-0.608242	1.17965e-08	1.76612e-07	+	-1.0011
19.3671	19.4513	19.4126	19.2663	19.5117	20.2795	20.364	20.0308	19.9924	20.2115	20.184	20.3496	21.9593	22.2673	22.1922	22.4139	22.5315	22.5567	22.3313	22.4618	0,0001366680372	0,0001520218939	5	O75607	NPM3	NPM3_HUMAN	Nucleoplasmin-3	0.0139463	0.0239753	+	0.672181	6.95978e-05	0.000260085	+	0.810058	1.51867e-07	2.56601e-06	+	2.83386	5.41347e-09	1.10429e-07	+	3.09598
24.943	25.1291	25.051	25.0286	25.3992	25.3043	25.327	25.1111	25.6667	25.5152	25.6541	25.7357	25.3661	25.3015	25.3795	25.2727	25.3183	25.2539	25.235	25.274	0,0001366680372	0,0001520218939	5	O75608	LYPLA1	LYPA1_HUMAN	Acyl-protein thioesterase 1	0.014208	0.0243455	+	0.247498	5.52582e-05	0.00021895	+	0.604994	0.000718675	0.00133179	+	0.292033	0.0015136	0.00212425	+	0.232376
19.2967	19.9437	19.728	19.903	21.3757	21.1739	21.7499	21.5196	21.7782	21.7746	21.5524	21.6759	22.6115	22.8523	22.776	22.8554	22.8554	22.854	22.8356	22.7231	0,0001366680372	0,0001520218939	6	O75616	ERAL1	ERAL1_HUMAN	GTPase Era, mitochondrial	0.000100255	0.000438361	+	1.7369	1.54824e-05	8.44834e-05	+	1.97742	1.26589e-06	9.35773e-06	+	3.05596	8.81213e-07	3.37299e-06	+	3.09917
25.0733	25.1358	25.1322	25.1254	25.2482	25.2778	25.311	25.2765	25.2178	25.2314	25.18	25.2347	25.4335	25.4322	25.3965	25.4145	25.3343	25.3593	25.3424	25.3001	0,0001366680372	0,0001520218939	90	O75643	SNRNP200	U520_HUMAN	U5 small nuclear ribonucleoprotein 200 kDa helicase	0.000164494	0.000645827	+	0.161657	0.00210035	0.00425011	+	0.0992923	2.03098e-06	1.3065e-05	+	0.302485	2.84176e-05	5.89666e-05	+	0.217357
20.0112	19.4699	19.8197	19.8842	20.4821	20.2909	20.618	20.5574	20.9621	20.6136	20.845	20.792	20.9934	21.6944	21.3637	21.164	20.9799	21.3949	21.3778	21.1888	0,0001366680372	0,0001520218939	4	O75648	TRMU	MTU1_HUMAN	Mitochondrial tRNA-specific 2-thiouridylase 1	0.00225623	0.00515165	+	0.690891	0.000320074	0.000887824	+	1.00696	0.000212742	0.000470319	+	1.50761	7.65891e-05	0.000140934	+	1.43907
23.6903	23.5607	23.4806	23.5341	23.4262	23.4719	23.3582	23.4939	23.357	23.5206	23.3877	23.4378	23.4158	23.3424	23.3881	23.2659	23.5577	23.552	23.598	23.5654	0,0001366680372	0,0001520218939	11	O75663	TIPRL	TIPRL_HUMAN	TIP41-like protein	0.0532313	0.0774408		-0.12888	0.0488886	0.0676688		-0.140661	0.00836121	0.0119576	+	-0.213405	0.968955	0.971886		0.00185442
19.8087	19.744	19.772	19.4975	19.7301	20.182	20.3582	19.8488	20.3023	19.8878	20.3911	20.2838	20.583	20.4321	19.9378	20.46	20.0939	20.1656	20.1202	20.2906	0,0001366680372	0,0001520218939	3	O75665	OFD1	OFD1_HUMAN	Oral-facial-digital syndrome 1 protein	0.0916275	0.124602		0.324228	0.00837805	0.0141711	+	0.510723	0.00652442	0.00952687	+	0.647688	0.00142261	0.00200428	+	0.462021
21.9626	21.8602	21.8147	21.9357	21.8472	21.7643	21.6722	21.8955	21.5164	21.6027	21.253	21.3951	21.2676	21.2959	21.2444	21.2264	21.0152	20.8792	20.9264	20.8343	0,0001366680372	0,0001520218939	8	O75676	RPS6KA4	KS6A4_HUMAN	Ribosomal protein S6 kinase alpha-4	0.149748	0.192358		-0.098516	0.00162637	0.00341668	+	-0.451492	2.58587e-06	1.57652e-05	+	-0.634717	1.36702e-06	4.69329e-06	+	-0.979517
22.8671	22.9078	22.9072	22.9655	22.8865	22.8029	22.8363	22.8571	22.6395	22.499	22.5864	22.6609	23.4073	23.4138	23.5023	23.573	23.1289	23.1457	23.1435	23.1398	0,0001366680372	0,0001520218939	9	O75683	SURF6	SURF6_HUMAN	Surfeit locus protein 6	0.0486327	0.0715872		-0.0661755	0.000265027	0.000760827	+	-0.315439	1.47349e-05	5.64369e-05	+	0.562237	3.26069e-05	6.65501e-05	+	0.227622
21.3519	21.33	21.3491	21.1692	20.9345	20.8833	20.8798	20.9602	21.0009	21.0989	20.9103	20.8729	20.665	20.5511	20.5679	20.4429	20.5379	20.6065	20.4618	20.6112	0,0001366680372	0,0001520218939	9	O75688	PPM1B	PPM1B_HUMAN	Protein phosphatase 1B	0.000201141	0.000754038	+	-0.385595	0.00264595	0.00515355	+	-0.329272	2.28414e-05	7.88549e-05	+	-0.743292	1.1328e-05	2.67156e-05	+	-0.745655
22.1855	22.2936	22.3284	22.3278	23.0908	23.0271	23.0339	23.0531	23.0301	22.8526	22.9315	22.9632	23.8529	23.8228	23.7711	23.9139	23.8342	23.798	23.8148	23.8041	0,0001366680372	0,0001520218939	57	O75691	UTP20	UTP20_HUMAN	Small subunit processome component 20 homolog	7.74165e-07	1.55854e-05	+	0.767406	1.15816e-05	6.86622e-05	+	0.6605	3.91502e-08	1.30436e-06	+	1.55635	9.11262e-09	1.50741e-07	+	1.52893
23.2764	23.3572	23.4379	23.4735	23.6533	23.6743	23.5756	23.6644	23.4554	23.5544	23.6134	23.5132	23.8563	23.7971	23.7906	23.8447	23.8905	23.8848	23.8199	23.8815	0,0001366680372	0,0001520218939	29	O75694	NUP155	NU155_HUMAN	Nuclear pore complex protein Nup155	0.00206022	0.00479671	+	0.255674	0.0365084	0.0520291		0.147853	8.85716e-05	0.000232134	+	0.435941	4.94139e-05	9.58496e-05	+	0.482918
23.2682	23.3426	23.4881	23.5341	24.0823	24.0247	23.9418	23.9641	24.7247	24.8686	24.6313	24.6594	23.3516	23.2105	23.1167	22.7079	22.1956	22.3681	22.2385	22.2831	0,0001366680372	0,0001520218939	4	O75695	RP2	XRP2_HUMAN	Protein XRP2	0.00014084	0.000567558	+	0.594988	3.65106e-06	2.99362e-05	+	1.31276	0.08555	0.103144		-0.311553	4.14123e-06	1.15588e-05	+	-1.1369
20.8152	20.2189	20.492	20.415	21.3683	21.1819	21.1786	21.2041	21.5256	21.1605	21.4412	21.4176	23.2424	23.2067	23.1605	23.286	23.5346	23.4915	23.413	23.5638	0,0001366680372	0,0001520218939	22	O75717	WDHD1	WDHD1_HUMAN	WD repeat and HMG-box DNA-binding protein 1	0.0013062	0.00330285	+	0.747978	0.00086107	0.0020147	+	0.900989	6.4664e-07	5.99854e-06	+	2.73864	3.90208e-07	1.83142e-06	+	3.01547
19.6369	19.9111	20.0511	20.2827	21.5024	21.644	21.5297	21.5338	21.9081	21.861	21.7637	21.8726	20.9695	21.0972	21.0711	21.1356	21.0181	21.1383	20.9221	20.9247	0,0001366680372	0,0001520218939	3	O75718	CRTAP	CRTAP_HUMAN	Cartilage-associated protein	2.71185e-05	0.000165363	+	1.58203	9.8959e-06	6.10397e-05	+	1.8809	0.000223762	0.000491167	+	1.09788	0.000380619	0.000595079	+	1.03032
23.7539	23.7594	23.81	23.8764	23.6948	23.8238	23.778	23.7606	23.5357	23.5653	23.5646	23.6517	23.3803	23.3996	23.5983	23.3448	22.7959	22.9655	22.9338	22.8622	0,0001366680372	0,0001520218939	19	O75746	SLC25A12	CMC1_HUMAN	Calcium-binding mitochondrial carrier protein Aralar1	0.396286	0.452383		-0.0356493	0.00113719	0.002536	+	-0.220588	0.00115537	0.00203729	+	-0.369187	1.28466e-06	4.49869e-06	+	-0.910587
20.6079	20.8948	20.8526	20.5367	21.9316	22.0861	22.1854	22.0299	22.6781	22.513	22.2511	22.5126	22.0592	21.926	21.8879	22.0529	21.7551	21.7761	21.7359	21.5911	0,0001366680372	0,0001520218939	4	O75787	ATP6AP2	RENR_HUMAN	Renin receptor	1.31901e-05	9.76563e-05	+	1.33527	7.8874e-06	5.15405e-05	+	1.76571	1.44008e-05	5.55257e-05	+	1.25851	5.43529e-05	0.000104149	+	0.991549
25.5019	25.3521	25.3193	25.3629	24.6948	24.5815	24.4337	24.6387	24.4184	24.4801	24.4489	24.4984	24.6794	24.5323	24.5294	24.2573	23.5488	23.795	23.378	23.39	0,0001366680372	0,0001520218939	12	O75791	GRAP2	GRAP2_HUMAN	GRB2-related adapter protein 2	2.56821e-05	0.000157738	+	-0.796851	7.72098e-07	1.11366e-05	+	-0.922555	9.69195e-05	0.000248524	+	-0.884458	2.12921e-06	6.68519e-06	+	-1.85609
23.6812	23.7064	23.6785	23.6735	23.8103	23.7447	23.568	23.6069	23.2277	23.5956	23.109	23.4988	23.5445	23.6408	23.4612	23.5456	23.3178	23.378	23.2485	23.3671	0,0001366680372	0,0001520218939	8	O75792	RNASEH2A	RNH2A_HUMAN	Ribonuclease H2 subunit A	0.968129	0.972033		-0.00239468	0.0284301	0.041616	+	-0.327116	0.0106184	0.0148737	+	-0.136871	2.30563e-05	4.92235e-05	+	-0.357062
21.2566	21.327	21.2464	21.6221	23.0163	22.9393	22.7831	22.9658	23.3258	23.2649	23.2838	23.2176	23.86	23.9083	24.0799	23.9805	23.4442	23.6769	23.6429	23.6408	0,0001366680372	0,0001520218939	4	O75794	CDC123	CD123_HUMAN	Cell division cycle protein 123 homolog	4.74415e-06	4.97146e-05	+	1.5631	7.62318e-07	1.10685e-05	+	1.90998	2.20677e-07	3.20753e-06	+	2.59415	6.16021e-07	2.56549e-06	+	2.23815
18.2876	18.0495	18.3212	18.1425	17.8717	18.8299	18.7756	18.7165	18.8089	18.6276	18.8234	18.838	18.8426	18.8031	18.8571	18.8537	18.6136	18.6957	18.7832	18.6229	0,0001366680372	0,0001520218939	5	O75808	CAPN15	CAN15_HUMAN	Calpain-15	0.189644	0.236979		0.348226	0.000378711	0.00102183	+	0.57426	6.19989e-05	0.000173253	+	0.638908	0.00067925	0.00100769	+	0.478646
20.1945	19.9646	20.0201	19.9241	20.2531	20.1146	20.0176	20.2414	19.6283	19.9889	19.5469	19.8759	20.3568	20.2195	20.4038	20.4801	20.2035	20.3961	20.4415	20.3808	0,0001366680372	0,0001520218939	3	O75817	POP7	POP7_HUMAN	Ribonuclease P protein subunit p20	0.160569	0.204208		0.130851	0.0676445	0.0903774		-0.265855	0.00573488	0.00849992	+	0.339235	0.00595484	0.00765761	+	0.32962
25.3739	25.5104	25.5161	25.4646	25.511	25.6126	25.6782	25.5622	25.7478	25.6343	25.496	25.7735	25.9906	26.1202	26.1624	26.0199	25.9735	25.9798	25.907	25.9764	0,0001366680372	0,0001520218939	12	O75821	EIF3G	EIF3G_HUMAN	Eukaryotic translation initiation factor 3 subunit G	0.0423052	0.0632573		0.124767	0.0330184	0.0475525	+	0.196629	2.45422e-05	8.28758e-05	+	0.607004	1.14365e-05	2.69319e-05	+	0.492907
24.6333	24.7978	24.8185	24.876	24.9241	25.059	25.0534	24.9985	25.1997	25.1942	25.1803	25.2022	25.5969	25.5721	25.5068	25.5901	25.446	25.367	25.4771	25.3263	0,0001366680372	0,0001520218939	4	O75822	EIF3J	EIF3J_HUMAN	Eukaryotic translation initiation factor 3 subunit J	0.00961935	0.0174817	+	0.227326	0.00021986	0.000654967	+	0.412657	8.20973e-06	3.65727e-05	+	0.785069	5.9861e-05	0.00011319	+	0.622669
26.4638	26.4021	26.4823	26.4587	26.0773	26.0415	26.1498	26.053	25.4383	25.5209	25.55	25.5732	25.5725	25.5574	25.5109	25.4724	25.6164	25.6895	25.6057	25.6649	0,0001366680372	0,0001520218939	9	O75828	CBR3	CBR3_HUMAN	Carbonyl reductase [NADPH] 3	1.64246e-05	0.000113937	+	-0.371326	1.61076e-07	5.01349e-06	+	-0.931115	5.88038e-08	1.57067e-06	+	-0.923402	7.99968e-08	5.87851e-07	+	-0.807597
21.349	21.254	21.3294	21.1934	21.0155	20.7899	20.7497	21.0128	20.5209	20.9273	20.8591	20.6316	20.541	20.5131	20.3503	20.3669	20.4854	20.4281	20.7662	20.6754	0,0001366680372	0,0001520218939	5	O75832	PSMD10	PSD10_HUMAN	26S proteasome non-ATPase regulatory subunit 10	0.00271478	0.0060242	+	-0.389526	0.00170801	0.00355816	+	-0.546719	8.98217e-06	3.88789e-05	+	-0.838666	0.000209211	0.000344389	+	-0.692686
23.4458	23.3333	23.48	23.4918	23.398	23.3601	23.4249	23.2435	23.5326	23.8707	23.5271	23.8736	23.5515	23.5278	23.5911	23.5218	23.1414	23.3346	23.3665	23.3263	0,0001366680372	0,0001520218939	12	O75843	AP1G2	AP1G2_HUMAN	AP-1 complex subunit gamma-like 2	0.183152	0.229656		-0.0810933	0.0464227	0.0645872		0.263248	0.0312225	0.04026	+	0.110325	0.0588138	0.0674541		-0.145532
22.5484	22.9164	23.0454	22.863	23.2109	23.2373	23.6287	23.2572	23.5681	23.4531	23.4703	23.5295	23.6266	23.5864	23.5135	23.5556	23.394	23.368	23.3227	23.2434	0,0001366680372	0,0001520218939	11	O75844	ZMPSTE24	FACE1_HUMAN	CAAX prenyl protease 1 homolog	0.0146557	0.0250312	+	0.490229	0.000895447	0.0020797	+	0.661991	0.000526516	0.00102015	+	0.727255	0.00446235	0.0058351	+	0.488739
23.6621	23.8509	23.9226	23.8893	24.4406	24.467	24.6508	24.3084	25.3465	25.3545	25.0484	25.1157	23.4326	23.4639	23.4433	23.0834	23.0773	22.9921	22.9287	22.9841	0,0001366680372	0,0001520218939	10	O75874	IDH1	IDHC_HUMAN	Isocitrate dehydrogenase [NADP] cytoplasmic	0.000440376	0.00137975	+	0.635475	7.8036e-06	5.11303e-05	+	1.38508	0.00457629	0.00694592	+	-0.475385	1.46707e-05	3.33208e-05	+	-0.835663
21.0237	21.1338	21.1203	21.1597	21.5047	21.6125	21.4473	21.5316	21.6227	21.6303	21.6158	21.6635	22.0651	22.1065	21.9987	22.2227	22.2266	22.2885	22.1401	22.175	0,0001366680372	0,0001520218939	9	O75879	GATB	GATB_HUMAN	Glutamyl-tRNA(Gln) amidotransferase subunit B, mitochondrial	9.68989e-05	0.00042724	+	0.414625	3.03412e-06	2.67308e-05	+	0.523709	2.03908e-06	1.3065e-05	+	0.988885	2.67938e-07	1.38386e-06	+	1.09817
22.5961	22.6986	22.6312	22.5851	22.8988	22.6265	22.7632	22.6589	22.577	22.8273	22.939	22.4082	22.6355	22.6507	22.5912	22.6422	22.9215	22.7472	22.8221	22.8461	0,0001366680372	0,0001520218939	5	O75880	SCO1	SCO1_HUMAN	Protein SCO1 homolog, mitochondrial	0.151892	0.194796		0.109103	0.64168	0.679847		0.0601292	0.942926	0.947935		0.00215197	0.00338416	0.00450618	+	0.206459
24.9184	24.8834	24.7691	24.922	24.4823	24.397	24.4039	24.5493	24.4248	24.6912	24.6045	24.5241	24.5247	24.4298	24.3923	24.3884	24.5824	24.6993	24.6753	24.6382	0,0001366680372	0,0001520218939	6	O75884	RBBP9	RBBP9_HUMAN	Serine hydrolase RBBP9	0.000180291	0.000687868	+	-0.41512	0.00351324	0.00658523	+	-0.312056	9.34181e-05	0.000242436	+	-0.43941	0.00219611	0.00301066	+	-0.22441
21.1043	20.9883	21.2167	21.1392	21.0915	21.2854	21.0933	21.261	21.7354	21.894	21.4346	21.7604	21.0847	21.2969	21.4217	21.0759	20.7375	20.9706	20.7439	20.9174	0,0001366680372	0,0001520218939	5	O75886	STAM2	STAM2_HUMAN	Signal transducing adapter molecule 2	0.356503	0.412679		0.0706506	0.00151192	0.00321524	+	0.593978	0.309235	0.341501		0.107645	0.012264	0.0151808	+	-0.269783
22.295	22.1497	22.3298	22.3847	22.3377	22.6001	22.5553	22.4261	22.1583	22.2357	22.1801	22.4244	22.6071	22.6095	22.7502	22.6501	22.3561	22.3347	22.0817	22.3092	0,0001366680372	0,0001520218939	4	O75909	CCNK	CCNK_HUMAN	Cyclin-K	0.0512915	0.0749877		0.19001	0.627683	0.666869		-0.0401607	0.000932222	0.00168286	+	0.364443	0.819192	0.831138		-0.0193577
25.9881	25.9211	25.815	25.7786	25.9087	26.0504	25.9969	25.9549	25.75	25.8809	24.9216	25.9823	25.0815	25.2635	25.3534	25.0797	24.421	24.4734	24.3276	24.3779	0,0001366680372	0,0001520218939	7	O75915	ARL6IP5	PRAF3_HUMAN	PRA1 family protein 3	0.122717	0.162126		0.102009	0.364681	0.410494		-0.242031	0.000183182	0.000414856	+	-0.681195	2.25368e-07	1.21437e-06	+	-1.47576
20.1395	20.1132	20.0926	20.3151	20.0596	20.1192	20.2329	20.1939	20.1017	19.8921	20.0969	20.0601	20.0333	20.1983	20.1652	19.9101	19.6264	19.8491	19.7804	19.7241	0,0001366680372	0,0001520218939	6	O75925	PIAS1	PIAS1_HUMAN	E3 SUMO-protein ligase PIAS1	0.837607	0.862398		-0.0136771	0.12268	0.153708		-0.127404	0.329962	0.363288		-0.0883427	0.000915396	0.00133049	+	-0.42011
22.3677	22.4146	22.4014	22.3972	22.7977	22.6266	22.628	22.7073	22.5625	22.5893	22.5419	22.544	22.722	22.7159	22.741	22.661	22.4933	22.5393	22.5195	22.6983	0,0001366680372	0,0001520218939	9	O75934	BCAS2	SPF27_HUMAN	Pre-mRNA-splicing factor SPF27	0.000406172	0.00129663	+	0.294682	3.15561e-05	0.000145225	+	0.164207	3.96073e-06	2.14151e-05	+	0.314732	0.0121837	0.0150893	+	0.167395
24.1217	24.1428	24.1164	24.2191	24.1872	24.2093	24.2737	24.2511	24.486	24.4778	24.3656	24.5331	24.1738	24.1808	24.1867	24.0907	23.8426	23.9112	23.9519	23.9226	0,0001366680372	0,0001520218939	5	O75935	DCTN3	DCTN3_HUMAN	Dynactin subunit 3	0.0401165	0.0604624		0.0803337	0.000314633	0.000878189	+	0.315606	0.814809	0.833428		0.00801563	0.000328981	0.000520887	+	-0.242929
23.972	23.9991	23.9531	23.8869	23.5413	23.6058	23.4466	23.5396	23.4945	23.7485	23.461	23.5793	23.5425	23.4593	23.3198	23.3409	23.168	23.154	22.9946	22.9979	0,0001366680372	0,0001520218939	11	O75937	DNAJC8	DNJC8_HUMAN	DnaJ homolog subfamily C member 8	4.7773e-05	0.000250016	+	-0.419446	0.00141486	0.00303845	+	-0.381942	8.51202e-05	0.000224723	+	-0.53713	3.27566e-06	9.5133e-06	+	-0.874156
22.946	23.0566	22.939	23.0755	22.6483	22.5124	22.2317	22.6243	22.3897	22.4828	22.5342	22.3745	22.9162	22.8278	22.9285	22.9469	23.1443	23.1413	23.0716	23.2124	0,0001366680372	0,0001520218939	10	O75940	SMNDC1	SPF30_HUMAN	Survival of motor neuron-related-splicing factor 30	0.00270886	0.00601672	+	-0.500088	3.98288e-05	0.000171456	+	-0.558979	0.0672426	0.0823091		-0.0994411	0.0239327	0.0286792	+	0.138109
26.4391	26.4648	26.3625	26.4197	26.8582	26.5973	26.7062	26.4451	26.727	26.6002	26.7458	26.5925	26.3586	26.2203	26.226	25.9658	25.8965	25.8882	25.7133	25.7383	0,0001366680372	0,0001520218939	7	O75947	ATP5PD	ATP5H_HUMAN	ATP synthase subunit d, mitochondrial	0.0428512	0.0639524		0.230183	0.00180645	0.00372611	+	0.244876	0.035852	0.0457803	+	-0.228813	2.53326e-05	5.33845e-05	+	-0.612415
23.2701	23.2275	23.2642	23.2507	23.3337	23.3342	23.3868	23.3881	23.5606	23.6758	23.6722	23.6511	23.2283	23.2137	23.0984	22.9525	22.8173	22.7882	22.7618	22.6179	0,0001366680372	0,0001520218939	18	O75955	FLOT1	FLOT1_HUMAN	Flotillin-1	0.00101211	0.00269763	+	0.107574	1.01197e-05	6.1898e-05	+	0.386836	0.0910535	0.10925		-0.129876	3.03065e-05	6.23767e-05	+	-0.506831
23.6625	23.6475	23.7256	23.6431	22.9689	22.8893	22.9758	23.0568	23.0238	23.1793	23.0548	23.1685	22.8746	22.6657	22.5412	22.4476	22.3165	22.1448	22.3757	22.3641	0,0001366680372	0,0001520218939	11	O75995	SASH3	SASH3_HUMAN	SAM and SH3 domain-containing protein 3	2.0305e-06	2.83371e-05	+	-0.696989	1.36351e-05	7.74004e-05	+	-0.563103	3.3454e-05	0.000106365	+	-1.0374	3.30918e-07	1.6245e-06	+	-1.36941
25.1514	25.1306	25.189	25.0728	25.3216	25.1332	25.2593	25.2161	25.2518	25.4253	25.256	25.2493	25.8866	25.7402	25.6755	25.8173	25.9332	25.9203	25.9187	26.0606	0,0001366680372	0,0001520218939	7	O76003	GLRX3	GLRX3_HUMAN	Glutaredoxin-3	0.0826832	0.11368		0.0965862	0.0181608	0.0280872	+	0.159624	1.67336e-05	6.25824e-05	+	0.643902	1.15097e-06	4.14401e-06	+	0.822223
24.8215	25.0827	25.0322	24.944	25.1094	25.0973	25.3129	25.0963	25.3456	25.1301	25.5488	25.4122	26.0215	26.0814	26.0693	26.1014	26.3448	26.1249	26.326	26.0535	0,0001366680372	0,0001520218939	18	O76021	RSL1D1	RL1D1_HUMAN	Ribosomal L1 domain-containing protein 1	0.056542	0.0816047		0.183893	0.00976582	0.0162569	+	0.389053	1.66123e-06	1.13902e-05	+	1.09829	1.05515e-05	2.50222e-05	+	1.2422
20.6024	20.5185	20.4446	20.6255	21.4458	21.3577	21.3293	21.3517	21.6772	21.6927	21.6883	21.6944	22.4634	22.4275	22.385	22.4779	22.5429	22.651	22.6648	22.6164	0,0001366680372	0,0001520218939	10	O76031	CLPX	CLPX_HUMAN	ATP-dependent Clp protease ATP-binding subunit clpX-like, mitochondrial	2.72361e-06	3.42697e-05	+	0.823349	1.54479e-07	4.9118e-06	+	1.14037	1.43505e-08	8.48655e-07	+	1.89067	1.25335e-08	1.82532e-07	+	2.07098
22.6683	22.8395	22.7764	23.0469	23.0506	23.0896	23.0951	23.1387	23.0913	23.2753	23.2471	23.15	23.2685	23.3444	23.3432	23.22	23.2356	23.168	23.1068	23.1582	0,0001366680372	0,0001520218939	11	O76071	CIAO1	CIAO1_HUMAN	Probable cytosolic iron-sulfur protein assembly protein CIAO1	0.018764	0.0310067	+	0.260732	0.00742394	0.0127256	+	0.358126	0.00164648	0.00278495	+	0.461249	0.00725019	0.00920576	+	0.334364
21.4253	21.2382	21.3553	21.368	21.3706	21.5535	21.2965	21.5935	21.0748	21.1775	21.0278	21.0946	20.9792	20.9555	20.9802	21.0367	20.7446	20.7506	20.9569	20.9457	0,0001366680372	0,0001520218939	7	O76075	DFFB	DFFB_HUMAN	DNA fragmentation factor subunit beta	0.237543	0.289969		0.10683	0.00234525	0.00465605	+	-0.25302	0.000158004	0.000366072	+	-0.358799	0.000414154	0.000642413	+	-0.497224
23.895	23.9541	23.9055	23.9403	24.0485	24.0182	24.0552	24.1248	23.9309	23.9879	24.0957	23.9998	24.2258	24.1953	24.184	24.1007	24.1889	24.1959	24.2298	24.2104	0,0001366680372	0,0001520218939	21	O76094	SRP72	SRP72_HUMAN	Signal recognition particle subunit SRP72	0.00201507	0.00471012	+	0.137954	0.0739525	0.0978655		0.0798507	0.000158149	0.000366227	+	0.252715	2.70066e-06	8.09684e-06	+	0.282536
20.0051	19.7946	19.9742	20.1696	20.1472	20.3462	19.8361	20.3034	20.4195	20.4198	20.1499	20.2357	20.3045	20.439	20.3883	20.4187	20.3839	20.501	20.4194	20.4378	0,0001366680372	0,0001520218939	8	O94762	RECQL5	RECQ5_HUMAN	ATP-dependent DNA helicase Q5	0.26066	0.314667		0.172335	0.0204123	0.0311619	+	0.320338	0.00276931	0.00442623	+	0.401741	0.00141266	0.00199145	+	0.449649
21.6972	21.8028	21.8889	21.7402	21.4601	21.5262	21.611	21.5077	21.3269	21.2867	21.247	21.6598	21.5656	21.6755	21.7783	21.5699	21.7209	21.8747	21.8424	22.0276	0,0001366680372	0,0001520218939	10	O94763	URI1	RMP_HUMAN	Unconventional prefoldin RPB5 interactor 1	0.00270107	0.00600505	+	-0.256029	0.00807816	0.0137178	+	-0.402195	0.08492	0.102437		-0.134949	0.308676	0.329203		0.0840845
21.4375	21.5141	21.5779	21.5431	21.8449	21.9673	22.0995	22.0145	21.989	22.0844	21.5485	22.1685	21.7612	21.7983	21.8476	21.8333	21.7089	21.8221	21.7744	21.7179	0,0001366680372	0,0001520218939	5	O94766	B3GAT3	B3GA3_HUMAN	Galactosylgalactosylxylosylprotein 3-beta-glucuronosyltransferase 3	0.000269732	0.000946832	+	0.463416	0.0227468	0.0342835	+	0.429464	0.00017643	0.000402493	+	0.291958	0.00099936	0.0014441	+	0.23768
23.5569	23.5621	23.5026	23.4842	23.2715	23.1878	23.2823	23.1506	23.0258	23.014	23.0745	23.0785	23.4186	23.5177	23.4755	23.1919	23.3845	23.581	23.4807	23.4023	0,0001366680372	0,0001520218939	8	O94768	STK17B	ST17B_HUMAN	Serine/threonine-protein kinase 17B	0.000192245	0.000727027	+	-0.303383	1.49875e-06	1.61886e-05	+	-0.478221	0.14601	0.169432		-0.12547	0.236169	0.254862		-0.0642939
25.1961	25.1438	25.2056	25.1451	25.2999	25.3425	25.3639	25.3613	25.3511	25.3443	25.348	25.2667	25.5363	25.4535	25.4657	25.3799	25.4073	25.3882	25.3933	25.2968	0,0001366680372	0,0001520218939	24	O94776	MTA2	MTA2_HUMAN	Metastasis-associated protein MTA2	0.000258081	0.000914593	+	0.169262	0.0010243	0.00233315	+	0.154871	0.00021041	0.000467055	+	0.286207	0.000577494	0.000870936	+	0.198745
25.3687	25.1578	25.239	25.2012	25.1031	25.0257	24.876	25.0646	25.0951	25.2608	25.1097	25.0565	24.5582	24.4408	24.3715	24.1666	23.7384	23.6637	23.75	23.7105	0,0001366680372	0,0001520218939	30	O94804	STK10	STK10_HUMAN	Serine/threonine-protein kinase 10	0.0158211	0.0268566	+	-0.224292	0.132565	0.164654		-0.111136	9.70121e-05	0.000248626	+	-0.857409	7.61179e-08	5.75262e-07	+	-1.52604
22.1373	22.1857	22.2799	22.2548	22.4215	22.2648	22.3735	22.1681	22.4464	22.1338	22.428	22.4433	22.1796	22.2186	22.0296	22.101	21.8166	21.694	21.9836	21.8407	0,0001366680372	0,0001520218939	2	O94817	ATG12	ATG12_HUMAN	Ubiquitin-like protein ATG12	0.206602	0.256342		0.0925632	0.12424	0.155497		0.148453	0.173042	0.198704		-0.082202	0.00135385	0.00191425	+	-0.380681
21.1063	21.3483	21.3565	21.2904	21.7748	21.766	21.7339	21.79	21.8454	21.8457	22.0037	21.9277	22.1199	21.9512	21.8284	22.0016	22.0123	22.1163	22.1234	22.1362	0,0001366680372	0,0001520218939	25	O94822	LTN1	LTN1_HUMAN	E3 ubiquitin-protein ligase listerin	0.000170653	0.000661771	+	0.490785	0.000101219	0.00034537	+	0.630253	0.000161092	0.000371949	+	0.699885	1.48367e-05	3.36332e-05	+	0.821679
23.9811	24.0367	24.0295	24.0585	24.0436	24.1197	24.1927	24.0318	24.1309	24.1339	24.0678	24.1007	24.4984	24.5143	24.4905	24.5241	24.5551	24.4882	24.4382	24.4206	0,0001366680372	0,0001520218939	20	O94826	TOMM70	TOM70_HUMAN	Mitochondrial import receptor subunit TOM70	0.134871	0.175343		0.0704689	0.0107963	0.0177167	+	0.0818553	1.83066e-07	2.85836e-06	+	0.480362	1.22326e-05	2.85518e-05	+	0.449059
21.8478	21.7435	21.792	21.8666	21.9027	21.8218	21.8092	21.9844	21.9177	21.8193	21.9886	21.9113	21.5563	21.4788	21.6718	21.4415	21.3189	21.0873	21.6127	21.2553	0,0001366680372	0,0001520218939	6	O94830	DDHD2	DDHD2_HUMAN	Phospholipase DDHD2	0.222599	0.274034		0.0670733	0.0728519	0.0966524		0.096766	0.00317698	0.00499512	+	-0.275388	0.00472518	0.00616005	+	-0.49391
19.3335	19.5511	19.6966	19.6015	20.0223	20.0031	19.7562	20.0133	19.3794	19.4874	19.1241	19.5591	19.0973	19.4396	19.3416	19.1562	18.6896	18.7293	18.7658	18.6764	0,0001366680372	0,0001520218939	4	O94832	MYO1D	MYO1D_HUMAN	Unconventional myosin-Id	0.00694994	0.0132451	+	0.403047	0.243833	0.284763		-0.158178	0.0410995	0.0519898		-0.286988	4.51983e-05	8.86172e-05	+	-0.830396
19.343	19.4008	19.3062	19.0819	19.4621	19.1076	19.894	19.1679	19.7229	19.8403	19.9202	19.8693	19.6364	20.0124	19.7845	19.9607	19.8903	19.7277	19.8985	19.4906	0,0001366680372	0,0001520218939	3	O94842	TOX4	TOX4_HUMAN	TOX high mobility group box family member 4	0.540637	0.592759		0.124952	0.000486147	0.0012527	+	0.555217	0.00220016	0.00359797	+	0.565545	0.00742761	0.00941083	+	0.468836
22.1897	21.9212	22.2304	22.1438	22.8324	22.7837	22.8867	22.8899	23.323	23.3336	23.3012	23.3578	22.963	22.9054	22.9326	22.8537	22.5992	22.6021	22.8541	22.6486	0,0001366680372	0,0001520218939	12	O94855	SEC24D	SC24D_HUMAN	Protein transport protein Sec24D	6.15367e-05	0.000302378	+	0.726896	2.42858e-06	2.28877e-05	+	1.20763	3.56408e-05	0.000112336	+	0.792382	0.000924987	0.00134278	+	0.554758
18.4561	18.3215	18.5216	18.5291	18.4964	18.4361	17.9513	18.8043	18.0293	18.2633	17.6065	18.0767	18.2263	18.1294	18.1157	18.1737	17.4327	17.8487	18.0724	18.0532	0,0001366680372	0,0001520218939	3	O94864	SUPT7L	ST65G_HUMAN	STAGA complex 65 subunit gamma	0.854405	0.87607		-0.035027	0.0196871	0.0301831	+	-0.463115	0.0015721	0.00267204	+	-0.295773	0.00820602	0.010361	+	-0.605306
20.1726	20.2875	20.338	20.5035	21.5352	21.3476	21.272	21.435	22.1403	22.3973	22.1311	22.077	21.4084	21.3252	21.0938	20.923	19.9464	20.0737	19.7046	19.7147	0,0001366680372	0,0001520218939	8	O94868	FCHSD2	FCSD2_HUMAN	F-BAR and double SH3 domains protein 2	2.00179e-05	0.000132085	+	1.07204	1.48935e-06	1.61886e-05	+	1.86104	0.000569324	0.00109136	+	0.862199	0.00638903	0.0081605	+	-0.46558
25.1926	25.1489	25.1476	25.1885	25.2293	25.1708	25.2288	25.1123	25.2439	25.2525	25.2136	25.1658	24.9056	24.8877	24.886	24.7294	24.697	24.7328	24.6825	24.6591	0,0001366680372	0,0001520218939	25	O94874	UFL1	UFL1_HUMAN	E3 UFM1-protein ligase 1	0.621588	0.668804		0.0158691	0.0753877	0.0996255		0.0495572	0.000315862	0.000657393	+	-0.317225	3.26965e-07	1.60965e-06	+	-0.476585
19.8055	19.82	19.8515	19.8359	19.7883	19.9251	19.8013	19.4763	19.785	19.6805	19.4311	19.8761	19.8345	19.813	19.8521	19.8401	19.4068	19.3312	19.4995	19.5359	0,0001366680372	0,0001520218939	7	O94880	PHF14	PHF14_HUMAN	PHD finger protein 14	0.434534	0.491344		-0.080462	0.211497	0.250462		-0.135048	0.621978	0.651445		0.00669193	0.000184582	0.000306514	+	-0.38489
19.8046	19.519	19.1786	18.9844	19.3342	18.5298	19.0944	18.9173	18.6638	19.1452	18.218	18.5874	18.9805	18.893	18.4686	18.833	19.4206	19.3966	19.7412	19.7709	0,0001366680372	0,0001520218939	5	O94888	UBXN7	UBXN7_HUMAN	UBX domain-containing protein 7	0.156251	0.199682		-0.40272	0.0343493	0.0493341	+	-0.718036	0.0354214	0.0452915	+	-0.577898	0.349677	0.371757		0.210656
21.331	20.6349	20.6942	20.8987	21.2571	21.2751	21.087	21.4434	20.7141	21.0695	21.0269	20.9373	20.7893	20.8377	20.8444	20.7618	20.8014	20.9807	20.9806	20.6756	0,0001366680372	0,0001520218939	7	O94901	SUN1	SUN1_HUMAN	SUN domain-containing protein 1	0.0735337	0.102471		0.375944	0.797675	0.822896		0.0472717	0.626726	0.656272		-0.0813742	0.868433	0.877334		-0.0301328
25.6215	25.6981	25.6471	25.6475	25.41	25.3342	25.2979	25.4089	25.2262	25.3256	25.2058	25.22	25.1464	25.1022	25.0284	24.9258	24.8187	24.8292	24.8515	24.8278	0,0001366680372	0,0001520218939	9	O94903	PLPBP	PLPHP_HUMAN	Pyridoxal phosphate homeostasis protein	0.000104043	0.000452731	+	-0.290805	1.34121e-05	7.65413e-05	+	-0.409152	2.17147e-05	7.62109e-05	+	-0.602857	6.24939e-09	1.18249e-07	+	-0.82174
20.2926	20.7029	20.4802	20.9416	22.1338	21.9806	22.2664	22.1317	22.9442	23.1221	23.031	22.8415	22.1446	22.1647	22.2446	22.089	22.3791	22.4698	22.3686	22.5148	0,0001366680372	0,0001520218939	5	O94905	ERLIN2	ERLN2_HUMAN	Erlin-2	5.69407e-05	0.000284215	+	1.52382	4.38443e-06	3.44352e-05	+	2.38044	3.6982e-05	0.000115639	+	1.55645	1.50173e-05	3.39125e-05	+	1.82878
24.6386	24.5304	24.55	24.5775	24.735	24.8047	24.728	24.7473	24.5617	24.6283	24.4464	24.6518	24.6367	24.6919	24.6981	24.6746	24.5381	24.5731	24.4985	24.4974	0,0001366680372	0,0001520218939	42	O94906	PRPF6	PRP6_HUMAN	Pre-mRNA-processing factor 6	0.000865627	0.00238312	+	0.179593	0.968885	0.97235		-0.00210238	0.0100139	0.0140915	+	0.101207	0.161906	0.177928		-0.0473719
21.7326	21.7601	21.7026	21.8012	21.812	21.8573	21.9134	21.8722	21.9736	21.946	21.8518	21.9388	21.8481	21.9342	21.8075	21.8568	21.5491	21.7262	21.5047	21.6177	0,0001366680372	0,0001520218939	20	O94913	PCF11	PCF11_HUMAN	Pre-mRNA cleavage complex 2 protein Pcf11	0.0082622	0.0153469	+	0.114627	0.00182692	0.00376117	+	0.178428	0.0157229	0.0213444	+	0.112525	0.0293133	0.034827	+	-0.149686
22.7357	22.7742	22.8413	22.8753	22.8009	22.8146	22.811	22.81	22.7654	22.7837	22.7729	22.7583	22.7883	22.7362	22.6768	22.6429	22.5558	22.6572	22.5955	22.5765	0,0001366680372	0,0001520218939	35	O94915	FRYL	FRYL_HUMAN	Protein furry homolog-like	0.939266	0.948286		0.00252295	0.298382	0.341637		-0.0365248	0.078551	0.0952152		-0.0955362	0.00155601	0.0021786	+	-0.210382
21.2064	21.1936	21.2964	21.1539	22.5589	22.726	22.4843	22.6454	23.3159	23.3465	23.186	23.6038	22.3137	22.6025	22.5235	22.2342	21.586	21.7883	21.5163	21.513	0,0001366680372	0,0001520218939	6	O94919	ENDOD1	ENDD1_HUMAN	Endonuclease domain-containing 1 protein	4.41078e-07	1.17895e-05	+	1.39104	4.15142e-07	7.8877e-06	+	2.15044	1.18638e-05	4.79725e-05	+	1.20589	0.00159954	0.00223624	+	0.38832
25.0082	25.0544	25.069	25.0466	25.7339	25.7326	25.8697	25.7028	25.589	25.5154	25.7074	25.6685	26.0454	26.1537	26.18	26.1533	25.6812	25.6229	25.6171	25.6714	0,0001366680372	0,0001520218939	14	O94925	GLS	GLSK_HUMAN	Glutaminase kidney isoform, mitochondrial	1.839e-06	2.62058e-05	+	0.715221	1.33751e-05	7.65412e-05	+	0.57555	4.79137e-08	1.43468e-06	+	1.08857	1.14892e-07	7.58095e-07	+	0.603596
18.7617	18.922	18.9872	19.0025	18.7858	19.1096	18.9148	18.6327	18.6094	18.7196	18.7265	18.7812	19.6348	19.4201	19.5486	19.4325	19.6216	19.5673	19.7481	19.4576	0,0001366680372	0,0001520218939	6	O94927	HAUS5	HAUS5_HUMAN	HAUS augmin-like complex subunit 5	0.634555	0.680959		-0.0575853	0.019075	0.0293571	+	-0.20916	0.000221929	0.000487894	+	0.590673	0.000163003	0.000273269	+	0.680325
19.8814	21.0572	20.6011	19.7609	20.4608	20.3107	20.4742	20.1674	20.6515	20.7398	19.9214	20.7792	19.8256	19.526	19.7843	19.4351	19.5989	19.5871	19.6638	19.0404	0,0001366680372	0,0001520218939	5	O94953	KDM4B	KDM4B_HUMAN	Lysine-specific demethylase 4B	0.931709	0.941631		0.0281368	0.609561	0.649659		0.197794	0.0777405	0.0942869		-0.682434	0.0456262	0.0528933		-0.852618
21.6092	21.5224	21.5288	21.5104	21.8244	21.7564	21.6769	21.7227	21.9329	21.9411	21.6051	22.077	22.0961	22.1517	21.8038	22.1953	21.6627	21.3787	21.5368	21.5992	0,0001366680372	0,0001520218939	11	O94966	USP19	UBP19_HUMAN	Ubiquitin carboxyl-terminal hydrolase 19	0.00186981	0.00444525	+	0.202383	0.0150214	0.02376	+	0.346294	0.00126706	0.00220627	+	0.519014	0.98102	0.98289		0.00161028
22.9705	22.8609	22.9469	22.922	22.7317	22.7256	22.6278	22.6885	22.7156	22.7502	22.6353	22.6	22.2633	22.0347	21.9526	21.8808	21.5868	21.4029	21.6043	21.3466	0,0001366680372	0,0001520218939	18	O94973	AP2A2	AP2A2_HUMAN	AP-2 complex subunit alpha-2	0.00045501	0.0014125	+	-0.231687	0.00100994	0.0023081	+	-0.249835	4.78746e-05	0.000141206	+	-0.892225	7.89436e-07	3.0943e-06	+	-1.43995
25.3667	25.3058	25.336	25.3622	25.5532	25.4965	25.5401	25.5397	25.7516	25.6371	25.682	25.7237	25.3102	25.3207	25.2657	25.1902	24.7078	24.7275	24.7311	24.7098	0,0001366680372	0,0001520218939	22	O94979	SEC31A	SC31A_HUMAN	Protein transport protein Sec31A	5.35281e-05	0.000272898	+	0.189713	1.66751e-05	8.97498e-05	+	0.355937	0.0739166	0.0899664		-0.0709496	1.44019e-08	1.99811e-07	+	-0.62362
20.9085	21.0561	21.0492	21.1024	21.1768	21.0759	21.0851	21.3612	21.5202	21.4245	21.7845	21.352	21.8594	21.7444	21.7359	21.7876	21.3954	21.4879	21.432	21.3436	0,0001366680372	0,0001520218939	5	O94992	HEXIM1	HEXI1_HUMAN	Protein HEXIM1	0.112206	0.149576		0.145691	0.00315642	0.00600443	+	0.491243	5.72943e-06	2.81164e-05	+	0.752797	0.000300212	0.000477894	+	0.385679
19.7383	19.9437	19.984	19.6777	20.2863	20.4307	20.2699	20.2975	20.3276	20.2075	20.4059	20.4387	20.2763	20.4014	20.4485	20.45	20.1009	19.5716	19.8776	19.789	0,0002533248917	0,0001520218939	2	O95070	YIF1A	YIF1A_HUMAN	Protein YIF1A	0.00117072	0.00303322	+	0.485199	0.00140478	0.00302093	+	0.509011	0.00062412	0.00118156	+	0.558121	0.993389	0.99444		-0.00114822
21.8982	21.9035	21.9388	21.9876	22.4533	22.4616	22.4339	22.4351	22.5705	22.5162	22.4322	22.5922	22.9806	23.043	23.0743	23.1439	23.4568	23.5341	23.4891	23.5598	0,0001366680372	0,0001520218939	38	O95071	UBR5	UBR5_HUMAN	E3 ubiquitin-protein ligase UBR5	3.74183e-07	1.07707e-05	+	0.513954	6.83015e-06	4.63607e-05	+	0.59576	1.25851e-07	2.29884e-06	+	1.12841	3.75457e-09	8.81949e-08	+	1.57793
23.3357	23.3356	23.1758	23.3341	22.8452	22.7317	22.7006	22.8264	22.4058	22.4592	22.7708	22.5538	22.9893	23.049	22.8398	22.8513	22.4518	22.6835	22.4664	22.563	0,0001366680372	0,0001520218939	10	O95081	AGFG2	AGFG2_HUMAN	Arf-GAP domain and FG repeat-containing protein 2	6.67663e-05	0.000320032	+	-0.519307	0.000162858	0.000514595	+	-0.747903	0.00142634	0.00244936	+	-0.362962	2.85689e-05	5.92286e-05	+	-0.754124
20.816	20.8436	20.7578	20.6786	20.2909	20.5087	20.7758	20.635	20.6912	20.7234	20.3905	20.5484	20.7533	20.5904	20.5633	20.6616	20.3564	20.4572	20.4123	20.3475	0,0001366680372	0,0001520218939	11	O95104	SCAF4	SCAF4_HUMAN	SR-related and CTD-associated factor 4	0.0888745	0.121172		-0.221436	0.070214	0.0934672		-0.185632	0.0566609	0.0702102		-0.131866	0.000142123	0.000243176	+	-0.380646
21.7187	21.9679	21.8081	21.8771	21.53	22.1589	21.9797	21.9428	21.6119	21.9134	21.7498	21.7175	21.6286	21.7525	21.9044	21.7144	21.4717	21.5358	21.2415	21.1268	0,0001366680372	0,0001520218939	4	O95139	NDUFB6	NDUB6_HUMAN	NADH dehydrogenase [ubiquinone] 1 beta subcomplex subunit 6	0.689897	0.731161		0.0599108	0.290426	0.333496		-0.0947905	0.279019	0.310451		-0.0929756	0.00388287	0.00512266	+	-0.498996
22.4102	22.4767	22.5568	22.6205	22.718	22.7427	22.7068	22.7078	22.5885	22.7506	22.6556	22.6003	22.5712	22.5252	22.7055	22.5756	22.0657	22.0996	21.9401	21.9796	0,0001366680372	0,0001520218939	14	O95140	MFN2	MFN2_HUMAN	Mitofusin-2	0.00485229	0.009782	+	0.202796	0.0653108	0.087556		0.132728	0.24013	0.269975		0.0783405	0.00015618	0.000263605	+	-0.494753
21.8577	22.1863	21.9341	22.3175	22.3123	22.4289	22.5138	22.3651	22.4074	22.382	22.3113	22.3054	22.6433	22.5468	22.5357	22.5369	22.4897	22.4919	22.4017	22.4603	0,0001366680372	0,0001520218939	6	O95149	SNUPN	SPN1_HUMAN	Snurportin-1	0.0287919	0.0452009	+	0.331135	0.0455051	0.0635177		0.277607	0.00431598	0.00658779	+	0.491769	0.0122421	0.0151577	+	0.386993
20.1435	20.1039	20.2	20.0803	20.2254	20.1166	20.2252	20.2775	20.3032	20.4534	20.4365	20.2113	20.3834	20.3294	20.1519	20.294	19.9796	19.7673	19.9334	19.8365	0,0001366680372	0,0001520218939	10	O95155	UBE4B	UBE4B_HUMAN	Ubiquitin conjugation factor E4 B	0.11351	0.151144		0.0792308	0.0132607	0.0212306	+	0.219174	0.0304232	0.0393043	+	0.157759	0.00353994	0.00469903	+	-0.252697
22.1936	22.0413	22.2418	22.0973	22.4964	22.4955	22.3098	22.5542	22.7347	22.5751	22.5947	22.4475	22.757	22.8285	22.8617	22.7426	22.9819	23.0458	23.1084	22.9204	0,0001366680372	0,0001520218939	3	O95159	ZFPL1	ZFPL1_HUMAN	Zinc finger protein-like 1	0.00376699	0.00797389	+	0.320455	0.000978841	0.00224257	+	0.444473	1.84708e-05	6.77932e-05	+	0.653929	7.31101e-06	1.84177e-05	+	0.870593
22.5902	22.5994	22.6393	22.6748	22.5166	22.6123	22.6499	22.6601	22.6019	22.6496	22.7703	22.6023	23.0291	23.0489	23.007	23.0295	22.9752	23.0566	23.0601	22.9965	0,0001366680372	0,0001520218939	23	O95163	ELP1	ELP1_HUMAN	Elongator complex protein 1	0.684646	0.727062		-0.016223	0.52154	0.564365		0.0300884	1.39919e-06	1.00296e-05	+	0.402666	9.38998e-06	2.27233e-05	+	0.396181
19.6511	19.6598	19.482	19.6432	19.3097	19.2452	19.0212	19.0096	19.367	19.491	19.2487	19.2196	18.5837	18.5475	18.4018	18.4461	18.7256	18.7855	18.6029	18.2211	0,0001366680372	0,0001520218939	3	O95164	UBL3	UBL3_HUMAN	Ubiquitin-like protein 3	0.00188335	0.00447071	+	-0.462579	0.0101726	0.0167981	+	-0.277466	1.58927e-06	1.10512e-05	+	-1.11423	0.000256597	0.000415314	+	-1.02522
25.2486	24.9132	24.9156	25.151	25.4602	25.0678	24.7071	25.3059	24.8951	25.0375	24.8092	24.8611	24.4542	24.4844	24.3941	24.4187	23.765	23.7592	23.8843	23.8983	0,0001366680372	0,0001520218939	5	O95168	NDUFB4	NDUB4_HUMAN	NADH dehydrogenase [ubiquinone] 1 beta subcomplex subunit 4	0.686713	0.728929		0.0781636	0.161149	0.19619		-0.156387	0.000388304	0.000784735	+	-0.61925	1.12882e-05	2.6649e-05	+	-1.23038
24.5071	24.508	24.4109	24.4223	24.6185	24.5036	24.3888	24.6865	24.4096	24.5229	24.5683	24.173	24.3228	23.7981	23.8256	23.8119	23.1391	23.5887	23.3611	23.2715	0,0001366680372	0,0001520218939	3	O95169	NDUFB8	NDUB8_HUMAN	NADH dehydrogenase [ubiquinone] 1 beta subcomplex subunit 8, mitochondrial	0.262603	0.31669		0.0872765	0.652587	0.689765		-0.0436587	0.00710222	0.0102975	+	-0.522479	2.69559e-05	5.62313e-05	+	-1.12199
24.387	24.4283	24.3824	24.3926	24.4179	24.288	24.4448	24.266	24.4227	24.3317	24.4732	24.4127	23.8177	23.8122	23.6779	23.5402	23.1038	23.06	22.9916	22.904	0,0001366680372	0,0001520218939	7	O95182	NDUFA7	NDUA7_HUMAN	NADH dehydrogenase [ubiquinone] 1 alpha subcomplex subunit 7	0.384655	0.44095		-0.0434198	0.701216	0.733301		0.0125189	4.90023e-05	0.000143637	+	-0.685596	7.68724e-08	5.75448e-07	+	-1.38272
22.1621	22.0087	21.9764	21.9365	23.0846	22.9951	22.9364	23.2065	23.7431	23.9299	23.6037	23.5586	22.705	22.6478	22.4945	22.3559	22.3087	22.2266	22.2725	22.164	0,0001366680372	0,0001520218939	3	O95197	RTN3	RTN3_HUMAN	Reticulon-3	1.03193e-05	8.1908e-05	+	1.03471	2.30889e-06	2.20648e-05	+	1.68789	0.00125624	0.00219066	+	0.529848	0.0089284	0.0112252	+	0.222011
22.2254	22.4016	22.3833	22.3555	22.4257	22.4971	22.7543	22.5966	22.6057	22.4937	22.74	22.6316	22.814	22.8266	22.8366	22.6675	22.7904	22.9009	22.9039	22.6656	0,0001366680372	0,0001520218939	16	O95202	LETM1	LETM1_HUMAN	Mitochondrial proton/calcium exchanger protein	0.0319006	0.0493692	+	0.226938	0.00513537	0.00916462	+	0.276265	0.000218777	0.00048186	+	0.444685	0.000472597	0.000724516	+	0.47372
24.6249	24.534	24.5179	24.4138	24.1266	24.1899	24.1976	23.9424	23.869	24.0659	23.9349	23.9079	24.3166	24.1773	24.0706	24.1438	23.9364	24.1596	24.2208	24.2538	0,0001366680372	0,0001520218939	7	O95218	ZRANB2	ZRAB2_HUMAN	Zinc finger Ran-binding domain-containing protein 2	0.00143582	0.00357745	+	-0.408529	7.68536e-05	0.000279903	+	-0.578248	0.00214952	0.00352858	+	-0.345575	0.00389853	0.00514188	+	-0.380025
21.5307	21.4859	21.5167	21.624	21.9789	21.8701	22.0157	21.9499	22.6798	22.4487	22.564	22.5212	21.454	21.4363	21.3921	21.3335	20.9575	20.7477	20.9378	20.8051	0,0001366680372	0,0001520218939	6	O95219	SNX4	SNX4_HUMAN	Sorting nexin-4	7.0769e-05	0.000335479	+	0.414328	1.98168e-06	1.96137e-05	+	1.01409	0.0148853	0.0202829	+	-0.135375	2.62441e-05	5.49447e-05	+	-0.677314
22.4355	22.2962	22.3559	22.1345	22.4267	22.5512	22.4039	22.3078	22.2517	22.2552	22.0666	22.3117	22.5988	22.5928	22.4785	22.5779	22.1872	22.2008	22.1551	22.2651	0,0001366680372	0,0001520218939	15	O95232	LUC7L3	LC7L3_HUMAN	Luc7-like protein 3	0.199352	0.248324		0.116884	0.350251	0.395286		-0.0842032	0.0103294	0.0145053	+	0.256469	0.177882	0.19476		-0.103455
22.3922	22.4976	22.6436	22.4969	22.8529	22.8053	23.0305	22.8738	23.5567	23.6729	23.2797	23.369	22.1325	22.2544	22.1595	21.7177	21.1052	21.3328	21.0036	21.0242	0,0001366680372	0,0001520218939	10	O95236	APOL3	APOL3_HUMAN	Apolipoprotein L3	0.00167861	0.00407466	+	0.383058	8.50694e-05	0.000303737	+	0.962016	0.0144406	0.0197623	+	-0.441526	5.07346e-06	1.35596e-05	+	-1.39114
18.0008	18.0391	18.0268	18.0662	19.1742	19.1717	19.0384	19.4463	19.2617	19.2797	18.9679	19.2915	19.7919	19.8181	19.9157	19.817	18.8357	19.1029	19.0388	19.1359	0,0001366680372	0,0001520218939	6	O95243	MBD4	MBD4_HUMAN	Methyl-CpG-binding domain protein 4	1.00409e-05	8.02426e-05	+	1.17442	5.98778e-06	4.25988e-05	+	1.16696	1.5851e-09	2.83914e-07	+	1.80246	6.75744e-06	1.72249e-05	+	0.995084
23.1286	23.1041	23.1197	23.1487	22.9583	22.9664	22.9064	22.9962	22.5994	22.6267	22.5569	22.6258	22.4236	22.3673	22.3728	22.2703	21.8303	21.8472	21.8244	21.8063	0,0001366680372	0,0001520218939	30	O95248	SBF1	MTMR5_HUMAN	Myotubularin-related protein 5	0.000193896	0.000732101	+	-0.168488	1.44484e-07	4.9118e-06	+	-0.523099	4.43586e-07	4.70539e-06	+	-0.766793	5.53063e-11	1.45363e-08	+	-1.29825
19.9396	19.8884	19.8594	19.9619	20.2132	20.0238	20.4494	20.2403	20.7391	20.4983	20.4519	20.5196	20.7336	20.6438	20.6516	20.632	20.5263	20.583	20.3601	20.34	0,0001366680372	0,0001520218939	7	O95249	GOSR1	GOSR1_HUMAN	Golgi SNAP receptor complex member 1	0.0122036	0.0213993	+	0.319376	8.19758e-05	0.000294254	+	0.639904	4.5682e-07	4.77164e-06	+	0.752917	0.000160754	0.000270265	+	0.540034
21.5107	21.4296	21.4131	21.5471	21.3578	21.4051	21.2754	21.5081	20.8863	21.0528	21.0222	21.0604	21.0994	21.1221	20.9959	20.9131	20.4343	20.4473	20.3863	20.3685	0,0001366680372	0,0001520218939	10	O95251	KAT7	KAT7_HUMAN	Histone acetyltransferase KAT7	0.179149	0.225164		-0.0885248	0.000100039	0.000343456	+	-0.469687	0.000266229	0.000570698	+	-0.442526	1.199e-07	7.81331e-07	+	-1.06602
21.7019	21.5037	21.3601	21.4937	21.5049	21.3097	21.2681	21.5341	21.1378	21.0586	21.128	21.0507	21.0061	21.1001	20.999	20.9751	20.287	20.537	20.6037	20.5635	0,0001366680372	0,0001520218939	6	O95260	ATE1	ATE1_HUMAN	Arginyl-tRNA--protein transferase 1	0.299568	0.35458		-0.110645	0.00127216	0.00277867	+	-0.42106	0.000608151	0.00115642	+	-0.494799	5.38748e-05	0.000103317	+	-1.01705
22.1841	22.1854	22.1993	22.2685	22.5667	22.6024	22.5294	22.6339	22.7402	22.7474	22.7276	22.6586	22.5332	22.4454	22.5164	22.5243	22.6483	22.6133	22.7959	22.6448	0,0001366680372	0,0001520218939	4	O95292	VAPB	VAPB_HUMAN	Vesicle-associated membrane protein-associated protein B/C	1.68383e-05	0.000116118	+	0.373757	1.99654e-06	1.97195e-05	+	0.50911	4.60054e-05	0.00013663	+	0.295496	5.0499e-05	9.75145e-05	+	0.466248
22.3307	22.4024	22.327	22.4042	22.446	22.4307	22.1927	22.3612	22.5056	22.5533	21.9288	22.4341	22.0224	21.8056	21.8083	21.9602	21.1417	21.3939	21.2563	21.3447	0,0001366680372	0,0001520218939	2	O95295	SNAPIN	SNAPN_HUMAN	SNARE-associated protein Snapin	0.896142	0.911948		-0.00842285	0.944383	0.951017		-0.010612	0.000211772	0.000468612	+	-0.466953	1.76165e-06	5.77171e-06	+	-1.08193
24.3047	24.2493	24.3251	24.2054	24.4243	24.3061	24.2859	24.231	24.1285	24.2582	24.2068	24.0873	23.8239	23.8963	23.7659	23.7118	22.9781	23.1811	23.0504	23.0527	0,0001366680372	0,0001520218939	3	O95298	NDUFC2	NDUC2_HUMAN	NADH dehydrogenase [ubiquinone] 1 subunit C2	0.437359	0.493926		0.0406976	0.075428	0.0996509		-0.10094	6.37558e-05	0.00017722	+	-0.47167	3.42094e-07	1.66678e-06	+	-1.20557
24.4112	24.6167	24.5997	24.5911	24.505	24.5961	24.5239	24.5655	24.3873	24.4327	24.4533	24.4785	24.2461	24.1376	24.149	23.9553	23.4107	23.4494	23.3458	23.3059	0,0001366680372	0,0001520218939	10	O95299	NDUFA10	NDUAA_HUMAN	NADH dehydrogenase [ubiquinone] 1 alpha subcomplex subunit 10, mitochondrial	0.896995	0.912424		-0.00706387	0.0652923	0.087556		-0.116738	0.0013969	0.00240317	+	-0.432701	9.18828e-07	3.48036e-06	+	-1.17675
26.7785	26.8253	26.7552	26.729	26.6842	26.6275	26.6825	26.7091	26.6923	26.7177	26.7518	26.6486	26.6967	26.6536	26.5966	26.5562	26.5191	26.4213	26.3514	26.2902	0,0001366680372	0,0001520218939	10	O95319	CELF2	CELF2_HUMAN	CUGBP Elav-like family member 2	0.0113991	0.0201529	+	-0.0961652	0.0590142	0.0799073		-0.0693798	0.00761804	0.0109881	+	-0.146228	0.00039988	0.000622109	+	-0.376503
26.0541	26.2065	26.2917	26.2973	25.8379	25.8203	25.9342	25.9342	26.224	26.2766	26.0253	26.2077	25.5795	25.4436	25.4826	25.3209	24.7547	24.6854	24.9438	24.8136	0,0001366680372	0,0001520218939	9	O95336	PGLS	6PGL_HUMAN	6-phosphogluconolactonase	0.00214544	0.00494643	+	-0.330769	0.725398	0.755916		-0.0290079	6.91457e-05	0.00018942	+	-0.755754	1.94205e-06	6.24174e-06	+	-1.41299
21.9262	21.8432	22.0329	22.0525	22.7302	22.6915	22.6329	22.6793	22.5548	22.5669	22.636	22.5369	24.08	24.1935	24.1019	24.1651	24.7047	24.7191	24.7437	24.6509	0,0001366680372	0,0001520218939	37	O95347	SMC2	SMC2_HUMAN	Structural maintenance of chromosomes protein 2	9.64815e-06	7.78931e-05	+	0.719782	2.70832e-05	0.000129556	+	0.609962	1.87738e-08	9.48265e-07	+	2.17142	3.35965e-09	8.38255e-08	+	2.74091
22.0796	22.1893	22.22	22.3136	22.8511	22.8983	22.6854	22.7659	23.347	23.6183	23.1671	23.3419	22.4541	22.4054	22.3422	22.3766	22.3221	22.4841	22.4514	22.4828	0,0001366680372	0,0001520218939	14	O95352	ATG7	ATG7_HUMAN	Ubiquitin-like modifier-activating enzyme ATG7	0.000112387	0.000477291	+	0.599555	3.13168e-05	0.000144405	+	1.16796	0.0112484	0.0156934	+	0.193942	0.00894837	0.0112473	+	0.234481
19.6855	19.5741	19.4546	19.8856	20.3323	20.2889	20.3507	20.5872	20.4203	20.6332	19.6816	20.5812	20.2212	20.4444	20.3608	20.2233	19.8668	19.8334	19.9014	19.8614	0,0001366680372	0,0001520218939	6	O95365	ZBTB7A	ZBT7A_HUMAN	Zinc finger and BTB domain-containing protein 7A	0.000623075	0.00182864	+	0.73982	0.0294199	0.0428527	+	0.679081	0.00080792	0.00147978	+	0.662435	0.0587772	0.0674284		0.215767
24.8313	24.7217	24.6981	24.8276	24.531	24.5565	24.3979	24.3589	24.4501	24.5156	24.3243	24.4886	24.4384	24.5609	24.5537	24.3636	24.2282	24.3038	24.2029	24.2749	0,0001366680372	0,0001520218939	8	O95372	LYPLA2	LYPA2_HUMAN	Acyl-protein thioesterase 2	0.00210629	0.00488233	+	-0.308571	0.00102569	0.0023352	+	-0.325044	0.00265443	0.00425699	+	-0.290528	1.65066e-05	3.67495e-05	+	-0.517258
23.6816	23.6427	23.8497	23.8207	24.472	24.4232	24.4841	24.5527	24.5827	24.5442	24.5684	24.5877	25.2604	25.2213	25.2438	25.3478	25.3141	25.2861	25.4076	25.3732	0,0001366680372	0,0001520218939	22	O95373	IPO7	IPO7_HUMAN	Importin-7	1.41751e-05	0.000102856	+	0.734315	4.00031e-06	3.21748e-05	+	0.822095	2.03164e-07	3.04168e-06	+	1.51968	1.50979e-07	9.06447e-07	+	1.59658
20.6449	20.5539	20.5457	20.5266	20.5173	20.6193	20.4516	20.7302	20.4374	20.5073	20.4979	20.5844	20.8528	20.7636	20.7722	20.7146	21.0605	21.068	21.0975	21.1125	0,0001366680372	0,0001520218939	6	O95376	ARIH2	ARI2_HUMAN	E3 ubiquitin-protein ligase ARIH2	0.864923	0.884555		0.0117822	0.178348	0.214698		-0.0610461	0.00175002	0.00294535	+	0.208017	2.02534e-06	6.45245e-06	+	0.516828
23.7383	23.8821	23.9483	23.8258	23.9738	24.0975	24.2223	23.9025	24.343	24.0979	24.177	24.1871	24.1319	24.0996	24.121	24.2657	24.3117	24.1053	24.1317	24.1644	0,0001366680372	0,0001520218939	8	O95379	TNFAIP8	TFIP8_HUMAN	Tumor necrosis factor alpha-induced protein 8	0.0528839	0.0771013		0.200407	0.00202719	0.00412501	+	0.352619	0.00192088	0.00318977	+	0.305929	0.00212571	0.00292093	+	0.329632
20.3944	20.4923	20.5229	20.3851	20.5665	20.6047	20.7324	20.6554	20.678	20.5881	20.4981	20.4381	20.9271	20.8552	20.6571	20.6926	20.3989	20.4662	20.4434	20.4733	0,0001366680372	0,0001520218939	10	O95391	SLU7	SLU7_HUMAN	Pre-mRNA-splicing factor SLU7	0.00862595	0.0158915	+	0.191067	0.156196	0.190799		0.101908	0.0038356	0.00592239	+	0.334339	0.93625	0.941224		-0.00320959
20.3478	20.2433	20.5446	20.6651	20.9762	21.2837	21.5189	21.1353	21.6954	21.8015	21.4598	21.8496	21.5857	21.4704	21.4921	21.6974	22.0768	22.1863	22.1291	22.0198	0,0001366680372	0,0001520218939	8	O95394	PGM3	AGM1_HUMAN	Phosphoacetylglucosamine mutase	0.00200208	0.00468706	+	0.778297	6.79918e-05	0.000255496	+	1.25138	4.98217e-05	0.000145318	+	1.11121	3.41545e-06	9.85275e-06	+	1.65279
21.2412	21.1388	21.2151	21.1239	21.1889	21.0917	21.0343	21.2716	20.6322	21.1279	20.6465	20.9895	20.6906	20.8333	20.7117	20.8712	20.0782	19.9847	20.1879	20.4142	0,0001366680372	0,0001520218939	5	O95396	MOCS3	MOCS3_HUMAN	Adenylyltransferase and sulfurtransferase MOCS3	0.599625	0.648281		-0.0331106	0.0410891	0.0578721		-0.330731	0.000267113	0.000572333	+	-0.403049	4.45729e-05	8.76741e-05	+	-1.01351
20.6508	20.6067	20.603	20.6736	20.9338	20.7647	20.4766	21.004	20.6868	20.7102	19.9979	20.8652	21.0138	21.0161	21.1315	21.1121	20.3864	20.5557	20.6809	20.2925	0,0001366680372	0,0001520218939	7	O95400	CD2BP2	CD2B2_HUMAN	CD2 antigen cytoplasmic tail-binding protein 2	0.2228	0.274211		0.161254	0.735992	0.765606		-0.068491	1.81724e-05	6.68536e-05	+	0.434839	0.130472	0.144727		-0.154635
21.3238	21.2257	21.0801	21.1224	20.9327	20.6508	20.8708	20.933	20.6983	20.4769	20.6394	20.587	20.4056	20.3793	20.4184	20.3829	19.7354	19.8604	19.707	19.8323	0,0001366680372	0,0001520218939	17	O95425	SVIL	SVIL_HUMAN	Supervillin	0.0075577	0.0142169	+	-0.341156	0.000183451	0.000564707	+	-0.58758	7.38001e-06	3.38322e-05	+	-0.791417	7.03599e-07	2.83757e-06	+	-1.40422
23.9746	24.0163	23.9728	24.0587	24.0753	24.1802	24.1237	24.1502	24.3322	24.3673	24.2215	24.306	24.9913	25.0438	25.0113	25.1333	25.2969	25.3596	25.2795	25.3769	0,0001366680372	0,0001520218939	17	O95433	AHSA1	AHSA1_HUMAN	Activator of 90 kDa heat shock protein ATPase homolog 1	0.00566835	0.0111181	+	0.126757	0.000188799	0.000578662	+	0.301156	1.43465e-07	2.47713e-06	+	1.03935	1.15396e-08	1.73865e-07	+	1.32262
22.4629	22.4884	22.5662	22.5006	22.6569	22.6159	22.6988	22.5789	22.8106	22.7811	22.8348	22.7401	23.1472	23.1111	23.1699	23.1718	23.2535	23.262	23.2468	23.202	0,0001366680372	0,0001520218939	21	O95453	PARN	PARN_HUMAN	Poly(A)-specific ribonuclease PARN	0.00781296	0.0146364	+	0.133111	7.43335e-05	0.0002732	+	0.287097	2.90348e-07	3.77373e-06	+	0.645469	1.21233e-07	7.85688e-07	+	0.736537
22.756	22.7722	22.805	22.852	23.1078	23.212	23.287	23.0899	23.2305	23.1654	23.1453	23.2693	23.9993	24.1478	23.9978	24.1002	24.491	24.394	24.3699	24.3415	0,0001366680372	0,0001520218939	7	O95456	PSMG1	PSMG1_HUMAN	Proteasome assembly chaperone 1	0.000305805	0.00104324	+	0.377856	2.7473e-05	0.000130632	+	0.406299	1.03105e-07	2.07093e-06	+	1.26497	1.33665e-08	1.91064e-07	+	1.60277
26.2844	26.3686	26.3048	26.3079	26.1717	26.2744	26.3187	26.1741	26.4034	26.3985	26.291	26.4762	25.6164	25.6304	25.5729	25.3098	24.963	24.9381	24.8949	24.8638	0,0001366680372	0,0001520218939	32	O95466	FMNL1	FMNL1_HUMAN	Formin-like protein 1	0.0937904	0.127214		-0.081697	0.122616	0.153668		0.07587	5.35751e-05	0.000153988	+	-0.784025	4.85213e-09	1.04343e-07	+	-1.40146
22.5515	22.6085	22.5022	22.602	23.2689	23.2827	23.2815	23.4104	23.5957	23.7243	23.5185	23.5298	23.3434	23.3444	23.2946	23.4913	23.4078	23.3431	23.4927	23.4469	0,0001366680372	0,0001520218939	14	O95470	SGPL1	SGPL1_HUMAN	Sphingosine-1-phosphate lyase 1	1.93469e-06	2.72411e-05	+	0.744826	1.28059e-06	1.50898e-05	+	1.026	3.41128e-06	1.92586e-05	+	0.802348	7.01086e-07	2.83262e-06	+	0.85655
22.4993	22.4505	22.461	22.6064	23.9546	23.939	23.874	23.959	23.8023	23.8439	23.8592	23.8928	24.8017	24.7384	24.7258	25.0308	23.828	24.0135	23.9809	24.0281	0,0001366680372	0,0001520218939	7	O95478	NSA2	NSA2_HUMAN	Ribosome biogenesis protein NSA2 homolog	3.57942e-08	3.25659e-06	+	1.42732	4.77865e-08	2.99889e-06	+	1.34525	1.05672e-07	2.09178e-06	+	2.31982	2.64415e-07	1.36865e-06	+	1.45831
22.6921	22.6751	22.7567	22.7454	23.338	23.3925	23.4105	23.341	23.5783	23.6703	23.5208	23.5517	22.5674	22.4535	22.4464	22.0929	21.4501	21.5692	21.455	21.3598	0,0001366680372	0,0001520218939	20	O95479	H6PD	G6PE_HUMAN	GDH/6PGL endoplasmic bifunctional protein	3.30462e-07	1.01095e-05	+	0.653195	4.68213e-07	8.5956e-06	+	0.862956	0.0204948	0.0272439	+	-0.327227	1.85842e-07	1.0593e-06	+	-1.25877
21.7045	21.7108	21.7202	21.8231	22.4311	22.3682	22.4786	22.4978	22.7054	22.7686	22.585	22.6161	22.7241	22.6612	22.7008	22.8219	22.821	22.7846	22.776	22.8212	0,0001366680372	0,0001520218939	13	O95486	SEC24A	SC24A_HUMAN	Protein transport protein Sec24A	2.22824e-06	2.99483e-05	+	0.704272	1.64758e-06	1.72068e-05	+	0.929148	5.26762e-07	5.14647e-06	+	0.987352	3.70825e-08	3.57306e-07	+	1.06108
22.2348	22.1335	22.1677	22.0349	22.2316	22.1961	22.1957	22.4031	22.2387	22.3802	22.1236	22.3161	21.9893	22.2007	21.9881	22.2718	22.0449	21.9357	22.0398	21.9325	0,0001366680372	0,0001520218939	6	O95487	SEC24B	SC24B_HUMAN	Protein transport protein Sec24B	0.128908	0.168843		0.113895	0.128396	0.160148		0.121879	0.730759	0.753535		-0.0302801	0.0250383	0.0299434	+	-0.154541
21.6864	21.6794	21.7766	21.8799	22.1445	22.1146	21.7966	22.152	21.6646	22.0399	21.9632	21.8462	21.5084	21.5331	21.5635	21.2979	21.1147	21.252	21.1786	21.3061	0,0001366680372	0,0001520218939	2	O95563	MPC2	MPC2_HUMAN	Mitochondrial pyruvate carrier 2	0.0228523	0.0369759	+	0.296368	0.239738	0.280465		0.12292	0.0105818	0.0148333	+	-0.279839	0.000133761	0.000230874	+	-0.542717
25.3938	25.3634	25.2981	25.2907	25.3301	25.1652	25.2284	25.2001	25.3775	25.3383	24.9824	25.2147	25.0011	24.9618	24.8797	24.7378	25.0045	24.7932	24.8894	24.9403	0,0001366680372	0,0001520218939	9	O95571	ETHE1	ETHE1_HUMAN	Persulfide dioxygenase ETHE1, mitochondrial	0.051321	0.0750077		-0.105587	0.285978	0.329028		-0.108288	0.000436534	0.000867385	+	-0.441415	0.000155756	0.000263172	+	-0.429647
22.3786	22.4006	22.5343	22.6657	23.2763	23.3251	23.2205	23.2438	23.5868	23.769	23.497	23.338	23.093	23.0386	22.9255	23.0268	22.8237	22.8632	22.822	22.7343	0,0001366680372	0,0001520218939	11	O95573	ACSL3	ACSL3_HUMAN	Long-chain-fatty-acid--CoA ligase 3	3.39775e-05	0.000194139	+	0.771614	8.17869e-05	0.000293799	+	1.05289	0.000423214	0.000843397	+	0.526176	0.00459319	0.00599639	+	0.315994
21.8626	21.9134	21.9407	21.8308	22.5083	22.463	22.4696	22.5592	22.3574	22.402	22.3625	22.4153	23.1448	23.1162	23.0676	23.1819	22.8585	22.8632	22.7957	22.7769	0,0001366680372	0,0001520218939	29	O95602	POLR1A	RPA1_HUMAN	DNA-directed RNA polymerase I subunit RPA1	1.61605e-06	2.45631e-05	+	0.613141	2.31329e-06	2.20648e-05	+	0.497395	3.09725e-08	1.16333e-06	+	1.24075	1.26945e-07	8.08315e-07	+	0.936729
21.3663	21.157	21.4082	21.4458	21.3567	21.2383	21.2085	21.1545	21.0544	21.0431	20.8796	21.0653	21.0686	21.0713	21.0025	20.9194	19.9833	20.018	19.9192	20.1168	0,0001366680372	0,0001520218939	31	O95613	PCNT	PCNT_HUMAN	Pericentrin	0.224381	0.275798		-0.104819	0.00522412	0.00929497	+	-0.333733	0.00428876	0.00655183	+	-0.328866	2.28363e-06	7.07984e-06	+	-1.33497
22.5835	22.6131	22.645	22.5915	22.5364	22.589	22.4516	22.5883	22.4601	22.7242	22.415	22.5753	22.8134	22.9101	22.7845	22.8695	22.2985	22.4564	22.46	22.4248	0,0001366680372	0,0001520218939	9	O95619	YEATS4	YETS4_HUMAN	YEATS domain-containing protein 4	0.105471	0.141516		-0.0669532	0.393486	0.439571		-0.0646653	0.000282191	0.000598406	+	0.236065	0.00268263	0.00362926	+	-0.198367
20.6011	20.4997	20.4799	20.4369	20.9448	20.9417	21.0389	20.7437	20.6419	20.7829	21.0132	20.7775	20.964	20.8362	20.8115	20.958	20.5052	20.5572	20.677	20.3859	0,0001366680372	0,0001520218939	9	O95625	ZBTB11	ZBT11_HUMAN	Zinc finger and BTB domain-containing protein 11	0.00115149	0.00299819	+	0.412864	0.0121701	0.0196507	+	0.299472	0.000329875	0.000680314	+	0.388012	0.712239	0.729194		0.0269508
22.8453	22.7066	23.0005	22.9583	22.7282	22.8395	22.8879	22.8988	22.9171	22.9547	22.6571	22.9329	22.7123	22.7332	22.7389	22.962	23.5007	23.4448	23.5501	23.4576	0,0001366680372	0,0001520218939	8	O95630	STAMBP	STABP_HUMAN	STAM-binding protein	0.62768	0.674439		-0.0390549	0.902927	0.915309		-0.012207	0.341544	0.374732		-0.0910587	0.000124896	0.000217157	+	0.610634
21.7195	21.8188	21.8996	21.8708	21.9814	22.1289	22.1814	22.0409	21.8671	22.097	21.9056	22.1676	22.3794	22.189	22.3017	22.1492	21.8552	22.0498	21.8339	21.7378	0,0001366680372	0,0001520218939	7	O95639	CPSF4	CPSF4_HUMAN	Cleavage and polyadenylation specificity factor subunit 4	0.00513824	0.0102397	+	0.255954	0.070464	0.0937737		0.182119	0.000633151	0.00119483	+	0.427651	0.602719	0.622862		0.0419822
22.4205	22.3192	22.335	22.3027	21.9577	21.9804	22.0276	22.0617	21.5506	21.5088	21.4948	21.4427	21.3028	21.4267	21.508	21.6002	21.8559	22.0233	21.9908	21.9762	0,0001366680372	0,0001520218939	9	O95644	NFATC1	NFAC1_HUMAN	Nuclear factor of activated T-cells, cytoplasmic 1	7.26146e-05	0.000342171	+	-0.337507	2.99149e-07	6.80421e-06	+	-0.845099	1.30469e-05	5.17826e-05	+	-0.884925	0.000144399	0.000246358	+	-0.382785
21.9976	21.9741	22.0171	22.0702	22.2467	22.4752	22.5005	22.4417	22.6055	22.7036	22.412	22.5657	22.4958	22.5752	22.5854	22.3249	22.7328	22.7888	22.9183	22.7769	0,0001366680372	0,0001520218939	9	O95671	ASMTL	ASML_HUMAN	Probable bifunctional dTTP/UTP pyrophosphatase/methyltransferase protein	0.000604059	0.00178278	+	0.401263	0.000126689	0.000416806	+	0.556949	0.00027927	0.00059381	+	0.480586	2.14916e-06	6.7291e-06	+	0.789433
21.588	21.8439	21.8391	21.879	22.0034	22.0521	21.8114	22.0804	21.9487	21.8063	21.5606	21.9797	20.7499	21.0743	21.3134	20.8984	20.2358	20.2477	20.4245	20.3853	0,0001366680372	0,0001520218939	4	O95674	CDS2	CDS2_HUMAN	Phosphatidate cytidylyltransferase 2	0.0696805	0.0979377		0.199306	0.766571	0.794273		0.0362649	0.00135674	0.00234688	+	-0.778529	2.04132e-06	6.48155e-06	+	-1.4642
21.9588	21.8929	22.0537	22.0046	21.8292	21.9188	21.8911	21.7999	21.5123	21.6604	21.4767	21.6709	21.527	21.5024	21.4827	21.3667	20.8746	20.9399	20.9193	20.8704	0,0001366680372	0,0001520218939	11	O95696	BRD1	BRD1_HUMAN	Bromodomain-containing protein 1	0.0361269	0.0552055		-0.117763	0.000599799	0.0014935	+	-0.397435	4.89888e-05	0.000143637	+	-0.507803	1.32575e-07	8.29647e-07	+	-1.07645
21.5716	21.6013	21.615	21.3987	21.7355	21.616	21.7666	21.7422	21.4919	21.4071	21.4666	21.4456	21.8018	21.8245	21.6838	21.7636	21.8334	21.6212	22.0383	21.8256	0,0001366680372	0,0001520218939	7	O95707	POP4	RPP29_HUMAN	Ribonuclease P protein subunit p29	0.0316813	0.0491101	+	0.168412	0.128602	0.160362		-0.0938239	0.00934068	0.0132308	+	0.221758	0.0286744	0.0341107	+	0.282987
19.1653	19.153	19.2617	19.238	19.6062	19.653	19.6309	19.682	19.5673	19.5698	19.5318	19.521	19.8368	19.999	19.8464	20.0704	20.1393	20.1101	20.3177	20.1945	0,0001366680372	0,0001520218939	7	O95714	HERC2	HERC2_HUMAN	E3 ubiquitin-protein ligase HERC2	8.14406e-06	6.85579e-05	+	0.438518	2.42594e-05	0.000119181	+	0.342968	2.54157e-05	8.54597e-05	+	0.733629	1.57986e-06	5.25621e-06	+	0.985882
22.7486	22.8624	22.9041	22.7583	22.4623	22.37	22.5658	22.461	23.0831	23.2635	23.08	23.1479	23.1668	23.0844	22.8342	22.8563	22.5964	22.5835	22.6669	22.4915	0,0001366680372	0,0001520218939	10	O95721	SNAP29	SNP29_HUMAN	Synaptosomal-associated protein 29	0.000701705	0.00202509	+	-0.353592	0.0013266	0.00287898	+	0.32528	0.116957	0.137849		0.167082	0.00440023	0.00576024	+	-0.233792
23.9919	23.9446	23.8563	23.784	23.8368	23.9569	23.8182	23.844	23.8211	23.6186	23.815	23.792	23.7413	23.4837	23.7355	23.4827	23.5205	23.6041	23.4947	23.4894	0,0001366680372	0,0001520218939	8	O95747	OXSR1	OXSR1_HUMAN	Serine/threonine-protein kinase OSR1	0.60833	0.65663		-0.0302291	0.094204	0.120944		-0.132546	0.0172826	0.0232219	+	-0.283433	0.000463169	0.000712139	+	-0.367039
23.2648	23.371	23.2782	23.361	23.1094	23.021	22.9466	22.8708	22.9493	22.7543	23.1715	22.9648	22.3736	22.3245	22.1754	22.2815	21.8291	21.8874	22.0484	21.886	0,0001366680372	0,0001520218939	6	O95749	GGPS1	GGPPS_HUMAN	Geranylgeranyl pyrophosphate synthase	0.00123505	0.00315994	+	-0.331805	0.00706758	0.0122032	+	-0.358765	8.91037e-07	7.46106e-06	+	-1.02998	2.26808e-07	1.21935e-06	+	-1.40601
23.4768	23.3336	23.4537	23.4537	23.5992	23.5361	23.4451	23.5723	23.3464	23.3074	23.3414	23.4312	22.95	22.9657	22.8621	22.6618	22.3489	22.4144	22.4885	22.3284	0,0001366680372	0,0001520218939	8	O95758	PTBP3	PTBP3_HUMAN	Polypyrimidine tract-binding protein 3	0.0587329	0.0844319		0.108739	0.131553	0.163633		-0.0728774	0.000313735	0.000654155	+	-0.569577	6.97594e-07	2.82803e-06	+	-1.03444
24.8954	25.1755	24.4179	24.7857	24.4145	24.3242	24.6599	24.3004	24.5621	24.2247	24.4193	24.5888	24.3566	24.6043	24.5194	24.4494	24.4355	24.4542	24.3876	24.3993	0,0001366680372	0,0001520218939	3	O95777	LSM8	LSM8_HUMAN	U6 snRNA-associated Sm-like protein LSm8	0.0676962	0.0954038		-0.393847	0.0824115	0.107615		-0.369889	0.0882665	0.106122		-0.336175	0.0443431	0.0515321		-0.399435
23.7389	23.81	23.8091	23.829	23.9168	23.9006	23.9005	23.8125	24.3245	24.3837	24.1421	24.2747	23.9581	23.9027	23.8616	23.7646	23.8421	23.7738	23.729	23.7129	0,0001366680372	0,0001520218939	18	O95782	AP2A1	AP2A1_HUMAN	AP-2 complex subunit alpha-1	0.0320166	0.0495326	+	0.0858459	0.000120735	0.000402536	+	0.48448	0.149577	0.173274		0.0749702	0.392431	0.414602		-0.0323167
21.2395	21.2332	21.3213	21.29	21.4471	21.4056	21.6066	21.4968	21.5103	21.4418	21.5908	21.5068	21.7866	21.8054	21.8753	21.8219	21.3848	21.3761	21.4233	21.4361	0,0001366680372	0,0001520218939	7	O95785	WIZ	WIZ_HUMAN	Protein Wiz	0.00401619	0.00839991	+	0.218058	0.000624049	0.00154171	+	0.241446	1.21149e-06	9.04033e-06	+	0.551322	0.00194034	0.00268728	+	0.134097
24.2085	24.1355	24.2228	24.2727	24.3248	24.3912	24.3242	24.2872	24.2989	24.4248	24.2423	24.3621	23.7469	23.6385	23.6873	23.2772	21.9619	22.2666	21.8102	21.8229	0,0001366680372	0,0001520218939	30	O95786	DDX58	DDX58_HUMAN	Antiviral innate immune response receptor RIG-I	0.0141811	0.0243082	+	0.12199	0.0455869	0.0635858		0.122153	0.0012802	0.00222412	+	-0.622382	8.93678e-07	3.40967e-06	+	-2.24447
21.9187	21.9084	21.8517	21.8421	22.5913	22.5856	22.5767	22.6523	22.7231	22.8624	22.7183	22.76	23.331	23.5033	23.5219	23.533	23.4766	23.2335	23.4114	23.3774	0,0001366680372	0,0001520218939	14	O95793	STAU1	STAU1_HUMAN	Double-stranded RNA-binding protein Staufen homolog 1	1.44197e-07	6.40872e-06	+	0.721221	4.55861e-07	8.52442e-06	+	0.885724	7.45532e-08	1.78137e-06	+	1.59207	1.63071e-07	9.61954e-07	+	1.49448
21.4829	21.2618	21.5058	21.4636	22.2415	22.2018	22.1566	22.1198	22.4155	22.2413	22.3783	22.4656	23.2792	23.4077	23.3704	23.5083	23.2633	23.3633	23.3434	23.2678	0,0001366680372	0,0001520218939	10	O95801	TTC4	TTC4_HUMAN	Tetratricopeptide repeat protein 4	1.9463e-05	0.000129325	+	0.751375	1.39904e-05	7.88854e-05	+	0.946618	1.82734e-07	2.85836e-06	+	1.96288	8.36359e-08	6.11563e-07	+	1.8809
20.7934	20.9796	20.8955	20.75	20.9723	21.0428	21.1728	20.8517	21.063	20.9705	20.6113	21.2239	21.7841	22.0966	22.1566	21.97	22.2314	22.1537	22.24	22.2195	0,0001366680372	0,0001520218939	8	O95816	BAG2	BAG2_HUMAN	BAG family molecular chaperone regulator 2	0.116411	0.154702		0.155285	0.450661	0.495141		0.112578	2.23427e-05	7.7723e-05	+	1.1472	2.99503e-07	1.51073e-06	+	1.35655
21.3164	21.2642	21.1601	21.2017	19.997	20.0118	19.6348	20.0415	19.455	19.9336	19.711	19.414	20.6847	20.5983	20.4444	20.711	21.3815	21.4381	21.6514	21.5821	0,0001366680372	0,0001520218939	12	O95817	BAG3	BAG3_HUMAN	BAG family molecular chaperone regulator 3	1.33736e-05	9.85519e-05	+	-1.31432	1.41875e-05	7.94567e-05	+	-1.6072	0.000102697	0.000260097	+	-0.625951	0.00804814	0.0101698	+	0.277691
21.6132	21.4449	21.8506	21.8085	22.0082	22.1556	22.111	21.9742	22.1476	22.2131	22.2032	22.1007	21.8863	21.9554	22.0283	21.9696	21.6879	21.6061	21.7878	21.7509	0,0001366680372	0,0001520218939	3	O95819	MAP4K4	M4K4_HUMAN	Mitogen-activated protein kinase kinase kinase kinase 4	0.0098514	0.0178229	+	0.382941	0.00244315	0.00481806	+	0.48681	0.0288286	0.0373564	+	0.280617	0.786231	0.799411		0.0288725
21.145	21.2018	21.2766	21.4298	21.5686	21.3866	21.3959	21.6417	21.4464	21.4375	21.6835	21.6444	21.0276	20.7327	20.5888	20.5563	19.9031	19.7567	19.9714	20.0429	0,0001366680372	0,0001520218939	7	O95822	MLYCD	DCMC_HUMAN	Malonyl-CoA decarboxylase, mitochondrial	0.0378948	0.0575354		0.234898	0.0176354	0.0273911	+	0.28965	0.00491287	0.00740781	+	-0.536953	4.56488e-06	1.24332e-05	+	-1.34479
22.1095	22.145	22.1239	22.1918	21.8125	21.9287	22.1199	21.9299	22.314	22.1276	22.2001	22.2298	22.1498	22.1562	22.284	22.1195	21.9232	21.9469	22.0446	22.0468	0,0001366680372	0,0001520218939	9	O95825	CRYZL1	QORL1_HUMAN	Quinone oxidoreductase-like protein 1	0.0257317	0.0410164	+	-0.19484	0.127257	0.158896		0.0752697	0.4244	0.457882		0.0348001	0.00623648	0.00798756	+	-0.152191
24.6921	24.7649	24.6621	24.682	24.3093	24.3769	24.4718	24.3273	24.3766	24.2897	24.3656	24.349	24.2388	24.2677	24.1938	24.1083	24.2241	24.2345	24.0817	24.0601	0,0001366680372	0,0001520218939	18	O95831	AIFM1	AIFM1_HUMAN	Apoptosis-inducing factor 1, mitochondrial	0.000252774	0.00090075	+	-0.328987	2.04345e-05	0.000103396	+	-0.355031	1.99654e-05	7.15037e-05	+	-0.498127	3.82396e-05	7.6625e-05	+	-0.550164
24.0753	24.1207	24.0976	24.1602	23.7256	23.7098	23.761	23.7346	23.7133	23.6439	23.7355	23.7069	23.4573	23.4299	23.4441	23.2811	23.2189	23.2094	23.126	23.0506	0,0001366680372	0,0001520218939	18	O95834	EML2	EMAL2_HUMAN	Echinoderm microtubule-associated protein-like 2	1.85065e-06	2.6227e-05	+	-0.380674	4.61786e-06	3.5466e-05	+	-0.413528	4.03266e-06	2.164e-05	+	-0.710315	5.54859e-07	2.39075e-06	+	-0.962191
24.2128	24.1293	24.1388	24.1853	23.7741	23.7161	23.696	23.6591	23.8665	23.8911	23.8827	23.8945	23.7994	23.7945	23.7994	23.7264	23.6799	23.6816	23.6632	23.6508	0,0001366680372	0,0001520218939	10	O95861	BPNT1	BPNT1_HUMAN	3'(2'),5'-bisphosphate nucleotidase 1	6.31655e-06	5.90585e-05	+	-0.455209	9.39261e-06	5.89342e-05	+	-0.282835	6.62333e-06	3.11481e-05	+	-0.386601	3.69142e-07	1.76227e-06	+	-0.497663
22.2259	21.673	21.8566	22.1677	22.8853	22.799	22.6749	22.7426	23.1566	23.2706	22.8328	23.3655	22.2091	22.0066	22.3399	21.9219	21.3316	21.4474	21.1116	21.355	0,0001366680372	0,0001520218939	9	O95870	ABHD16A	ABHGA_HUMAN	Phosphatidylserine lipase ABHD16A	0.00120067	0.00308286	+	0.794695	0.000525672	0.00133635	+	1.17558	0.424151	0.457723		0.138583	0.00411712	0.00541209	+	-0.669362
22.4907	22.9859	22.79	22.5539	22.8275	22.6834	23.2481	22.7958	23.5358	23.0913	23.3138	23.1926	22.9282	22.4742	22.2805	22.6009	22.3482	22.5328	22.281	22.4492	0,0001366680372	0,0001520218939	3	O95881	TXNDC12	TXD12_HUMAN	Thioredoxin domain-containing protein 12	0.316413	0.372469		0.183559	0.00804267	0.0136624	+	0.578243	0.477874	0.511151		-0.134152	0.0539316	0.0619748		-0.302297
19.2641	18.9864	18.6859	18.4881	20.4252	20.5031	20.2993	20.6295	20.5376	20.664	20.4371	20.6003	21.4414	21.4063	21.3622	21.5215	21.0234	21.0427	21.0442	21.11	0,0001366680372	0,0001520218939	13	O95905	ECD	ECD_HUMAN	Protein ecdysoneless homolog	0.000123365	0.000513768	+	1.60817	7.19275e-05	0.000266555	+	1.70361	5.87104e-06	2.8576e-05	+	2.57674	1.3727e-05	3.16328e-05	+	2.19897
22.7598	22.5781	22.6247	22.6454	22.7143	22.4961	22.3548	22.7613	22.4037	22.704	22.3971	22.4739	22.8273	22.713	22.6244	22.7093	21.8952	22.1751	22.0266	22.1204	0,0001366680372	0,0001520218939	5	O95926	SYF2	SYF2_HUMAN	Pre-mRNA-splicing factor SYF2	0.518793	0.57199		-0.0703597	0.102073	0.129883		-0.157356	0.286062	0.317467		0.0664721	0.000171078	0.000285392	+	-0.597672
19.582	19.0381	19.498	19.1507	19.6964	19.4721	19.6268	19.7049	19.1595	19.2055	19.4592	19.5362	20.0848	20.2806	20.1532	20.3101	20.2294	20.2279	20.3144	20.2718	0,0001366680372	0,0001520218939	6	O95983	MBD3	MBD3_HUMAN	Methyl-CpG-binding domain protein 3	0.0738916	0.102848		0.307817	0.891832	0.906003		0.0228667	0.000769327	0.00141622	+	0.889925	0.000399653	0.00062196	+	0.943651
20.3402	20.2336	20.4244	20.5903	20.5397	20.2767	20.267	20.3804	20.2134	20.5104	20.6121	20.2474	20.764	20.6049	20.6821	20.5954	20.3683	20.4352	20.3948	20.227	0,0001366680372	0,0001520218939	6	O95985	TOP3B	TOP3B_HUMAN	DNA topoisomerase 3-beta-1	0.762233	0.795879		-0.0311575	0.992069	0.992908		-0.00128031	0.0207279	0.0275305	+	0.264464	0.658788	0.677255		-0.0407891
20.9196	21.4188	21.0643	20.9309	20.7416	21.0966	21.529	21.2801	21.5332	21.0253	21.5711	21.2906	21.4937	21.4035	21.0247	21.0504	21.3393	21.2872	21.2734	21.4412	0,0001366680372	0,0001520218939	5	O95999	BCL10	BCL10_HUMAN	B-cell lymphoma/leukemia 10	0.712179	0.75074		0.0783829	0.164982	0.200392		0.271633	0.377131	0.411582		0.159633	0.0856973	0.0968547		0.251859
23.4497	23.5479	23.4726	23.452	23.4908	23.5647	23.623	23.5595	23.4503	23.5553	23.2098	23.439	23.2943	23.3017	23.2402	23.0824	22.7585	22.6517	22.6481	22.5493	0,0001366680372	0,0001520218939	12	O96000	NDUFB10	NDUBA_HUMAN	NADH dehydrogenase [ubiquinone] 1 beta subcomplex subunit 10	0.068096	0.0958817		0.0789433	0.414342	0.459938		-0.066956	0.00415961	0.00637483	+	-0.250918	2.58596e-06	7.81737e-06	+	-0.828659
22.2281	22.1681	22.3344	22.3712	23.369	23.3868	23.6344	23.454	23.7694	23.7251	23.6597	23.6934	23.5439	23.4539	23.4888	23.3536	22.7561	22.8674	22.7177	22.8819	0,0001366680372	0,0001520218939	7	O96005	CLPTM1	CLPT1_HUMAN	Cleft lip and palate transmembrane protein 1	4.61937e-06	4.91107e-05	+	1.18559	1.55732e-07	4.9118e-06	+	1.43646	1.28717e-06	9.47396e-06	+	1.18458	0.000140842	0.000241458	+	0.530327
24.5746	24.4291	24.4092	24.4732	24.9571	24.8957	25.1514	24.9511	25.0788	24.9374	25.0916	25.1925	25.4381	25.7004	25.7475	25.6807	25.6861	25.6375	25.7658	25.6794	0,0001366680372	0,0001520218939	4	O96008	TOMM40	TOM40_HUMAN	Mitochondrial import receptor subunit TOM40 homolog	0.000247583	0.000885349	+	0.517309	8.17554e-05	0.000293799	+	0.603539	5.735e-06	2.81164e-05	+	1.17015	1.78931e-07	1.03235e-06	+	1.22067
20.8179	20.9149	21.4429	21.2543	21.3617	21.548	21.4633	21.4676	21.6038	21.4984	21.7171	21.6691	21.1262	21.0905	20.6915	20.8588	20.6962	20.3852	20.7086	20.6258	0,0001366680372	0,0001520218939	4	O96011	PEX11B	PX11B_HUMAN	Peroxisomal membrane protein 11B	0.0578389	0.0832944		0.35266	0.0152803	0.024097	+	0.514622	0.388037	0.422315		-0.165737	0.0219452	0.0264315	+	-0.503537
19.1777	19.1691	19.1321	19.2087	19.5018	19.3499	19.6134	19.2983	19.2534	19.8015	19.5322	19.7912	20.0612	19.7552	19.7627	19.937	20.2596	20.2984	20.388	20.2265	0,0001366680372	0,0001520218939	7	O96013	PAK4	PAK4_HUMAN	Serine/threonine-protein kinase PAK 4	0.0106617	0.0190414	+	0.268974	0.0177847	0.0275957	+	0.422701	8.39601e-05	0.000222032	+	0.707166	1.04642e-07	7.18676e-07	+	1.12124
21.3949	21.4992	21.5302	21.4138	21.8092	21.723	21.4751	21.6053	21.4981	21.2265	21.6405	21.5187	21.1815	20.9171	20.8871	21.2449	21.2184	20.9436	21.1248	21.1564	0,0001366680372	0,0001520218939	3	O96017	CHEK2	CHK2_HUMAN	Serine/threonine-protein kinase Chk2	0.0510053	0.0746154		0.193625	0.906565	0.918407		0.0114164	0.00595835	0.0088008	+	-0.401893	0.00208067	0.00286319	+	-0.348728
24.2107	24.2319	24.2606	24.2356	24.0742	24.1159	24.1086	24.1139	23.9312	23.9787	23.8463	23.9756	23.9827	24.0335	24.0606	24.0664	24.2117	24.192	24.1577	24.2092	0,0001366680372	0,0001520218939	9	O96019	ACTL6A	ACL6A_HUMAN	Actin-like protein 6A	8.70365e-05	0.000392162	+	-0.131531	8.81523e-05	0.000311929	+	-0.301749	9.41612e-05	0.000243563	+	-0.198896	0.03999	0.0467835	+	-0.0420723
22.601	22.5162	22.5867	22.6632	23.2967	23.0813	23.1173	23.2817	23.4335	23.4491	23.4036	23.3221	23.5327	23.5854	23.5708	23.5113	23.5529	23.4859	23.722	23.751	0,0001366680372	0,0001520218939	3	P00167	CYB5A	CYB5_HUMAN	Cytochrome b5	7.51748e-05	0.000351088	+	0.602474	1.1434e-06	1.40504e-05	+	0.810305	1.47892e-07	2.52532e-06	+	0.95825	6.57461e-06	1.68405e-05	+	1.03618
29.7719	29.7415	29.6533	29.8275	29.4973	29.5462	29.4914	29.4564	29.6767	29.6164	29.6633	29.5296	30.1489	30.1586	30.0921	30.1334	30.693	30.7259	30.7799	30.7083	0,0001366680372	0,0001520218939	20	P00338	LDHA	LDHA_HUMAN	L-lactate dehydrogenase A chain	0.000853655	0.0023563	+	-0.250701	0.0419414	0.0589848		-0.127041	6.49608e-05	0.00017983	+	0.384714	3.5837e-07	1.72127e-06	+	0.978217
24.8437	24.8903	24.7857	24.8422	24.8965	24.9144	24.8243	24.9227	24.775	24.6418	24.7697	24.6351	24.4437	24.3601	24.3407	24.1559	23.9774	24.0368	24.085	23.9442	0,0001366680372	0,0001520218939	11	P00367	GLUD1	DHE3_HUMAN	Glutamate dehydrogenase 1, mitochondrial	0.164863	0.20877		0.0490022	0.022394	0.0338053	+	-0.13505	0.000201891	0.000451179	+	-0.515351	5.93164e-07	2.50097e-06	+	-0.829621
24.841	24.7888	24.7745	24.611	25.1643	25.1559	25.0809	25.1452	25.1837	25.3169	24.4688	25.3425	24.5217	24.6071	24.6521	24.4677	24.2285	24.1975	24.1661	24.2154	0,0001366680372	0,0001520218939	8	P00387	CYB5R3	NB5R3_HUMAN	NADH-cytochrome b5 reductase 3	0.000364899	0.00118894	+	0.38276	0.176973	0.213416		0.324182	0.0252703	0.0330899	+	-0.191684	3.90406e-05	7.80977e-05	+	-0.551941
25.5292	25.7415	25.5914	25.5763	25.1331	25.2199	25.3899	25.2579	25.3241	25.3411	25.2696	25.4181	24.8346	24.8581	24.7968	24.6654	24.2272	24.1568	24.0974	24.1016	0,0001366680372	0,0001520218939	14	P00390	GSR	GSHR_HUMAN	Glutathione reductase, mitochondrial	0.00221495	0.00507455	+	-0.359419	0.0026749	0.00520139	+	-0.271371	1.24826e-05	4.97516e-05	+	-0.820887	1.86582e-07	1.06114e-06	+	-1.46386
26.7363	26.881	26.8102	26.7534	26.8913	26.8482	26.912	26.6009	26.7307	26.7711	26.208	26.9066	25.7961	26.2115	26.1288	25.7245	25.1459	25.1826	24.8773	25.2521	0,0001366680372	0,0001520218939	6	P00403	MT-CO2	COX2_HUMAN	Cytochrome c oxidase subunit 2	0.828685	0.8547		0.0178623	0.402812	0.449565		-0.141145	0.000557142	0.00107235	+	-0.830027	1.36203e-06	4.68636e-06	+	-1.68076
26.4245	26.4235	26.4253	26.335	25.7872	25.8017	25.488	25.5433	25.2193	25.3131	25.0414	25.5955	25.0752	25.3609	25.4382	25.2987	24.8353	24.7892	24.7579	24.8601	0,0001366680372	0,0001520218939	5	P00441	SOD1	SODC_HUMAN	Superoxide dismutase [Cu-Zn]	0.000115161	0.000486017	+	-0.747028	8.14965e-05	0.000293463	+	-1.10977	9.58867e-06	4.09423e-05	+	-1.10883	4.43794e-09	9.81117e-08	+	-1.59148
26.8241	26.7418	26.8235	26.7581	26.334	26.4618	26.3501	26.2181	26.4906	26.5249	26.362	26.6374	26.5386	26.5352	26.3788	26.6159	26.414	26.4484	26.5082	26.5846	0,0001366680372	0,0001520218939	16	P00491	PNP	PNPH_HUMAN	Purine nucleoside phosphorylase	0.000176234	0.000674021	+	-0.445876	0.00344172	0.00646654	+	-0.283147	0.00250874	0.00404621	+	-0.269782	0.000455778	0.000701915	+	-0.298084
25.4258	25.4123	25.4116	25.4972	25.2678	25.2746	25.1904	25.2938	25.1627	25.4044	25.2831	25.3159	25.4203	25.3747	25.4563	25.4511	25.7315	25.7192	25.8024	25.7889	0,0001366680372	0,0001520218939	9	P00492	HPRT1	HPRT_HUMAN	Hypoxanthine-guanine phosphoribosyltransferase	0.00106145	0.00280544	+	-0.180096	0.0361016	0.0516002		-0.145201	0.701955	0.72725		-0.0111203	3.09691e-05	6.35363e-05	+	0.323756
27.0694	27.1011	27.107	27.1198	27.1026	27.06	27.0615	26.9557	26.6918	26.7068	26.8417	26.795	27.0244	27.0841	27.0704	26.9653	27.0786	26.9859	26.9773	27.0167	0,0001366680372	0,0001520218939	23	P00505	GOT2	AATM_HUMAN	Aspartate aminotransferase, mitochondrial	0.151676	0.194571		-0.0543752	9.79853e-05	0.000339362	+	-0.340513	0.0709867	0.0866008		-0.063272	0.0155207	0.0189983	+	-0.0846934
29.4439	29.4773	29.4471	29.4545	29.1638	29.0555	29.1702	29.0473	29.1894	29.1796	29.1447	29.0938	28.9781	28.9676	28.9586	28.8324	29.1458	29.0269	29.1132	28.9913	0,0001366680372	0,0001520218939	17	P00558	PGK1	PGK1_HUMAN	Phosphoglycerate kinase 1	5.44697e-05	0.000276202	+	-0.346506	1.13288e-05	6.75772e-05	+	-0.303803	5.72857e-06	2.81164e-05	+	-0.521511	4.45876e-05	8.76741e-05	+	-0.386373
23.7187	24.1412	25.1349	25.1255	25.3043	25.4091	25.1971	25.146	25.194	25.7663	25.7237	25.2116	23.6657	23.7774	23.9831	23.8147	21.7947	21.3427	20.9765	22.2549	0,0001366680372	0,0001520218939	4	P00738	HP	HPT_HUMAN	Haptoglobin	0.0888063	0.121172		0.734076	0.0518484	0.0712652		0.943824	0.0946716	0.11339		-0.719842	0.000631234	0.000944157	+	-2.93784
25.1088	25.1491	25.1604	25.0914	24.468	24.4811	24.4519	24.525	24.6028	24.8555	24.6379	24.5843	24.0234	23.916	23.8264	23.5603	23.2225	23.3136	23.2841	23.3058	0,0001366680372	0,0001520218939	14	P00813	ADA	ADA_HUMAN	Adenosine deaminase	1.22899e-07	6.04676e-06	+	-0.645907	0.000407963	0.00108728	+	-0.45729	1.32304e-05	5.24229e-05	+	-1.29588	5.64579e-10	3.9866e-08	+	-1.84591
19.5312	20.1826	20.112	20.4467	22.6964	22.5306	22.5609	22.588	24.0528	23.9593	23.958	23.9815	22.1019	22.1876	22.149	21.5839	20.5815	20.7062	20.6769	20.6792	0,0001366680372	0,0001520218939	9	P00918	CA2	CAH2_HUMAN	Carbonic anhydrase 2	1.35278e-05	9.9225e-05	+	2.52586	9.60313e-07	1.25158e-05	+	3.91982	0.000190509	0.000428544	+	1.93748	0.0227196	0.0273224	+	0.592841
22.7981	22.8241	23.0054	22.9236	24.0064	24.1231	24.1367	24.0584	24.7363	25.1009	24.6955	25.0942	23.9723	23.6841	23.9721	23.0679	20.9942	21.0838	21.1449	20.9013	0,0001366680372	0,0001520218939	13	P00973	OAS1	OAS1_HUMAN	2'-5'-oligoadenylate synthase 1	7.25591e-07	1.51223e-05	+	1.19335	2.85971e-06	2.5795e-05	+	2.0189	0.0113662	0.015839	+	0.786307	2.12834e-07	1.16676e-06	+	-1.85676
20.5022	20.6857	21.5022	21.8376	22.2014	22.1298	22.0221	22.0307	22.3147	22.4397	22.9841	22.4019	21.2555	20.9685	21.4341	21.421	20.0416	19.4986	18.9698	19.7945	0,0001366680372	0,0001520218939	8	P01024	C3	CO3_HUMAN	Complement C3	0.0245134	0.0393529	+	0.96408	0.00746425	0.0127854	+	1.40317	0.69766	0.723664		0.137825	0.00760386	0.0096264	+	-1.55576
21.9223	21.7731	22.0274	21.9557	22.8718	22.9776	22.9359	22.967	23.5575	23.5662	23.3198	23.6912	22.626	22.8617	22.9422	22.664	21.7695	21.9223	21.7533	21.9307	0,0001366680372	0,0001520218939	8	P01137	TGFB1	TGFB1_HUMAN	Transforming growth factor beta-1 proprotein	2.3201e-06	3.07462e-05	+	1.01846	2.53567e-06	2.36147e-05	+	1.61403	9.55091e-05	0.00024579	+	0.853879	0.332313	0.353775		-0.0756712
25.4152	25.2834	25.2484	25.2866	24.2816	24.183	24.08	24.2517	23.2622	23.4711	23.4885	23.2971	24.0111	23.8791	23.8088	23.8039	24.1181	24.0761	24.0683	24.0016	0,0001366680372	0,0001520218939	10	P01730	CD4	CD4_HUMAN	T-cell surface glycoprotein CD4	1.29724e-06	2.18619e-05	+	-1.10931	1.37309e-07	4.85572e-06	+	-1.92868	3.76564e-07	4.34518e-06	+	-1.43264	1.28046e-07	8.12773e-07	+	-1.24234
24.3476	24.5053	24.4586	24.427	25.5858	25.783	25.7559	25.9328	25.9498	26.1249	25.4281	26.1307	25.8024	25.8273	25.9289	25.7674	24.7374	24.7752	24.7262	24.7699	0,0001366680372	0,0001520218939	10	P01889	HLA-B	HLAB_HUMAN	HLA class I histocompatibility antigen, B alpha chain	2.70001e-06	3.40633e-05	+	1.32974	0.000124822	0.000413539	+	1.47376	1.09066e-07	2.11689e-06	+	1.39685	0.000105143	0.000186164	+	0.317553
20.7548	21.4388	22.0267	21.6197	24.6356	24.8066	25.1072	24.7024	25.8785	25.6993	25.0634	25.5539	22.8827	23.0947	23.0703	22.3568	20.2896	20.7219	21.853	21.4316	0,0001366680372	0,0001520218939	8	P01903	HLA-DRA	DRA_HUMAN	HLA class II histocompatibility antigen, DR alpha chain	2.2772e-05	0.000144804	+	3.35294	1.35352e-05	7.71506e-05	+	4.08876	0.00454777	0.00690706	+	1.39111	0.413618	0.435528		-0.386004
20.9303	20.9244	21.1075	21.1899	24.4818	24.5984	24.7329	24.5857	25.2205	25.4107	24.2851	25.2615	22.2623	22.5848	22.6534	21.7209	19.7571	19.6374	19.6196	19.7306	0,0001366680372	0,0001520218939	7	P01920	HLA-DQB1	DQB1_HUMAN	HLA class II histocompatibility antigen, DQ beta 1 chain	1.13525e-08	1.6784e-06	+	3.56167	5.25422e-06	3.87796e-05	+	4.00645	0.00127066	0.00221092	+	1.2673	1.77373e-06	5.80327e-06	+	-1.35187
27.5716	27.5978	27.5632	27.5607	27.4398	27.3728	27.4148	27.4512	27.1483	27.2585	26.958	27.0336	27.6924	27.6983	27.7254	27.7521	28.1503	28.1874	28.166	28.1645	0,0001366680372	0,0001520218939	46	P02545	LMNA	LMNA_HUMAN	Prelamin-A/C	0.000210598	0.000781336	+	-0.153685	0.000381764	0.00102913	+	-0.473724	0.000110962	0.00027557	+	0.143711	3.38459e-09	8.38255e-08	+	0.593726
20.7684	20.6054	20.6548	20.4399	20.4059	20.0207	20.1961	20.515	20.3369	20.4323	20.0396	20.3127	19.8371	19.474	19.3754	19.4143	18.7734	18.6138	18.812	19.0203	0,0001366680372	0,0001520218939	5	P02686	MBP	MBP_HUMAN	Myelin basic protein	0.0423365	0.0632841		-0.332695	0.020984	0.0318496	+	-0.336736	0.000130144	0.000313817	+	-1.09196	2.85073e-06	8.47692e-06	+	-1.81229
20.6555	20.9952	20.6154	21.5182	19.2252	19.3367	19.1763	19.6473	20.5511	20.1588	20.6247	20.8009	20.1755	19.5615	19.3926	19.1931	19.6917	18.3359	18.3061	18.4168	0,0001366680372	0,0001520218939	14	P02751	FN1	FINC_HUMAN	Fibronectin	0.000482903	0.00148647	+	-1.59969	0.148943	0.182741		-0.412191	0.00374367	0.00579559	+	-1.3654	0.00124395	0.0017705	+	-2.25842
21.6167	22.1954	23.4611	23.4771	23.7846	23.7346	23.8859	23.7088	24.3223	24.2503	24.4997	24.356	22.8402	22.6884	23.1343	22.6892	20.4017	19.898	19.8399	21.0734	0,0001366680372	0,0001520218939	4	P02765	AHSG	FETUA_HUMAN	Alpha-2-HS-glycoprotein	0.0585819	0.0842404		1.09093	0.0119716	0.0193964	+	1.66948	0.763625	0.784178		0.150471	0.00478257	0.00623143	+	-2.3843
26.2888	26.3589	28.4175	28.6103	29.2376	29.1936	28.9422	28.7587	29.1881	29.6418	30.2166	29.5185	28.0997	28.0351	28.4281	28.376	26.0971	25.8848	25.9347	26.3571	0,0001366680372	0,0001520218939	38	P02768	ALB	ALBU_HUMAN	Albumin	0.0459939	0.0681268		1.61416	0.0159549	0.025024	+	2.22239	0.250271	0.280244		0.815886	0.0802628	0.0910171		-1.35043
21.7024	21.1909	22.4834	22.7188	23.657	23.5872	23.6614	23.5107	23.525	23.6648	24.0441	23.772	22.434	22.5082	22.7071	22.5414	21.0624	21.0239	20.9977	21.0186	0,0001366680372	0,0001520218939	4	P02774	GC	VTDB_HUMAN	Vitamin D-binding protein	0.00428261	0.00886309	+	1.58019	0.0034004	0.00640162	+	1.72757	0.192922	0.220249		0.523776	0.0299669	0.0355233	+	-0.998272
21.8764	22.0919	22.1308	22.2498	25.6399	25.5801	25.6653	25.6264	24.9592	25.0112	24.748	24.9067	25.4555	25.3863	25.4776	25.7312	25.6507	25.6549	25.6811	25.6885	0,0001366680372	0,0001520218939	23	P02786	TFRC	TFR1_HUMAN	Transferrin receptor protein 1	8.84735e-09	1.49489e-06	+	3.54069	1.06353e-07	4.45311e-06	+	2.81905	6.6773e-08	1.65394e-06	+	3.42543	7.3982e-09	1.31802e-07	+	3.58154
21.9328	21.9803	22.2468	22.3462	24.6334	24.6639	24.7483	24.7374	24.0053	24.0449	24.069	24.0637	24.4196	24.4179	24.3854	24.6152	24.6535	24.7598	24.6462	24.7389	0,0001366680372	0,0001520218939	28	P02787	TF	TRFE_HUMAN	Serotransferrin	2.97462e-07	9.77288e-06	+	2.56924	1.4298e-06	1.59162e-05	+	1.91919	8.63495e-07	7.30966e-06	+	2.333	2.99848e-07	1.51073e-06	+	2.57308
20.5186	22.6346	24.3906	24.396	24.9286	24.9049	24.5906	24.5698	24.7368	25.3836	25.574	25.3368	23.7038	23.953	24.2196	24.546	22.1684	22.0728	22.0181	22.3043	0,0001366680372	0,0001520218939	4	P02788	LTF	TRFL_HUMAN	Lactotransferrin	0.105465	0.141516		1.76356	0.0517073	0.0710919		2.27289	0.277399	0.308795		1.12065	0.395679	0.417847		-0.844016
22.3074	22.3155	23.4285	23.4523	22.8876	22.8391	22.8255	22.7102	22.9931	23.2998	23.5444	23.0084	21.7588	21.6684	22.2315	21.8896	20.7553	19.9708	19.9779	20.6883	0,0001366680372	0,0001520218939	5	P02790	HPX	HEMO_HUMAN	Hemopexin	0.860174	0.880459		-0.0603266	0.376624	0.422931		0.335531	0.0296792	0.0383955	+	-0.988842	0.000650858	0.000969524	+	-2.52784
24.2504	24.3531	24.5649	24.2746	26.9313	26.8572	27.1669	27.1219	28.0891	28.2366	27.7657	27.7839	25.006	24.9639	25.1951	24.7644	24.4585	24.3994	24.504	24.4387	0,0001366680372	0,0001520218939	9	P02792	FTL	FRIL_HUMAN	Ferritin light chain	2.24894e-07	7.93257e-06	+	2.65858	1.91795e-07	5.46616e-06	+	3.6081	0.0015594	0.00265187	+	0.621583	0.276623	0.29669		0.0894132
25.5649	25.4489	25.598	25.4015	27.3778	27.2438	27.467	27.5404	28.6906	28.9756	28.4761	28.3745	25.4056	25.4278	25.6938	25.231	24.7305	24.6298	24.8278	24.7022	0,0001366680372	0,0001520218939	13	P02794	FTH1	FRIH_HUMAN	Ferritin heavy chain	3.36099e-07	1.01095e-05	+	1.90394	5.48164e-07	9.19632e-06	+	3.12587	0.570604	0.602438		-0.0637455	1.54804e-05	3.47592e-05	+	-0.78072
20.8127	21.0972	21.1866	21.1436	21.0674	20.9812	21.103	21.1321	20.8844	20.9471	20.9914	20.9059	20.7505	20.5785	20.5204	20.4486	20.2915	19.8297	19.8987	19.9956	0,0001366680372	0,0001520218939	3	P03915	MT-ND5	NU5M_HUMAN	NADH-ubiquinone oxidoreductase chain 5	0.907978	0.922406		0.0109153	0.195071	0.232767		-0.127841	0.00380254	0.00587518	+	-0.485513	0.000204999	0.000337927	+	-1.05616
26.4139	26.4556	26.5019	26.5103	26.8874	26.8134	26.7171	26.9187	27.2384	27.4349	27.0919	27.2222	25.8662	25.8506	25.819	25.4214	24.8067	24.8564	24.7642	24.7521	0,0001366680372	0,0001520218939	21	P04040	CAT	CATA_HUMAN	Catalase	0.000346541	0.00114186	+	0.36374	4.46426e-05	0.000186576	+	0.776473	0.00052657	0.00102015	+	-0.731082	3.59591e-09	8.63565e-08	+	-1.67556
21.5343	21.2588	21.3001	21.4869	22.4354	22.4981	22.7136	22.5223	23.3872	23.6005	23.1	23.264	22.3406	22.387	22.5095	22.3541	21.2574	21.4765	21.1853	21.1684	0,0001366680372	0,0001520218939	7	P04062	GBA	GLCM_HUMAN	Lysosomal acid glucosylceramidase	1.48837e-05	0.000106689	+	1.14732	4.58219e-06	3.53721e-05	+	1.9429	1.37093e-05	5.36573e-05	+	1.00279	0.256503	0.27605		-0.12312
22.4068	22.4209	22.4532	22.3987	23.9251	23.7937	24.0434	23.9611	24.4359	24.2833	24.0953	24.101	21.9839	21.8626	21.9953	21.9132	20.9802	20.7253	20.576	21.2312	0,0001366680372	0,0001520218939	5	P04066	FUCA1	FUCO_HUMAN	Tissue alpha-L-fucosidase	1.28173e-07	6.06385e-06	+	1.5109	5.90117e-07	9.42351e-06	+	1.80895	7.05008e-06	3.26359e-05	+	-0.481194	4.03838e-05	8.04445e-05	+	-1.54176
28.2395	28.212	28.1531	28.2055	27.994	27.9721	27.7919	27.9562	28.1677	28.1481	28.0213	28.168	28.4751	28.2756	28.1836	28.2186	28.853	28.7569	28.8829	28.8181	0,0001366680372	0,0001520218939	18	P04075	ALDOA	ALDOA_HUMAN	Fructose-bisphosphate aldolase A	0.00148315	0.00366795	+	-0.273973	0.102908	0.130758		-0.0762377	0.251502	0.281489		0.0857105	1.28404e-06	4.49869e-06	+	0.625205
27.6001	27.8309	27.8515	27.7304	27.1182	27.1683	27.2099	27.2583	27.3957	27.6764	27.5007	27.3222	26.7363	26.5131	26.3099	26.1718	25.6811	25.8277	25.7391	25.6734	0,0001366680372	0,0001520218939	7	P04080	CSTB	CYTB_HUMAN	Cystatin-B	0.000125951	0.000521323	+	-0.564575	0.0268791	0.039601	+	-0.279503	6.8051e-05	0.000186963	+	-1.32044	9.25903e-08	6.65721e-07	+	-2.02288
29.3555	29.3372	29.3843	29.3803	28.8832	28.7548	28.8797	28.7213	28.8887	28.8361	28.8272	28.8224	28.2206	28.0875	28.0294	27.8971	26.8992	26.9127	26.8766	26.8598	0,0001366680372	0,0001520218939	19	P04083	ANXA1	ANXA1_HUMAN	Annexin A1	1.41007e-05	0.000102474	+	-0.554545	1.50262e-07	4.9118e-06	+	-0.520696	1.29129e-06	9.47396e-06	+	-1.30568	5.13356e-12	4.85738e-09	+	-2.47722
21.4492	21.49	21.6138	21.724	21.9041	21.8207	21.9592	21.9454	21.9006	22.122	22.2218	21.8992	21.3013	21.2623	21.2212	21.039	20.6946	20.4184	20.6009	20.456	0,0001366680372	0,0001520218939	7	P04150	NR3C1	GCR_HUMAN	Glucocorticoid receptor	0.002849	0.00627203	+	0.338121	0.00384799	0.00713915	+	0.466669	0.0052827	0.00790401	+	-0.363296	2.62943e-05	5.49948e-05	+	-1.02676
20.4349	20.4611	20.439	20.2462	21.1045	21.3877	21.3246	21.1385	20.893	20.6672	20.5113	21.0208	20.2772	20.4594	20.2948	20.5259	19.7224	19.7162	19.7224	19.7278	0,0001366680372	0,0001520218939	4	P04156	PRNP	PRIO_HUMAN	Major prion protein	6.246e-05	0.000304234	+	0.843513	0.0228477	0.0343806	+	0.377801	0.942182	0.94759		-0.0059824	1.05162e-05	2.49508e-05	+	-0.673091
26.1022	25.9948	26.0023	26.0693	27.0349	26.8976	26.9707	27.0496	27.8182	28.23	27.6314	27.7071	26.23	26.0118	26.0078	25.7835	25.1204	25.018	25.092	25.1241	0,0001366680372	0,0001520218939	11	P04179	SOD2	SODM_HUMAN	Superoxide dismutase [Mn], mitochondrial	6.1197e-07	1.36231e-05	+	0.946045	1.12918e-05	6.74514e-05	+	1.80453	0.733272	0.755633		-0.033855	1.87149e-07	1.06291e-06	+	-0.953534
21.5654	21.7353	21.1953	21.6074	23.2909	23.1386	22.9868	23.4267	23.0749	23.0434	22.8148	23.0855	24.2287	24.1215	24.0663	24.4274	24.4798	24.6061	24.5343	24.5522	0,0001366680372	0,0001520218939	9	P04181	OAT	OAT_HUMAN	Ornithine aminotransferase, mitochondrial	2.96845e-05	0.000176594	+	1.68489	3.07398e-05	0.000142299	+	1.47879	1.33664e-06	9.72871e-06	+	2.6851	2.46127e-07	1.29814e-06	+	3.01724
24.5416	24.4294	24.6899	24.618	26.1294	26.0737	26.0492	26.0601	26.473	26.839	26.6392	26.4898	25.5061	25.2231	25.084	24.8128	23.8309	23.7947	23.6105	23.5629	0,0001366680372	0,0001520218939	5	P04233	CD74	HG2A_HUMAN	HLA class II histocompatibility antigen gamma chain	2.24066e-07	7.93257e-06	+	1.50837	9.86283e-07	1.26796e-05	+	2.0405	0.0090476	0.012858	+	0.586779	5.66978e-05	0.000107899	+	-0.869998
23.9217	23.8599	23.9027	23.7283	22.8582	22.9905	22.8945	22.7741	22.1169	22.1786	21.5202	22.3602	22.6794	23.1375	23.2289	23.0551	22.5787	22.6427	22.4326	22.6101	0,0001366680372	0,0001520218939	5	P04234	CD3D	CD3D_HUMAN	T-cell surface glycoprotein CD3 delta chain	4.42921e-06	4.79164e-05	+	-0.973795	7.03914e-05	0.000262429	+	-1.80916	0.000654141	0.00122759	+	-0.827929	9.46647e-07	3.57429e-06	+	-1.2871
22.1384	21.2401	21.5554	22.2606	22.9677	21.9896	21.8892	21.4237	23.1476	23.4968	23.5319	24.0056	23.0569	19.9613	21.4526	21.1255	20.4762	20.3438	20.8754	20.1689	0,0001366680372	0,0001520218939	13	P04264	KRT1	K2C1_HUMAN	Keratin, type II cytoskeletal 1	0.530793	0.584131		0.268913	0.00110785	0.00248401	+	1.74685	0.579699	0.610814		-0.399563	0.00337855	0.00449997	+	-1.33256
30.6108	30.6236	30.6737	30.5372	30.3837	30.4489	30.4101	30.4397	30.4046	30.3756	30.2984	30.4075	30.4486	30.4131	30.5412	30.3319	30.6079	30.4472	30.5231	30.39	0,0001366680372	0,0001520218939	17	P04406	GAPDH	G3P_HUMAN	Glyceraldehyde-3-phosphate dehydrogenase	0.000973899	0.00261791	+	-0.190725	0.000735373	0.00177231	+	-0.239791	0.0139177	0.0191187	+	-0.177588	0.0733491	0.0835576		-0.119267
21.8965	21.6635	21.8609	21.957	22.4053	22.3788	22.4062	22.3993	22.9401	23.0204	22.9074	22.9302	21.7915	21.7608	21.7194	21.4582	21.5375	21.5902	21.4842	21.4766	0,0001366680372	0,0001520218939	6	P04424	ASL	ARLY_HUMAN	Argininosuccinate lyase	0.000130389	0.000533164	+	0.552926	3.48523e-06	2.94073e-05	+	1.10505	0.153595	0.177623		-0.161974	0.00337087	0.00449101	+	-0.322362
23.7181	23.8442	23.8114	23.6458	24.8581	24.9502	24.9081	24.9013	25.0652	25.2115	24.1777	25.2505	24.8967	25.2668	25.2563	25.0724	24.5242	24.6064	24.393	24.5507	0,0001366680372	0,0001520218939	3	P04439	HLA-A	HLAA_HUMAN	HLA class I histocompatibility antigen, A alpha chain	3.89443e-07	1.08545e-05	+	1.14956	0.00383682	0.00712681	+	1.17134	8.72524e-06	3.80363e-05	+	1.36819	2.07694e-05	4.49839e-05	+	0.763729
21.4641	21.6813	22.0042	21.9141	24.9353	25.1132	25.2664	25.4342	25.8633	26.3111	25.5579	25.8256	22.4917	22.7512	22.3497	22.0141	20.4987	20.5867	20.4228	20.3176	0,0001366680372	0,0001520218939	6	P04440	HLA-DPB1	DPB1_HUMAN	HLA class II histocompatibility antigen, DP beta 1 chain	7.22514e-07	1.51223e-05	+	3.42138	7.93245e-07	1.12753e-05	+	4.12357	0.0175368	0.02353	+	0.635762	6.66444e-05	0.000124475	+	-1.30947
26.6499	26.7958	26.7417	26.7324	26.1992	26.3213	26.5354	26.3817	26.4502	26.5527	26.4656	26.5254	25.8891	25.7881	25.821	25.5736	24.8259	24.9047	24.7733	24.7432	0,0001366680372	0,0001520218939	9	P04632	CAPNS1	CPNS1_HUMAN	Calpain small subunit 1	0.00279505	0.00617339	+	-0.37054	0.000979344	0.00224263	+	-0.231445	1.32421e-05	5.24253e-05	+	-0.961963	1.3508e-08	1.91912e-07	+	-1.91817
22.539	22.6411	22.9794	22.6979	24.7748	24.7433	24.9243	24.7866	26.071	26.2332	25.7447	25.9899	24.2299	24.2818	24.3314	23.6851	22.4022	22.6047	22.286	22.3152	0,0001366680372	0,0001520218939	8	P04792	HSPB1	HSPB1_HUMAN	Heat shock protein beta-1	8.93035e-07	1.68325e-05	+	2.09289	3.65443e-07	7.44184e-06	+	3.29533	0.000205442	0.000457816	+	1.41768	0.0388291	0.0454817	+	-0.312316
25.4078	25.5639	25.5305	25.4527	25.8541	25.8825	26.0729	25.8953	26.1535	26.0162	26.0223	25.9922	25.8073	25.8304	25.7969	25.6739	25.5763	25.4562	25.3872	25.3972	0,0001366680372	0,0001520218939	31	P04843	RPN1	RPN1_HUMAN	Dolichyl-diphosphooligosaccharide--protein glycosyltransferase subunit 1	0.000375057	0.00121368	+	0.437475	3.46154e-05	0.000155081	+	0.557321	0.00118911	0.00208978	+	0.288381	0.561882	0.582953		-0.0344963
25.2051	25.0708	25.0931	25.1382	25.5349	25.534	25.511	25.4411	25.6079	25.6521	25.5535	25.5591	25.2203	25.2363	25.182	25.0709	24.8111	24.8657	24.8073	24.825	0,0001366680372	0,0001520218939	15	P04844	RPN2	RPN2_HUMAN	Dolichyl-diphosphooligosaccharide--protein glycosyltransferase subunit 2	5.06324e-05	0.000261508	+	0.378447	1.67939e-05	8.99794e-05	+	0.466342	0.32906	0.36238		0.0505643	9.21724e-05	0.000165868	+	-0.299508
25.3841	25.3653	25.2572	25.3956	25.1362	25.0534	25.0051	25.1678	25.284	25.3637	25.2377	25.198	24.5039	24.198	24.2568	23.9727	23.8166	23.8984	23.8914	23.7265	0,0001366680372	0,0001520218939	13	P04899	GNAI2	GNAI2_HUMAN	Guanine nucleotide-binding protein G(i) subunit alpha-2	0.00182393	0.00436029	+	-0.259916	0.145601	0.178966		-0.0797071	6.36644e-05	0.00017707	+	-1.11773	9.7256e-08	6.81146e-07	+	-1.51734
19.2046	19.3161	19.3048	19.0741	19.1489	19.3345	19.0434	19.3155	19.5564	19.8228	19.4032	19.5997	19.2814	19.4528	19.2865	19.5602	18.7304	18.8579	19.0212	18.7808	0,0001366680372	0,0001520218939	6	P04920	SLC4A2	B3A2_HUMAN	Anion exchange protein 2	0.877732	0.895912		-0.0143566	0.0115276	0.018767	+	0.370645	0.101414	0.120732		0.170322	0.00433352	0.00567605	+	-0.377304
24.1716	24.2297	24.1538	24.1831	24.4325	24.4406	24.4459	24.4233	24.507	24.517	24.4582	24.4134	24.8744	24.7653	24.814	24.94	24.9874	24.9531	24.9443	24.9317	0,0001366680372	0,0001520218939	19	P05023	ATP1A1	AT1A1_HUMAN	Sodium/potassium-transporting ATPase subunit alpha-1	5.94927e-06	5.71293e-05	+	0.251021	5.73838e-05	0.000226424	+	0.289364	3.59555e-06	2.00451e-05	+	0.663876	2.1451e-08	2.53352e-07	+	0.769567
22.777	23.1129	23.2867	23.435	25.127	25.2003	25.2887	25.1375	25.9443	26.1167	25.5971	25.8784	23.3717	23.4075	23.2797	22.6287	20.9988	20.9135	20.6796	20.6097	0,0001366680372	0,0001520218939	12	P05091	ALDH2	ALDH2_HUMAN	Aldehyde dehydrogenase, mitochondrial	8.60464e-06	7.1544e-05	+	2.03549	4.85385e-06	3.68596e-05	+	2.73123	0.937194	0.943576		0.019012	8.62451e-06	2.11632e-05	+	-2.35249
26.1394	26.105	26.1396	26.1263	26.3935	26.318	26.3983	26.3008	27.2194	27.2732	27.1259	27.0374	25.8509	25.6886	25.7485	25.3972	24.9234	24.9436	24.9224	24.7524	0,0001366680372	0,0001520218939	33	P05107	ITGB2	ITB2_HUMAN	Integrin beta-2	0.000146075	0.000584672	+	0.225084	1.11442e-06	1.37659e-05	+	1.03635	0.00342423	0.00534654	+	-0.456275	1.56794e-07	9.34246e-07	+	-1.24215
23.4631	23.6513	23.5484	23.446	22.6472	22.3174	23.5798	22.704	23.3599	22.9869	23.4077	23.4797	23.0479	23.201	23.1942	22.7614	22.8971	22.7694	22.8149	22.8118	0,0001366680372	0,0001520218939	6	P05114	HMGN1	HMGN1_HUMAN	Non-histone chromosomal protein HMG-14	0.0400132	0.0603451		-0.715094	0.117416	0.14766		-0.21864	0.0056208	0.00834914	+	-0.476076	1.2673e-05	2.95349e-05	+	-0.703896
23.6041	23.5983	23.8324	23.7755	24.2608	24.2287	24.0213	24.4241	24.2764	24.5088	24.5602	24.2334	24.4822	24.134	24.1	24.3424	24.4547	24.4567	24.3767	24.1881	0,0001366680372	0,0001520218939	4	P05141	SLC25A5	ADT2_HUMAN	ADP/ATP translocase 2	0.00200049	0.00468706	+	0.531199	0.000483055	0.00124609	+	0.692154	0.00201755	0.00333277	+	0.562095	0.00025634	0.000415181	+	0.666515
24.691	24.7875	24.668	24.782	25.3933	25.4037	25.1238	25.286	25.7033	26.2552	25.8192	26.0104	25.2276	24.9892	25.2591	24.4939	23.5114	23.6896	23.5323	23.5687	0,0001366680372	0,0001520218939	7	P05161	ISG15	ISG15_HUMAN	Ubiquitin-like protein ISG15	0.00021493	0.000791926	+	0.569623	6.66461e-05	0.000251839	+	1.21494	0.196978	0.224555		0.260335	4.45209e-07	2.03113e-06	+	-1.15658
22.2748	22.4259	22.4569	22.4154	22.3944	22.527	22.4644	22.4723	22.3121	22.3932	22.3184	22.4548	21.7459	21.8058	21.6752	21.5807	20.6999	21.0621	21.0141	21.1203	0,0001366680372	0,0001520218939	13	P05165	PCCA	PCCA_HUMAN	Propionyl-CoA carboxylase alpha chain, mitochondrial	0.194018	0.242062		0.0712957	0.669722	0.705512		-0.0236454	3.43388e-05	0.00010874	+	-0.691357	8.73546e-06	2.13654e-05	+	-1.41917
21.7227	21.9337	21.729	21.8402	21.9589	21.9751	21.8972	21.9186	21.9293	21.8692	21.8056	21.82	21.2327	21.4042	21.1104	20.7716	20.3345	20.4577	20.2958	20.2652	0,0001366680372	0,0001520218939	4	P05166	PCCB	PCCB_HUMAN	Propionyl-CoA carboxylase beta chain, mitochondrial	0.049487	0.0726639		0.131037	0.421592	0.46678		0.0496168	0.00320445	0.00503496	+	-0.676648	5.23881e-07	2.30128e-06	+	-1.4681
26.4272	26.4259	26.3948	26.3977	26.8233	26.8445	26.8473	26.8505	26.8408	26.9059	26.7218	26.9012	27.3761	27.3907	27.3993	27.5041	27.5854	27.5211	27.5258	27.5224	0,0001366680372	0,0001520218939	13	P05198	EIF2S1	IF2A_HUMAN	Eukaryotic translation initiation factor 2 subunit 1	1.60327e-08	2.05001e-06	+	0.429988	6.30139e-05	0.00024246	+	0.43098	5.21318e-08	1.48575e-06	+	1.0061	1.07649e-09	5.41708e-08	+	1.12723
20.3281	20.3822	20.849	20.8962	24.736	24.6663	24.9006	24.7375	25.9982	26.0013	25.7225	25.753	24.7102	24.6884	24.4849	24.6017	24.0025	23.9119	23.945	23.8968	0,0001366680372	0,0001520218939	9	P05362	ICAM1	ICAM1_HUMAN	Intercellular adhesion molecule 1	2.02753e-07	7.73567e-06	+	4.14621	7.13694e-08	3.6701e-06	+	5.25488	2.52728e-07	3.46228e-06	+	4.0074	5.93657e-07	2.50097e-06	+	3.32514
26.5339	26.7963	26.6828	26.7598	26.844	26.9613	27.0244	27.0898	26.756	26.9106	26.6889	27.2425	27.4249	27.6533	27.6087	27.7639	27.3694	27.142	27.3618	27.2862	0,0001366680372	0,0001520218939	3	P05387	RPLP2	RLA2_HUMAN	60S acidic ribosomal protein P2	0.010517	0.018847	+	0.286687	0.181148	0.217847		0.206324	5.61037e-05	0.000159751	+	0.919521	0.000269924	0.0004348	+	0.596656
20.7338	20.6494	20.6569	20.562	20.7294	21.0527	20.8594	21.0739	20.5895	20.7993	20.6554	20.8216	21.6533	21.9062	22.1082	22.1389	21.5869	21.6647	21.6165	21.6988	0,0001366680372	0,0001520218939	5	P05423	POLR3D	RPC4_HUMAN	DNA-directed RNA polymerase III subunit RPC4	0.0206954	0.0339024	+	0.278334	0.357551	0.403056		0.0659407	3.21576e-05	0.000103495	+	1.30112	4.39979e-07	2.01115e-06	+	0.991195
26.0106	25.945	25.9862	25.8911	25.883	25.8216	25.895	25.7055	25.9603	25.7357	25.7336	25.8072	25.6348	25.5394	25.541	25.4328	25.0896	25.0062	24.8653	24.9158	0,0001366680372	0,0001520218939	19	P05455	SSB	LA_HUMAN	Lupus La protein	0.0402557	0.0606528		-0.131966	0.0455893	0.0635858		-0.149022	0.000133919	0.000320308	+	-0.421225	2.13049e-06	6.68519e-06	+	-0.989008
24.9554	24.901	24.8883	24.8692	24.7964	24.7111	24.7212	24.6743	25.0612	24.953	24.9888	25.1634	24.237	24.3188	24.292	24.0058	23.4096	23.4424	23.2805	23.2726	0,0001366680372	0,0001520218939	17	P05556	ITGB1	ITB1_HUMAN	Integrin beta-1	0.00134779	0.00338989	+	-0.177721	0.0326624	0.0470829	+	0.138109	8.37139e-05	0.000221505	+	-0.690031	5.42432e-08	4.59901e-07	+	-1.55217
24.2498	24.4045	24.4308	24.3276	24.06	24.0979	24.4171	24.1269	24.622	24.2587	24.6912	24.7232	24.0458	23.7313	23.7814	23.6147	23.4784	23.367	23.5179	23.4082	0,0001366680372	0,0001520218939	10	P05771	PRKCB	KPCB_HUMAN	Protein kinase C beta type	0.0996258	0.13432		-0.177698	0.102742	0.130595		0.220553	0.00137221	0.00236944	+	-0.559884	2.52685e-06	7.673e-06	+	-0.910346
24.7976	24.7165	24.651	24.6854	23.5752	23.611	23.6645	23.6334	22.8784	22.696	22.474	22.8066	23.4349	23.4053	23.487	23.7622	23.4781	23.547	23.4966	23.6066	0,0001366680372	0,0001520218939	17	P06127	CD5	CD5_HUMAN	T-cell surface glycoprotein CD5	9.32231e-08	5.51298e-06	+	-1.09161	6.90773e-07	1.04917e-05	+	-1.99887	9.80735e-06	4.15208e-05	+	-1.19032	1.45051e-07	8.82625e-07	+	-1.18057
22.9857	22.9897	22.9503	22.9344	23.1152	23.1636	23.0652	23.0811	23.1809	23.2061	22.8561	23.4256	23.1375	23.1024	23.2015	23.1984	23.8861	23.8659	23.8939	23.9722	0,0001366680372	0,0001520218939	9	P06132	UROD	DCUP_HUMAN	Uroporphyrinogen decarboxylase	0.00149612	0.0036981	+	0.141231	0.137839	0.170398		0.202173	0.000411878	0.000824279	+	0.194939	3.7186e-08	3.57408e-07	+	0.939498
23.2876	23.3145	23.1736	23.3753	22.7312	22.7086	22.5629	22.7289	22.1121	21.9794	22.0059	22.1655	22.293	22.1829	22.0879	22.116	22.0768	22.2173	22.1479	22.132	0,0001366680372	0,0001520218939	16	P06239	LCK	LCK_HUMAN	Tyrosine-protein kinase Lck	4.74056e-05	0.000248776	+	-0.604878	9.98389e-07	1.27659e-05	+	-1.22204	1.90445e-06	1.25662e-05	+	-1.11779	5.25809e-07	2.30547e-06	+	-1.14425
24.1182	24.0992	24.0743	24.2026	24	23.9814	23.8454	23.9749	23.6927	23.7969	23.5972	23.6748	23.5358	23.5863	23.6502	23.5063	23.6662	23.8371	23.8078	23.7519	0,0001366680372	0,0001520218939	5	P06241	FYN	FYN_HUMAN	Tyrosine-protein kinase Fyn	0.00852144	0.015748	+	-0.173158	0.000125069	0.000413777	+	-0.433199	1.18187e-05	4.78719e-05	+	-0.553907	0.000260805	0.000421259	+	-0.35785
23.938	24.1885	24.4601	24.5535	27.4981	27.4348	27.4983	27.5496	28.6336	28.6851	28.5769	28.513	26.3129	26.2469	26.227	25.4989	22.9147	22.9358	22.6394	22.5277	0,0001366680372	0,0001520218939	24	P06396	GSN	GELS_HUMAN	Gelsolin	4.73309e-07	1.20806e-05	+	3.2102	9.14473e-08	4.17332e-06	+	4.31716	0.000282095	0.000598406	+	1.78643	0.000112801	0.000198092	+	-1.53062
21.8131	21.5559	21.6581	21.6335	22.2341	22.1708	22.3545	22.3233	22.7337	22.767	22.6877	22.712	22.7021	22.7168	22.6771	22.7864	22.7487	22.7235	22.6205	22.4878	0,0001366680372	0,0001520218939	9	P06400	RB1	RB_HUMAN	Retinoblastoma-associated protein	0.000114631	0.000484648	+	0.605519	1.47615e-06	1.60913e-05	+	1.05995	1.91563e-06	1.26048e-05	+	1.05548	1.82328e-05	4.00887e-05	+	0.979981
22.7749	23.0483	22.7165	22.7565	22.2223	22.248	22.9667	22.3114	22.2102	22.2771	22.3486	22.9411	22.5325	23.5154	23.7494	22.9148	22.7098	22.8411	22.8304	23.0805	0,0001366680372	0,0001520218939	5	P06454	PTMA	PTMA_HUMAN	Prothymosin alpha	0.0918372	0.124779		-0.386936	0.0849889	0.110598		-0.379771	0.264996	0.295683		0.353989	0.715545	0.732419		0.0414429
21.0575	21.4226	21.4301	21.821	22.9668	22.9095	22.8042	23.0101	21.8775	22.2525	21.8486	21.8875	25.0048	25.0431	25.0216	25.1986	25.8418	25.8957	26.0138	25.8379	0,0001366680372	0,0001520218939	12	P06493	CDK1	CDK1_HUMAN	Cyclin-dependent kinase 1	9.37015e-05	0.000416102	+	1.48981	0.0267236	0.0394107	+	0.533683	5.16444e-07	5.0902e-06	+	3.63418	1.46656e-07	8.87252e-07	+	4.4645
28.289	28.3685	28.1824	28.2979	28.5457	28.4067	28.4821	28.4904	28.4774	28.4523	28.5261	28.4541	28.3919	28.206	28.2251	28.0504	27.9598	27.9295	27.8437	27.7952	0,0001366680372	0,0001520218939	20	P06576	ATP5F1B	ATPB_HUMAN	ATP synthase subunit beta, mitochondrial	0.00625901	0.0121209	+	0.19678	0.00373007	0.00693943	+	0.193021	0.438582	0.47179		-0.0660968	0.000300586	0.000478328	+	-0.402379
20.502	22.4819	22.9459	22.3034	25.7332	25.2138	25.4774	25.3355	27.5817	27.3055	27.2013	27.2557	25.022	24.5902	24.8118	24.3144	22.5071	22.1765	22.6757	22.1601	0,0001366680372	0,0001520218939	5	P06702	S100A9	S10A9_HUMAN	Protein S100-A9	0.000829071	0.00230184	+	3.38167	6.79479e-05	0.000255496	+	5.27775	0.00328009	0.00514526	+	2.62629	0.580746	0.601206		0.321549
24.0901	24.2352	24.2455	24.3513	24.3497	24.4708	24.5611	24.4094	24.825	24.9616	24.7444	24.717	23.9414	24.0496	23.9352	23.6083	23.2507	23.3399	23.3219	23.2116	0,0001366680372	0,0001520218939	4	P06703	S100A6	S10A6_HUMAN	Protein S100-A6	0.0211993	0.0346439	+	0.217198	0.000274702	0.000781958	+	0.581476	0.019365	0.0258638	+	-0.346922	4.68271e-06	1.27029e-05	+	-0.949529
24.119	24.0071	23.9775	23.9572	23.8683	23.7925	23.8364	23.9136	23.2089	23.1507	23.2415	23.2942	24.2739	24.0875	24.0141	24.2972	24.074	23.9446	24.0978	24.0445	0,0001366680372	0,0001520218939	13	P06729	CD2	CD2_HUMAN	T-cell surface antigen CD2	0.0103795	0.0186218	+	-0.162539	2.78787e-06	2.53643e-05	+	-0.791393	0.0987418	0.117847		0.152975	0.630217	0.650002		0.0250278
25.6374	25.5643	25.6678	25.6362	26.0153	26.0238	25.8901	25.9392	25.9151	26.0276	25.8924	26.0583	26.3298	26.3723	26.2438	26.4517	26.4678	26.4474	26.4578	26.4568	0,0001366680372	0,0001520218939	5	P06730	EIF4E	IF4E_HUMAN	Eukaryotic translation initiation factor 4E	0.000120376	0.000505323	+	0.340685	0.000297314	0.000838257	+	0.346933	5.7758e-06	2.82286e-05	+	0.723011	2.52713e-08	2.77398e-07	+	0.831039
28.0914	28.186	28.1417	28.3166	28.0724	28.047	27.9769	28.0606	28.5198	28.4341	28.4406	28.3531	28.7932	28.6053	28.5625	28.5139	28.8114	28.8373	28.7916	28.7356	0,0001366680372	0,0001520218939	24	P06733	ENO1	ENOA_HUMAN	Alpha-enolase	0.0336529	0.0516922		-0.144715	0.00518543	0.00923655	+	0.252971	0.00140034	0.00240821	+	0.434774	2.54595e-05	5.36043e-05	+	0.610064
26.7622	26.7938	26.7575	26.7751	26.3543	26.272	26.2298	26.3285	26.7029	26.7903	26.7506	26.6507	26.7418	26.6888	26.5955	26.6425	27.2159	27.1834	27.229	27.1649	0,0001366680372	0,0001520218939	23	P06744	GPI	G6PI_HUMAN	Glucose-6-phosphate isomerase	3.36099e-06	3.90684e-05	+	-0.475999	0.171473	0.207638		-0.0485168	0.0176016	0.0236035	+	-0.104987	2.45115e-07	1.2966e-06	+	0.42616
22.1106	22.0914	21.9983	22.0393	22.0536	21.9564	22.0148	22.0095	21.6976	21.6794	21.8406	21.7789	22.0119	21.902	21.8994	22.0801	22.512	22.4454	22.4107	22.4825	0,0001366680372	0,0001520218939	12	P06746	POLB	DPOLB_HUMAN	DNA polymerase beta	0.163858	0.20761		-0.0513215	0.000468098	0.00121694	+	-0.310791	0.140657	0.163702		-0.0865602	2.06592e-05	4.47726e-05	+	0.402735
27.8489	27.8687	27.9163	27.953	28.0721	27.9521	27.9763	27.9628	27.8317	27.7852	28.0055	27.938	28.6329	28.6803	28.6846	28.6777	28.8286	28.8849	28.8889	28.8952	0,0001366680372	0,0001520218939	13	P06748	NPM1	NPM_HUMAN	Nucleophosmin	0.0406268	0.0609982		0.0941095	0.908313	0.919784		-0.0066371	1.06253e-07	2.09452e-06	+	0.772127	3.75212e-08	3.57889e-07	+	0.977671
28.0877	28.1794	28.1428	28.1362	27.861	27.8387	27.889	27.7834	28.2361	28.0119	28.0034	28.1745	27.7706	27.8557	27.8041	27.7144	27.1974	27.251	27.1253	27.1992	0,0001366680372	0,0001520218939	6	P06753	TPM3	TPM3_HUMAN	Tropomyosin alpha-3 chain	5.69512e-05	0.000284215	+	-0.293478	0.642018	0.679944		-0.0300474	5.89536e-05	0.000166215	+	-0.350281	1.00732e-07	7.01862e-07	+	-0.943304
23.2237	23.1854	23.2304	23.3117	23.684	23.6367	23.7606	23.7144	24.2346	24.0957	24.1694	24.0476	22.9417	22.8945	22.8463	22.5928	22.0116	22.1807	22.0155	21.997	0,0001366680372	0,0001520218939	14	P06865	HEXA	HEXA_HUMAN	Beta-hexosaminidase subunit alpha	1.68004e-05	0.000116033	+	0.461109	1.67562e-06	1.73044e-05	+	0.89902	0.0022291	0.00364027	+	-0.418978	4.05521e-07	1.8827e-06	+	-1.18661
25.5733	25.0705	24.774	25.7591	25.8116	24.6265	24.5473	25.1544	25.7171	25.2148	26.741	25.7263	25.5892	24.1667	24.3398	23.4125	24.419	24.6333	24.2605	24.2707	0,0001366680372	0,0001520218939	3	P07108	DBI	ACBP_HUMAN	Acyl-CoA-binding protein	0.508985	0.56275		-0.259263	0.206298	0.244737		0.555551	0.119234	0.140427		-0.917177	0.0100314	0.0125319	+	-0.898356
30.1812	30.1141	30.0222	30.1652	29.4368	29.4127	29.3415	29.3345	29.1224	29.0463	29.2165	29.1589	29.6203	29.6102	29.6608	29.5717	29.7753	29.7764	29.7996	29.7658	0,0001366680372	0,0001520218939	15	P07195	LDHB	LDHB_HUMAN	L-lactate dehydrogenase B chain	2.83888e-06	3.52512e-05	+	-0.739303	1.18179e-06	1.4336e-05	+	-0.984625	1.5636e-05	5.93692e-05	+	-0.504949	8.51182e-05	0.000154467	+	-0.341407
22.8059	22.7227	22.6804	22.7953	22.9962	22.8885	22.7044	22.8831	22.4171	22.6479	22.4734	22.6066	22.4485	22.4186	22.4397	22.1883	21.6616	21.893	22.0085	21.8326	0,0001366680372	0,0001520218939	5	P07199	CENPB	CENPB_HUMAN	Major centromere autoantigen B	0.133603	0.173981		0.116977	0.0135157	0.0216022	+	-0.214812	0.00155791	0.00265089	+	-0.377302	2.56272e-05	5.38615e-05	+	-0.902131
25.7118	25.8039	25.8357	25.7889	26.0487	26.2181	26.1998	26.1105	26.6151	26.7213	26.3383	26.6148	25.293	25.3582	25.2262	25.0109	23.8228	23.8609	23.8499	23.9285	0,0001366680372	0,0001520218939	11	P07203	GPX1	GPX1_HUMAN	Glutathione peroxidase 1	0.000278384	0.000971265	+	0.359213	9.59993e-05	0.000333216	+	0.787335	0.000406626	0.000815492	+	-0.562966	2.30172e-09	7.21316e-08	+	-1.91951
25.4504	25.5661	25.5063	25.4606	26.1545	26.1872	26.298	26.1055	26.8069	26.632	26.7261	26.7203	26.0916	26.1316	26.0569	25.9562	25.762	25.7977	25.6917	25.6942	0,0001366680372	0,0001520218939	25	P07237	P4HB	PDIA1_HUMAN	Protein disulfide-isomerase	7.61221e-06	6.57345e-05	+	0.69043	1.4998e-07	4.9118e-06	+	1.22545	1.77917e-05	6.57407e-05	+	0.563214	0.000642607	0.000958743	+	0.240554
25.4673	25.7313	25.5674	25.6007	24.9596	24.8969	25.2415	24.9565	24.679	24.6463	24.636	24.7112	24.2906	24.1096	24.3272	23.8931	23.2225	23.2265	23.2809	23.1283	0,0001366680372	0,0001520218939	3	P07305	H1-0	H10_HUMAN	Histone H1.0	0.000875938	0.00239819	+	-0.578038	3.54939e-06	2.94599e-05	+	-0.923527	1.48481e-05	5.66959e-05	+	-1.43653	2.3198e-08	2.66124e-07	+	-2.37711
22.3085	22.2413	22.3355	22.3071	21.3945	21.4758	21.696	21.4032	21.368	21.4067	21.3808	21.4026	21.3059	21.6155	21.5016	21.5442	21.754	22.0121	22.0833	21.9193	0,0001366680372	0,0001520218939	2	P07311	ACYP1	ACYP1_HUMAN	Acylphosphatase-1	3.3134e-05	0.000191635	+	-0.805683	1.35747e-08	1.62345e-06	+	-0.908546	2.41841e-05	8.20766e-05	+	-0.806265	0.00295419	0.00396153	+	-0.355879
24.8177	24.7527	24.756	24.9042	26.083	25.9683	26.0414	25.9643	26.7706	26.5522	26.6201	26.5506	24.6904	24.6937	24.5397	24.1647	23.4435	23.5693	23.466	23.4285	0,0001366680372	0,0001520218939	12	P07339	CTSD	CATD_HUMAN	Cathepsin D	1.97968e-07	7.71106e-06	+	1.20659	1.12346e-07	4.50431e-06	+	1.81571	0.0694657	0.0848328		-0.285523	1.39129e-07	8.6018e-07	+	-1.33085
28.2802	27.9584	28.2291	28.4265	28.3407	28.1917	28.3607	28.2318	28.7244	28.7489	28.6844	28.6317	27.573	27.5721	27.6576	27.2214	26.1991	26.3052	26.0041	26.0929	0,0001366680372	0,0001520218939	9	P07355	ANXA2	ANXA2_HUMAN	Annexin A2	0.606405	0.654701		0.0576491	0.00336946	0.00635603	+	0.473782	0.00199376	0.00329691	+	-0.717544	2.1309e-06	6.68519e-06	+	-2.07323
26.2829	26.4025	26.3733	26.4626	26.2249	26.219	26.1667	26.2102	26.6719	26.7183	26.4908	26.5422	25.7675	25.7165	25.729	25.4251	24.999	24.9759	25.0514	25.0412	0,0001366680372	0,0001520218939	27	P07384	CAPN1	CAN1_HUMAN	Calpain-1 catalytic subunit	0.00449942	0.00921504	+	-0.175153	0.0135521	0.0216458	+	0.225458	0.000170956	0.000392238	+	-0.72078	5.23235e-08	4.50897e-07	+	-1.36345
25.877	26.0385	26.2438	26.252	26.0799	26.1092	26.5111	26.0798	26.4934	26.5403	26.6514	26.4699	26.8066	26.9482	26.7818	26.8343	26.9009	26.4175	26.4654	26.6118	0,0001366680372	0,0001520218939	5	P07437	TUBB	TBB5_HUMAN	Tubulin beta chain	0.531293	0.584545		0.0921612	0.00447265	0.00813224	+	0.435924	0.000268365	0.000573975	+	0.739938	0.0126283	0.0156072	+	0.496088
24.6175	24.8871	24.7261	24.7857	27.0765	26.8465	27.4229	27.1321	27.9034	27.7042	27.6779	27.6128	25.3356	25.274	25.0985	24.9533	24.4671	24.4646	24.2901	24.4012	0,0001366680372	0,0001520218939	14	P07602	PSAP	SAP_HUMAN	Prosaposin	1.87773e-06	2.65181e-05	+	2.36543	3.47239e-08	2.69309e-06	+	2.9705	0.00731318	0.0105774	+	0.411276	0.00250954	0.00340288	+	-0.348308
23.9073	24.0636	24.0117	24.0308	24.7509	24.8274	24.8796	24.8494	25.4771	25.4548	25.3259	25.3151	23.8115	23.736	23.7283	23.5027	23.1003	23.1841	23.1137	23.1263	0,0001366680372	0,0001520218939	11	P07686	HEXB	HEXB_HUMAN	Beta-hexosaminidase subunit beta	1.41271e-06	2.2733e-05	+	0.82346	2.3008e-07	6.04726e-06	+	1.38986	0.00613568	0.00903733	+	-0.308746	4.82607e-07	2.15805e-06	+	-0.872284
28.9816	28.959	29.0398	28.906	28.6667	28.5609	28.6358	28.6692	28.8382	28.5841	28.7518	28.585	28.712	28.2494	28.1683	28.0258	28.1101	27.9085	27.8759	27.7913	0,0001366680372	0,0001520218939	12	P07737	PFN1	PROF1_HUMAN	Profilin-1	0.000103278	0.000449916	+	-0.338461	0.00648898	0.0112658	+	-0.281847	0.00400819	0.00616675	+	-0.682725	7.06681e-06	1.79362e-05	+	-1.05015
19.5553	19.5496	19.4147	19.7048	19.6805	19.7535	19.583	19.7856	20.2827	20.5524	20.5809	20.6523	20.2935	20.3739	19.9567	19.87	19.6672	19.8547	19.7014	19.6519	0,0001366680372	0,0001520218939	3	P07738	BPGM	PMGE_HUMAN	Bisphosphoglycerate mutase	0.0999489	0.134679		0.144547	7.38278e-05	0.000271813	+	0.96096	0.00610177	0.00899299	+	0.567437	0.0740024	0.0842409		0.162704
25.8906	25.7511	25.7783	25.8175	25.5019	25.3892	25.5684	25.4536	25.267	25.1762	25.472	25.2797	25.082	25.165	25.0666	24.9037	24.8467	24.7315	24.7163	24.7004	0,0001366680372	0,0001520218939	7	P07741	APRT	APT_HUMAN	Adenine phosphoribosyltransferase	0.000485504	0.00149151	+	-0.331073	0.000316927	0.000883028	+	-0.510627	1.95243e-05	7.03501e-05	+	-0.755016	3.82981e-07	1.80466e-06	+	-1.06062
25.9422	26.2834	26.3016	26.1542	24.4917	24.916	24.9127	24.9018	23.7685	23.9707	23.6628	23.988	24.8013	24.5845	24.693	24.7143	24.5721	24.6207	24.7692	24.1248	0,0001366680372	0,0001520218939	6	P07766	CD3E	CD3E_HUMAN	T-cell surface glycoprotein CD3 epsilon chain	5.1007e-05	0.000262869	+	-1.36478	9.36916e-07	1.23814e-05	+	-2.32286	4.31389e-06	2.25514e-05	+	-1.47206	5.16887e-05	9.96493e-05	+	-1.64864
24.8132	24.8016	24.8413	24.875	25.1436	25.1204	25.1515	25.146	25.1328	25.1767	25.1406	25.1543	25.4863	25.4668	25.4721	25.5411	25.8173	25.8073	25.7707	25.721	0,0001366680372	0,0001520218939	53	P07814	EPRS1	SYEP_HUMAN	Bifunctional glutamate/proline--tRNA ligase	2.34963e-06	3.09774e-05	+	0.3076	2.86247e-06	2.5795e-05	+	0.318311	1.39699e-07	2.42547e-06	+	0.658786	3.78965e-08	3.60017e-07	+	0.94632
25.6186	25.6264	25.5675	25.5226	26.513	26.4506	26.7481	26.7051	27.7343	27.8521	27.2267	27.4164	24.591	24.376	24.1952	24.2336	24.1667	24.1656	24.0619	24.2366	0,0001366680372	0,0001520218939	11	P07858	CTSB	CATB_HUMAN	Cathepsin B	1.08006e-05	8.47391e-05	+	1.0204	1.00022e-05	6.13753e-05	+	1.97361	1.11288e-05	4.59743e-05	+	-1.23483	5.27389e-08	4.52827e-07	+	-1.42609
28.374	28.3939	28.326	28.2895	28.4958	28.5178	28.6419	28.2641	28.7287	28.4977	28.5036	28.8281	29.3103	29.3028	29.4145	29.3026	29.243	29.3047	29.1971	29.2418	0,0001366680372	0,0001520218939	20	P07900	HSP90AA1	HS90A_HUMAN	Heat shock protein HSP 90-alpha	0.154145	0.197417		0.13407	0.0142258	0.0225998	+	0.29369	1.59185e-07	2.66115e-06	+	0.986756	1.40909e-07	8.66894e-07	+	0.90081
23.4998	23.4775	23.5177	23.4721	22.6444	22.7277	22.6542	22.7477	22.523	22.6162	22.162	22.637	22.0205	21.9515	22.1014	21.8418	20.9191	21.0913	21.1135	21.0962	0,0001366680372	0,0001520218939	8	P07902	GALT	GALT_HUMAN	Galactose-1-phosphate uridylyltransferase	1.22615e-07	6.04676e-06	+	-0.798259	9.97234e-05	0.000343064	+	-1.00722	1.69677e-07	2.77198e-06	+	-1.51297	3.35362e-09	8.38255e-08	+	-2.43676
24.1241	24.2697	24.0602	24.136	24.1516	23.7233	24.2399	23.9836	24.0581	23.9119	24.4768	24.3461	24.4139	24.5295	24.2401	24.1423	24.4988	24.3173	24.4086	24.1922	0,0001366680372	0,0001520218939	9	P07910	HNRNPC	HNRPC_HUMAN	Heterogeneous nuclear ribonucleoproteins C1/C2	0.352037	0.407908		-0.12291	0.723473	0.754409		0.0507102	0.107325	0.12732		0.183915	0.0395848	0.0463324	+	0.206725
24.1186	24.3892	24.446	24.3465	24.5169	24.5337	24.8977	24.7074	24.7196	24.7047	24.3498	24.7924	24.6693	24.4997	24.5693	24.529	23.9082	23.9476	23.85	23.8237	0,0001366680372	0,0001520218939	4	P07919	UQCRH	QCR6_HUMAN	Cytochrome b-c1 complex subunit 6, mitochondrial	0.0252048	0.0402981	+	0.338843	0.0414198	0.0583032		0.316557	0.0242385	0.0318005	+	0.241741	0.00120973	0.00172751	+	-0.442726
25.0602	25.193	25.2664	25.1408	25.1806	25.2093	25.2468	25.2407	25.2386	25.2937	25.0686	25.3509	25.2058	25.2122	25.2236	25.1677	25.3121	25.3092	25.3346	25.2861	0,0001366680372	0,0001520218939	9	P07954	FH	FUMH_HUMAN	Fumarate hydratase, mitochondrial	0.283089	0.33812		0.0542827	0.367648	0.413636		0.0728793	0.440173	0.473286		0.037262	0.0171587	0.0209275	+	0.145414
20.7993	20.7148	20.7071	20.7391	20.9159	20.8501	21.0726	20.7763	21.0613	21.1168	20.9315	21.1497	21.143	21.278	21.2356	21.2181	21.0902	21.0692	21.0753	21.0352	0,0001366680372	0,0001520218939	6	P07992	ERCC1	ERCC1_HUMAN	DNA excision repair protein ERCC-1	0.0489948	0.0720306		0.163647	0.00081196	0.00192069	+	0.324749	9.63202e-06	4.10532e-05	+	0.47863	9.42992e-06	2.27891e-05	+	0.327408
17.7598	17.9082	17.7275	17.6146	17.7236	17.3721	17.8488	17.6509	18.0023	17.5945	18.0991	17.4831	17.8275	17.3971	17.5767	17.3126	16.9798	17.0401	17.1355	17.027	0,0001366680372	0,0001520218939	3	P08047	SP1	SP1_HUMAN	Transcription factor Sp1	0.412021	0.468801		-0.103684	0.803786	0.828658		0.0421958	0.132945	0.15567		-0.224067	4.9358e-05	9.57803e-05	+	-0.706966
28.6405	28.7235	28.6613	28.6724	27.9537	27.9289	27.9626	27.9057	28.0217	28.0876	28.0534	28.0389	27.484	27.3843	27.3756	27.0504	26.5212	26.4843	26.4409	26.3724	0,0001366680372	0,0001520218939	43	P08133	ANXA6	ANXA6_HUMAN	Annexin A6	4.5005e-08	3.60924e-06	+	-0.736656	1.46158e-07	4.9118e-06	+	-0.624009	8.02659e-06	3.60283e-05	+	-1.35082	1.32971e-09	5.61686e-08	+	-2.21972
21.5479	21.6283	21.7312	21.7485	22.442	22.5914	22.7702	22.457	22.7306	22.3314	22.7496	22.7215	22.5367	22.4691	22.5035	22.5842	22.7215	22.6162	22.5789	22.6892	0,0001366680372	0,0001520218939	5	P08174	CD55	DAF_HUMAN	Complement decay-accelerating factor	5.54967e-05	0.000279909	+	0.901195	0.000125816	0.000415667	+	0.969316	3.47363e-06	1.9564e-05	+	0.8594	2.418e-06	7.38035e-06	+	0.987484
21.8902	22.1164	21.9847	22.0281	24.3218	24.4391	24.3217	24.4929	24.1358	24.2137	23.8967	24.2238	24.7267	24.803	24.8519	25.3128	25.6453	25.6024	25.6041	25.7458	0,0001366680372	0,0001520218939	21	P08195	SLC3A2	4F2_HUMAN	4F2 cell-surface antigen heavy chain	2.41076e-08	2.64918e-06	+	2.38905	3.79622e-07	7.54618e-06	+	2.11268	8.05953e-07	6.98345e-06	+	2.91876	1.06911e-09	5.41708e-08	+	3.64456
24.3926	24.2864	24.4037	24.311	24.8846	24.8758	25.0455	24.8493	25.2106	25.3475	25.1953	25.3239	24.0113	24.0435	23.9884	23.6976	22.9357	22.9222	22.9174	22.9264	0,0001366680372	0,0001520218939	16	P08236	GUSB	BGLR_HUMAN	Beta-glucuronidase	4.12415e-05	0.000224011	+	0.565379	1.38684e-06	1.57341e-05	+	0.920878	0.0028491	0.00454148	+	-0.41319	5.31642e-09	1.10429e-07	+	-1.42297
22.2119	22.1648	22.1562	22.1457	22.6162	22.4699	22.3583	22.5174	22.4997	22.4659	22.4267	22.623	23.6315	23.4609	23.3962	23.7192	24.2508	24.1239	24.1789	24.2425	0,0001366680372	0,0001520218939	14	P08237	PFKM	PFKAM_HUMAN	ATP-dependent 6-phosphofructokinase, muscle type	0.00117449	0.00303968	+	0.3208	0.000302868	0.000850873	+	0.334167	1.78682e-06	1.19568e-05	+	1.38227	1.27602e-09	5.61396e-08	+	2.02936
26.9243	27.1714	27.0608	27.1717	28.3442	28.2547	28.2453	28.2291	28.4909	28.3855	28.3862	28.3471	29.3226	29.1807	29.2239	29.2221	29.4704	29.4316	29.4421	29.2395	0,0001366680372	0,0001520218939	18	P08238	HSP90AB1	HS90B_HUMAN	Heat shock protein HSP 90-beta	1.61281e-06	2.45631e-05	+	1.18629	1.04406e-06	1.31719e-05	+	1.32036	5.48151e-08	1.52956e-06	+	2.15528	1.04664e-07	7.18676e-07	+	2.31386
23.3873	23.3859	23.4768	23.5192	24.2419	24.2355	24.2054	24.2558	24.5047	24.3421	24.3428	24.362	24.7504	24.7716	24.7619	24.9516	25.0172	24.9621	24.974	24.9086	0,0001366680372	0,0001520218939	20	P08240	SRPRA	SRPRA_HUMAN	Signal recognition particle receptor subunit alpha	4.8239e-07	1.21393e-05	+	0.792356	1.66914e-06	1.73044e-05	+	0.945611	3.92593e-07	4.4648e-06	+	1.36656	2.22331e-08	2.60358e-07	+	1.52321
22.5301	22.1008	22.127	22.1153	24.3952	24.3398	24.3362	24.2482	24.0348	23.9205	23.9231	24.143	24.8226	24.9662	24.9426	25.4294	26.5617	26.4934	26.5647	26.5837	0,0001366680372	0,0001520218939	20	P08243	ASNS	ASNS_HUMAN	Asparagine synthetase [glutamine-hydrolyzing]	1.1876e-06	2.0879e-05	+	2.11154	4.93095e-06	3.71942e-05	+	1.78705	2.97329e-06	1.73877e-05	+	2.82193	1.42965e-08	1.98931e-07	+	4.33258
20.3882	20.505	20.1774	20.5758	25.1016	24.964	25.0539	25.0503	26.3684	26.1632	26.2218	26.4617	24.6286	24.688	24.5907	23.8095	19.683	19.6252	19.6631	19.658	0,0001366680372	0,0001520218939	18	P08514	ITGA2B	ITA2B_HUMAN	Integrin alpha-IIb	4.04466e-09	9.10296e-07	+	4.63083	2.92853e-09	1.00884e-06	+	5.89216	1.98753e-06	1.28985e-05	+	4.01758	0.000137945	0.000236972	+	-0.754266
24.9147	24.9168	24.9253	24.9175	25.168	25.1617	25.1297	25.1024	24.9291	24.9381	24.8775	24.9793	24.7651	24.6438	24.7258	24.6703	24.2573	24.3535	24.3232	24.3914	0,0001366680372	0,0001520218939	9	P08559	PDHA1	ODPA_HUMAN	Pyruvate dehydrogenase E1 component subunit alpha, somatic form, mitochondrial	6.93376e-06	6.23643e-05	+	0.221875	0.576786	0.618209		0.0124116	0.000213193	0.000471096	+	-0.21735	8.41989e-07	3.26245e-06	+	-0.587223
24.6206	24.8057	24.6773	24.7433	24.6524	24.7162	24.7697	24.6844	24.7339	24.842	24.7526	24.8843	24.4145	24.544	24.8138	24.4699	24.0303	24.0929	23.9372	23.7995	0,0001366680372	0,0001520218939	10	P08574	CYC1	CY1_HUMAN	Cytochrome c1, heme protein, mitochondrial	0.902723	0.917659		-0.00602531	0.139971	0.172629		0.091475	0.170718	0.196226		-0.151159	6.08404e-05	0.000114676	+	-0.74674
27.2427	27.282	27.2826	27.2784	26.9612	27.0268	27.0489	26.9876	27.1437	27.1642	27.1494	27.0925	26.522	26.3586	26.3219	26.0812	25.7873	25.7446	25.7373	25.6549	0,0001366680372	0,0001520218939	47	P08575	PTPRC	PTPRC_HUMAN	Receptor-type tyrosine-protein phosphatase C	1.88952e-05	0.000126262	+	-0.265306	0.00033287	0.000917193	+	-0.133971	4.65495e-05	0.0001379	+	-0.950521	3.17082e-09	8.28794e-08	+	-1.54038
25.2938	25.4575	25.3634	25.4455	25.3048	25.2977	25.5388	25.2644	25.4776	25.3548	25.3238	25.5877	25.554	25.5733	25.6315	25.5139	25.7055	25.6038	25.7212	25.5542	0,0001366680372	0,0001520218939	4	P08579	SNRPB2	RU2B_HUMAN	U2 small nuclear ribonucleoprotein B''	0.619545	0.667517		-0.0386081	0.544847	0.587035		0.0459394	0.00780091	0.0112143	+	0.178142	0.00364065	0.00482327	+	0.256155
25.5927	25.7194	25.7486	25.7241	25.6007	25.6752	25.8661	25.7018	25.674	25.7142	25.5992	25.761	25.82	25.9679	25.9131	25.8985	26.0352	26.0461	25.9736	26.0488	0,0001366680372	0,0001520218939	17	P08621	SNRNP70	RU17_HUMAN	U1 small nuclear ribonucleoprotein 70 kDa	0.831078	0.856607		0.0147166	0.858756	0.878237		-0.0091114	0.00466757	0.00706734	+	0.203667	0.000155653	0.000263172	+	0.329746
21.9446	22.2289	22.0343	22.2566	22.3584	22.5521	22.653	22.6789	23.3418	23.6832	23.2228	23.2681	21.6768	21.67	21.5668	21.451	21.5415	21.779	21.8326	21.8356	0,0001366680372	0,0001520218939	6	P08648	ITGA5	ITA5_HUMAN	Integrin alpha-5	0.00545884	0.0107652	+	0.444491	6.49014e-05	0.000247819	+	1.26288	0.00127869	0.00222245	+	-0.524959	0.0115498	0.0143379	+	-0.368935
29.3519	29.4365	29.338	29.4558	28.9457	28.9372	28.912	29.0334	29.2806	29.3922	28.9597	29.1147	28.5768	28.4588	28.3814	28.1044	27.3636	27.4364	27.2716	27.2095	0,0001366680372	0,0001520218939	43	P08670	VIM	VIME_HUMAN	Vimentin	3.27329e-05	0.000190012	+	-0.438489	0.0801658	0.10503		-0.208776	6.88557e-05	0.000188735	+	-1.01521	3.21627e-08	3.27935e-07	+	-2.07526
26.0054	26.3317	26.3636	26.2183	26.0925	26.213	26.8572	26.2124	26.5157	26.0234	26.5709	26.5628	27.5398	27.0987	27.0467	27.1657	27.1257	26.9973	26.914	27.0003	0,0001366680372	0,0001520218939	6	P08708	RPS17	RS17_HUMAN	40S ribosomal protein S17	0.57324	0.623162		0.114016	0.269762	0.312575		0.18845	0.000385242	0.000779214	+	0.98296	0.000147948	0.000251326	+	0.779563
24.8727	24.8016	24.8397	24.8163	24.6452	24.6943	24.6749	24.7713	24.6791	25.0828	24.4028	24.9976	24.7667	24.7745	24.6874	24.9172	24.7477	24.7479	24.6544	24.7742	0,0001366680372	0,0001520218939	4	P08754	GNAI3	GNAI3_HUMAN	Guanine nucleotide-binding protein G(i) subunit alpha	0.00464937	0.00943637	+	-0.136181	0.797169	0.822554		-0.0420513	0.394104	0.428228		-0.0461364	0.015873	0.0193944	+	-0.101532
27.5102	27.5167	27.4307	27.4276	27.3196	27.2441	27.3171	27.1497	27.9855	28.0397	27.6723	27.7933	26.511	26.2626	26.3277	26.2228	25.5156	25.584	25.4922	25.6743	0,0001366680372	0,0001520218939	18	P08758	ANXA5	ANXA5_HUMAN	Annexin A5	0.00384568	0.00811867	+	-0.213663	0.00397099	0.00733858	+	0.40141	2.93986e-06	1.72562e-05	+	-1.14024	1.62723e-08	2.16252e-07	+	-1.90476
28.2243	28.3532	28.2611	28.3895	28.5664	28.6366	28.3987	28.7752	28.4385	28.4675	27.971	28.6227	28.7618	28.902	29.0621	28.9872	28.7726	28.7435	28.8898	28.9319	0,0001366680372	0,0001520218939	7	P08865	RPSA	RSSA_HUMAN	40S ribosomal protein SA	0.0166169	0.0279966	+	0.287181	0.657774	0.694627		0.0679049	0.000168882	0.000388042	+	0.621231	0.000115052	0.000201448	+	0.527434
21.9335	21.9528	21.9541	21.8898	22.507	22.4347	22.5143	22.5579	22.3977	22.4976	22.4152	22.4464	22.7816	22.8682	22.8884	22.9618	22.5841	22.7073	22.5518	22.5823	0,0001366680372	0,0001520218939	12	P09001	MRPL3	RM03_HUMAN	39S ribosomal protein L3, mitochondrial	1.25906e-06	2.1504e-05	+	0.57095	1.3406e-06	1.54316e-05	+	0.50669	3.82964e-07	4.40828e-06	+	0.942463	1.93472e-06	6.22665e-06	+	0.673832
24.6869	24.806	24.8314	24.7244	24.4093	24.1563	24.733	24.4103	24.8536	24.8393	24.8296	24.8452	24.8103	24.7802	24.6908	24.8459	24.9548	24.8865	24.9533	24.6364	0,0001366680372	0,0001520218939	5	P09012	SNRPA	SNRPA_HUMAN	U1 small nuclear ribonucleoprotein A	0.034413	0.0527228		-0.334972	0.0589792	0.0798828		0.0797663	0.693682	0.72001		0.0196157	0.292202	0.312337		0.0955472
24.0211	24.1726	24.1582	24.0977	23.4749	23.4631	23.5717	23.4748	23.4194	23.2715	23.5529	23.45	23.8528	23.9736	23.9338	23.9908	24.2081	24.1888	24.0284	24.1482	0,0001366680372	0,0001520218939	9	P09104	ENO2	ENOG_HUMAN	Gamma-enolase	7.0144e-06	6.27318e-05	+	-0.616264	5.19487e-05	0.000208633	+	-0.688966	0.00917024	0.0130088	+	-0.174654	0.58048	0.601061		0.0309753
22.3628	22.1906	22.0584	22.1119	22.4846	22.2412	22.2873	22.4087	22.7481	22.6877	22.7012	22.7186	22.1687	22.1507	22.0528	21.7938	22.0109	21.8546	22.0166	22.0145	0,0001366680372	0,0001520218939	7	P09110	ACAA1	THIK_HUMAN	3-ketoacyl-CoA thiolase, peroxisomal	0.090762	0.123496		0.174506	0.000222444	0.000660214	+	0.53296	0.248129	0.278307		-0.139398	0.0370705	0.0435079	+	-0.206779
20.4196	20.2776	19.7988	20.065	20.38	19.9337	20.9793	20.3329	20.9798	20.3797	20.8721	20.8091	21.086	20.6212	20.6959	20.9037	20.5179	20.7078	20.9941	20.9852	0,0001366680372	0,0001520218939	4	P09132	SRP19	SRP19_HUMAN	Signal recognition particle 19 kDa protein	0.335744	0.390944		0.266225	0.0166947	0.0260326	+	0.61995	0.00703976	0.0102132	+	0.686473	0.00987499	0.0123496	+	0.660984
26.6736	26.8046	26.8551	26.9262	27.2004	27.1801	27.1325	27.0131	27.5702	27.5866	27.5916	27.6451	26.9224	27.035	26.9411	26.5724	26.6866	26.5996	26.5845	26.5666	0,0001366680372	0,0001520218939	7	P09211	GSTP1	GSTP1_HUMAN	Glutathione S-transferase P	0.00343602	0.0073823	+	0.316684	8.06747e-06	5.26444e-05	+	0.783499	0.66066	0.687546		0.0529008	0.0136278	0.0167942	+	-0.205548
22.1476	22.2596	22.3682	22.5374	22.0201	21.9962	22.0981	22.3842	22.1606	22.1887	21.8015	22.127	22.438	22.4735	22.3964	22.3621	22.4502	22.5371	22.6777	22.7042	0,0001366680372	0,0001520218939	5	P09234	SNRPC	RU1C_HUMAN	U1 small nuclear ribonucleoprotein C	0.145923	0.188058		-0.203506	0.0793064	0.104115		-0.258744	0.341346	0.374602		0.0893555	0.0417607	0.0487706	+	0.264134
23.735	23.6694	23.5886	23.6535	23.6666	23.4953	23.6012	23.3277	23.858	23.9127	23.7344	23.6947	24.0056	23.8018	23.9151	23.9827	23.8839	23.9295	23.7393	24.0462	0,0001366680372	0,0001520218939	6	P09326	CD48	CD48_HUMAN	CD48 antigen	0.132497	0.172863		-0.138914	0.0585766	0.0794057		0.138356	0.00289155	0.00460294	+	0.264682	0.0146578	0.0179886	+	0.238092
27.2204	27.4125	27.4017	27.4382	27.5898	27.6055	27.5744	27.5485	28.0319	28.157	27.9207	27.8481	26.785	26.5585	26.3629	26.0364	25.8257	25.9592	25.8678	25.885	0,0001366680372	0,0001520218939	8	P09382	LGALS1	LEG1_HUMAN	Galectin-1	0.0062265	0.0120728	+	0.21134	0.000311207	0.000870679	+	0.621222	0.00136909	0.00236565	+	-0.932524	2.14575e-07	1.17359e-06	+	-1.48374
26.354	26.3337	26.1297	26.051	25.6578	25.6543	25.8126	25.9363	25.8218	25.4149	25.6106	25.7178	25.4543	25.3894	25.3585	25.1322	25.2988	25.1824	25.6009	25.0471	0,0001366680372	0,0001520218939	3	P09429	HMGB1	HMGB1_HUMAN	High mobility group protein B1	0.00426108	0.00882625	+	-0.451842	0.00241476	0.00477401	+	-0.575834	0.000135279	0.000322778	+	-0.883499	0.00054288	0.000820826	+	-0.934808
23.3478	23.4288	23.3181	23.2184	23.5462	23.5149	23.4138	23.5777	24.3888	24.9085	24.5243	24.2136	22.3081	22.1223	22.0641	21.5419	20.6532	20.7167	20.9335	20.5572	0,0001366680372	0,0001520218939	7	P09467	FBP1	F16P1_HUMAN	Fructose-1,6-bisphosphatase 1	0.0165255	0.0278824	+	0.184861	0.000256724	0.000743056	+	1.18053	0.000239685	0.000520878	+	-1.31914	1.17339e-07	7.67611e-07	+	-2.6131
23.3818	23.5856	23.5701	23.615	24.069	24.214	24.2366	23.9656	24.3743	24.6219	23.3964	24.6245	23.8754	24.3112	24.4007	24.1668	23.7615	24.0054	23.8036	24.0504	0,0001366680372	0,0001520218939	6	P09496	CLTA	CLCA_HUMAN	Clathrin light chain A	0.000412284	0.00131171	+	0.583187	0.0522895	0.0717881		0.716163	0.00213787	0.00351189	+	0.650417	0.00628369	0.00803681	+	0.367073
24.2963	24.414	24.452	24.5583	24.3564	24.2881	24.2404	24.3469	24.712	24.6303	24.5855	24.5939	24.5033	24.4941	24.3669	24.3342	24.1518	24.4118	24.1944	24.3495	0,0001366680372	0,0001520218939	3	P09497	CLTB	CLCB_HUMAN	Clathrin light chain B	0.0898523	0.122399		-0.122202	0.0170889	0.0266033	+	0.200253	0.939079	0.945072		-0.00552082	0.111318	0.124267		-0.1533
24.8702	24.9692	24.9422	25.0425	25.5582	25.619	25.6158	25.4813	26.179	26.2738	26.1407	26.1413	24.6611	24.6488	24.5975	24.2658	23.3702	23.4087	23.3099	23.3757	0,0001366680372	0,0001520218939	16	P09525	ANXA4	ANXA4_HUMAN	Annexin A4	1.42987e-05	0.000103436	+	0.612548	2.19195e-07	5.85883e-06	+	1.22769	0.00618334	0.0090962	+	-0.41272	1.99999e-08	2.44969e-07	+	-1.5899
22.057	21.9394	21.9053	21.8514	22.4445	22.3874	22.3162	22.4353	22.5602	22.7016	22.5257	22.5558	22.662	22.6073	22.6293	22.4952	22.3391	22.3553	22.3498	22.4192	0,0001366680372	0,0001520218939	15	P09543	CNP	CN37_HUMAN	2',3'-cyclic-nucleotide 3'-phosphodiesterase	0.000126143	0.000521665	+	0.457591	3.29071e-05	0.000149265	+	0.647551	2.39731e-05	8.1638e-05	+	0.660212	0.000100727	0.000179487	+	0.427595
26.7022	26.7227	26.7264	26.689	26.8606	26.8322	26.9405	26.9166	26.7052	26.9004	26.7846	26.8829	26.5908	26.7452	26.673	26.6542	26.6842	26.7083	26.7659	26.7678	0,0001366680372	0,0001520218939	10	P09622	DLD	DLDH_HUMAN	Dihydrolipoyl dehydrogenase, mitochondrial	0.000528707	0.00159828	+	0.177378	0.0583208	0.0791043		0.10818	0.227926	0.256926		-0.0442848	0.381895	0.404284		0.0214539
26.2238	26.2094	26.0028	26.2306	26.3972	26.3944	26.3207	26.2274	26.0138	26.1818	25.8928	26.3719	26.55	26.853	26.8611	26.8126	26.5372	26.5606	26.5567	26.7305	0,0001366680372	0,0001520218939	8	P09651	HNRNPA1	ROA1_HUMAN	Heterogeneous nuclear ribonucleoprotein A1	0.0477498	0.0703971		0.168268	0.676631	0.712156		-0.0515518	0.000604291	0.00115093	+	0.602528	0.000917708	0.00133344	+	0.429612
25.4829	25.4585	25.4952	25.4792	25.4457	25.4478	25.5072	25.3965	25.3431	25.3511	25.1242	25.5427	25.5903	25.7247	25.5608	25.6656	25.9193	25.8787	25.8258	25.9316	0,0001366680372	0,0001520218939	13	P09661	SNRPA1	RU2A_HUMAN	U2 small nuclear ribonucleoprotein A'	0.260869	0.314839		-0.0296493	0.157512	0.192208		-0.138662	0.00613449	0.00903733	+	0.15642	3.32702e-06	9.63289e-06	+	0.40992
26.6246	26.5833	26.3347	26.4679	26.9055	26.5242	26.5853	26.4566	26.729	26.3368	26.3057	26.5426	26.3821	26.1175	25.9344	25.8931	25.3193	25.3914	25.2308	25.1801	0,0001366680372	0,0001520218939	3	P09669	COX6C	COX6C_HUMAN	Cytochrome c oxidase subunit 6C	0.369335	0.425346		0.115282	0.845124	0.865803		-0.0241046	0.0171702	0.0231102	+	-0.4209	5.03435e-06	1.34715e-05	+	-1.22223
25.2411	25.3539	25.226	25.2561	24.2227	24.2393	24.0856	24.1723	23.4628	23.3483	23.5828	23.5614	23.9293	24.1495	23.8736	24.0605	23.6916	23.8283	23.6625	23.7458	0,0001366680372	0,0001520218939	6	P09693	CD3G	CD3G_HUMAN	T-cell surface glycoprotein CD3 gamma chain	3.27023e-07	1.01095e-05	+	-1.08927	1.06224e-07	4.45311e-06	+	-1.78044	1.67368e-06	1.14259e-05	+	-1.26603	5.08892e-08	4.44959e-07	+	-1.53722
26.6329	26.674	26.6615	26.6525	26.364	26.3472	26.3808	26.3834	26.0888	26.0759	26.2534	26.2035	26.2049	26.1913	26.2366	26.1017	26.2901	26.2662	26.2634	26.3085	0,0001366680372	0,0001520218939	41	P09874	PARP1	PARP1_HUMAN	Poly [ADP-ribose] polymerase 1	3.64793e-07	1.0588e-05	+	-0.286375	2.90131e-05	0.000136037	+	-0.499845	4.34762e-06	2.26776e-05	+	-0.471598	1.61903e-07	9.57393e-07	+	-0.373179
20.0424	20.0627	20.0618	20.1643	20.9242	20.8992	20.747	20.7366	20.9191	20.9905	20.9405	20.8489	22.5566	22.6592	22.5577	22.7632	22.3522	22.392	22.3361	22.3423	0,0001366680372	0,0001520218939	21	P09884	POLA1	DPOLA_HUMAN	DNA polymerase alpha catalytic subunit	1.18908e-05	9.07818e-05	+	0.743902	7.80493e-07	1.11894e-05	+	0.841917	7.87041e-09	6.02296e-07	+	2.55137	3.76995e-10	3.45481e-08	+	2.27282
20.0035	19.9995	20.0898	20.0972	21.9487	21.9909	22.0191	22.0662	23.187	23.686	23.0513	23.4906	21.5553	21.358	21.5411	20.7436	19.4811	19.267	19.8449	19.9084	0,0001366680372	0,0001520218939	9	P09913	IFIT2	IFIT2_HUMAN	Interferon-induced protein with tetratricopeptide repeats 2	2.70964e-09	7.38685e-07	+	1.95872	4.91842e-07	8.81403e-06	+	3.30624	0.000629499	0.00118889	+	1.25202	0.0340012	0.0400248	+	-0.422147
26.0575	26.0287	26.0645	26.0597	25.7991	25.84	25.7998	25.7503	26.334	26.3336	26.2215	26.2086	25.7489	25.7297	25.6651	25.549	25.2402	25.2551	25.2408	25.1909	0,0001366680372	0,0001520218939	24	P09960	LTA4H	LKHA4_HUMAN	Leukotriene A-4 hydrolase	1.44339e-05	0.000104096	+	-0.255316	0.000757784	0.00181635	+	0.221843	0.000168079	0.000386386	+	-0.379408	3.95902e-09	9.06893e-08	+	-0.820846
25.4792	25.3757	25.3502	25.3484	24.6519	24.6187	24.4666	24.6308	24.2945	24.4113	24.2673	24.2342	24.2365	23.962	23.8253	23.8217	24.7063	24.6789	24.6604	24.7607	0,0001366680372	0,0001520218939	14	P09972	ALDOC	ALDOC_HUMAN	Fructose-bisphosphate aldolase C	5.14347e-06	5.23307e-05	+	-0.796374	5.76448e-07	9.42351e-06	+	-1.08654	8.37655e-06	3.70023e-05	+	-1.427	1.80755e-06	5.89759e-06	+	-0.6868
22.6579	22.6709	22.6394	22.534	22.4413	22.2477	22.1374	22.2561	21.9754	22.4497	22.4069	22.168	22.0848	22.0419	22.189	21.8066	21.552	21.739	21.4482	21.353	0,0001366680372	0,0001520218939	3	P0C7P0	CISD3	CISD3_HUMAN	CDGSH iron-sulfur domain-containing protein 3, mitochondrial	0.00233579	0.00530769	+	-0.354881	0.0170432	0.0265409	+	-0.375527	0.000468781	0.000921398	+	-0.594956	1.61832e-05	3.61487e-05	+	-1.10248
22.353	22.4091	22.2962	22.4807	21.9804	21.9002	21.758	21.9674	21.2657	21.8367	21.7726	21.7274	21.3958	21.3284	21.2663	21.0733	21.1895	21.4709	21.3573	21.5394	0,0001366680372	0,0001520218939	9	P0C870	JMJD7	JMJD7_HUMAN	Bifunctional peptidase and (3S)-lysyl hydroxylase JMJD7	0.000290724	0.00100395	+	-0.483275	0.00167116	0.00349063	+	-0.734163	8.24747e-06	3.66373e-05	+	-1.11881	2.50365e-05	5.28784e-05	+	-0.995486
22.4274	22.4941	22.5286	22.7188	21.7731	21.748	21.6228	21.7653	21.7136	21.631	21.2696	21.6852	21.9761	21.7583	21.6504	21.4423	21.4941	21.5497	21.5876	21.5681	0,0001366680372	0,0001520218939	6	P0CG12	DERPC	DERPC_HUMAN	Decreased expression in renal and prostate cancer protein	2.78916e-05	0.000169174	+	-0.814954	0.000200791	0.000606992	+	-0.967422	0.000605191	0.00115218	+	-0.83547	5.29269e-06	1.40122e-05	+	-0.992363
21.6212	21.6815	21.3201	21.6964	21.7162	21.8483	21.8983	21.8454	22.066	22.0776	22.1795	21.8313	22.3569	21.9752	21.9236	21.7674	21.4869	21.6072	21.4927	21.3025	0,0001366680372	0,0001520218939	2	P0DJ07	PET100	PT100_HUMAN	Protein PET100 homolog, mitochondrial	0.0424193	0.0633878		0.247286	0.00714714	0.0123181	+	0.458809	0.0318137	0.0409887	+	0.425975	0.35929	0.381549		-0.107485
22.9225	22.8211	22.9132	22.9418	23.2371	23.1592	23.1355	23.3355	23.3087	23.1222	23.1178	23.2182	23.974	23.7527	23.7831	23.8172	23.839	23.8209	23.8283	23.8781	0,0001366680372	0,0001520218939	3	P0DPB6	POLR1D	RPAC2_HUMAN	DNA-directed RNA polymerases I and III subunit RPAC2	0.000930706	0.00252042	+	0.317153	0.00145795	0.00311683	+	0.292069	3.01652e-06	1.75753e-05	+	0.932092	6.5499e-08	5.24822e-07	+	0.941918
25.2281	25.3258	25.3693	25.2981	24.9806	24.9456	25.0938	25.06	25.0852	25.0421	25.0928	25.0671	24.7339	24.6156	24.6874	24.5476	24.479	24.5067	24.4871	24.4218	0,0001366680372	0,0001520218939	18	P10155	RO60	RO60_HUMAN	60 kDa SS-A/Ro ribonucleoprotein	0.00074747	0.00212881	+	-0.285367	0.000319687	0.000887583	+	-0.233534	1.24293e-05	4.96227e-05	+	-0.659232	3.50846e-07	1.69893e-06	+	-0.83169
21.2494	21.3719	21.2993	21.3475	21.8739	21.8486	22.2133	22.1142	22.9535	23.0654	22.6018	22.8089	20.9123	20.6897	20.5075	20.5177	20.4279	20.4641	20.498	20.5371	0,0001366680372	0,0001520218939	11	P10253	GAA	LYAG_HUMAN	Lysosomal alpha-glucosidase	0.000309524	0.00105047	+	0.695474	5.85192e-06	4.19477e-05	+	1.5404	0.000540708	0.00104369	+	-0.660203	4.05908e-07	1.8827e-06	+	-0.835213
20.9066	20.8693	20.8916	20.8136	20.631	20.975	20.9187	21.2502	20.8598	21.5039	21.2149	21.0077	19.6817	19.9876	20.1708	19.9317	19.6939	19.8456	19.6035	19.7566	0,0001366680372	0,0001520218939	4	P10301	RRAS	RRAS_HUMAN	Ras-related protein R-Ras	0.588603	0.63825		0.0734258	0.0978959	0.125141		0.27632	0.000105002	0.000264376	+	-0.927319	7.95672e-07	3.11616e-06	+	-1.14535
26.0146	26.1122	26.1683	26.1364	27.1275	27.1885	27.158	27.2882	27.4675	27.6407	27.02	27.5832	27.1538	27.1758	27.165	27.0556	26.1762	26.2258	26.2097	26.2389	0,0001366680372	0,0001520218939	7	P10321	HLA-C	HLAC_HUMAN	HLA class I histocompatibility antigen, C alpha chain	5.03372e-07	1.22755e-05	+	1.08267	9.6778e-05	0.000335426	+	1.31998	3.57366e-07	4.22674e-06	+	1.02968	0.0263971	0.0315126	+	0.104783
21.9003	21.8865	21.9881	21.8439	21.6148	21.8816	22.1161	21.7648	21.8739	21.8021	21.7389	21.9859	21.5921	21.5603	21.5364	21.4929	21.0668	21.0809	20.7553	21.011	0,0001366680372	0,0001520218939	10	P10398	ARAF	ARAF_HUMAN	Serine/threonine-protein kinase A-Raf	0.603113	0.651445		-0.06036	0.40637	0.452894		-0.0544848	6.63489e-05	0.00018303	+	-0.35925	2.82754e-05	5.86972e-05	+	-0.926199
21.9442	21.9098	21.9036	21.9422	21.5548	21.5625	21.2629	21.6042	21.0945	21.189	21.1798	21.062	21.2183	20.8536	20.683	20.5936	20.1769	20.1437	20.1614	20.1574	0,0001366680372	0,0001520218939	4	P10415	BCL2	BCL2_HUMAN	Apoptosis regulator Bcl-2	0.0016421	0.00400452	+	-0.428837	3.49921e-07	7.27246e-06	+	-0.79364	0.000224829	0.000492895	+	-1.08782	9.06412e-12	6.12605e-09	+	-1.76509
24.9015	25.0038	24.947	24.9379	25.0288	24.9413	24.9605	25.0222	24.789	24.7888	24.9069	24.8174	24.8155	24.7452	24.7916	24.6862	24.6585	24.639	24.6473	24.5704	0,0001366680372	0,0001520218939	14	P10515	DLAT	ODP2_HUMAN	Dihydrolipoyllysine-residue acetyltransferase component of pyruvate dehydrogenase complex, mitochondrial	0.230459	0.282472		0.0406823	0.0131235	0.0210608	+	-0.122024	0.00183877	0.00307176	+	-0.18793	3.39395e-05	6.89723e-05	+	-0.318752
27.3616	27.3366	27.2406	27.3337	28.2777	28.1586	28.1881	28.1865	28.7603	28.984	28.8533	28.6983	28.6093	28.4244	28.5533	28.2792	28.4791	28.4044	28.4173	28.5285	0,0001366680372	0,0001520218939	4	P10599	TXN	THIO_HUMAN	Thioredoxin	3.57804e-07	1.05141e-05	+	0.884573	5.34242e-07	9.15466e-06	+	1.50587	6.23016e-06	2.97726e-05	+	1.14843	1.09721e-07	7.35253e-07	+	1.13918
27.4092	27.0701	27.0098	27.2197	27.7517	27.0439	27.267	27.0843	27.8216	27.1699	27.5419	27.1244	27.3655	26.5113	26.6523	26.3313	25.9094	25.5683	25.7342	25.6389	0,0001366680372	0,0001520218939	3	P10606	COX5B	COX5B_HUMAN	Cytochrome c oxidase subunit 5B, mitochondrial	0.575965	0.625837		0.109489	0.252309	0.293719		0.237226	0.106358	0.126205		-0.462134	1.48857e-05	3.36959e-05	+	-1.4645
24.132	24.1146	24.149	24.2327	24.3951	24.2854	24.3785	24.4005	24.9601	24.9009	24.8644	24.8024	23.8884	24.0083	23.7986	23.7315	23.3048	23.3834	23.3576	23.2306	0,0001366680372	0,0001520218939	7	P10619	CTSA	PPGB_HUMAN	Lysosomal protective protein	0.00146562	0.00363791	+	0.207801	2.47776e-06	2.32124e-05	+	0.724926	0.00370968	0.0057505	+	-0.300367	1.13637e-06	4.10083e-06	+	-0.837938
25.349	25.3601	25.3712	25.46	25.4116	25.2595	25.3266	25.2329	25.6931	25.5974	25.4858	25.6205	25.0173	24.759	24.7136	24.573	24.1145	23.8878	24.0458	23.9114	0,0001366680372	0,0001520218939	10	P10644	PRKAR1A	KAP0_HUMAN	cAMP-dependent protein kinase type I-alpha regulatory subunit	0.152545	0.19558		-0.0774131	0.00513951	0.00916857	+	0.21414	0.000662075	0.00123952	+	-0.619346	4.07699e-07	1.88546e-06	+	-1.3952
21.6247	21.6287	21.5354	21.5945	21.3572	21.2941	21.2084	21.3848	21.2528	21.1239	21.2938	21.199	20.5111	20.7761	20.6192	20.5314	19.7843	19.7675	19.8982	19.8474	0,0001366680372	0,0001520218939	4	P10746	UROS	HEM4_HUMAN	Uroporphyrinogen-III synthase	0.000702424	0.00202509	+	-0.284705	0.000112925	0.000378901	+	-0.378471	4.73272e-06	2.42584e-05	+	-0.986391	5.52671e-09	1.11263e-07	+	-1.77148
23.5291	23.3396	23.343	23.2122	20.9129	20.1212	21.4179	20.2871	20.9914	20.9664	20.5155	21.3773	22.2949	22.627	22.4265	21.9572	21.6473	21.6441	21.3352	21.3709	0,0001366680372	0,0001520218939	4	P10747	CD28	CD28_HUMAN	T-cell-specific surface glycoprotein CD28	0.000122697	0.000511885	+	-2.6712	1.43871e-05	8.03604e-05	+	-2.39333	0.000564394	0.00108366	+	-1.02955	2.34675e-06	7.22347e-06	+	-1.85662
23.9388	24.1286	24.0594	23.8961	23.5651	23.7445	23.8361	23.6067	23.7398	23.7529	23.7651	23.6619	23.5244	23.3782	23.4468	23.3376	23.5675	23.5356	23.6443	23.4697	0,0001366680372	0,0001520218939	8	P10768	ESD	ESTD_HUMAN	S-formylglutathione hydrolase	0.00838498	0.0155383	+	-0.317636	0.00325868	0.00617413	+	-0.275816	0.000131316	0.000316219	+	-0.583957	0.000431991	0.000668328	+	-0.451444
26.8218	27.0066	26.9566	26.8798	27.1821	27.1562	27.2624	27.1656	27.1984	27.0803	27.2245	27.2511	28.0249	28.0062	27.9537	28.0149	28.2907	28.1751	28.1852	28.138	0,0001366680372	0,0001520218939	30	P10809	HSPD1	CH60_HUMAN	60 kDa heat shock protein, mitochondrial	0.00115563	0.00300565	+	0.275361	0.00271138	0.00525719	+	0.272353	2.88676e-07	3.77273e-06	+	1.08373	3.07687e-07	1.53714e-06	+	1.28104
27.6829	27.6671	27.6256	27.5816	28.5636	28.4567	28.5522	28.5097	28.8917	28.8235	28.7295	28.8552	28.6454	28.5337	28.5308	28.4785	28.032	27.9859	27.9639	27.9774	0,0001366680372	0,0001520218939	30	P11021	HSPA5	BIP_HUMAN	Endoplasmic reticulum chaperone BiP	1.89079e-07	7.64556e-06	+	0.881232	1.21718e-07	4.64395e-06	+	1.18564	6.24747e-07	5.85283e-06	+	0.907784	1.3154e-05	3.0461e-05	+	0.350461
23.6096	23.1809	23.2762	23.4892	23.8302	23.5511	23.9847	23.8127	24.6168	24.7329	24.4129	24.5315	23.2172	23.0722	23.2562	23.2	22.5853	22.4828	22.2993	22.4054	0,0001366680372	0,0001520218939	8	P11117	ACP2	PPAL_HUMAN	Lysosomal acid phosphatase	0.0224025	0.0363588	+	0.405684	5.90816e-05	0.00023177	+	1.18454	0.103422	0.122999		-0.202595	0.000174213	0.000290007	+	-0.945809
27.2944	27.1999	27.1773	27.2156	27.7704	27.5915	27.6342	27.5777	27.8832	27.7325	27.8914	27.8259	28.3955	28.2983	28.2418	28.3929	28.1656	28.0465	28.081	28.0024	0,0001366680372	0,0001520218939	21	P11142	HSPA8	HSP7C_HUMAN	Heat shock cognate 71 kDa protein	0.000166001	0.000649585	+	0.421643	9.32664e-06	5.85981e-05	+	0.61147	3.08444e-07	3.86164e-06	+	1.11033	1.05528e-06	3.87016e-06	+	0.852114
25.0925	24.9382	24.9877	24.8549	24.0589	23.9798	24.1525	24.0873	23.7609	23.5528	23.8557	23.748	23.5537	23.641	23.5029	23.5553	22.9048	22.9922	23.0545	22.9966	0,0001366680372	0,0001520218939	11	P11171	EPB41	41_HUMAN	Protein 4.1	6.24711e-06	5.89922e-05	+	-0.898677	4.80275e-06	3.66481e-05	+	-1.23896	3.02256e-07	3.83371e-06	+	-1.4051	4.38418e-08	3.9811e-07	+	-1.98129
23.4919	23.476	23.4916	23.5568	23.7806	23.6594	23.6813	23.8346	23.6412	23.779	23.7217	23.6117	24.2561	24.2054	24.1885	24.3569	24.4186	24.3968	24.5127	24.411	0,0001366680372	0,0001520218939	11	P11172	UMPS	UMPS_HUMAN	Uridine 5'-monophosphate synthase	0.00199666	0.00468096	+	0.234909	0.00468763	0.00846456	+	0.184346	1.99903e-06	1.29377e-05	+	0.747641	1.07541e-07	7.28904e-07	+	0.930705
26.2381	26.16	26.104	26.0915	26.1879	26.1341	26.0493	26.0437	25.9553	25.9384	26.0366	25.9614	25.7068	25.6998	25.6773	25.5206	25.3392	25.3873	25.3189	25.2742	0,0001366680372	0,0001520218939	14	P11177	PDHB	ODPB_HUMAN	Pyruvate dehydrogenase E1 component subunit beta, mitochondrial	0.390143	0.446612		-0.0446849	0.00455392	0.00825147	+	-0.175488	0.000104758	0.000264043	+	-0.497256	9.97455e-07	3.72452e-06	+	-0.818513
22.4987	22.5148	22.582	22.491	22.4673	22.4467	22.5132	22.5283	22.162	22.2085	22.2162	22.4251	21.8848	21.8189	21.8551	21.6495	21.2352	20.85	20.9855	21.0222	0,0001366680372	0,0001520218939	14	P11182	DBT	ODB2_HUMAN	Lipoamide acyltransferase component of branched-chain alpha-keto acid dehydrogenase complex, mitochondrial	0.289026	0.344081		-0.0327873	0.00496816	0.00890316	+	-0.268685	1.44448e-05	5.56048e-05	+	-0.719594	1.78107e-06	5.82325e-06	+	-1.49842
24.6177	24.6327	24.6205	24.6632	24.5755	24.6721	24.65	24.6057	24.6702	24.716	24.7044	24.813	23.9804	23.9819	24.0147	23.8181	22.9639	23.0821	22.9946	22.976	0,0001366680372	0,0001520218939	23	P11216	PYGB	PYGB_HUMAN	Glycogen phosphorylase, brain form	0.759377	0.793246		-0.00772429	0.0289807	0.0423172	+	0.0923672	5.41784e-06	2.69705e-05	+	-0.684768	2.00022e-09	6.77276e-08	+	-1.62938
21.3364	21.0753	21.2986	21.1579	21.2037	21.4298	21.1272	21.2336	21.5119	21.6403	21.515	21.5173	21.4207	21.2822	21.314	21.2789	21.1693	21.1232	21.1527	20.8434	0,0001366680372	0,0001520218939	3	P11233	RALA	RALA_HUMAN	Ras-related protein Ral-A	0.734406	0.770735		0.0315089	0.00299074	0.00573306	+	0.329038	0.174174	0.199956		0.106888	0.189848	0.207095		-0.144906
19.7076	19.6406	19.6479	19.5629	20.6412	20.9217	20.7898	20.3397	21.9561	21.9415	21.2923	21.786	21.2619	20.8374	21.1908	20.6751	20.7881	20.4692	20.5564	20.212	0,0001366680372	0,0001520218939	4	P11234	RALB	RALB_HUMAN	Ras-related protein Ral-B	0.000197825	0.000743967	+	1.03328	1.11765e-05	6.6847e-05	+	2.10419	8.15804e-05	0.000216465	+	1.35153	0.000402242	0.000625373	+	0.866651
21.8204	21.7811	21.9028	21.9583	21.6196	21.6418	21.6402	21.6439	21.5365	21.3799	21.4511	21.4877	21.2043	21.2334	21.2396	21.1981	21.0322	21.0286	21.0114	21.0624	0,0001366680372	0,0001520218939	18	P11274	BCR	BCR_HUMAN	Breakpoint cluster region protein	0.00128154	0.00325791	+	-0.229286	0.000241751	0.000705566	+	-0.401838	4.27995e-06	2.24733e-05	+	-0.646799	9.77692e-07	3.67392e-06	+	-0.831996
24.572	24.7405	24.5464	24.5482	25.8695	25.8617	25.6616	25.75	26.2931	26.1089	26.1802	26.2238	25.2907	25.0841	24.877	24.7721	23.7185	23.6253	23.667	23.7581	0,0001366680372	0,0001520218939	8	P11279	LAMP1	LAMP1_HUMAN	Lysosome-associated membrane glycoprotein 1	2.30882e-06	3.06827e-05	+	1.18392	1.94235e-07	5.46979e-06	+	1.59971	0.0172612	0.0232062	+	0.404211	3.09906e-06	9.09533e-06	+	-0.909561
23.9723	24.0637	24.0504	24.048	24.2558	24.2823	24.3263	24.2862	24.3692	24.2903	24.5657	24.3631	24.2053	24.1023	24.023	23.9209	23.8617	23.8617	23.7002	23.6416	0,0001366680372	0,0001520218939	13	P11310	ACADM	ACADM_HUMAN	Medium-chain specific acyl-CoA dehydrogenase, mitochondrial	5.67979e-05	0.000284215	+	0.254004	0.00113729	0.002536	+	0.363458	0.662322	0.689123		0.0292625	0.00431891	0.00566004	+	-0.267313
24.9579	24.8818	24.9061	24.989	25.4752	25.4468	25.5095	25.5144	25.3636	25.3602	25.4245	25.4386	25.7385	25.7531	25.7381	25.8861	25.9947	25.9364	25.9573	25.942	0,0001366680372	0,0001520218939	22	P11387	TOP1	TOP1_HUMAN	DNA topoisomerase 1	1.35392e-06	2.22409e-05	+	0.552818	6.45487e-06	4.48811e-05	+	0.463072	1.17858e-06	8.86462e-06	+	0.845269	2.58429e-08	2.80419e-07	+	1.02392
20.1121	20.1873	19.847	20.1235	21.9326	22.0585	22.105	22.0476	21.3189	21.5733	21.2131	21.2548	24.2319	24.4885	24.3825	24.4086	25.3163	25.3215	25.3485	25.3311	0,0001366680372	0,0001520218939	35	P11388	TOP2A	TOP2A_HUMAN	DNA topoisomerase 2-alpha	3.89316e-07	1.08545e-05	+	1.96848	2.56582e-05	0.00012463	+	1.27255	6.5313e-09	5.32752e-07	+	4.31041	5.94812e-10	4.13831e-08	+	5.26188
24.4082	24.343	24.3432	24.2806	25.0333	25.0722	24.9359	24.9763	25.32	25.4603	25.1575	25.4484	24.6364	24.5774	24.5708	24.4182	24.0418	24.054	24.0337	24.0802	0,0001366680372	0,0001520218939	34	P11413	G6PD	G6PD_HUMAN	Glucose-6-phosphate 1-dehydrogenase	3.0737e-06	3.70027e-05	+	0.660665	1.1025e-05	6.61082e-05	+	1.00281	0.00819136	0.0117328	+	0.206911	4.58082e-05	8.96642e-05	+	-0.291363
22.5283	22.5252	22.4955	22.5784	22.3021	22.1751	22.1457	22.2936	22.4031	22.6794	22.2071	22.3759	22.9474	22.8672	22.9587	23.058	23.1948	23.2439	23.2858	23.387	0,0001366680372	0,0001520218939	5	P11441	UBL4A	UBL4A_HUMAN	Ubiquitin-like protein 4A	0.00044815	0.0013967	+	-0.302724	0.289156	0.332199		-0.115465	5.89132e-05	0.000166201	+	0.425995	2.80872e-06	8.36253e-06	+	0.746024
20.6936	20.5751	20.2889	20.8585	20.9959	21.1703	21.1468	20.7745	21.058	21.1341	20.9578	21.0763	20.8706	20.9794	21.0753	21.1085	20.9746	21.1119	21.1149	21.1657	0,0001366680372	0,0001520218939	11	P11498	PC	PYC_HUMAN	Pyruvate carboxylase, mitochondrial	0.0322768	0.0498699	+	0.417843	0.011292	0.0184215	+	0.452532	0.0217311	0.028758	+	0.404429	0.00850407	0.0107226	+	0.487721
24.9028	24.8572	24.9062	24.8458	25.297	25.2195	25.2193	25.1758	25.2166	25.252	25.2497	25.1656	25.8037	25.8543	25.7152	25.7388	26.059	26.0605	26.0391	25.9357	0,0001366680372	0,0001520218939	28	P11586	MTHFD1	C1TC_HUMAN	C-1-tetrahydrofolate synthase, cytoplasmic	2.21244e-05	0.000142215	+	0.349889	1.02659e-05	6.23463e-05	+	0.342973	2.35294e-07	3.33828e-06	+	0.899981	4.15564e-08	3.83991e-07	+	1.14556
22.6409	22.8537	22.9325	22.8863	23.6285	23.6983	23.7275	23.7772	24.9719	24.9885	24.9487	24.9312	23.9288	23.897	23.8752	23.7582	23.0831	23.1213	23.1192	23.0274	0,0001366680372	0,0001520218939	36	P11717	IGF2R	MPRI_HUMAN	Cation-independent mannose-6-phosphate receptor	1.77824e-05	0.000121398	+	0.879556	5.73321e-08	3.37466e-06	+	2.13176	8.58886e-06	3.76598e-05	+	1.03647	0.00891293	0.0112117	+	0.259425
26.5299	26.5919	26.6702	26.6613	26.2861	26.3107	26.3387	26.3013	26.1668	26.105	26.2334	26.1771	25.9449	25.8108	25.8094	25.6254	25.3743	25.4071	25.3802	25.3412	0,0001366680372	0,0001520218939	11	P11766	ADH5	ADHX_HUMAN	Alcohol dehydrogenase class-3	0.000121682	0.000508998	+	-0.304122	4.33986e-05	0.000183748	+	-0.442751	3.15581e-05	0.000101982	+	-0.815712	3.73312e-08	3.57408e-07	+	-1.23766
20.8916	20.9157	21.0043	21.1422	22.1743	22.1938	21.9661	22.1426	22.0335	22.0293	21.9933	22.0476	23.0325	22.9925	22.9317	23.0629	21.9421	22.0945	22.1167	22.0129	0,0001366680372	0,0001520218939	6	P11802	CDK4	CDK4_HUMAN	Cyclin-dependent kinase 4	6.26782e-06	5.90353e-05	+	1.13077	1.93626e-06	1.92042e-05	+	1.03751	6.41225e-08	1.6398e-06	+	2.01647	5.1503e-06	1.37119e-05	+	1.05309
25.9054	25.7427	25.7485	25.8879	26.8035	26.6943	26.6141	26.776	26.8227	26.6945	26.6602	26.5677	27.5043	27.4114	27.4934	27.5466	27.1043	27.1727	27.2829	27.2967	0,0001366680372	0,0001520218939	5	P11940	PABPC1	PABP1_HUMAN	Polyadenylate-binding protein 1	6.17584e-06	5.84358e-05	+	0.900839	1.51777e-05	8.34949e-05	+	0.865164	6.17709e-08	1.58825e-06	+	1.66779	5.83202e-07	2.47012e-06	+	1.39301
24.1871	24.2928	24.3482	24.2404	24.8035	24.8717	25.042	24.8414	25.0445	25.0739	24.7502	25.1238	26.5139	26.566	26.656	26.7496	26.9372	27.0206	27.0409	27.1944	0,0001366680372	0,0001520218939	9	P12004	PCNA	PCNA_HUMAN	Proliferating cell nuclear antigen	6.20109e-05	0.000303072	+	0.622506	0.0001995	0.000605022	+	0.730968	2.29781e-08	9.9409e-07	+	2.35426	9.76871e-09	1.55609e-07	+	2.78115
21.3309	20.2791	20.6592	21.3779	21.6167	21.0873	20.9808	21.5383	20.6035	21.3006	21.3139	21.2394	21.2907	20.6865	21.4512	20.5484	20.5061	20.5036	20.5727	20.48	0,0001366680372	0,0001520218939	3	P12074	COX6A1	CX6A1_HUMAN	Cytochrome c oxidase subunit 6A1, mitochondrial	0.252209	0.305636		0.394018	0.546738	0.588805		0.202594	0.820264	0.83852		0.0824356	0.189786	0.207076		-0.396169
25.3071	25.164	25.1329	25.0971	24.9137	24.7954	24.9162	24.7874	25.2187	25.1639	25.1109	25.1418	25.4158	25.3823	25.463	25.3077	25.3547	25.2479	25.2961	25.2371	0,0001366680372	0,0001520218939	15	P12081	HARS1	HARS1_HUMAN	Histidine--tRNA ligase, cytoplasmic	0.00147281	0.00364619	+	-0.322146	0.758748	0.786856		-0.0165009	0.00853575	0.0121818	+	0.216888	0.0875376	0.0988166		0.108652
21.9686	22.134	22.1697	22.4576	22.6719	22.6357	22.3536	21.0066	22.4885	22.4679	22.1338	22.6341	21.9329	22.0321	21.61	22.1003	21.5308	21.4611	21.6507	21.6528	0,0001366680372	0,0001520218939	3	P12235	SLC25A4	ADT1_HUMAN	ADP/ATP translocase 1	0.970726	0.974227		-0.0155387	0.141092	0.173875		0.248581	0.12654	0.148588		-0.263664	0.00161491	0.00225572	+	-0.608623
22.5277	22.2912	22.4203	22.6482	23.7599	23.802	23.4605	23.8079	23.1638	23.2802	23.2709	23.229	23.5694	23.2329	23.151	23.1938	22.7875	23.2733	22.6629	23.0471	0,0001366680372	0,0001520218939	5	P12236	SLC25A6	ADT3_HUMAN	ADP/ATP translocase 3	3.40673e-05	0.000194275	+	1.23573	7.8371e-05	0.000284021	+	0.764139	0.000551664	0.0010631	+	0.814937	0.0234524	0.0281679	+	0.470854
26.1583	26.1126	26.1456	26.1044	26.7289	26.6951	26.7029	26.7517	26.8163	26.8979	26.7402	26.8503	27.9061	27.9358	27.94	28.0705	28.2948	28.2624	28.3234	28.3166	0,0001366680372	0,0001520218939	20	P12268	IMPDH2	IMDH2_HUMAN	Inosine-5'-monophosphate dehydrogenase 2	5.86006e-08	4.04011e-06	+	0.589399	1.16424e-06	1.41959e-05	+	0.695909	6.02315e-09	5.18889e-07	+	1.83284	2.89634e-11	1.05404e-08	+	2.16904
24.0102	24.0657	24.0249	24.0067	24.0646	24.0502	24.071	24.0846	23.9822	23.9523	23.8676	24.0214	24.2232	24.2469	24.2645	24.2467	24.2891	24.2594	24.2884	24.2586	0,0001366680372	0,0001520218939	69	P12270	TPR	TPR_HUMAN	Nucleoprotein TPR	0.0375146	0.057068		0.0407305	0.091351	0.117729		-0.0709949	9.50357e-06	4.07614e-05	+	0.218428	4.73639e-06	1.28118e-05	+	0.24698
22.3069	22.4043	22.5157	22.4358	24.7277	24.7759	24.5452	24.7299	25.2548	25.3511	25.2321	25.5006	24.4535	24.3906	24.301	23.6544	20.7825	20.8583	20.0411	20.147	0,0001366680372	0,0001520218939	12	P12544	GZMA	GRAA_HUMAN	Granzyme A	4.24853e-08	3.58925e-06	+	2.27899	1.88833e-08	1.90079e-06	+	2.91896	8.15227e-05	0.000216433	+	1.78421	0.000100223	0.000178792	+	-1.95847
23.8252	23.9034	23.8692	23.8103	23.7942	23.7745	23.8208	23.8315	23.4029	23.5192	23.291	23.5167	23.317	23.2611	23.2084	23.1817	22.9924	23.0155	22.9287	22.9721	0,0001366680372	0,0001520218939	19	P12694	BCKDHA	ODBA_HUMAN	2-oxoisovalerate dehydrogenase subunit alpha, mitochondrial	0.108285	0.144798		-0.046804	0.000366754	0.00099454	+	-0.419577	3.01429e-06	1.75753e-05	+	-0.609998	7.27722e-08	5.57096e-07	+	-0.874846
23.9141	23.9317	23.9075	23.9185	23.9223	23.977	23.8894	23.9847	24.7359	24.7274	24.743	24.7861	23.5538	23.4997	23.4782	23.1721	22.6772	22.7227	22.8309	22.7163	0,0001366680372	0,0001520218939	22	P12814	ACTN1	ACTN1_HUMAN	Alpha-actinin-1	0.317886	0.373831		0.0253825	1.56266e-09	8.72929e-07	+	0.830137	0.00125537	0.00218995	+	-0.491983	3.37524e-08	3.38311e-07	+	-1.18119
25.1201	25.1018	25.1496	25.1849	24.6442	24.6811	24.7392	24.7715	25.0524	25.1147	24.8346	25.0424	24.5145	24.4706	24.492	24.3178	24.0229	24.0623	24.0597	24.0149	0,0001366680372	0,0001520218939	10	P12955	PEPD	PEPD_HUMAN	Xaa-Pro dipeptidase	1.46125e-05	0.000105224	+	-0.43007	0.090748	0.117079		-0.12806	7.16941e-06	3.31235e-05	+	-0.690351	4.23856e-09	9.52103e-08	+	-1.09915
27.8928	27.8428	27.8692	27.84	27.8408	27.7381	27.746	27.735	27.4835	27.4663	27.5721	27.5054	27.6346	27.476	27.5571	27.4812	27.5367	27.4798	27.5041	27.4673	0,0001366680372	0,0001520218939	31	P12956	XRCC6	XRCC6_HUMAN	X-ray repair cross-complementing protein 6	0.0144147	0.0246462	+	-0.0962048	1.03662e-05	6.27944e-05	+	-0.354372	0.000174087	0.000398648	+	-0.323996	1.60606e-06	5.33963e-06	+	-0.36424
28.5117	28.5489	28.5446	28.5114	28.4323	28.3625	28.3878	28.3606	28.1809	28.1706	28.2587	28.2404	28.301	28.3003	28.3096	28.2538	28.3212	28.3002	28.3235	28.2949	0,0001366680372	0,0001520218939	39	P13010	XRCC5	XRCC5_HUMAN	X-ray repair cross-complementing protein 5	0.000330192	0.00110112	+	-0.143322	1.17679e-05	6.96797e-05	+	-0.316503	6.3495e-06	3.02208e-05	+	-0.237969	2.22591e-06	6.9145e-06	+	-0.219198
28.0963	28.0467	28.1861	28.073	28.3447	28.2778	28.2212	28.3726	28.2049	28.2155	28.1049	28.2286	27.8525	27.8613	27.8144	27.815	27.3142	27.147	27.3018	27.2418	0,0001366680372	0,0001520218939	4	P13073	COX4I1	COX41_HUMAN	Cytochrome c oxidase subunit 4 isoform 1, mitochondrial	0.00425335	0.00881439	+	0.203543	0.077928	0.102467		0.0879784	0.000190261	0.000428223	+	-0.264697	2.28514e-06	7.0799e-06	+	-0.849313
21.9921	22.1709	22.182	22.2482	24.5688	24.5839	24.7657	24.8555	25.8045	26.1527	25.048	25.6454	22.1546	22.3788	22.2141	21.6923	20.1794	20.3095	20.1814	20.1519	0,0001366680372	0,0001520218939	7	P13284	IFI30	GILT_HUMAN	Gamma-interferon-inducible lysosomal thiol reductase	1.20907e-07	6.04676e-06	+	2.54517	5.92536e-06	4.23458e-05	+	3.51436	0.815123	0.833444		-0.038342	9.44422e-08	6.68328e-07	+	-1.94277
21.1555	22.6171	22.9037	22.5121	24.135	24.1664	24.0821	24.1442	24.8194	24.6082	24.7526	24.6214	23.1831	22.8851	23.7079	23.0359	22.0729	22.442	22.3581	22.4469	0,0001366680372	0,0001520218939	5	P13473	LAMP2	LAMP2_HUMAN	Lysosome-associated membrane glycoprotein 2	0.00330268	0.00714122	+	1.83484	0.000870133	0.00203189	+	2.40331	0.0789606	0.0956872		0.905886	0.937033	0.941811		0.0328856
26.9274	26.9658	26.9559	26.8972	26.9653	27.0552	27.132	27.0599	27.4118	27.4641	26.964	27.3173	26.6313	26.5708	26.6036	26.4398	26.3145	26.3217	26.2583	26.2696	0,0001366680372	0,0001520218939	20	P13489	RNH1	RINI_HUMAN	Ribonuclease inhibitor	0.0208759	0.0341861	+	0.116527	0.0210166	0.0318889	+	0.352725	0.000163837	0.000377552	+	-0.375192	1.08056e-07	7.31044e-07	+	-0.645548
18.8855	18.9264	18.8632	18.8596	20.9983	21.3375	21.1279	21.1881	22.5242	23.0143	22.1053	22.3786	20.1148	20.0263	20.0129	20.0077	19.192	19.7101	19.645	19.2785	0,0001366680372	0,0001520218939	3	P13498	CYBA	CY24A_HUMAN	Cytochrome b-245 light chain	6.61406e-08	4.32748e-06	+	2.27927	1.39548e-06	1.57392e-05	+	3.62192	1.80977e-08	9.48265e-07	+	1.15674	0.00462119	0.00603113	+	0.572723
20.4794	20.4492	20.7725	21.0572	21.9831	22.0396	21.8716	22.0323	23.3126	23.239	23.6986	23.2843	22.3296	21.975	21.8412	21.3061	20.8447	20.8744	20.6565	20.9303	0,0001366680372	0,0001520218939	2	P13501	CCL5	CCL5_HUMAN	C-C motif chemokine 5	0.000123878	0.000514923	+	1.29207	5.2015e-06	3.86306e-05	+	2.69405	0.00373912	0.00579233	+	1.17341	0.409661	0.431745		0.136874
23.7561	23.7944	23.8779	23.8511	23.4637	23.5633	23.5229	23.6286	23.621	23.5877	23.7186	23.5979	23.4154	23.4438	23.2583	23.0898	22.4055	22.4809	22.2641	22.3684	0,0001366680372	0,0001520218939	15	P13612	ITGA4	ITA4_HUMAN	Integrin alpha-4	0.000794478	0.00222955	+	-0.275311	0.0035345	0.00661723	+	-0.188584	0.000950568	0.00171317	+	-0.518079	1.60233e-07	9.52342e-07	+	-1.44017
27.5474	27.6204	27.5629	27.5829	28.0631	28.0215	27.8871	28.0405	27.971	28.0206	27.9972	27.9682	28.6025	28.5241	28.4891	28.5523	28.4703	28.4386	28.4164	28.4246	0,0001366680372	0,0001520218939	54	P13639	EEF2	EF2_HUMAN	Elongation factor 2	5.90488e-05	0.00029283	+	0.424663	8.68593e-07	1.18424e-05	+	0.410903	4.62691e-08	1.4113e-06	+	0.96361	9.86426e-09	1.56603e-07	+	0.859089
21.4324	21.0691	21.0736	21.8824	22.6085	21.9189	21.5232	21.9588	22.8974	24.2652	21.9777	24.0875	22.9437	19.3337	21.5459	20.4003	20.3781	21.0642	20.3994	19.2426	0,0001366680372	0,0001520218939	5	P13645	KRT10	K1C10_HUMAN	Keratin, type I cytoskeletal 10	0.0744666	0.103496		0.63798	0.0144144	0.0228783	+	1.94259	0.712467	0.737083		-0.308479	0.0419196	0.0489321	+	-1.09329
25.1928	25.1336	25.1707	25.1683	25.7386	25.6424	25.6536	25.683	26.009	26.1356	25.96	26.0035	25.6269	25.6558	25.6282	25.4665	25.2341	25.2666	25.2236	25.2115	0,0001366680372	0,0001520218939	24	P13667	PDIA4	PDIA4_HUMAN	Protein disulfide-isomerase A4	8.17538e-07	1.61177e-05	+	0.513071	6.32928e-07	9.87852e-06	+	0.860672	7.54617e-05	0.000202731	+	0.427982	0.00729722	0.00925391	+	0.0676112
19.25	19.0901	19.0764	19.0446	21.0445	20.9934	21.0618	21.0773	21.5749	21.7091	21.2429	21.2628	21.4063	21.348	21.3066	21.4591	22.3145	22.3038	22.299	22.2438	0,0001366680372	0,0001520218939	11	P13674	P4HA1	P4HA1_HUMAN	Prolyl 4-hydroxylase subunit alpha-1	1.88139e-08	2.17094e-06	+	1.92895	1.49207e-06	1.61886e-05	+	2.33216	1.65298e-08	9.24807e-07	+	2.26472	8.60506e-10	4.9647e-08	+	3.17497
23.3873	23.6979	23.6177	23.9089	24.4153	24.3601	24.422	24.3746	24.6116	24.6696	24.8379	24.569	24.8367	24.9528	25.2964	24.9712	24.6906	24.7696	24.761	24.772	0,0001366680372	0,0001520218939	3	P13693	TPT1	TCTP_HUMAN	Translationally-controlled tumor protein	0.000495083	0.00151699	+	0.74005	0.000166357	0.000522254	+	1.01907	8.65496e-05	0.0002281	+	1.36129	5.77726e-05	0.00010968	+	1.09533
24.798	24.8407	24.7817	24.7367	24.355	24.4267	24.3984	24.4258	24.5141	24.6477	24.3456	24.6085	23.6713	23.824	23.8975	23.5898	22.9881	23.0845	22.999	23.0908	0,0001366680372	0,0001520218939	15	P13716	ALAD	HEM2_HUMAN	Delta-aminolevulinic acid dehydratase	7.61415e-06	6.57345e-05	+	-0.387799	0.0102502	0.0169085	+	-0.260283	7.54109e-06	3.42718e-05	+	-1.04362	4.11917e-09	9.36914e-08	+	-1.74866
22.5619	22.5733	23.1511	23.3823	24.415	24.4318	24.4477	24.1604	24.7208	24.4186	24.5647	24.9826	23.0143	22.9826	23.0507	22.6939	20.276	19.958	19.8123	20.1852	0,0001366680372	0,0001520218939	4	P13727	PRG2	PRG2_HUMAN	Bone marrow proteoglycan	0.000567486	0.00169493	+	1.44658	0.000332873	0.000917193	+	1.75454	0.937515	0.943699		0.0182098	1.76913e-05	3.90561e-05	+	-2.85927
20.0467	20.1876	20.1007	19.9358	21.3177	21.5269	21.7814	21.4432	21.1556	20.9671	20.23	21.4002	20.5704	20.8134	20.7134	20.702	20.295	20.281	20.3473	20.3391	0,0001366680372	0,0001520218939	7	P13747	HLA-E	HLAE_HUMAN	HLA class I histocompatibility antigen, alpha chain E	1.25757e-05	9.40251e-05	+	1.44964	0.0148757	0.0235611	+	0.87055	0.000126201	0.000306498	+	0.632109	0.00411861	0.00541253	+	0.247918
30.3343	30.3834	30.2977	30.226	29.7766	29.8349	29.8916	29.7096	30.2451	30.1857	30.0953	30.262	29.592	29.6072	29.701	29.3848	29.1794	29.1419	29.1691	29.1125	0,0001366680372	0,0001520218939	34	P13796	LCP1	PLSL_HUMAN	Plastin-2	6.12221e-05	0.000301396	+	-0.507153	0.0646153	0.0866973		-0.113314	6.03473e-05	0.000169639	+	-0.739103	6.33534e-08	5.13228e-07	+	-1.15959
24.52	24.6608	24.6034	24.5921	24.319	24.3874	24.384	24.3744	24.4571	24.5452	24.3731	24.3926	24.3825	24.2839	24.4555	24.2119	24.6035	24.6037	24.5588	24.4916	0,0001366680372	0,0001520218939	20	P13798	APEH	ACPH_HUMAN	Acylamino-acid-releasing enzyme	0.00045713	0.00141722	+	-0.227887	0.0199913	0.0305685	+	-0.152092	0.00522022	0.00782288	+	-0.260646	0.477267	0.499105		-0.0296865
26.4119	26.3375	26.2905	26.2616	26.4144	26.3122	26.335	26.2864	26.2411	26.2215	26.2379	26.1783	25.8569	25.8824	25.7722	25.686	25.914	25.9302	25.8781	25.8856	0,0001366680372	0,0001520218939	10	P13804	ETFA	ETFA_HUMAN	Electron transfer flavoprotein subunit alpha, mitochondrial	0.795736	0.825688		0.01161	0.0256423	0.0380294	+	-0.105689	7.71108e-05	0.000206341	+	-0.525996	1.93179e-05	4.2195e-05	+	-0.42341
22.0349	21.8477	21.9109	21.7679	22.0342	22.0735	22.0613	21.8967	22.1818	22.3067	21.7723	22.08	21.5535	21.7885	21.8765	21.601	21.9493	22.1589	22.2019	22.2021	0,0001366680372	0,0001520218939	7	P13807	GYS1	GYS1_HUMAN	Glycogen [starch] synthase, muscle	0.119738	0.158634		0.126113	0.176764	0.213225		0.194848	0.0986946	0.117821		-0.185472	0.0282139	0.0335798	+	0.237704
25.507	25.5747	25.587	25.6012	25.3261	25.3515	25.4359	25.3958	25.3918	25.4014	25.301	25.3496	24.8467	24.8926	24.9126	24.6989	24.4521	24.5252	24.4534	24.4622	0,0001366680372	0,0001520218939	13	P13861	PRKAR2A	KAP2_HUMAN	cAMP-dependent protein kinase type II-alpha regulatory subunit	0.00101576	0.00270584	+	-0.190147	0.000553458	0.00139574	+	-0.206537	8.727e-06	3.80363e-05	+	-0.729764	1.58659e-08	2.13851e-07	+	-1.09425
21.7329	21.9657	21.8903	21.9044	21.9035	21.7869	21.9615	21.7714	22.0579	22.0475	21.8921	21.924	22.3519	22.4741	22.3563	22.4261	22.3528	22.4806	22.4287	22.4032	0,0001366680372	0,0001520218939	9	P13984	GTF2F2	T2FB_HUMAN	General transcription factor IIF subunit 2	0.804644	0.832991		-0.0174727	0.151565	0.185621		0.107083	9.46256e-05	0.000244097	+	0.52881	7.09319e-05	0.000131496	+	0.543061
23.1036	23.214	23.1323	23.1259	22.9749	23.022	23.0711	22.9869	22.6878	22.7804	22.6997	22.6903	22.7156	22.4858	22.398	22.3078	22.2896	22.2572	22.1022	21.9361	0,0001366680372	0,0001520218939	3	P13987	CD59	CD59_HUMAN	CD59 glycoprotein	0.00693768	0.0132348	+	-0.130243	1.20847e-05	7.11992e-05	+	-0.429393	0.000324568	0.00067105	+	-0.667204	2.25204e-05	4.82099e-05	+	-0.9977
20.1435	21.0714	20.2222	21.1334	23.0135	22.8032	22.8518	22.8123	23.0122	22.8663	22.8147	22.8265	23.7543	23.7601	23.8802	24.0227	24.1165	24.181	24.2042	24.2481	0,0001366680372	0,0001520218939	15	P13995	MTHFD2	MTDC_HUMAN	Bifunctional methylenetetrahydrofolate dehydrogenase/cyclohydrolase, mitochondrial	0.000173926	0.000669893	+	2.22759	0.000167649	0.000525611	+	2.23729	2.30846e-05	7.94278e-05	+	3.2117	1.14503e-05	2.69509e-05	+	3.54483
22.9858	23.3609	23.2405	23.3833	22.2247	22.54	22.5541	22.348	22.2514	22.4162	21.7812	22.5854	22.012	22.2604	22.3333	21.9436	21.5038	21.2735	19.8171	19.8367	0,0001366680372	0,0001520218939	2	P14151	SELL	LYAM1_HUMAN	L-selectin	0.000483235	0.00148647	+	-0.825936	0.00238102	0.00471521	+	-0.984079	0.000152508	0.000356128	+	-1.10531	0.00126189	0.00179252	+	-2.63483
23.6813	23.2325	23.2701	23.672	23.2769	23.0159	22.8323	22.9161	23.0237	22.7101	22.5601	22.8396	23.385	23.0485	22.951	23.0608	23.5005	23.2418	22.9769	23.3013	0,0001366680372	0,0001520218939	4	P14174	MIF	MIF_HUMAN	Macrophage migration inhibitory factor	0.0272866	0.0431172	+	-0.45365	0.00498428	0.00892019	+	-0.680578	0.0634102	0.0780218		-0.352627	0.249211	0.268385		-0.208847
23.7426	23.5121	23.3822	23.5715	22.5268	22.1746	22.4977	22.3132	22.1958	22.207	22.3406	22.2203	22.1357	21.8562	21.74	21.5511	21.2088	21.1844	21.2796	21.5702	0,0001366680372	0,0001520218939	4	P14209	CD99	CD99_HUMAN	CD99 antigen	4.31307e-05	0.000232141	+	-1.174	3.80457e-06	3.09269e-05	+	-1.31117	1.9627e-05	7.06124e-05	+	-1.73131	1.25164e-06	4.41574e-06	+	-2.24133
21.1212	21.893	22.2282	22.0171	25.4598	25.4949	25.2664	25.3294	26.4643	26.5741	26.4899	26.6255	25.4506	25.4188	25.4272	24.6555	21.1793	21.2267	20.9329	21.0852	0,0001366680372	0,0001520218939	19	P14222	PRF1	PERF_HUMAN	Perforin-1	6.89004e-06	6.20891e-05	+	3.57275	1.23661e-06	1.47365e-05	+	4.7236	3.27199e-05	0.000104877	+	3.42316	0.0297008	0.0352344	+	-0.708838
26.7215	26.7876	26.6923	26.7346	26.9239	27.0078	26.9609	27.0109	26.9363	27.0426	26.9109	27.1001	26.5509	26.5877	26.6328	26.4477	25.8278	25.9359	25.7448	25.8364	0,0001366680372	0,0001520218939	18	P14314	PRKCSH	GLU2B_HUMAN	Glucosidase 2 subunit beta	0.000154966	0.000613556	+	0.241886	0.00166541	0.00348322	+	0.263509	0.00668548	0.00973799	+	-0.179183	8.90691e-07	3.40101e-06	+	-0.897742
21.5528	21.6642	21.5746	21.4154	20.2916	20.512	20.238	20.4435	20.1099	20.6358	20.2902	20.4626	20.9533	20.922	20.4485	20.6337	20.5892	20.6793	20.3454	20.6638	0,0001366680372	0,0001520218939	3	P14316	IRF2	IRF2_HUMAN	Interferon regulatory factor 2	7.08411e-06	6.30458e-05	+	-1.18049	7.83008e-05	0.000284021	+	-1.17715	0.000817742	0.00149661	+	-0.812394	4.18082e-05	8.28634e-05	+	-0.982352
26.3675	26.3429	26.3019	26.2981	25.5602	25.4513	25.4101	25.6178	25.8127	25.9745	25.7835	25.7509	25.4328	25.2037	25.0803	25.0084	24.6113	24.7202	24.6065	24.7102	0,0001366680372	0,0001520218939	23	P14317	HCLS1	HCLS1_HUMAN	Hematopoietic lineage cell-specific protein	3.63092e-06	4.14925e-05	+	-0.817769	7.81335e-05	0.000283691	+	-0.497201	1.90836e-05	6.94496e-05	+	-1.1463	5.79073e-09	1.14627e-07	+	-1.66557
24.2749	24.3346	24.3529	24.3439	24.241	24.2878	24.5071	24.2973	24.852	24.6526	24.7182	24.6218	24.7675	24.5686	24.6559	24.542	24.9976	24.9826	24.8708	24.6927	0,0001366680372	0,0001520218939	8	P14324	FDPS	FPPS_HUMAN	Farnesyl pyrophosphate synthase	0.916824	0.928999		0.00673008	0.000386408	0.00103751	+	0.384583	0.00125868	0.0021933	+	0.306931	0.000249178	0.00040455	+	0.559379
25.8291	25.8249	25.8082	25.8657	25.7918	25.7599	25.6588	25.8393	26.0308	26.2501	26.0691	26.0236	25.4303	25.444	25.2744	25.1757	25.1731	25.1723	25.1855	25.2055	0,0001366680372	0,0001520218939	10	P14550	AKR1A1	AK1A1_HUMAN	Aldo-keto reductase family 1 member A1	0.13339	0.173848		-0.0695252	0.00302283	0.00578754	+	0.261439	0.000264252	0.000567487	+	-0.500849	7.96529e-09	1.37032e-07	+	-0.647851
29.5363	29.6104	29.5669	29.5213	29.7379	29.7585	29.6974	29.6971	29.951	30.0146	29.7787	29.9662	29.8797	29.9063	29.9345	29.8249	29.9268	29.8451	29.8455	29.8248	0,0001366680372	0,0001520218939	41	P14618	PKM	KPYM_HUMAN	Pyruvate kinase PKM	0.000589448	0.00174546	+	0.163998	0.000538684	0.0013643	+	0.368874	3.86356e-05	0.000119624	+	0.327593	5.54834e-05	0.000105972	+	0.301818
23.2345	23.4135	23.2527	23.3028	22.9704	22.7241	22.6194	22.8752	22.8182	22.7682	22.8985	22.8411	22.4813	22.4045	22.2596	22.047	21.4635	21.381	21.2904	21.2962	0,0001366680372	0,0001520218939	4	P14621	ACYP2	ACYP2_HUMAN	Acylphosphatase-2	0.00121842	0.003126	+	-0.503591	6.95035e-05	0.000259937	+	-0.469318	6.98472e-05	0.000190821	+	-1.00276	4.40042e-08	3.98819e-07	+	-1.94308
27.4207	27.469	27.4941	27.5558	28.4362	28.3394	28.4129	28.3687	28.8903	28.8323	28.8851	28.743	28.3978	28.4265	28.4015	28.189	27.9441	28.0138	27.9415	27.8878	0,0001366680372	0,0001520218939	26	P14625	HSP90B1	ENPL_HUMAN	Endoplasmin	2.41935e-07	8.41612e-06	+	0.904372	8.11818e-08	3.8795e-06	+	1.35278	8.23845e-06	3.66373e-05	+	0.868785	1.93182e-05	4.2195e-05	+	0.461891
23.3975	23.3422	23.3863	23.4455	23.5671	23.6218	23.4788	23.6243	23.8246	23.9055	23.7164	23.8249	24.2087	24.2514	24.2066	24.3805	24.4769	24.4098	24.4787	24.4402	0,0001366680372	0,0001520218939	27	P14735	IDE	IDE_HUMAN	Insulin-degrading enzyme	0.00415288	0.00863616	+	0.180133	7.26942e-05	0.00026899	+	0.42497	1.43202e-06	1.02031e-05	+	0.868937	1.78379e-08	2.29867e-07	+	1.05855
23.7026	23.8938	23.8853	23.7293	23.4045	23.4442	23.6496	23.3248	23.5362	23.3938	22.282	23.4879	23.0308	23.4668	23.0056	23.0411	22.0818	21.9465	22.0349	22.1005	0,0001366680372	0,0001520218939	4	P14854	COX6B1	CX6B1_HUMAN	Cytochrome c oxidase subunit 6B1	0.00670805	0.0128693	+	-0.346996	0.0839174	0.109461		-0.627811	0.00153061	0.00261231	+	-0.666694	1.14385e-07	7.56858e-07	+	-1.76183
20.4027	20.3447	20.2587	20.3532	20.2123	19.842	20.3982	20.3262	20.1945	19.9868	19.7626	20.0247	20.1462	19.9134	19.9986	19.77	19.3754	19.3782	19.4439	19.3258	0,0001366680372	0,0001520218939	2	P14859	POU2F1	PO2F1_HUMAN	POU domain, class 2, transcription factor 1	0.297268	0.352563		-0.145157	0.00999102	0.0165502	+	-0.347678	0.00391742	0.00603887	+	-0.382757	2.752e-07	1.41476e-06	+	-0.95899
26.9306	26.8985	26.8597	26.8488	26.9304	26.9366	26.9114	26.9628	26.8472	26.7919	26.7345	26.8084	26.9645	26.807	26.7794	26.8583	26.909	26.8907	26.875	26.9071	0,0001366680372	0,0001520218939	18	P14866	HNRNPL	HNRPL_HUMAN	Heterogeneous nuclear ribonucleoprotein L	0.056037	0.0809994		0.0508838	0.0250891	0.0373494	+	-0.0889068	0.501302	0.533917		-0.0321231	0.60754	0.627433		0.0110273
25.6277	25.5907	25.5114	25.6137	25.8545	25.7606	25.7251	25.8632	25.8416	25.9175	25.8513	25.8447	26.0475	26.0549	26.0359	25.984	26.2185	26.2321	26.1357	26.1103	0,0001366680372	0,0001520218939	26	P14868	DARS1	SYDC_HUMAN	Aspartate--tRNA ligase, cytoplasmic	0.00246311	0.00553586	+	0.214951	0.000120059	0.000400564	+	0.277894	6.54918e-06	3.09223e-05	+	0.444659	5.9942e-06	1.55401e-05	+	0.588254
22.9795	22.9519	22.846	22.8833	22.3555	22.3702	22.3573	22.2735	22.4732	22.3635	22.6274	22.5979	23.1226	22.9991	22.9753	22.7436	22.4786	22.6465	22.4198	22.306	0,0001366680372	0,0001520218939	9	P14921	ETS1	ETS1_HUMAN	Protein C-ets-1	5.05354e-06	5.17495e-05	+	-0.576043	0.00107418	0.00242113	+	-0.399643	0.615024	0.644732		0.0449653	0.00109917	0.00157724	+	-0.452426
23.2716	23.4655	23.4411	23.5212	24.0805	23.9069	23.8046	24.033	24.1628	24.0388	23.7816	24.0171	23.6163	23.4516	23.183	23.294	22.7112	22.755	22.4666	22.9743	0,0001366680372	0,0001520218939	3	P14927	UQCRB	QCR7_HUMAN	Cytochrome b-c1 complex subunit 7	0.000658512	0.00191365	+	0.531375	0.000974551	0.00223598	+	0.575237	0.734564	0.756634		-0.0386052	0.00100038	0.00144472	+	-0.698081
20.238	20.1386	20.2363	20.3286	20.104	20.479	20.0674	20.0131	20.2216	20.8798	20.6756	20.2632	20.2435	20.451	20.3233	20.109	20.2464	20.1717	20.1696	20.0778	0,0001366680372	0,0001520218939	6	P15056	BRAF	BRAF_HUMAN	Serine/threonine-protein kinase B-raf	0.560648	0.612004		-0.0695154	0.146883	0.1804		0.274643	0.590329	0.621184		0.0463414	0.23198	0.250513		-0.0690169
20.4301	20.3131	20.252	20.5495	22.7505	22.6708	22.7771	22.8421	24.3783	24.6988	24.0075	24.0047	22.1569	21.8347	22.0049	21.7728	22.4577	22.7118	22.6352	22.6185	0,0001366680372	0,0001520218939	8	P15104	GLUL	GLNA_HUMAN	Glutamine synthetase	6.47101e-08	4.31188e-06	+	2.37395	6.34764e-07	9.87852e-06	+	3.88616	7.334e-06	3.37193e-05	+	1.55614	2.04151e-07	1.13628e-06	+	2.21963
26.62	26.6829	26.6582	26.6507	26.2223	26.2446	26.3017	26.223	26.2754	26.2016	26.2368	26.2544	25.8412	25.6483	25.6487	25.5599	25.1294	25.1868	25.2205	25.0914	0,0001366680372	0,0001520218939	13	P15121	AKR1B1	ALDR_HUMAN	Aldo-keto reductase family 1 member B1	2.00816e-06	2.81917e-05	+	-0.405026	9.44644e-07	1.24488e-05	+	-0.410898	3.64319e-06	2.02062e-05	+	-0.978395	5.98923e-09	1.17087e-07	+	-1.49591
29.8578	29.7027	29.7907	30.122	29.8189	29.3331	29.2469	29.6193	29.1275	29.2684	29.359	29.3818	28.7579	28.6174	28.4129	28.4389	28.1433	27.9822	28.1556	28.0603	0,0001366680372	0,0001520218939	5	P15153	RAC2	RAC2_HUMAN	Ras-related C3 botulinum toxin substrate 2	0.0629001	0.0895786		-0.36371	0.00158758	0.00334409	+	-0.584098	3.70821e-05	0.000115803	+	-1.31149	1.87795e-06	6.077e-06	+	-1.78292
24.1725	24.3008	24.2586	24.2437	24.7228	24.6498	24.7913	24.7415	24.7567	24.6253	24.8371	24.8369	25.2853	25.2003	25.2678	25.2812	25.4108	25.3058	25.2925	25.3375	0,0001366680372	0,0001520218939	9	P15170	GSPT1	ERF3A_HUMAN	Eukaryotic peptide chain release factor GTP-binding subunit ERF3A	1.87225e-05	0.000125462	+	0.48246	9.39462e-05	0.000328014	+	0.520112	8.17157e-08	1.84574e-06	+	1.01476	1.09316e-07	7.35253e-07	+	1.09276
21.2672	21.0014	21.2227	21.0517	21.945	21.8429	21.748	21.5255	22.5638	22.3362	22.3846	22.4851	22.0755	21.8464	21.6998	21.6476	21.7012	21.7965	21.6692	21.7089	0,0001366680372	0,0001520218939	3	P15291	B4GALT1	B4GT1_HUMAN	Beta-1,4-galactosyltransferase 1	0.00125289	0.0031971	+	0.62961	3.9423e-06	3.17735e-05	+	1.30666	0.00105236	0.00187522	+	0.681568	0.000162904	0.000273201	+	0.583179
27.0206	27.0545	26.9592	26.988	26.6663	26.5365	26.6539	26.613	26.7365	26.695	26.4863	26.7426	26.6745	26.6416	26.623	26.5278	26.3665	26.4275	26.3839	26.4279	0,0001366680372	0,0001520218939	29	P15311	EZR	EZRI_HUMAN	Ezrin	3.64834e-05	0.00020548	+	-0.38813	0.00178528	0.0036915	+	-0.340505	4.80764e-05	0.000141557	+	-0.38885	3.98727e-07	1.86033e-06	+	-0.604099
21.6053	21.5289	21.2677	21.4091	21.1866	21.1812	20.9239	21.2666	20.8582	21.6135	21.2262	21.1648	20.9049	20.7963	20.9704	20.6768	20.5832	20.4064	20.6415	20.6963	0,0001366680372	0,0001520218939	4	P15336	ATF2	ATF2_HUMAN	Cyclic AMP-dependent transcription factor ATF-2	0.0243775	0.039148	+	-0.313183	0.216728	0.256078		-0.237063	0.000751472	0.00138497	+	-0.615619	0.000106066	0.000187588	+	-0.870869
22.5806	22.5797	22.5157	22.3739	22.2416	22.2949	22.2675	22.393	22.1847	22.3913	22.0379	22.1539	22.4311	22.2445	22.356	22.4625	22.4961	22.7102	22.5539	22.7335	0,0001366680372	0,0001520218939	8	P15374	UCHL3	UCHL3_HUMAN	Ubiquitin carboxyl-terminal hydrolase isozyme L3	0.011037	0.0196006	+	-0.213201	0.0109123	0.0178885	+	-0.320525	0.0894519	0.107438		-0.138922	0.193872	0.211192		0.110955
25.1444	25.1301	25.1401	25.1601	25.1562	25.1341	25.0779	25.0639	25.1715	25.2816	25.1486	25.165	24.7675	24.7951	24.7739	24.5498	24.3509	24.3897	24.3658	24.3832	0,0001366680372	0,0001520218939	31	P15498	VAV1	VAV_HUMAN	Proto-oncogene vav	0.171086	0.215958		-0.0356736	0.17246	0.208668		0.0480061	0.000339651	0.000698039	+	-0.422122	4.94682e-10	3.71483e-08	+	-0.771289
25.5774	25.5846	25.6679	25.687	26.3263	26.163	26.0501	26.2628	26.2915	26.4186	26.3796	26.3659	27.3319	27.2446	27.2862	27.326	27.5845	27.6447	27.7282	27.718	0,0001366680372	0,0001520218939	5	P15531	NME1	NDKA_HUMAN	Nucleoside diphosphate kinase A	0.000138001	0.000557544	+	0.571301	1.3833e-06	1.57341e-05	+	0.73467	5.41981e-09	5.18889e-07	+	1.66793	6.68068e-09	1.21563e-07	+	2.03962
22.3715	22.4573	22.5336	22.5408	23.9221	23.8655	24.0207	23.9448	24.794	24.7511	24.5856	24.5963	22.7591	22.705	22.6897	22.1888	21.6207	21.7835	21.6088	21.653	0,0001366680372	0,0001520218939	9	P15586	GNS	GNS_HUMAN	N-acetylglucosamine-6-sulfatase	1.18717e-07	6.04676e-06	+	1.46245	4.90516e-08	3.01381e-06	+	2.20592	0.459127	0.492658		0.10984	7.1165e-06	1.80374e-05	+	-0.809315
20.9419	21.4788	21.4316	21.3606	20.9097	21.2743	21.331	21.688	21.7319	21.8786	21.6938	21.9131	21.2126	21.0686	21.3749	20.9855	20.9609	20.9816	21.0393	21.1273	0,0001366680372	0,0001520218939	4	P15735	PHKG2	PHKG2_HUMAN	Phosphorylase b kinase gamma catalytic chain, liver/testis isoform	0.990524	0.991153		-0.00249052	0.00967422	0.0161328	+	0.501136	0.376931	0.411459		-0.142818	0.0751668	0.0855047		-0.275963
26.9591	26.8967	26.8878	26.7886	27.2828	27.0677	27.1376	26.965	27.2263	27.0113	27.1872	27.1024	27.7277	27.5633	27.5173	27.5977	27.7236	27.5038	27.4984	27.4043	0,0001366680372	0,0001520218939	11	P15880	RPS2	RS2_HUMAN	40S ribosomal protein S2	0.022485	0.0364553	+	0.230225	0.00575388	0.0101346	+	0.248755	1.57736e-05	5.96998e-05	+	0.718432	0.000144017	0.000245902	+	0.649475
19.3134	19.2965	19.0604	19.2347	19.5811	19.737	19.6363	19.3952	18.699	18.7312	18.9626	19.4486	19.0213	19.5462	19.6073	19.5647	19.045	18.7126	18.8898	19.153	0,0001366680372	0,0001520218939	3	P15907	ST6GAL1	SIAT1_HUMAN	Beta-galactoside alpha-2,6-sialyltransferase 1	0.00779973	0.0146256	+	0.361162	0.195214	0.232869		-0.265893	0.21373	0.24202		0.208642	0.0486109	0.056147		-0.276171
25.36	25.4035	25.3851	25.3927	25.2174	25.164	25.226	25.232	25.0003	25.0899	24.9963	25.0653	25.295	25.1979	25.2539	25.0457	24.9331	24.9642	24.9965	24.9057	0,0001366680372	0,0001520218939	7	P15927	RPA2	RFA2_HUMAN	Replication protein A 32 kDa subunit	6.92953e-05	0.000330212	+	-0.175485	9.08218e-06	5.72904e-05	+	-0.347417	0.014802	0.0201985	+	-0.187245	9.90423e-07	3.70118e-06	+	-0.43548
24.4589	24.3703	24.0577	24.0768	25.3239	25.275	25.6271	25.2368	25.7352	25.5154	24.3973	25.7308	25.0415	25.2058	24.5821	25.0276	24.2889	24.2881	23.9609	24.3083	0,0001366680372	0,0001520218939	6	P16070	CD44	CD44_HUMAN	CD44 antigen	0.000164427	0.000645827	+	1.12474	0.0166763	0.0260205	+	1.10371	0.00507869	0.0076374	+	0.72331	0.830962	0.841276		-0.0294099
22.4993	22.6223	22.6439	22.5352	22.3092	22.6067	22.437	22.6027	22.6124	22.9023	22.5349	22.6525	22.125	22.1397	22.1219	22.0615	22.335	22.383	22.5918	22.4988	0,0001366680372	0,0001520218939	6	P16083	NQO2	NQO2_HUMAN	Ribosyldihydronicotinamide dehydrogenase [quinone]	0.32011	0.375978		-0.0863051	0.290658	0.333682		0.10035	2.03049e-05	7.23906e-05	+	-0.463159	0.117661	0.131193		-0.123022
19.0664	18.8322	18.9638	18.8523	18.5429	18.502	18.1642	18.6375	17.086	17.4638	17.3071	18.2869	17.2539	17.8781	18.3463	17.714	17.1708	17.5983	16.9031	17.2009	0,0001366680372	0,0001520218939	2	P16104	H2AX	H2AX_HUMAN	Histone H2AX	0.00705691	0.0133813	+	-0.467059	0.00200572	0.00408483	+	-1.39274	0.00278062	0.0044428	+	-1.13061	3.0822e-05	6.32619e-05	+	-1.7104
26.1777	26.2373	26.2423	26.1334	26.002	26.086	26.2259	25.96	26.2512	26.2264	25.624	26.4837	25.1891	25.4913	25.2439	25.0802	23.8108	23.7851	23.8056	24.0436	0,0001366680372	0,0001520218939	3	P16150	SPN	LEUK_HUMAN	Leukosialin	0.0906196	0.123338		-0.129209	0.79096	0.816681		-0.051362	4.56283e-05	0.000136266	+	-0.946549	3.49029e-08	3.44227e-07	+	-2.33641
26.0245	26.0171	25.9787	26.0599	25.9643	25.8496	25.8047	25.8556	25.8428	25.8652	25.8804	25.8804	25.582	25.3886	25.3938	25.2565	25.0822	25.1979	25.1813	25.1765	0,0001366680372	0,0001520218939	11	P16152	CBR1	CBR1_HUMAN	Carbonyl reductase [NADPH] 1	0.00701952	0.0133271	+	-0.151479	0.000190351	0.000582503	+	-0.152813	0.000111144	0.000275878	+	-0.614842	1.44589e-07	8.82625e-07	+	-0.860567
24.2532	24.2512	24.1749	24.2233	24.2341	24.2669	24.2259	24.1624	23.9619	23.9599	23.9894	23.9286	23.7127	23.5405	23.6486	23.3507	23.0917	23.196	23.0788	23.0041	0,0001366680372	0,0001520218939	7	P16219	ACADS	ACADS_HUMAN	Short-chain specific acyl-CoA dehydrogenase, mitochondrial	0.910882	0.924363		-0.00332117	1.98895e-05	0.000101621	+	-0.265701	0.000183417	0.000415104	+	-0.662533	2.11281e-07	1.16489e-06	+	-1.13301
21.5537	21.6165	21.6331	21.7175	21.3392	21.4465	21.6614	21.5523	21.9862	21.9539	21.9308	21.8891	20.6411	20.8996	20.6286	20.5028	20.2034	20.0043	19.8472	20.0058	0,0001366680372	0,0001520218939	8	P16278	GLB1	BGAL_HUMAN	Beta-galactosidase	0.14149	0.183093		-0.130352	0.000225898	0.000666286	+	0.309786	3.91421e-05	0.000120584	+	-0.962203	9.86938e-07	3.69517e-06	+	-1.61504
22.9737	23.0289	23.0394	23.0005	22.7641	22.79	22.7106	22.8366	22.8657	22.8434	22.8503	22.8127	22.6706	22.4764	22.3538	22.3775	21.9763	21.8664	21.8781	21.7117	0,0001366680372	0,0001520218939	10	P16298	PPP3CB	PP2BB_HUMAN	Serine/threonine-protein phosphatase 2B catalytic subunit beta isoform	0.00023358	0.000847443	+	-0.23527	0.000102013	0.00034737	+	-0.167581	0.000323555	0.000669321	+	-0.541035	9.16868e-07	3.47572e-06	+	-1.1525
23.617	23.596	23.6017	23.5856	23.34	23.3694	23.307	23.4818	23.3713	23.4027	23.3522	23.336	22.8319	22.7852	22.746	22.6648	22.3622	22.3922	22.3933	22.4579	0,0001366680372	0,0001520218939	8	P16333	NCK1	NCK1_HUMAN	Cytoplasmic protein NCK1	0.00109579	0.00286895	+	-0.22553	5.80922e-06	4.17047e-05	+	-0.234518	3.975e-07	4.49898e-06	+	-0.843092	2.06141e-09	6.77276e-08	+	-1.19865
21.4516	21.5702	21.4621	21.6125	21.546	21.527	21.4146	21.5429	21.3999	21.5232	21.4925	21.5951	21.8042	22.0355	22.0847	22.1388	21.5985	21.5491	21.6148	21.6619	0,0001366680372	0,0001520218939	10	P16383	GCFC2	GCFC2_HUMAN	GC-rich sequence DNA-binding factor 2	0.755899	0.789787		-0.0164814	0.719041	0.750448		-0.021409	0.00107835	0.00191647	+	0.491662	0.12588	0.139863		0.081965
23.0881	23.0833	23.1536	23.1306	23.6149	23.6145	23.6533	23.5441	24.0042	24.0903	23.9514	23.9276	23.3766	23.3374	23.3684	23.2322	22.6964	22.6621	22.5957	22.7947	0,0001366680372	0,0001520218939	19	P16435	POR	NCPR_HUMAN	NADPH--cytochrome P450 reductase	2.35064e-06	3.09774e-05	+	0.492793	5.65691e-07	9.39047e-06	+	0.87947	0.00120141	0.00210794	+	0.214744	7.6523e-05	0.000140868	+	-0.426709
21.8281	21.8232	21.7784	21.5781	21.5348	21.2013	20.9481	21.2347	20.9172	20.9592	20.5193	20.7975	21.0522	20.8799	20.8118	20.8126	20.6491	20.3867	20.3339	20.2966	0,0001366680372	0,0001520218939	4	P16455	MGMT	MGMT_HUMAN	Methylated-DNA--protein-cysteine methyltransferase	0.00797654	0.0148688	+	-0.522217	0.000169453	0.000529863	+	-0.953623	4.27474e-05	0.000129143	+	-0.862815	1.03969e-05	2.473e-05	+	-1.33536
22.7771	22.7825	22.8338	22.8322	23.7788	23.7656	23.9622	23.8306	24.4721	24.3507	24.2157	24.3216	24.1082	24.2628	24.2879	24.196	24.227	24.1602	24.0933	24.0426	0,0001366680372	0,0001520218939	15	P16615	ATP2A2	AT2A2_HUMAN	Sarcoplasmic/endoplasmic reticulum calcium ATPase 2	6.31243e-07	1.38903e-05	+	1.02793	1.39785e-07	4.89006e-06	+	1.53364	5.42721e-08	1.52956e-06	+	1.40732	7.72593e-08	5.75612e-07	+	1.32439
20.371	20.294	20.6419	20.5263	23.1533	22.9404	23.1261	23.0702	24.1759	24.3294	23.9496	24.2044	22.3509	22.3745	22.3988	21.5957	19.0742	19.0159	19.4446	18.7908	0,0001366680372	0,0001520218939	27	P16885	PLCG2	PLCG2_HUMAN	1-phosphatidylinositol 4,5-bisphosphate phosphodiesterase gamma-2	1.1939e-07	6.04676e-06	+	2.61421	4.81749e-08	2.99889e-06	+	3.70654	0.000177681	0.000405113	+	1.72169	0.000119353	0.000208207	+	-1.37691
21.3119	21.2579	21.1652	21.307	21.7997	21.7866	21.804	21.8108	22.0518	22.2962	21.8429	22.0038	21.9991	22.018	21.9719	21.9506	22.6615	22.7703	22.7679	22.7831	0,0001366680372	0,0001520218939	7	P16930	FAH	FAAA_HUMAN	Fumarylacetoacetase	4.25921e-06	4.66443e-05	+	0.539784	0.000218629	0.000652763	+	0.788178	1.17557e-06	8.85607e-06	+	0.724404	4.65108e-08	4.14709e-07	+	1.48521
24.442	24.4463	24.443	24.5508	24.1733	23.8983	24.0135	24.0306	23.9104	23.9866	23.8582	23.6405	25.2075	24.9539	24.8507	24.8569	25.9261	25.8547	25.8853	25.9317	0,0001366680372	0,0001520218939	6	P16949	STMN1	STMN1_HUMAN	Stathmin	0.000399532	0.00128062	+	-0.441593	0.000223054	0.000660783	+	-0.6216	0.00130194	0.00225871	+	0.496711	9.00906e-09	1.4955e-07	+	1.42892
22.6965	22.7748	22.8567	22.6606	22.4041	22.7171	22.5865	22.5911	22.3039	22.3746	22.0791	22.2375	21.8994	21.5964	21.5604	21.2756	19.9265	20.2564	19.9948	20.2292	0,0001366680372	0,0001520218939	5	P17026	ZNF22	ZNF22_HUMAN	Zinc finger protein 22	0.0685126	0.0964108		-0.172447	0.000633632	0.0015608	+	-0.498362	0.000132912	0.000318545	+	-1.16419	1.29874e-07	8.19243e-07	+	-2.64544
20.109	20.3914	20.2447	20.202	20.7901	20.937	21.1524	20.9961	20.8073	20.5888	20.6418	20.5566	20.964	20.7631	20.7575	20.6871	19.9391	19.9244	19.9231	20.0494	0,0001366680372	0,0001520218939	7	P17028	ZNF24	ZNF24_HUMAN	Zinc finger protein 24	0.000254052	0.000903701	+	0.732118	0.00225856	0.00451234	+	0.411834	0.000562144	0.00108066	+	0.556167	0.00570047	0.00734648	+	-0.277811
25.9643	25.8736	25.8862	25.716	25.4177	25.2715	25.2871	25.4662	24.9611	25.227	24.9379	25.1107	25.0831	25.1109	24.6826	25.0387	24.7306	24.6502	24.5043	24.7508	0,0001366680372	0,0001520218939	2	P17096	HMGA1	HMGA1_HUMAN	High mobility group protein HMG-I/HMG-Y	0.000408075	0.00130007	+	-0.499389	8.37585e-05	0.000299983	+	-0.800853	0.000229797	0.000502622	+	-0.881195	4.20313e-06	1.16765e-05	+	-1.20104
22.7614	22.4716	22.622	22.6198	22.8999	22.9644	23.1065	23.0498	22.9058	23.0585	23.052	23.1152	22.673	22.862	22.828	22.805	22.4313	22.5056	22.3714	22.4742	0,0001366680372	0,0001520218939	5	P17152	TMEM11	TMM11_HUMAN	Transmembrane protein 11, mitochondrial	0.00207088	0.00481204	+	0.386452	0.00139703	0.00300843	+	0.414159	0.0532779	0.0662265		0.173265	0.0392636	0.0459679	+	-0.173079
24.2069	24.2432	24.173	24.2562	23.8595	23.9084	23.7666	23.844	23.9351	23.9737	24.0098	23.9351	24.1268	24.178	24.0818	24.1209	24.7579	24.8278	24.7736	24.803	0,0001366680372	0,0001520218939	20	P17174	GOT1	AATC_HUMAN	Aspartate aminotransferase, cytoplasmic	3.81735e-05	0.000210573	+	-0.375183	6.21347e-05	0.000240163	+	-0.256386	0.0142767	0.0195606	+	-0.0929298	3.95849e-07	1.85182e-06	+	0.570767
22.6613	22.7826	22.9222	22.9532	22.519	22.6166	22.5854	22.4456	22.0189	22.0276	21.7703	22.0167	21.7224	22.0613	22.1576	22.195	22.1484	22.1549	21.9656	22.09	0,0001366680372	0,0001520218939	7	P17252	PRKCA	KPCA_HUMAN	Protein kinase C alpha type	0.00974431	0.0176697	+	-0.288167	7.89343e-05	0.00028485	+	-0.871471	0.000765639	0.00140998	+	-0.795763	9.24424e-05	0.000166228	+	-0.740077
25.1797	25.0467	25.0676	25.0833	24.8197	24.789	24.7497	24.868	24.4248	24.4906	24.5125	24.5296	24.6423	24.5483	24.5712	24.5531	24.2018	24.2316	24.1934	24.2213	0,0001366680372	0,0001520218939	30	P17480	UBTF	UBF1_HUMAN	Nucleolar transcription factor 1	0.000300465	0.00103007	+	-0.28771	3.49989e-06	2.94073e-05	+	-0.604931	7.97937e-06	3.58503e-05	+	-0.515559	1.1747e-07	7.67611e-07	+	-0.882254
21.7823	22.1277	22.1671	22.2324	22.8585	22.2901	22.4461	22.5342	22.2417	22.1703	22.4213	22.3767	21.8823	21.7436	21.8975	21.4827	20.992	21.0687	20.8825	21.0698	0,0001366680372	0,0001520218939	4	P17568	NDUFB7	NDUB7_HUMAN	NADH dehydrogenase [ubiquinone] 1 beta subcomplex subunit 7	0.0271568	0.0429551	+	0.454845	0.101179	0.128954		0.225121	0.0577504	0.0715416		-0.32583	6.62003e-05	0.000123743	+	-1.07412
21.9515	21.8003	21.8413	21.9013	21.412	21.4608	21.382	21.7831	21.6827	22.0979	21.7526	21.5651	21.1326	20.989	20.9876	20.7676	20.5407	20.4719	20.8069	20.5628	0,0001366680372	0,0001520218939	4	P17612	PRKACA	KAPCA_HUMAN	cAMP-dependent protein kinase catalytic subunit alpha	0.0100911	0.0181801	+	-0.364135	0.438066	0.482873		-0.0990186	3.37879e-05	0.000107282	+	-0.904405	3.89583e-06	1.09971e-05	+	-1.27803
26.2231	26.1773	26.2075	26.2707	26.0508	26.0234	25.9501	26.0052	25.9168	26.1068	25.8149	25.9395	25.2902	25.1597	25.1453	24.9296	23.9371	24.049	23.8485	23.8289	0,0001366680372	0,0001520218939	28	P17655	CAPN2	CAN2_HUMAN	Calpain-2 catalytic subunit	0.000322152	0.00108092	+	-0.212276	0.00493377	0.00885495	+	-0.275163	7.94205e-06	3.57166e-05	+	-1.08846	1.09505e-08	1.6872e-07	+	-2.30382
21.8821	21.9257	21.9395	22.034	22.3003	22.3163	22.226	22.4859	22.6427	22.842	22.6738	22.6688	22.4895	22.4413	22.6136	22.4571	22.0996	22.2441	22.2411	22.3025	0,0001366680372	0,0001520218939	10	P17706	PTPN2	PTN2_HUMAN	Tyrosine-protein phosphatase non-receptor type 2	0.00089483	0.00243721	+	0.386797	9.49152e-06	5.91625e-05	+	0.761507	3.36073e-05	0.00010678	+	0.555068	0.00211318	0.00290539	+	0.276521
23.3302	23.3713	23.4884	23.3844	24.3751	24.3668	24.2596	24.4963	24.3299	24.3583	24.4383	24.4043	25.422	25.4224	25.371	25.6644	25.7621	25.8172	25.8225	25.8529	0,0001366680372	0,0001520218939	16	P17812	CTPS1	PYRG1_HUMAN	CTP synthase 1	2.99938e-06	3.67618e-05	+	0.980891	3.50686e-07	7.27246e-06	+	0.989101	1.35697e-07	2.391e-06	+	2.07639	1.10388e-09	5.44005e-08	+	2.42012
25.4681	25.5116	25.5385	25.5489	26.7079	26.722	26.781	26.7681	26.7585	26.7166	26.5304	26.8334	27.2261	27.3009	27.2606	27.3137	26.8783	26.963	26.917	26.93	0,0001366680372	0,0001520218939	25	P17844	DDX5	DDX5_HUMAN	Probable ATP-dependent RNA helicase DDX5	5.04057e-09	9.93622e-07	+	1.22794	2.00989e-06	1.981e-05	+	1.19291	8.56391e-10	2.53224e-07	+	1.75851	2.19626e-09	7.11678e-08	+	1.40525
25.7033	25.4535	25.5694	25.6072	25.4289	25.3202	25.3478	25.4079	25.0483	25.1921	24.9639	25.1525	24.7562	24.5794	24.4916	24.4715	24.3011	24.2292	24.2448	24.2065	0,0001366680372	0,0001520218939	19	P17858	PFKL	PFKAL_HUMAN	ATP-dependent 6-phosphofructokinase, liver type	0.011376	0.0201271	+	-0.207121	0.000508188	0.00129844	+	-0.494143	1.87821e-05	6.85416e-05	+	-1.00867	3.32966e-07	1.63071e-06	+	-1.33794
22.0736	22.2184	22.0528	22.1794	23.5581	23.6799	23.9824	23.7338	24.7775	24.8069	24.1909	24.6001	21.7714	22.0711	22.0559	21.7434	21.3278	21.4675	21.4646	21.467	0,0001366680372	0,0001520218939	5	P17900	GM2A	SAP3_HUMAN	Ganglioside GM2 activator	3.24328e-06	3.83158e-05	+	1.60747	2.94028e-06	2.62461e-05	+	2.46281	0.0638972	0.0785392		-0.220627	1.17838e-05	2.76397e-05	+	-0.699351
25.6532	25.7058	25.7364	25.7056	26.8595	26.8593	27.0971	27.0099	28.0151	28.2112	27.5916	27.7434	25.3486	25.1876	25.0528	24.7364	23.9609	24.2303	23.8289	23.7563	0,0001366680372	0,0001520218939	12	P17931	LGALS3	LEG3_HUMAN	Galectin-3	8.75749e-07	1.66957e-05	+	1.25619	4.20131e-06	3.34057e-05	+	2.19007	0.00325103	0.00510136	+	-0.618903	3.05012e-06	8.97394e-06	+	-1.75615
24.8493	24.862	24.8021	24.773	25.0294	24.9342	24.907	25.0253	25.121	25.0979	25.149	25.1416	25.5844	25.4509	25.5029	25.5598	25.5444	25.5069	25.5125	25.4872	0,0001366680372	0,0001520218939	18	P17980	PSMC3	PRS6A_HUMAN	26S proteasome regulatory subunit 6A	0.00666238	0.012796	+	0.15233	1.32122e-05	7.63211e-05	+	0.305762	1.23871e-06	9.18551e-06	+	0.702866	1.12111e-07	7.47041e-07	+	0.691148
26.9894	26.9935	27.0312	27.0226	27.2301	27.2666	27.2626	27.197	27.1916	27.1883	27.2178	27.2574	27.7709	27.7924	27.7046	27.7736	27.8943	27.8534	27.8597	27.8564	0,0001366680372	0,0001520218939	28	P17987	TCP1	TCPA_HUMAN	T-complex protein 1 subunit alpha	2.11203e-05	0.000137902	+	0.229925	3.87393e-05	0.000168297	+	0.204643	4.02397e-08	1.31292e-06	+	0.751218	1.35653e-09	5.62959e-08	+	0.856802
24.6044	24.7127	24.6952	24.6565	25.2834	25.3164	25.4098	25.3308	25.8105	25.7896	25.712	25.7043	25.5663	25.5446	25.5405	25.3799	25.3923	25.3512	25.302	25.2414	0,0001366680372	0,0001520218939	15	P18031	PTPN1	PTN1_HUMAN	Tyrosine-protein phosphatase non-receptor type 1	1.5793e-06	2.44044e-05	+	0.667879	8.85869e-08	4.10887e-06	+	1.0869	2.59325e-06	1.57695e-05	+	0.840627	3.53222e-06	1.01031e-05	+	0.654527
22.0518	21.936	21.9277	21.8488	21.8912	21.93	21.8366	21.957	21.6538	21.8671	21.3748	21.7951	21.8001	22.0465	22.1577	22.0236	22.18	22.2204	22.2029	22.2917	0,0001366680372	0,0001520218939	13	P18074	ERCC2	ERCC2_HUMAN	General transcription and DNA repair factor IIH helicase subunit XPD	0.476984	0.531593		-0.0373902	0.0608003	0.0820908		-0.268366	0.471567	0.504633		0.0659051	0.00109365	0.00157027	+	0.282669
28.4123	28.3102	28.304	28.4003	28.6658	28.6193	28.5216	28.5852	28.5399	28.5862	28.5389	28.597	29.0876	29.0292	29.1346	29.2057	28.9498	29.0598	28.9782	28.9896	0,0001366680372	0,0001520218939	6	P18077	RPL35A	RL35A_HUMAN	60S ribosomal protein L35a	0.00118513	0.00305657	+	0.241263	0.000677351	0.00164843	+	0.208787	3.69045e-06	2.04205e-05	+	0.757565	2.47288e-06	7.52845e-06	+	0.637638
27.4981	27.5136	27.3446	27.499	27.5105	27.5739	27.4888	27.6498	27.5935	27.706	27.6553	27.4605	28.1427	28.2115	28.139	28.2459	28.2375	28.2501	28.2644	28.2198	0,0001366680372	0,0001520218939	18	P18124	RPL7	RL7_HUMAN	60S ribosomal protein L7	0.138662	0.179827		0.0919666	0.0793129	0.104115		0.140051	5.35717e-06	2.6735e-05	+	0.720967	1.37377e-06	4.70861e-06	+	0.779178
24.798	24.8269	24.9054	24.916	25.692	25.7376	25.7007	25.7134	26.8639	26.7742	26.8799	26.9378	25.2887	25.2869	25.2294	24.6343	23.0971	23.1304	23.1156	23.1301	0,0001366680372	0,0001520218939	58	P18206	VCL	VINC_HUMAN	Vinculin	1.47353e-07	6.40872e-06	+	0.849351	8.20464e-09	1.4498e-06	+	2.00239	0.175692	0.201552		0.248271	1.77959e-09	6.37822e-08	+	-1.74328
20.8921	21.0031	20.9209	21.0951	20.5779	20.7008	20.9072	20.8387	20.499	20.8138	20.7781	20.9333	20.0776	20.1401	20.4027	19.8785	19.9646	19.8959	19.8032	19.8481	0,0001366680372	0,0001520218939	7	P18433	PTPRA	PTPRA_HUMAN	Receptor-type tyrosine-protein phosphatase alpha	0.0424932	0.0634635		-0.221635	0.073941	0.0978655		-0.22175	0.000345181	0.000707577	+	-0.853093	1.28263e-06	4.49824e-06	+	-1.09988
20.8959	20.7469	20.6037	20.6447	21.0452	21.0111	20.7694	21.0954	20.8007	21.0047	21.2031	21.1139	20.6066	20.4386	20.3126	20.396	20.2362	20.0673	19.9241	19.9255	0,0001366680372	0,0001520218939	6	P18440	NAT1	ARY1_HUMAN	Arylamine N-acetyltransferase 1	0.0383012	0.0580779		0.257464	0.0296097	0.0430761	+	0.307788	0.0194046	0.0259039	+	-0.284325	0.000442395	0.000683307	+	-0.684514
24.137	24.1631	24.1369	24.1754	24.464	24.576	24.6086	24.5259	24.432	24.4157	24.3247	24.3537	24.7168	24.6854	24.6926	24.7391	24.4057	24.5124	24.4517	24.4667	0,0001366680372	0,0001520218939	36	P18583	SON	SON_HUMAN	Protein SON	2.19061e-05	0.000141196	+	0.390511	0.000152813	0.000489476	+	0.228429	3.26024e-08	1.19886e-06	+	0.555373	1.44298e-05	3.29317e-05	+	0.306027
21.1133	20.914	20.896	20.8622	20.9551	21.0781	20.9142	21.1308	20.6647	20.7221	20.7288	20.9103	21.0236	21.1563	21.0735	21.1421	20.6408	20.8095	20.8161	20.9881	0,0001366680372	0,0001520218939	9	P18615	NELFE	NELFE_HUMAN	Negative elongation factor E	0.373705	0.429752		0.0731921	0.0503635	0.0694663		-0.1899	0.056171	0.0696579		0.152472	0.194037	0.211324		-0.132728
25.419	25.7907	25.6609	25.604	25.6139	25.8278	25.7919	25.7559	25.7283	25.8531	25.8533	25.6551	26.3663	26.3682	26.1851	26.1799	26.2538	26.2548	26.2299	26.0353	0,0001366680372	0,0001520218939	9	P18621	RPL17	RL17_HUMAN	60S ribosomal protein L17	0.203879	0.253363		0.128708	0.143422	0.176563		0.153797	0.00042545	0.000846784	+	0.656208	0.000854983	0.00124959	+	0.574812
26.4225	26.5017	26.4597	26.5778	26.1814	26.1157	26.2286	26.3508	26.406	26.3273	26.0668	26.3939	26.7526	26.5205	26.7988	26.777	27.3159	27.3202	27.4373	27.5845	0,0001366680372	0,0001520218939	2	P18669	PGAM1	PGAM1_HUMAN	Phosphoglycerate mutase 1	0.00393262	0.00825798	+	-0.271324	0.0667852	0.0893555		-0.191938	0.0224857	0.0296406	+	0.221775	1.32016e-05	3.05562e-05	+	0.924026
24.8554	24.8718	24.7683	24.8197	25.0234	25.1098	25.1097	25.0324	24.7759	24.8064	24.5805	24.9756	24.9847	25.3002	25.2754	25.3177	25.2501	25.3321	25.0916	25.2036	0,0001366680372	0,0001520218939	11	P18754	RCC1	RCC1_HUMAN	Regulator of chromosome condensation	0.000341173	0.00113032	+	0.240004	0.618003	0.657618		-0.0442395	0.00311288	0.00490738	+	0.390692	0.00039847	0.000620323	+	0.39056
21.6747	21.6989	21.6994	21.7555	22.2086	22.173	22.0499	22.1945	21.9338	22.0437	21.9666	22.0362	23.6612	23.7843	23.7449	23.864	24.2959	24.2988	24.3048	24.2162	0,0001366680372	0,0001520218939	27	P18858	LIG1	DNLI1_HUMAN	DNA ligase 1	3.0229e-05	0.000178529	+	0.449372	0.000101727	0.000346737	+	0.287949	7.87084e-09	6.02296e-07	+	2.05649	9.20983e-11	1.74287e-08	+	2.57181
24.7149	24.7616	24.749	24.6874	24.8149	24.8402	24.8	24.9733	24.7076	24.4177	24.6577	24.6148	24.5362	24.5721	24.595	24.272	24.1838	24.1804	24.1995	24.164	0,0001366680372	0,0001520218939	4	P18859	ATP5PF	ATP5J_HUMAN	ATP synthase-coupling factor 6, mitochondrial	0.0241394	0.0387788	+	0.128881	0.0976596	0.124906		-0.128747	0.0224533	0.0296061	+	-0.23439	9.41554e-08	6.6784e-07	+	-0.546301
22.8854	23.0514	22.9827	23.0141	23.0482	22.9864	23.1579	23.1089	22.9557	22.925	23.0597	22.9112	22.9167	22.9666	23.0142	22.8684	23.0521	23.1767	23.2061	23.1252	0,0001366680372	0,0001520218939	9	P18887	XRCC1	XRCC1_HUMAN	DNA repair protein XRCC1	0.123981	0.163522		0.0919809	0.690016	0.723507		-0.0204744	0.411263	0.444932		-0.0419116	0.0187089	0.0227303	+	0.156628
23.8068	23.695	23.7167	23.6785	22.9073	22.9006	22.8017	22.9683	22.1597	22.1928	22.2446	22.1716	22.7648	22.7975	22.6814	22.6892	23.0975	23.1093	23.113	23.0323	0,0001366680372	0,0001520218939	31	P19174	PLCG1	PLCG1_HUMAN	1-phosphatidylinositol 4,5-bisphosphate phosphodiesterase gamma-1	1.59661e-06	2.45246e-05	+	-0.829785	8.31822e-09	1.4498e-06	+	-1.5321	3.01444e-07	3.83368e-06	+	-0.991056	1.57678e-06	5.24963e-06	+	-0.636237
22.0153	22.2131	22.124	22.106	22.5284	22.609	22.8468	22.7411	23.3472	23.5006	23.0732	23.296	22.4021	22.3762	22.5241	22.2131	21.4909	21.7148	21.4658	21.3221	0,0002533248917	0,0001520218939	2	P19256	CD58	LFA3_HUMAN	Lymphocyte function-associated antigen 3	0.000433346	0.00136397	+	0.566699	1.82144e-05	9.53235e-05	+	1.18966	0.0129933	0.0179583	+	0.264289	0.000498721	0.000759398	+	-0.616204
28.04	28.2025	28.1894	28.262	27.9937	28.1294	28.3735	28.0765	28.246	28.0569	28.3117	28.3004	28.8181	28.8599	28.9616	28.8774	28.9739	29.0232	28.9856	28.9369	0,0001366680372	0,0001520218939	25	P19338	NCL	NUCL_HUMAN	Nucleolin	0.75972	0.79343		-0.0301971	0.492303	0.536038		0.0552783	1.53058e-05	5.82558e-05	+	0.705771	3.80935e-06	1.07981e-05	+	0.806439
27.4827	27.381	27.41	27.4846	27.4618	27.4704	27.4188	27.4104	27.2261	27.2687	27.2652	27.3525	27.1139	27.1404	27.1046	27.0339	27.0782	27.0927	27.0282	27.0027	0,0001366680372	0,0001520218939	31	P19367	HK1	HXK1_HUMAN	Hexokinase-1	0.98011	0.982186		0.00078392	0.0049303	0.00885208	+	-0.161442	6.29423e-05	0.000175371	+	-0.341365	2.47873e-05	5.24224e-05	+	-0.389116
23.7093	23.6989	23.6124	23.7086	23.8606	23.8026	23.899	23.8593	23.7989	23.7771	23.8074	23.775	23.8416	23.7292	23.7869	23.8016	23.3296	23.5063	23.464	23.3829	0,0001366680372	0,0001520218939	9	P19387	POLR2C	RPB3_HUMAN	DNA-directed RNA polymerase II subunit RPB3	0.00133094	0.00335465	+	0.173078	0.00489524	0.00879248	+	0.107291	0.0173073	0.0232484	+	0.107521	0.00129081	0.00182907	+	-0.261599
23.5104	23.5224	23.4614	23.5865	23.858	23.7582	23.6315	23.5397	23.6121	23.5608	23.6292	23.5979	23.9412	23.9973	23.9953	23.9504	23.7127	23.8917	23.6876	23.6947	0,0001366680372	0,0001520218939	5	P19388	POLR2E	RPAB1_HUMAN	DNA-directed RNA polymerases I, II, and III subunit RPABC1	0.0554423	0.080287		0.176698	0.0355845	0.0509073		0.0798268	5.09467e-06	2.57145e-05	+	0.450923	0.00623758	0.00798756	+	0.226528
20.1189	20.1311	20.7173	20.6189	20.6295	20.6993	20.9734	20.4361	21.5669	21.5274	21.0848	21.3859	20.3684	20.5259	20.3659	20.123	19.3992	19.2639	19.3789	19.392	0,0002533248917	0,0001520218939	2	P19397	CD53	CD53_HUMAN	Leukocyte surface antigen CD53	0.186757	0.233743		0.288037	0.00206311	0.00418549	+	0.994693	0.785906	0.806009		-0.0507402	0.000664699	0.000988275	+	-1.03804
23.664	23.6137	23.444	23.4301	23.6316	23.3705	23.4303	23.522	23.7045	23.4907	23.5218	23.5756	23.5943	23.3324	23.2107	23.275	23.2722	23.2974	23.2575	23.231	0,0001366680372	0,0001520218939	10	P19404	NDUFV2	NDUV2_HUMAN	NADH dehydrogenase [ubiquinone] flavoprotein 2, mitochondrial	0.569827	0.620021		-0.0493722	0.658461	0.695197		0.0351853	0.122539	0.144104		-0.184864	0.00412405	0.00541818	+	-0.273433
21.7645	21.8172	21.9318	21.9517	22.0955	22.0679	22.0421	22.0968	22.1004	22.0718	22.139	22.0592	22.1553	22.1646	22.1445	22.0967	22.2341	22.182	22.292	22.2714	0,0001366680372	0,0001520218939	12	P19447	ERCC3	ERCC3_HUMAN	General transcription and DNA repair factor IIH helicase subunit XPB	0.00426495	0.0088304	+	0.209313	0.00341345	0.00642194	+	0.226313	0.00118719	0.00208718	+	0.273972	0.000311141	0.000494293	+	0.378617
23.4054	23.2728	23.3661	23.3362	23.806	23.689	23.7757	23.7332	24.036	24.2121	23.8604	24.0498	23.7559	23.6537	23.6455	23.4098	22.7193	22.8555	22.7498	22.7702	0,0001366680372	0,0001520218939	17	P19474	TRIM21	RO52_HUMAN	E3 ubiquitin-protein ligase TRIM21	3.87903e-05	0.000212896	+	0.405868	0.00010496	0.000355528	+	0.694448	0.0134927	0.0185834	+	0.271123	7.84957e-06	1.95146e-05	+	-0.5714
22.3256	22.5418	22.466	22.4356	23.0084	22.9544	23.1454	23.1181	23.1029	23.4728	23.2543	23.5352	23.5431	23.4225	23.4867	23.1284	22.8317	22.7153	22.8251	22.6983	0,0001366680372	0,0001520218939	12	P19525	EIF2AK2	E2AK2_HUMAN	Interferon-induced, double-stranded RNA-activated protein kinase	7.06865e-05	0.000335424	+	0.614329	0.000174527	0.000543572	+	0.899064	8.80856e-05	0.00023139	+	0.95296	0.00125866	0.00178982	+	0.325366
25.9115	25.9647	25.9303	25.9083	26.2375	26.1937	26.1179	26.2187	26.0484	26.2137	25.8553	26.1548	27.1675	27.252	27.2171	27.3335	27.4575	27.431	27.5605	27.5189	0,0001366680372	0,0001520218939	9	P19623	SRM	SPEE_HUMAN	Spermidine synthase	0.000105714	0.000456016	+	0.263248	0.131254	0.163325		0.139369	3.4632e-08	1.24124e-06	+	1.31383	4.97404e-09	1.05563e-07	+	1.56328
24.2997	24.3294	24.2513	24.2131	24.4755	24.4961	24.4563	24.4703	24.4423	24.5103	24.1148	24.5204	24.5112	24.453	24.637	24.5869	24.616	24.6513	24.6962	24.7299	0,0001366680372	0,0001520218939	14	P19784	CSNK2A2	CSK22_HUMAN	Casein kinase II subunit alpha'	0.000302862	0.00103587	+	0.201182	0.258565	0.300411		0.123569	0.00127319	0.00221451	+	0.273625	3.1061e-05	6.36973e-05	+	0.4
25.8157	25.8972	25.865	25.822	25.9673	25.9956	26.0403	26.0022	25.8457	25.9139	25.8098	25.9072	25.9418	25.9133	25.9132	25.872	25.5427	25.5745	25.5681	25.4969	0,0001366680372	0,0001520218939	31	P19838	NFKB1	NFKB1_HUMAN	Nuclear factor NF-kappa-B p105 subunit	0.000804078	0.00224864	+	0.15138	0.565651	0.606962		0.0191698	0.0460079	0.0577509		0.0601063	2.3618e-05	5.02188e-05	+	-0.304449
24.1083	24.1364	24.1448	24.1943	26.0634	26.011	26.1383	26.0161	27.3086	27.6574	27.0662	27.2202	25.8228	25.7516	25.8018	25.1123	23.6807	23.8229	23.5933	23.5161	0,0001366680372	0,0001520218939	23	P19971	TYMP	TYPH_HUMAN	Thymidine phosphorylase	2.32613e-09	7.33661e-07	+	1.91124	2.66952e-07	6.47666e-06	+	3.16715	0.000135411	0.000322778	+	1.47616	0.000355847	0.00056005	+	-0.492736
21.886	21.9771	22.1049	22.1719	22.3637	22.3674	22.5176	22.4288	22.8331	22.9264	22.9616	22.7879	21.9565	21.9269	21.7172	21.6966	21.7248	21.7664	21.7328	21.7956	0,0001366680372	0,0001520218939	4	P20020	ATP2B1	AT2B1_HUMAN	Plasma membrane calcium-transporting ATPase 1	0.00194912	0.00459227	+	0.384406	3.12582e-05	0.000144275	+	0.842245	0.0651634	0.0799918		-0.210699	0.00543748	0.00703246	+	-0.280114
23.4787	23.5145	23.564	23.5412	23.8013	23.6923	23.778	23.7845	23.7865	23.7869	23.4915	23.7527	24.2954	24.232	24.2313	24.3698	24.4538	24.4864	24.5386	24.5073	0,0001366680372	0,0001520218939	18	P20042	EIF2S2	IF2B_HUMAN	Eukaryotic translation initiation factor 2 subunit 2	0.000227508	0.000828591	+	0.239419	0.0506139	0.069771		0.179768	9.79551e-07	7.9901e-06	+	0.757513	2.22083e-08	2.60358e-07	+	0.971905
26.3993	26.489	26.487	26.4692	26.2955	26.3878	26.3441	26.2986	26.246	26.3649	26.2135	26.3017	26.1572	26.0442	26.0802	25.9777	25.718	25.7443	25.6254	25.7075	0,0001366680372	0,0001520218939	19	P20073	ANXA7	ANXA7_HUMAN	Annexin A7	0.00524639	0.0104093	+	-0.129613	0.00383528	0.00712675	+	-0.179594	9.12705e-05	0.000237645	+	-0.396304	4.48163e-07	2.04067e-06	+	-0.762331
20.4482	20.5079	20.5679	20.5103	20.5881	20.5124	20.6033	20.6413	20.6662	20.3578	20.621	20.4818	20.7168	20.453	20.536	20.5319	20.0235	20.0784	20.0456	19.859	0,0001366680372	0,0001520218939	2	P20226	TBP	TBP_HUMAN	TATA-box-binding protein	0.0771501	0.106818		0.0776939	0.765834	0.793683		0.0231104	0.436148	0.469278		0.0508313	8.86444e-05	0.00016019	+	-0.506956
24.5421	24.5284	24.3868	24.5446	24.8406	24.6911	24.4895	24.9034	24.4253	24.8326	24.7758	24.7031	25.693	25.5936	25.6017	25.6293	25.6712	25.8166	25.7102	25.8247	0,0001366680372	0,0001520218939	9	P20290	BTF3	BTF3_HUMAN	Transcription factor BTF3	0.0597978	0.0857023		0.230634	0.109944	0.138891		0.183682	2.38159e-07	3.36337e-06	+	1.12892	4.18125e-07	1.9299e-06	+	1.25516
26.7661	26.9506	26.9213	26.7727	26.8126	26.964	27.1806	26.7804	26.8238	26.5011	26.8037	26.975	26.1346	26.0832	26.0333	25.7319	24.4057	24.5559	24.5365	24.3206	0,0001366680372	0,0001520218939	4	P20292	ALOX5AP	AL5AP_HUMAN	Arachidonate 5-lipoxygenase-activating protein	0.459097	0.514323		0.0817642	0.51322	0.555963		-0.076736	0.000159591	0.000369026	+	-0.856907	5.68587e-08	4.73846e-07	+	-2.39797
20.6349	20.457	20.5011	20.69	20.9317	21.2231	21.206	21.1885	21.6095	21.586	21.069	21.5499	20.3972	20.8914	20.9012	20.8546	20.243	20.5672	20.4246	20.2766	0,0001366680372	0,0001520218939	3	P20338	RAB4A	RAB4A_HUMAN	Ras-related protein Rab-4A	0.000667738	0.00193689	+	0.566585	0.000741019	0.00178229	+	0.882876	0.203761	0.231563		0.190369	0.082045	0.0929267		-0.192902
20.613	21.0116	20.8801	20.7376	21.0478	21.2786	21.553	20.9575	22.0798	22.1135	22.0524	22.1278	21.4474	21.4414	21.5453	21.2632	21.5356	21.7351	21.7649	21.6286	0,0001366680372	0,0001520218939	5	P20339	RAB5A	RAB5A_HUMAN	Ras-related protein Rab-5A	0.0457484	0.0678057		0.398624	6.56876e-06	4.52646e-05	+	1.28276	0.00107815	0.00191647	+	0.613734	0.000148597	0.000252246	+	0.855451
22.4932	22.4282	22.4691	22.2109	22.6806	22.8845	22.7693	22.7509	22.8234	23.3422	23.4321	22.8999	22.1551	22.3432	22.2854	21.6176	21.8652	21.9714	21.9228	21.8947	0,0001366680372	0,0001520218939	2	P20340	RAB6A	RAB6A_HUMAN	Ras-related protein Rab-6A	0.00297956	0.00651099	+	0.370972	0.00484785	0.00872392	+	0.724033	0.142412	0.165541		-0.300048	0.000387005	0.000603666	+	-0.486845
21.964	21.9556	22.0236	22.0173	21.6338	21.7135	21.7663	21.6894	21.3803	21.501	21.4316	21.6677	21.6903	21.7368	21.6853	21.7729	21.7925	21.7304	21.7473	21.7703	0,0001366680372	0,0001520218939	14	P20585	MSH3	MSH3_HUMAN	DNA mismatch repair protein Msh3	0.000115151	0.000486017	+	-0.289391	0.00026851	0.000766638	+	-0.49499	6.21841e-05	0.000173668	+	-0.268799	4.75853e-05	9.27579e-05	+	-0.229988
23.1017	23.256	23.3245	23.2552	25.1089	25.1856	25.2104	25.1444	26.0812	26.4747	26.1885	26.5241	26.2256	26.0953	26.3583	25.3292	22.3485	22.7259	22.4565	21.9176	0,0001366680372	0,0001520218939	23	P20591	MX1	MX1_HUMAN	Interferon-induced GTP-binding protein Mx1	2.62101e-08	2.69565e-06	+	1.92797	2.05273e-07	5.62949e-06	+	3.08278	2.28514e-05	7.88549e-05	+	2.76772	0.00245961	0.00334477	+	-0.872258
24.6897	24.7139	24.6793	24.702	24.9282	24.8461	24.8826	24.8411	25.1044	25.2988	25.2215	25.2755	24.3813	24.0987	24.1561	23.6191	21.8302	21.8181	21.7491	21.4879	0,0001366680372	0,0001520218939	22	P20592	MX2	MX2_HUMAN	Interferon-induced GTP-binding protein Mx2	0.000166497	0.00065045	+	0.178293	2.00705e-05	0.00010221	+	0.528882	0.00761364	0.0109851	+	-0.632408	2.55975e-08	2.79037e-07	+	-2.97488
24.5611	24.9351	24.8008	24.7325	24.3977	24.5755	24.5981	24.562	24.8517	24.6998	24.6398	24.9044	24.8312	25.0989	25.1722	24.8512	24.7603	24.7446	24.7992	24.736	0,0001366680372	0,0001520218939	8	P20618	PSMB1	PSB1_HUMAN	Proteasome subunit beta type-1	0.0477281	0.070387		-0.224005	0.873214	0.889573		0.0165949	0.0940381	0.11266		0.231035	0.974183	0.97666		0.00266647
23.9313	24.4668	24.4837	24.3883	24.5951	24.3553	24.7925	24.6584	25.0108	25.1054	25.0369	25.0119	24.5	24.2084	24.0774	23.9699	23.6953	23.5103	23.6335	23.4374	0,0001366680372	0,0001520218939	6	P20645	M6PR	MPRD_HUMAN	Cation-dependent mannose-6-phosphate receptor	0.126151	0.166014		0.28279	0.00155683	0.00329251	+	0.723712	0.486763	0.520189		-0.128604	0.00194164	0.0026877	+	-0.74839
26.9487	27.0831	26.8817	27.005	27.4268	27.302	27.2509	27.2939	27.2545	27.195	27.1311	27.1217	26.9616	26.901	26.8381	26.7495	26.2548	26.36	26.3249	26.4559	0,0001366680372	0,0001520218939	4	P20674	COX5A	COX5A_HUMAN	Cytochrome c oxidase subunit 5A, mitochondrial	0.00101926	0.00271308	+	0.338782	0.00989497	0.0164199	+	0.19598	0.109188	0.129336		-0.117074	4.2613e-05	8.4317e-05	+	-0.630729
28.7564	28.7599	28.7283	28.7198	28.4392	28.4527	28.4805	28.4384	28.3962	28.3852	28.2492	28.3893	28.035	27.9266	27.9611	27.7508	27.3739	27.3132	27.2629	27.2996	0,0001366680372	0,0001520218939	38	P20700	LMNB1	LMNB1_HUMAN	Lamin-B1	8.65747e-07	1.66536e-05	+	-0.288397	4.34725e-05	0.000183755	+	-0.386119	1.03863e-05	4.33851e-05	+	-0.822713	2.0091e-09	6.77276e-08	+	-1.42868
25.4952	25.5392	25.5982	25.5608	25.3336	25.395	25.3284	25.3345	25.466	25.5695	25.5331	25.5367	25.1443	25.0732	24.9647	24.7145	24.108	24.2365	24.1286	24.0651	0,0001366680372	0,0001520218939	16	P20701	ITGAL	ITAL_HUMAN	Integrin alpha-L	0.000286091	0.0009923	+	-0.200453	0.498368	0.541422		-0.022007	0.00100857	0.00180468	+	-0.57417	4.79718e-08	4.25806e-07	+	-1.41378
25.9326	25.9879	25.9669	25.8953	25.4245	25.3876	25.5029	25.4014	25.8255	25.8646	25.7171	25.7808	25.124	25.0019	25.0031	24.7019	24.261	24.2497	24.11	24.0941	0,0001366680372	0,0001520218939	19	P20810	CAST	ICAL_HUMAN	Calpastatin	4.14578e-06	4.57281e-05	+	-0.516594	0.00751386	0.0128564	+	-0.148677	3.90378e-05	0.000120396	+	-0.98796	2.97712e-08	3.09555e-07	+	-1.76701
22.3527	22.3696	22.4629	22.39	22.6257	22.5935	22.6957	22.6987	22.8166	22.9154	22.6585	22.6757	22.8326	22.7111	22.6892	22.6037	22.5915	22.5256	22.5929	22.4775	0,0001366680372	0,0001520218939	13	P20839	IMPDH1	IMDH1_HUMAN	Inosine-5'-monophosphate dehydrogenase 1	0.000342057	0.00113118	+	0.259616	0.00128236	0.00279836	+	0.372734	0.00101605	0.00181667	+	0.315372	0.00611067	0.00784095	+	0.153054
22.4411	22.3672	22.3662	22.5173	23.2834	23.3105	23.0821	23.297	23.6531	23.5941	23.6423	23.589	22.5084	22.4129	22.3312	22.0142	20.9546	20.8848	20.9769	21.0237	0,0001366680372	0,0001520218939	5	P20933	AGA	ASPG_HUMAN	N(4)-(beta-N-acetylglucosaminyl)-L-asparaginase	1.50411e-05	0.000107329	+	0.820272	8.66353e-08	4.05813e-06	+	1.19666	0.383266	0.417603		-0.106298	6.5714e-08	5.24822e-07	+	-1.46295
21.5887	21.9749	21.9633	22.0982	21.9938	22.0602	22.2562	21.7851	22.4287	22.4926	22.6092	22.402	21.8859	21.9509	22.0209	21.7866	21.0658	21.5054	20.9352	21.2852	0,0001366680372	0,0001520218939	11	P20936	RASA1	RASA1_HUMAN	Ras GTPase-activating protein 1	0.454007	0.509587		0.11756	0.00290976	0.0055936	+	0.576881	0.969553	0.972019		0.00481081	0.00541561	0.00700801	+	-0.708347
21.0343	20.9944	21.0644	21.112	21.5105	21.1232	21.5274	21.4025	21.9535	21.9566	21.7441	21.6959	21.2447	21.2456	21.2466	21.0013	21.5067	21.4979	21.5428	21.7348	0,0001366680372	0,0001520218939	2	P20962	PTMS	PTMS_HUMAN	Parathymosin	0.0126273	0.0220035	+	0.339591	3.7671e-05	0.000164563	+	0.786224	0.0898421	0.107879		0.133222	0.000142501	0.000243736	+	0.519253
24.4681	24.3942	24.4477	24.3748	23.3522	23.4255	23.3367	23.2737	23.2007	23.2062	23.0383	23.2862	23.0132	23.0635	23.1595	22.6683	22.0227	22.227	22.0177	22.0891	0,0001366680372	0,0001520218939	5	P20963	CD247	CD3Z_HUMAN	T-cell surface glycoprotein CD3 zeta chain	1.32515e-07	6.19653e-06	+	-1.07421	5.85872e-07	9.42351e-06	+	-1.23835	1.15223e-05	4.70337e-05	+	-1.44509	9.7402e-09	1.55609e-07	+	-2.33207
20.8649	21.005	21.0672	20.9211	21.186	21.1865	21.5642	21.1838	21.5415	21.4039	21.5858	21.3992	21.5512	21.4176	21.5005	21.5144	21.4885	21.3391	21.3008	21.4155	0,0001366680372	0,0001520218939	3	P21127	CDK11B	CD11B_HUMAN	Cyclin-dependent kinase 11B	0.0235776	0.0379923	+	0.315587	0.000214128	0.00064279	+	0.518072	5.63098e-05	0.000160001	+	0.53137	0.000459873	0.000707531	+	0.421419
22.3695	22.5824	22.3914	22.4492	22.0982	22.107	21.8843	22.1767	21.486	21.6248	21.3031	21.4174	21.6985	21.8807	21.7571	21.8529	22.0706	22.1315	22.0947	22.1574	0,0001366680372	0,0001520218939	7	P21266	GSTM3	GSTM3_HUMAN	Glutathione S-transferase Mu 3	0.00296263	0.00648598	+	-0.381549	2.02819e-05	0.000103065	+	-0.990283	5.17065e-05	0.000149617	+	-0.650842	0.000634962	0.000948833	+	-0.334573
23.84	23.7577	23.7116	23.7233	24.5641	24.2654	24.5503	24.4382	25.2769	25.352	24.9978	25.0405	24.1217	24.0408	23.9393	23.9922	23.9636	23.8603	23.8472	23.855	0,0001366680372	0,0001520218939	11	P21281	ATP6V1B2	VATB2_HUMAN	V-type proton ATPase subunit B, brain isoform	8.75368e-05	0.000393666	+	0.696325	4.82363e-06	3.67482e-05	+	1.40865	0.00153884	0.00262539	+	0.265329	0.0214288	0.0258488	+	0.123375
21.6218	21.7997	21.8066	21.7064	22.1364	22.2928	22.4435	22.273	23.0779	23.0502	22.8985	22.836	22.1165	22.0533	22.1155	21.9606	21.6814	21.7108	21.6949	21.55	0,0001366680372	0,0001520218939	14	P21283	ATP6V1C1	VATC1_HUMAN	V-type proton ATPase subunit C 1	0.000357395	0.00116851	+	0.552832	2.77152e-06	2.52641e-05	+	1.23204	0.00121244	0.00212368	+	0.327857	0.241629	0.260457		-0.0743308
22.811	23.1213	23.0554	23.0548	22.8304	22.8228	23.1969	22.9172	23.5472	23.284	23.4875	23.4037	22.7487	22.5902	22.6011	22.2885	22.2586	22.1512	22.1897	22.0638	0,0001366680372	0,0001520218939	6	P21291	CSRP1	CSRP1_HUMAN	Cysteine and glycine-rich protein 1	0.558763	0.610087		-0.0688081	0.00327008	0.00619077	+	0.419953	0.00863001	0.0123089	+	-0.453513	4.09541e-05	8.14435e-05	+	-0.84481
27.869	27.8707	27.8262	27.7896	28.0281	28.0341	28.122	28.101	28.6627	28.6269	28.6384	28.688	27.7578	27.6149	27.6055	27.2888	26.6299	26.5536	26.5818	26.5391	0,0001366680372	0,0001520218939	102	P21333	FLNA	FLNA_HUMAN	Filamin-A	0.00026998	0.000946832	+	0.232404	3.99765e-08	2.86559e-06	+	0.815121	0.0356693	0.0455716	+	-0.272141	7.72751e-09	1.35113e-07	+	-1.26279
22.8026	22.6825	22.681	22.7137	22.4667	22.5352	22.4314	22.5592	22.6986	22.8129	22.67	22.7397	21.9847	22.044	21.9198	21.6389	21.7918	21.9417	21.7943	21.8305	0,0001366680372	0,0001520218939	16	P21399	ACO1	ACOC_HUMAN	Cytoplasmic aconitate hydratase	0.00168051	0.00407717	+	-0.221869	0.815079	0.839113		0.0103049	0.000123367	0.000300779	+	-0.823138	1.20217e-06	4.28403e-06	+	-0.880415
20.8308	20.7753	20.7539	20.76	22.1006	22.0878	22.0308	21.9845	21.6252	21.4041	21.3435	21.5035	22.1918	22.0768	22.1096	22.1882	22.6677	22.5698	22.5489	22.614	0,0001366680372	0,0001520218939	19	P21580	TNFAIP3	TNAP3_HUMAN	Tumor necrosis factor alpha-induced protein 3	1.7191e-08	2.08541e-06	+	1.27091	3.8158e-05	0.000166077	+	0.689064	1.52639e-08	8.91527e-07	+	1.3616	1.8462e-09	6.51821e-08	+	1.82005
20.9058	20.8483	20.9131	20.8858	20.8337	20.9796	21.0079	20.9684	20.722	20.8987	20.845	20.9213	20.6365	20.7178	20.6952	20.7142	19.8777	20.0854	19.9783	20.2055	0,0001366680372	0,0001520218939	6	P21675	TAF1	TAF1_HUMAN	Transcription initiation factor TFIID subunit 1	0.203394	0.252893		0.0591283	0.410073	0.456054		-0.0414858	0.000164875	0.000379574	+	-0.197303	2.19575e-05	4.71758e-05	+	-0.851524
25.431	25.5996	25.5129	25.5161	26.0613	25.9647	26.0158	26.0185	26.0238	25.9992	26.0307	25.9926	26.1828	26.1367	26.129	26.0261	26.3658	26.3683	26.2573	26.3058	0,0001366680372	0,0001520218939	12	P21796	VDAC1	VDAC1_HUMAN	Voltage-dependent anion-selective channel protein 1	1.52952e-05	0.000108642	+	0.50014	8.512e-06	5.48939e-05	+	0.496684	1.49425e-05	5.70104e-05	+	0.603733	1.55481e-06	5.18745e-06	+	0.809359
26.303	26.2585	26.2601	26.204	26.2646	26.1739	26.2059	26.1277	25.9901	25.93	26.0344	25.9941	25.8839	25.7552	25.6398	25.5561	25.4612	25.4483	25.3961	25.3373	0,0001366680372	0,0001520218939	15	P21912	SDHB	SDHB_HUMAN	Succinate dehydrogenase [ubiquinone] iron-sulfur subunit, mitochondrial	0.12153	0.160693		-0.0633969	9.82447e-05	0.000339889	+	-0.269271	0.000313929	0.000654272	+	-0.547654	3.16631e-07	1.57186e-06	+	-0.845706
21.959	22.0577	22.1384	22.0023	21.9491	21.9276	21.9209	22.0189	21.4932	21.4429	21.6769	21.6776	21.5519	21.3801	21.2769	21.0812	20.8283	20.8439	20.8371	20.8765	0,0001366680372	0,0001520218939	6	P21953	BCKDHB	ODBB_HUMAN	2-oxoisovalerate dehydrogenase subunit beta, mitochondrial	0.105407	0.14151		-0.0852017	0.000663045	0.00162028	+	-0.466658	0.000504599	0.00098322	+	-0.716817	9.57642e-08	6.73324e-07	+	-1.19289
22.3916	22.6026	22.7476	22.5362	22.945	22.927	23.2526	22.9019	23.522	23.3601	23.3823	23.3372	22.9042	22.7797	22.9415	22.7364	22.5504	22.3925	22.3602	22.4056	0,0001366680372	0,0001520218939	5	P21964	COMT	COMT_HUMAN	Catechol O-methyltransferase	0.00756469	0.0142237	+	0.437128	6.51074e-05	0.000248205	+	0.830913	0.0223733	0.0295205	+	0.270935	0.145487	0.160517		-0.142324
23.8928	23.7467	23.7092	23.7208	23.5441	23.3977	24.1148	23.6225	23.7168	23.467	23.2781	23.7916	23.4349	23.4797	23.383	23.3723	23.4733	23.2447	23.409	23.3111	0,0001366680372	0,0001520218939	8	P22033	MMUT	MUTA_HUMAN	Methylmalonyl-CoA mutase, mitochondrial	0.567102	0.617766		-0.0975785	0.154256	0.188673		-0.20401	0.00039076	0.000788688	+	-0.349893	0.000839942	0.00122875	+	-0.407847
23.4446	23.403	23.4311	23.4638	23.6082	23.4985	23.4969	23.5492	23.5754	23.6062	23.6005	23.5757	23.491	23.2868	23.2444	23.2403	23.1983	23.211	23.2299	23.137	0,0001366680372	0,0001520218939	18	P22059	OSBP	OSBP1_HUMAN	Oxysterol-binding protein 1	0.012703	0.0221111	+	0.102589	5.31401e-05	0.000212336	+	0.153809	0.0957555	0.114572		-0.119975	5.36522e-05	0.000102973	+	-0.241564
26.2425	26.1839	26.1838	26.2161	25.9733	25.938	25.8055	25.8925	26.027	26.0567	26.0005	26.1109	25.5723	25.5699	25.5685	25.4023	25.5455	25.5401	25.5392	25.5685	0,0001366680372	0,0001520218939	8	P22061	PCMT1	PIMT_HUMAN	Protein-L-isoaspartate(D-aspartate) O-methyltransferase	0.000232077	0.000843934	+	-0.304224	0.00124144	0.00272035	+	-0.157787	4.9182e-06	2.50463e-05	+	-0.678286	1.25778e-08	1.82532e-07	+	-0.658238
27.3812	27.174	27.2649	27.1061	27.1963	27.1025	27.0402	27.2056	26.5714	26.6773	26.6305	26.8249	27.0187	27.0379	27.0157	27.1365	26.7376	26.7247	26.7896	26.8658	0,0001366680372	0,0001520218939	15	P22087	FBL	FBRL_HUMAN	rRNA 2'-O-methyltransferase fibrillarin	0.230396	0.282472		-0.0954123	0.000456652	0.00119597	+	-0.555544	0.0348232	0.0445507	+	-0.179352	0.000542326	0.000820251	+	-0.452123
22.8111	22.8957	22.9665	22.7119	22.884	22.8977	22.8541	22.7961	22.6984	22.8463	22.7682	22.7156	23.3407	23.1009	22.9894	23.0379	22.9592	22.6973	22.8267	22.8316	0,0001366680372	0,0001520218939	3	P22090	RPS4Y1	RS4Y1_HUMAN	40S ribosomal protein S4, Y isoform 1	0.85027	0.872777		0.0116992	0.214198	0.253407		-0.0891566	0.0294521	0.038133	+	0.270946	0.826031	0.837		-0.0175953
24.2968	24.3704	24.2444	24.3531	24.9676	24.9716	24.876	25.0377	25.0738	25.0374	25.0478	25.0711	25.9011	25.8692	25.8365	25.8953	26.0614	26.0233	26.0808	26.0323	0,0001366680372	0,0001520218939	37	P22102	GART	PUR2_HUMAN	Trifunctional purine biosynthetic protein adenosine-3	6.07716e-06	5.78491e-05	+	0.647093	2.86986e-07	6.68833e-06	+	0.741385	5.1862e-09	5.18889e-07	+	1.55938	2.43376e-09	7.39898e-08	+	1.7333
24.357	24.5389	24.5251	24.4891	24.7825	24.8539	24.8632	24.7925	24.8792	24.7692	24.9544	24.9602	25.8653	25.8547	26.0114	25.8974	26.4131	26.3773	26.3209	26.2123	0,0001366680372	0,0001520218939	17	P22234	PAICS	PUR6_HUMAN	Multifunctional protein ADE2	0.000301732	0.00103292	+	0.3455	0.000500147	0.00128041	+	0.413211	2.11061e-07	3.13019e-06	+	1.42967	7.93607e-08	5.85973e-07	+	1.85336
24.3038	24.3042	24.3811	24.2785	24.6604	24.6297	24.6822	24.5119	24.8623	24.8836	24.8156	24.7042	24.6389	24.7235	24.6441	24.4516	24.7701	24.7944	24.6676	24.6504	0,0001366680372	0,0001520218939	10	P22307	SCP2	NLTP_HUMAN	Non-specific lipid-transfer protein	0.000452678	0.00140711	+	0.304122	3.51587e-05	0.000156478	+	0.499502	0.0029521	0.00468828	+	0.297594	7.64294e-05	0.00014075	+	0.403725
27.0725	27.001	27.0341	27.0023	26.91	26.9012	26.8843	26.8682	26.8965	26.873	26.7543	26.8568	26.6228	26.6166	26.5048	26.4912	26.5856	26.5376	26.5548	26.5336	0,0001366680372	0,0001520218939	40	P22314	UBA1	UBA1_HUMAN	Ubiquitin-like modifier-activating enzyme 1	0.000390715	0.00125882	+	-0.136511	0.00217312	0.00436562	+	-0.182302	2.03837e-05	7.25624e-05	+	-0.468596	4.3603e-07	1.99696e-06	+	-0.474544
18.5673	18.2274	18.3811	18.4176	19.3697	17.8568	18.5226	18.3808	18.8176	18.4225	20.8441	20.6966	19.8609	19.1378	19.0978	18.8633	19.5874	19.8022	19.985	19.3124	0,0001366680372	0,0001520218939	2	P22392	NME2	NDKB_HUMAN	Nucleoside diphosphate kinase B	0.690883	0.732042		0.134134	0.085445	0.111086		1.29687	0.0099338	0.0139871	+	0.841608	0.00021437	0.00035166	+	1.27341
23.4629	23.4176	23.3319	23.2852	23.2886	23.3268	23.2958	23.3012	23.0959	23.1095	23.0149	23.0358	22.8018	22.779	22.7043	22.5148	22.8238	22.8253	22.8203	22.8734	0,0001366680372	0,0001520218939	11	P22570	FDXR	ADRO_HUMAN	NADPH:adrenodoxin oxidoreductase, mitochondrial	0.133558	0.173971		-0.0713105	0.000536236	0.00135883	+	-0.310405	0.000119072	0.000292487	+	-0.674434	1.41803e-05	3.24876e-05	+	-0.538705
27.6079	27.7339	27.7022	27.7138	27.3551	27.4065	27.3765	27.413	27.2504	27.2035	27.0169	27.3086	27.3382	27.3233	27.3853	27.2601	27.1124	27.2171	27.0822	27.0606	0,0001366680372	0,0001520218939	22	P22626	HNRNPA2B1	ROA2_HUMAN	Heterogeneous nuclear ribonucleoproteins A2/B1	6.8082e-05	0.000325349	+	-0.301681	0.00037256	0.00100719	+	-0.494602	7.62512e-05	0.000204388	+	-0.362734	1.37819e-05	3.17439e-05	+	-0.571385
21.7859	21.8495	21.9515	21.8458	21.6167	21.7605	21.7307	21.8101	21.4887	21.6226	21.497	21.447	21.6244	21.438	21.5195	21.3962	21.1037	21.2076	21.3032	21.1712	0,0001366680372	0,0001520218939	9	P22670	RFX1	RFX1_HUMAN	MHC class II regulatory factor RFX1	0.0529393	0.0771583		-0.12868	0.000522763	0.0013311	+	-0.344339	0.000990981	0.00177723	+	-0.363631	1.78951e-05	3.94509e-05	+	-0.661716
22.6217	22.3987	22.4639	22.1881	21.7578	21.9501	21.8582	21.8943	21.897	22.103	21.5523	22.0512	21.4459	21.5738	21.4507	21.5377	21.0104	21.0537	20.8511	21.2056	0,0001366680372	0,0001520218939	12	P22681	CBL	CBL_HUMAN	E3 ubiquitin-protein ligase CBL	0.00136455	0.0034284	+	-0.55301	0.0149498	0.0236547	+	-0.517221	7.26653e-05	0.00019667	+	-0.916051	2.03396e-05	4.41609e-05	+	-1.3879
22.3561	22.3955	22.4484	22.1757	21.8833	21.9882	22.179	21.9411	21.5532	21.817	21.3331	21.9735	21.2208	21.1821	21.342	21.0527	19.7939	19.9345	19.7573	19.9374	0,0001366680372	0,0001520218939	2	P22694	PRKACB	KAPCB_HUMAN	cAMP-dependent protein kinase catalytic subunit beta	0.00738098	0.0139288	+	-0.346043	0.0045942	0.0083149	+	-0.674765	9.68599e-06	4.1172e-05	+	-1.14456	5.1913e-08	4.49817e-07	+	-2.48815
24.9819	25.0542	24.9472	25.0133	25.3434	25.1406	25.1143	25.3181	25.2303	25.3109	25.3092	25.2625	25.0299	24.8965	24.852	24.8853	24.2747	24.0811	24.287	24.1323	0,0001366680372	0,0001520218939	12	P22695	UQCRC2	QCR2_HUMAN	Cytochrome b-c1 complex subunit 2, mitochondrial	0.0109907	0.0195331	+	0.229991	8.70501e-05	0.000308721	+	0.279094	0.115898	0.136839		-0.0831976	7.23834e-06	1.82833e-05	+	-0.805384
22.3973	22.3577	22.4495	22.3666	22.4772	22.515	22.4824	22.6128	22.2919	22.4916	22.4294	22.3737	21.8892	21.8596	21.8441	21.676	21.8418	21.8044	21.8854	21.6884	0,0001366680372	0,0001520218939	7	P22830	FECH	HEMH_HUMAN	Ferrochelatase, mitochondrial	0.0140194	0.0240696	+	0.12908	0.936927	0.944715		0.00389433	3.33857e-05	0.000106219	+	-0.575545	1.60892e-05	3.59865e-05	+	-0.587742
24.7371	24.9664	24.9212	24.7226	24.2833	24.4337	24.5349	24.374	24.3466	24.2598	24.1664	24.4444	24.268	24.3111	24.4451	24.251	24.4853	24.4772	24.4556	24.4927	0,0001366680372	0,0001520218939	17	P23193	TCEA1	TCEA1_HUMAN	Transcription elongation factor A protein 1	0.00190224	0.00449989	+	-0.430352	0.00082975	0.00195495	+	-0.532563	0.000503594	0.000981666	+	-0.518024	0.00126107	0.00179252	+	-0.359152
22.3065	22.1833	22.1739	22.2044	21.7178	21.7361	21.7908	21.7099	22.3537	22.1729	22.3713	22.3614	21.1942	21.2409	21.1981	20.8384	19.9714	20.0711	19.8439	19.9625	0,0001366680372	0,0001520218939	9	P23229	ITGA6	ITA6_HUMAN	Integrin alpha-6	1.04252e-05	8.24774e-05	+	-0.478395	0.133648	0.165694		0.0977745	3.11052e-05	0.000101001	+	-1.09912	1.50432e-08	2.06383e-07	+	-2.25481
27.4424	27.3458	27.3276	27.4126	27.6356	27.5825	27.4784	27.6033	27.3363	27.4932	27.2824	27.3723	27.5955	27.5461	27.5521	27.5239	26.9896	27.0826	27.0008	27.0909	0,0001366680372	0,0001520218939	33	P23246	SFPQ	SFPQ_HUMAN	Splicing factor, proline- and glutamine-rich	0.00441238	0.00906819	+	0.192819	0.840098	0.861588		-0.011023	0.00144157	0.00247193	+	0.172297	0.000106849	0.000188902	+	-0.341156
26.8611	26.9464	26.9315	26.9126	27.2777	27.3433	27.4256	27.2429	27.9253	27.6772	27.4737	27.7593	27.5588	27.4163	27.4281	27.2389	26.7485	26.7671	26.5915	26.4908	0,0001366680372	0,0001520218939	10	P23284	PPIB	PPIB_HUMAN	Peptidyl-prolyl cis-trans isomerase B	9.06743e-05	0.000406231	+	0.409506	0.000163634	0.000516101	+	0.795959	0.000339956	0.000698364	+	0.497619	0.00850603	0.0107226	+	-0.263425
25.2323	25.1068	25.1629	25.2366	25.582	25.438	25.4499	25.4948	25.6418	25.633	25.6666	25.661	25.5345	25.5053	25.4719	25.4505	25.5671	25.6042	25.4812	25.5306	0,0001366680372	0,0001520218939	22	P23368	ME2	MAOM_HUMAN	NAD-dependent malic enzyme, mitochondrial	0.00049081	0.00150585	+	0.306542	6.53181e-06	4.51124e-05	+	0.465945	0.000146781	0.000344462	+	0.305912	0.00011226	0.000197288	+	0.36115
25.4441	25.4873	25.5129	25.5348	27.5503	27.4509	27.3612	27.5104	28.558	28.6858	28.3707	28.4702	27.7061	27.6116	27.6739	27.4724	27.7356	27.7398	27.8208	27.8848	0,0001366680372	0,0001520218939	20	P23381	WARS1	SYWC_HUMAN	Tryptophan--tRNA ligase, cytoplasmic	1.00276e-08	1.63587e-06	+	1.97342	9.96554e-09	1.47334e-06	+	3.02639	2.09279e-08	9.75936e-07	+	2.12122	2.05402e-09	6.77276e-08	+	2.30047
27.8215	27.8429	27.8928	27.9451	28.1677	28.153	28.2625	28.1607	28.1945	28.0806	28.1452	28.2325	28.6159	28.5777	28.6374	28.5312	28.5004	28.5101	28.4902	28.4414	0,0001366680372	0,0001520218939	18	P23396	RPS3	RS3_HUMAN	40S ribosomal protein S3	0.000173144	0.000668144	+	0.310369	0.000533587	0.00135519	+	0.287591	1.07726e-06	8.46595e-06	+	0.714955	1.2319e-06	4.36563e-06	+	0.609908
22.0643	21.9707	21.9604	21.8851	22.0521	22.0366	21.6099	22.0606	21.5293	21.7863	21.7893	21.8302	21.893	21.7543	21.9355	21.7583	21.6836	21.8028	21.884	21.8491	0,0001366680372	0,0001520218939	5	P23443	RPS6KB1	KS6B1_HUMAN	Ribosomal protein S6 kinase beta-1	0.80255	0.831733		-0.0303283	0.0231658	0.0347817	+	-0.23636	0.0629538	0.0775005		-0.134861	0.0275552	0.0328372	+	-0.16523
23.2103	23.1221	23.1492	23.1936	22.5183	22.5456	22.5058	22.6368	22.3633	22.3767	22.232	22.2283	21.5754	21.5542	21.2566	21.2063	20.7972	21.0762	20.7195	20.8898	0,0001366680372	0,0001520218939	22	P23458	JAK1	JAK1_HUMAN	Tyrosine-protein kinase JAK1	2.4505e-06	3.15459e-05	+	-0.617167	1.28907e-06	1.51329e-05	+	-0.868729	1.95961e-06	1.27951e-05	+	-1.77069	1.13116e-07	7.51616e-07	+	-2.29815
21.8002	21.9601	22.0653	21.9998	22.8063	22.9185	23.0628	22.9147	24.0574	24.247	23.8132	23.8728	22.099	22.1162	22.0068	22.1215	21.922	21.9171	21.7098	21.9412	0,0001366680372	0,0001520218939	12	P23469	PTPRE	PTPRE_HUMAN	Receptor-type tyrosine-protein phosphatase epsilon	1.55464e-05	0.000109612	+	0.969271	1.86089e-06	1.86522e-05	+	2.0413	0.083316	0.100527		0.129545	0.326285	0.347513		-0.0838051
21.2689	21.662	21.5273	21.3541	21.5645	21.292	21.9253	21.3645	22.0829	21.9351	22.2084	21.9664	21.9411	21.8017	21.9777	21.1949	21.3467	21.2686	21.5533	21.2998	0,0001366680372	0,0001520218939	11	P23497	SP100	SP100_HUMAN	Nuclear autoantigen Sp-100	0.634612	0.680959		0.0835128	0.00147986	0.00315584	+	0.595145	0.221407	0.250055		0.275782	0.45974	0.481734		-0.0859647
26.2481	26.1742	26.1843	26.2435	26.3703	26.3754	26.2638	26.3566	26.2812	26.272	26.1818	26.3129	26.6528	26.6658	26.6779	26.6124	26.6256	26.6895	26.6779	26.6697	0,0001366680372	0,0001520218939	18	P23526	AHCY	SAHH_HUMAN	Adenosylhomocysteinase	0.00744988	0.0140364	+	0.128982	0.198	0.235955		0.0494118	1.70801e-06	1.16101e-05	+	0.439688	1.37848e-06	4.71894e-06	+	0.453098
30.6042	30.6289	30.5509	30.5563	30.2995	30.1782	30.1928	30.1998	30.3552	30.3624	30.3784	30.3558	29.9271	29.7798	29.7144	29.5381	29.162	29.1647	29.1758	29.1467	0,0001366680372	0,0001520218939	11	P23528	CFL1	COF1_HUMAN	Cofilin-1	3.40833e-05	0.000194275	+	-0.367506	2.86943e-05	0.000134943	+	-0.222145	5.15033e-05	0.00014912	+	-0.845221	4.92716e-10	3.71483e-08	+	-1.42276
25.8371	25.9154	25.9108	25.8388	25.9641	26.0781	26.034	26.0819	26.171	26.2824	25.7079	26.2924	26.6822	26.9333	26.8797	27.0448	26.5761	26.6613	26.6122	26.7261	0,0001366680372	0,0001520218939	23	P23588	EIF4B	IF4B_HUMAN	Eukaryotic translation initiation factor 4B	0.00335295	0.00722351	+	0.163982	0.139349	0.171996		0.237906	1.39791e-05	5.43426e-05	+	1.00947	1.11922e-06	4.06372e-06	+	0.768385
19.0578	19.0004	18.9827	18.9068	19.5831	19.537	19.529	19.5549	19.3429	19.4889	19.125	19.7765	19.2272	19.5008	19.4224	19.1536	18.9624	18.9425	19.0976	19.0496	0,0001366680372	0,0001520218939	3	P23610	F8A1	HAP40_HUMAN	40-kDa huntingtin-associated protein	2.74771e-06	3.44812e-05	+	0.564108	0.0189532	0.0291981	+	0.446447	0.00803849	0.0115208	+	0.339116	0.606036	0.626017		0.0261278
23.6342	23.5656	23.6648	23.5594	23.34	23.3428	23.2881	23.2917	23.0289	23.0572	23.1531	23.267	22.9544	23.0027	22.9687	22.5764	22.3047	22.2554	22.0968	22.1395	0,0001366680372	0,0001520218939	10	P23634	ATP2B4	AT2B4_HUMAN	Plasma membrane calcium-transporting ATPase 4	6.83067e-05	0.000326094	+	-0.290344	0.000199767	0.000605443	+	-0.479467	0.000405388	0.000813354	+	-0.730475	2.36966e-07	1.26106e-06	+	-1.40692
26.604	26.5702	26.5209	26.5779	26.006	26.0033	25.9258	26.0436	24.9657	25.1181	25.2425	25.156	25.2825	25.1298	25.1536	25.0731	24.6026	24.6771	24.5877	24.5885	0,0001366680372	0,0001520218939	21	P23743	DGKA	DGKA_HUMAN	Diacylglycerol kinase alpha	1.37957e-06	2.24287e-05	+	-0.573536	3.45272e-07	7.27246e-06	+	-1.44766	9.81524e-08	2.02777e-06	+	-1.40845	5.20912e-10	3.80492e-08	+	-1.95428
22.2065	22.2697	22.3029	22.1861	22.5811	22.6679	22.6621	22.5767	22.6751	22.8724	22.5716	22.7715	22.1214	22.2382	22.1346	22.2116	22.1453	22.2136	22.245	22.2499	0,0001366680372	0,0001520218939	14	P23786	CPT2	CPT2_HUMAN	Carnitine O-palmitoyltransferase 2, mitochondrial	4.8216e-05	0.000251222	+	0.380682	0.000465619	0.00121235	+	0.481331	0.151485	0.175397		-0.0648499	0.47224	0.494175		-0.0278525
23.4394	23.5671	23.6638	23.6216	23.8676	23.8919	23.8773	23.8501	23.8331	23.8499	23.8194	23.9273	24.2276	24.2623	24.2976	24.323	24.2895	24.2508	24.2612	24.2845	0,0001366680372	0,0001520218939	13	P23919	DTYMK	KTHY_HUMAN	Thymidylate kinase	0.000935813	0.00253135	+	0.298733	0.00195323	0.00398996	+	0.284431	1.11632e-05	4.60046e-05	+	0.704656	7.99298e-06	1.98399e-05	+	0.698503
22.5638	22.6432	22.6154	22.6433	23.2686	23.281	23.4143	23.3484	23.3335	23.3489	23.4405	23.3167	25.3251	25.2993	25.2821	25.3348	25.922	25.8654	25.9029	25.8206	0,0001366680372	0,0001520218939	22	P23921	RRM1	RIR1_HUMAN	Ribonucleoside-diphosphate reductase large subunit	1.62305e-06	2.45631e-05	+	0.711652	5.3794e-07	9.15466e-06	+	0.743516	2.14806e-11	3.38749e-08	+	2.6939	3.46902e-11	1.17228e-08	+	3.26129
21.4106	21.3118	21.3349	21.2724	21.4697	21.5339	21.4133	21.5038	21.5943	21.7874	21.8095	21.7696	21.3089	21.2347	21.2017	21.1866	21.1769	20.7924	21.1656	21.1715	0,0001366680372	0,0001520218939	7	P24386	CHM	RAE1_HUMAN	Rab proteins geranylgeranyltransferase component A 1	0.00899126	0.0164556	+	0.14776	0.000384866	0.0010349	+	0.407805	0.0467169	0.0585943		-0.0994329	0.0417551	0.0487706	+	-0.255798
27.2327	27.3241	27.277	27.2973	27.7432	27.8656	27.809	27.8604	28.0708	28.2193	28.0799	28.0434	28.6584	28.6368	28.7416	28.7159	28.5472	28.6569	28.6211	28.7794	0,0001366680372	0,0001520218939	8	P24534	EEF1B2	EF1B_HUMAN	Elongation factor 1-beta	4.38551e-06	4.75868e-05	+	0.536758	1.51047e-06	1.6278e-05	+	0.820608	7.89312e-09	6.02296e-07	+	1.40541	2.02659e-07	1.13064e-06	+	1.3684
24.9925	25.0766	24.9919	25.007	25.2032	25.0344	25.1017	25.1054	25.146	24.9985	25.1272	25.1563	24.9227	24.6818	24.7765	24.6739	24.5189	24.5666	24.5806	24.4274	0,0001366680372	0,0001520218939	11	P24539	ATP5PB	AT5F1_HUMAN	ATP synthase F(0) complex subunit B1, mitochondrial	0.0574533	0.0828441		0.0942001	0.0749514	0.0990765		0.0900221	0.00614484	0.00904519	+	-0.253248	1.73986e-05	3.84819e-05	+	-0.493598
22.6845	22.7605	22.6405	22.7542	22.6457	22.9115	22.6213	22.2064	22.6064	22.4566	22.3783	22.5849	22.7536	22.6992	22.8276	22.7044	22.5646	22.3674	22.2661	22.3546	0,0001366680372	0,0001520218939	3	P24666	ACP1	PPAC_HUMAN	Low molecular weight phosphotyrosine protein phosphatase	0.472866	0.5275		-0.113668	0.0160297	0.0251031	+	-0.203322	0.414851	0.448505		0.0362988	0.00352073	0.00467619	+	-0.321723
22.9416	23.2981	23.2354	23.1266	22.7544	22.8956	23.2392	22.9019	22.7689	22.4779	22.7238	23.0766	22.3156	22.4384	22.6573	22.1662	21.8829	21.7585	21.6219	21.7643	0,0001366680372	0,0001520218939	10	P24723	PRKCH	KPCL_HUMAN	Protein kinase C eta type	0.167858	0.212223		-0.202669	0.0370611	0.0527644		-0.388654	0.00113112	0.00200049	+	-0.756063	6.14748e-06	1.58676e-05	+	-1.39356
26.583	26.4626	26.3607	26.4521	26.3683	26.2043	26.1919	26.3324	25.9786	26.0922	26.1538	26.0701	26.0187	25.8559	25.8357	25.7617	25.8533	25.8084	25.859	25.8958	0,0001366680372	0,0001520218939	11	P24752	ACAT1	THIL_HUMAN	Acetyl-CoA acetyltransferase, mitochondrial	0.0245583	0.0393983	+	-0.190343	0.000534109	0.00135562	+	-0.390904	0.000152484	0.000356128	+	-0.59659	1.63719e-05	3.65184e-05	+	-0.610458
24.1549	24.1412	24.1017	24.1385	24.2526	24.3014	24.1847	24.2536	24.0504	24.1248	24.0985	24.0542	24.2679	24.2753	24.2491	24.2995	24.0739	24.1195	24.0784	24.1005	0,0001366680372	0,0001520218939	56	P24928	POLR2A	RPB1_HUMAN	DNA-directed RNA polymerase II subunit RPB1	0.00514421	0.010243	+	0.113991	0.0498629	0.0688714		-0.0520816	0.000105271	0.000264631	+	0.138836	0.0383203	0.044908	+	-0.0410128
20.3357	20.6075	20.1691	20.3874	21.5742	21.7019	21.6346	21.5899	21.9088	22.0426	21.5696	21.8305	22.9851	23.0326	22.9584	23.0314	23.4657	23.3021	23.4241	23.4172	0,0001366680372	0,0001520218939	8	P24941	CDK2	CDK2_HUMAN	Cyclin-dependent kinase 2	1.17803e-05	9.01826e-05	+	1.25022	3.58143e-05	0.000158947	+	1.46294	1.24293e-07	2.28806e-06	+	2.62693	7.19056e-08	5.51354e-07	+	3.02734
24.7474	24.699	24.6662	24.7764	24.3934	24.321	24.2499	24.4776	24.3866	24.4937	24.4777	24.414	24.4733	24.3635	24.3712	24.1507	24.4007	24.3328	24.3716	24.2619	0,0001366680372	0,0001520218939	18	P25098	GRK2	ARBK1_HUMAN	Beta-adrenergic receptor kinase 1	0.000571039	0.00170219	+	-0.361784	0.000219984	0.000654967	+	-0.279242	0.00181747	0.0030394	+	-0.382576	6.47236e-05	0.000121318	+	-0.380524
24.4675	24.4719	24.5078	24.5893	25.1439	25.138	25.2184	25.1811	25.217	25.1849	25.2103	25.2624	26.7135	26.7632	26.7103	26.8337	26.9279	26.9809	26.9535	26.8933	0,0001366680372	0,0001520218939	36	P25205	MCM3	MCM3_HUMAN	DNA replication licensing factor MCM3	1.1579e-06	2.04737e-05	+	0.661238	6.02586e-07	9.53456e-06	+	0.709526	2.2534e-09	3.33151e-07	+	2.24605	4.8922e-10	3.71483e-08	+	2.42981
20.3437	20.2196	20.25	20.2886	21.3172	21.3548	20.9404	21.2486	21.473	21.6745	21.0984	21.4677	20.6304	20.5899	20.4103	20.0932	19.5251	19.5303	19.6347	19.6949	0,0001366680372	0,0001520218939	7	P25325	MPST	THTM_HUMAN	3-mercaptopyruvate sulfurtransferase	7.33079e-05	0.00034475	+	0.939776	8.37618e-05	0.000299983	+	1.15293	0.260589	0.291109		0.155501	9.15029e-06	2.22342e-05	+	-0.679206
26.6096	26.5872	26.4986	26.5042	26.8183	26.6726	26.7143	26.7363	26.7026	26.6776	26.7805	26.7387	27.3378	27.1903	27.1792	27.2283	27.1509	27.0514	27.103	27.1195	0,0001366680372	0,0001520218939	8	P25398	RPS12	RS12_HUMAN	40S ribosomal protein S12	0.00437529	0.00901153	+	0.185491	0.00288789	0.00555392	+	0.174972	5.82969e-06	2.84332e-05	+	0.684014	4.07188e-06	1.13921e-05	+	0.5563
22.5706	22.5054	22.4972	22.5383	22.7816	22.8479	22.8824	22.9025	22.5645	22.479	22.1792	22.7166	22.7048	23.0163	22.9343	22.9633	22.6051	22.612	22.5719	22.4752	0,0001366680372	0,0001520218939	10	P25440	BRD2	BRD2_HUMAN	Bromodomain-containing protein 2	4.67358e-05	0.000246501	+	0.325714	0.719482	0.750744		-0.0430532	0.00178854	0.00300057	+	0.37678	0.326119	0.347415		0.0381713
21.8552	21.9476	21.8267	21.8401	21.8605	21.8841	22.0101	21.8872	22.0374	22.0182	22.107	21.9891	22.6427	22.366	22.434	22.0793	22.0007	21.9351	21.8504	21.7625	0,0001366680372	0,0001520218939	6	P25445	FAS	TNR6_HUMAN	Tumor necrosis factor receptor superfamily member 6	0.359884	0.415632		0.0430651	0.00371001	0.00690482	+	0.170525	0.0051387	0.00772271	+	0.513091	0.747001	0.761487		0.0197611
21.0901	20.9771	21.1427	21.2975	21.0658	21.0447	20.6359	21.1359	20.6168	20.8006	20.4977	20.8202	20.5496	20.5003	20.5707	20.6361	20.227	20.2421	20.2864	20.2937	0,0001366680372	0,0001520218939	3	P25490	YY1	TYY1_HUMAN	Transcriptional repressor protein YY1	0.279096	0.33414		-0.156278	0.00482708	0.00868985	+	-0.443027	0.000236321	0.00051546	+	-0.562669	1.52073e-05	3.42272e-05	+	-0.864542
23.8348	23.7389	23.7871	23.7458	23.6749	23.6596	23.6379	23.6653	23.5272	23.4567	23.4622	23.5031	23.6192	23.625	23.5889	23.5632	23.3719	23.3169	23.3311	23.3598	0,0001366680372	0,0001520218939	17	P25685	DNAJB1	DNJB1_HUMAN	DnaJ homolog subfamily B member 1	0.00246194	0.00553585	+	-0.117205	4.62193e-05	0.000191927	+	-0.289335	0.000520762	0.00101097	+	-0.177581	2.70886e-06	8.11116e-06	+	-0.431726
20.6704	20.7659	20.6739	20.6312	20.1942	19.9903	20.3892	20.2023	20.399	19.9894	20.0307	20.2733	19.974	19.9678	19.9411	20.1108	20.2206	20.2338	20.0856	20.1753	0,0001366680372	0,0001520218939	3	P25686	DNAJB2	DNJB2_HUMAN	DnaJ homolog subfamily B member 2	0.00127057	0.00323524	+	-0.491363	0.00239945	0.00474574	+	-0.51227	6.96944e-06	3.23576e-05	+	-0.686928	2.58863e-05	5.43338e-05	+	-0.506527
28.6074	28.6942	28.6919	28.6926	28.9521	28.9232	28.9765	28.8603	28.9275	28.8587	28.7979	28.9165	28.6868	28.6254	28.6336	28.5038	28.3242	28.2818	28.2635	28.1961	0,0001366680372	0,0001520218939	25	P25705	ATP5F1A	ATPA_HUMAN	ATP synthase subunit alpha, mitochondrial	0.000236211	0.000854369	+	0.256529	0.00145034	0.0031059	+	0.203655	0.229453	0.258586		-0.0591145	2.17485e-05	4.68116e-05	+	-0.40511
23.4334	23.5408	23.6024	23.5701	25.8237	25.7472	25.9216	25.9014	27.1843	27.3481	26.7909	26.8309	24.0577	23.9081	23.8782	23.4632	22.4672	22.5144	22.4835	22.4447	0,0001366680372	0,0001520218939	10	P25774	CTSS	CATS_HUMAN	Cathepsin S	1.1021e-08	1.6784e-06	+	2.31178	2.7727e-07	6.60782e-06	+	3.50187	0.0712223	0.0868659		0.290123	1.77329e-07	1.02929e-06	+	-1.05923
27.3484	27.5356	27.484	27.3914	27.0908	27.0852	27.3471	27.0944	27.4994	27.4681	27.4525	27.4828	27.5522	27.5761	27.4825	27.446	27.4555	27.3693	27.402	27.3474	0,0001366680372	0,0001520218939	14	P25786	PSMA1	PSA1_HUMAN	Proteasome subunit alpha type-1	0.0100667	0.0181431	+	-0.2855	0.44472	0.489228		0.0358276	0.204578	0.232379		0.0743389	0.378281	0.400727		-0.0463066
25.9861	26.2106	26.1631	26.1147	25.8781	25.892	25.9116	25.8703	26.1712	26.0806	26.0962	26.1415	26.2304	26.0511	26.1614	26.0812	26.1031	26.0107	26.0868	26.0673	0,0001366680372	0,0001520218939	7	P25787	PSMA2	PSA2_HUMAN	Proteasome subunit alpha type-2	0.00335162	0.00722351	+	-0.230626	0.945464	0.951631		0.00374985	0.850385	0.864083		0.0124106	0.36184	0.384171		-0.0516467
26.9048	26.904	26.9511	26.9631	26.8707	26.8481	26.7619	26.7399	27.0811	27.0557	27.1079	27.0602	27.1777	27.0932	27.0364	27.0229	27.051	27.0303	27.0957	27.0302	0,0001366680372	0,0001520218939	12	P25788	PSMA3	PSA3_HUMAN	Proteasome subunit alpha type-3	0.0122288	0.0214276	+	-0.125625	0.000296785	0.000837262	+	0.145481	0.00752986	0.0108709	+	0.151776	0.00144056	0.00202896	+	0.12103
26.4902	26.5873	26.5751	26.6298	26.4029	26.5993	26.5232	26.48	26.7449	26.7583	26.7288	26.7035	26.7695	26.7981	26.7156	26.5963	26.6532	26.7692	26.6738	26.5769	0,0001366680372	0,0001520218939	9	P25789	PSMA4	PSA4_HUMAN	Proteasome subunit alpha type-4	0.218663	0.269751		-0.0692472	0.00205953	0.00418181	+	0.163292	0.0311903	0.0402404	+	0.14929	0.0943543	0.106132		0.0976815
21.0623	21.276	21.1878	21.1625	20.8044	20.5726	20.4064	20.4338	20.8362	20.7145	20.8874	20.9187	21.1445	21.2797	21.3235	20.9863	19.1859	19.011	18.9641	19.1349	0,0001366680372	0,0001520218939	4	P26010	ITGB7	ITB7_HUMAN	Integrin beta-7	0.000871837	0.00239197	+	-0.617831	0.00183325	0.00377256	+	-0.332926	0.901137	0.909403		0.0113726	7.67863e-08	5.75448e-07	+	-2.09816
29.0416	29.015	28.9701	28.9766	28.5643	28.5986	28.6566	28.4907	29.0688	29.0443	28.9897	29.0921	28.4519	28.3039	28.3393	28.114	27.8699	27.9046	27.8201	27.8771	0,0001366680372	0,0001520218939	34	P26038	MSN	MOES_HUMAN	Moesin	3.37979e-05	0.000194051	+	-0.423265	0.134127	0.166201		0.0478978	7.00553e-05	0.000191137	+	-0.698552	6.61998e-09	1.21392e-07	+	-1.13289
25.7046	25.7362	25.8041	25.6307	25.9398	25.8769	25.9775	25.9576	25.8441	25.7396	25.6585	25.8529	25.8876	25.923	25.8255	25.8325	26.0551	25.9308	26.035	26.0839	0,0001366680372	0,0001520218939	18	P26196	DDX6	DDX6_HUMAN	Probable ATP-dependent RNA helicase DDX6	0.00199517	0.00467979	+	0.219054	0.385173	0.431303		0.0548654	0.0134473	0.0185263	+	0.148218	0.000768244	0.00113191	+	0.307295
23.2444	23.2271	23.3013	23.2572	23.5005	23.6315	23.6327	23.5523	23.7964	23.8705	23.6862	23.844	24.6537	24.7627	24.7568	24.8225	24.3695	24.4082	24.3939	24.3617	0,0001366680372	0,0001520218939	45	P26358	DNMT1	DNMT1_HUMAN	DNA (cytosine-5)-methyltransferase 1	0.000108951	0.000466045	+	0.321763	1.67375e-05	8.98808e-05	+	0.541788	1.96428e-08	9.48265e-07	+	1.4914	1.63028e-09	6.20233e-08	+	1.12583
26.4487	26.4612	26.4452	26.4463	26.5473	26.5825	26.5744	26.5792	26.2368	26.3019	26.3075	26.3065	26.5594	26.5804	26.5986	26.6192	26.5285	26.5741	26.6005	26.6666	0,0001366680372	0,0001520218939	10	P26368	U2AF2	U2AF2_HUMAN	Splicing factor U2AF 65 kDa subunit	9.6016e-06	7.77829e-05	+	0.120527	9.08482e-05	0.000319319	+	-0.162169	4.45065e-05	0.00013352	+	0.139036	0.00275556	0.00371836	+	0.142065
27.265	27.2576	27.1894	27.2258	27.5075	27.3249	27.5074	27.3723	27.635	27.308	27.6018	27.498	28.0984	27.9616	27.9748	27.9688	27.978	27.788	27.8417	27.7987	0,0001366680372	0,0001520218939	12	P26373	RPL13	RL13_HUMAN	60S ribosomal protein L13	0.00821451	0.0152823	+	0.193583	0.010653	0.0175181	+	0.276224	8.11106e-07	7.00245e-06	+	0.766439	1.20154e-05	2.81131e-05	+	0.617154
[truncated: 3,703 more rows]

## Sheet: Donor 2
Naive_01	Naive_02	Naive_03	Naive_04	12h_05	12h_06	12h_07	12h_08	24h_09	24h_10	24h_11	24h_12	48h_13	48h_14	48h_15	48h_16	72h_17	72h_18	72h_19	72h_20	Lib.PG.Q.Value	Global.PG.Q.Value	count.stripped.sequence	Protein.Group	Genes	Protein.Names	First.Protein.Description	Student's T-test p-value 12h_Naive	Student's T-test q-value 12h_Naive	Student's T-test Significant 12h_Naive	log2 Fold Change 12h_Naive	Student's T-test p-value 24h_Naive	Student's T-test q-value 24h_Naive	Student's T-test Significant 24h_Naive	log2 Fold Change 24h_Naive	Student's T-test p-value 48h_Naive	Student's T-test q-value 48h_Naive	Student's T-test Significant 48h_Naive	log2 Fold Change 48h_Naive	Student's T-test p-value 72h_Naive	Student's T-test q-value 72h_Naive	Student's T-test Significant 72h_Naive	log2 Fold Change 72h_Naive
[truncated: 5,132 more rows]
