# Supplementary material for: Mitochondrial calcium uniporter complex controls T-cell-mediated immune responses
Source: EMBO Rep. 2024 Dec 2;26(2):407–42. doi: 10.1038/s44319-024-00313-4 (PMC11772621; doi:10.1038/s44319-024-00313-4)
Supplement: Supplementary file 5 — Source data Fig. 3 [file 44319_2024_313_MOESM5_ESM.zip › 3A/F1_Transcriptomics_Naive_72 hrs-effector Human T-cells.xlsx]

## Sheet: All genes
gene_id	gene_name	seqnames	start	end	width	strand	gene_biotype	baseMean	baseMean_A	baseMean_C	log2FoldChange	pvalue	padj	Naive-1	Naive-2	72 hrs Effector-2	72 hrs Effector-1
ENSG00000000419	DPM1	20	50934867	50959140	24274	-	protein_coding	1014	743.806	1284.19	0.784814	1.30566e-11	1.08185e-10	746.332	741.28	1285.48	1282.9
ENSG00000000460	C1orf112	1	169662007	169854080	192074	+	protein_coding	414.788	251.093	578.483	1.19504	3.58553e-13	3.44841e-12	249.672	252.514	616.659	540.307
ENSG00000001460	STPG1	1	24356999	24416934	59936	-	protein_coding	118.02	87.2513	148.789	0.757993	0.00185663	0.00482615	95.7524	78.7503	155.324	142.255
ENSG00000001461	NIPAL3	1	24415802	24472976	57175	+	protein_coding	1737.3	1258.89	2215.71	0.811022	2.3096e-09	1.48922e-08	1307.42	1210.36	2067.89	2363.52
ENSG00000001497	LAS1L	X	65438549	65534810	96262	-	protein_coding	1323.02	1253.35	1392.7	0.151183	0.297721	0.392128	1347.69	1159	1355.03	1430.38
ENSG00000001617	SEMA3F	3	50155045	50189075	34031	+	protein_coding	11.1218	1.73141	20.5123	2.44276	0.0059033	0.0137044	0.894882	2.56794	16.2279	24.7967
ENSG00000001630	CYP51A1	7	92112153	92134803	22651	-	protein_coding	95.4076	30.718	160.097	2.19612	8.54557e-06	3.37661e-05	15.213	46.223	162.279	157.916
ENSG00000002330	BAD	11	64269830	64284704	14875	-	protein_coding	137.911	103.924	171.899	0.710002	0.0133304	0.0282503	94.8575	112.99	202.848	140.95
ENSG00000002586	CD99	X	2691187	2741309	50123	+	protein_coding	3001.48	2140.68	3862.27	0.841298	2.55378e-05	9.3372e-05	2258.68	2022.68	3194.57	4529.96
ENSG00000002834	LASP1	17	38869859	38921770	51912	+	protein_coding	6402.04	3990.9	8813.19	1.12553	8.21293e-07	3.79325e-06	3086.45	4895.36	8552.09	9074.29
ENSG00000003096	KLHL13	X	117897813	118117340	219528	-	protein_coding	20.2215	20.0766	20.3663	0.017695	0.974116	0.980742	17.8976	22.2555	18.5461	22.1865
ENSG00000003402	CFLAR	2	201116154	201176687	60534	+	protein_coding	6563.25	5179.54	7946.95	0.611566	0.000914046	0.00252744	4450.25	5908.84	8588.02	7305.89
ENSG00000003509	NDUFAF7	2	37231631	37253403	21773	+	protein_coding	491.562	432.658	550.466	0.34356	0.0630355	0.108408	470.708	394.607	512.337	588.595
ENSG00000004059	ARF5	7	127588386	127591700	3315	+	protein_coding	1478.83	1139.72	1817.95	0.670313	3.13886e-07	1.53569e-06	1062.23	1217.21	1876.64	1759.26
ENSG00000004142	POLDIP2	17	28346633	28357527	10895	-	protein_coding	1292.42	1051.65	1533.2	0.536817	0.0102237	0.0222954	850.138	1253.16	1579.9	1486.5
ENSG00000004455	AK2	1	33007940	33080996	73057	-	protein_coding	4774.71	1485.78	8063.63	2.40911	8.5965e-31	3.00757e-29	1211.67	1759.9	7481.05	8646.22
ENSG00000004468	CD38	4	15778275	15853232	74958	+	protein_coding	693.225	658.949	727.501	0.09772	0.906114	0.92864	110.965	1206.93	1100.02	354.984
ENSG00000004478	FKBP4	12	2794970	2805423	10454	+	protein_coding	1833.65	921.538	2745.77	1.55747	1.27418e-15	1.55182e-14	771.388	1071.69	2831.76	2659.77
ENSG00000004487	KDM1A	1	23019443	23083689	64247	+	protein_coding	1970.71	1537.02	2404.4	0.643592	9.93074e-09	5.93915e-08	1580.36	1493.69	2511.84	2296.96
ENSG00000004660	CAMKK1	17	3860315	3894891	34577	-	protein_coding	210.031	161.371	258.692	0.655716	0.058497	0.101694	178.082	144.661	192.416	324.967
ENSG00000004700	RECQL	12	21468910	21501669	32760	-	protein_coding	2200.24	1504.75	2895.73	0.940175	1.68888e-14	1.84587e-13	1395.12	1614.38	2947.68	2843.79
ENSG00000004777	ARHGAP33	19	35774532	35788822	14291	+	protein_coding	1103.77	379.801	1827.75	2.24843	6.36256e-42	4.01836e-40	401.802	357.8	1669.15	1986.35
ENSG00000004779	NDUFAB1	16	23581014	23596316	15303	-	protein_coding	914.869	475.691	1354.05	1.48834	3.25489e-12	2.85949e-11	383.01	568.372	1378.21	1329.89
ENSG00000004838	ZMYND10	3	50341110	50345732	4623	-	protein_coding	41.6034	30.3677	52.8391	0.737806	0.131314	0.20065	38.4799	22.2555	41.7288	63.9494
ENSG00000004866	ST7	7	116953238	117230176	276939	+	protein_coding	117.088	75.9681	158.208	1.0028	0.0147151	0.0308077	49.2185	102.718	171.552	144.865
ENSG00000004897	CDC27	17	47117703	47189422	71720	-	protein_coding	1713.76	1070.6	2356.93	1.12912	7.07816e-12	6.00343e-11	934.257	1206.93	2281.17	2432.69
ENSG00000004961	HCCS	X	11111301	11123086	11786	+	protein_coding	333.275	256.21	410.34	0.661609	0.0261386	0.0507614	189.715	322.705	447.425	373.256
ENSG00000005001	PRSS22	16	2852730	2858170	5441	-	protein_coding	10.5414	3.03484	18.0481	1.68943	0.0614881	0.106218	1.78976	4.27991	13.9096	22.1865
ENSG00000005007	UPF1	19	18831959	18868230	36272	+	protein_coding	3890.83	3227.48	4554.18	0.494571	7.18786e-05	0.000243433	3131.19	3323.78	4611.03	4497.34
ENSG00000005020	SKAP2	7	26667068	26995239	328172	-	protein_coding	645.198	594.381	696.015	0.212472	0.648239	0.721718	271.149	917.612	791.688	600.341
ENSG00000005022	SLC25A5	X	119468422	119471396	2975	+	protein_coding	5893.74	1836.54	9950.93	2.37026	7.10648e-15	8.02023e-14	1202.72	2470.36	9613.85	10288
ENSG00000005075	POLR2J	7	102473118	102478907	5790	-	protein_coding	340.253	222.457	458.049	1.03196	1.86104e-09	1.21617e-08	212.087	232.827	446.266	469.832
ENSG00000005100	DHX33	17	5440917	5468982	28066	-	protein_coding	731.626	669.141	794.111	0.24523	0.13737	0.208311	678.321	659.962	798.643	789.579
ENSG00000005187	ACSM3	16	20610243	20797581	187339	+	protein_coding	208.822	107.153	310.492	1.5116	7.9701e-12	6.7305e-11	105.596	108.71	292.102	328.882
ENSG00000005189	REXO5	16	20806429	20849665	43237	+	protein_coding	319.975	26.9633	612.986	4.35942	5.36665e-45	3.92657e-43	19.6874	34.2392	638.682	587.29
ENSG00000005238	FAM214B	9	35104112	35116341	12230	-	protein_coding	573.535	344.415	802.654	1.16165	0.00378907	0.00922943	191.505	497.325	828.78	776.528
ENSG00000005243	COPZ2	17	48026167	48038030	11864	-	protein_coding	26.269	14.4154	38.1225	1.27334	0.0153306	0.0319206	13.4232	15.4077	37.0923	39.1527
ENSG00000005379	TSPOAP1	17	58301228	58328795	27568	-	protein_coding	811.317	416.783	1205.85	1.51598	1.05723e-14	1.1747e-13	390.169	443.398	1368.94	1042.77
ENSG00000005448	WDR54	2	74421678	74425755	4078	+	protein_coding	2316.52	357.331	4275.71	3.49826	9.70914e-36	4.5036e-34	451.021	263.642	3686.04	4865.37
ENSG00000005700	IBTK	6	82169986	82247754	77769	-	protein_coding	1515.83	1500.35	1531.31	0.0294955	0.824321	0.866447	1409.44	1591.27	1589.17	1473.45
ENSG00000005884	ITGA3	17	50055968	50090481	34514	+	protein_coding	404.351	329.084	479.618	0.536128	0.0213108	0.0424924	352.584	305.585	538.997	420.239
ENSG00000005961	ITGA2B	17	44372180	44389649	17470	-	protein_coding	118.999	104.702	133.295	0.313359	0.574947	0.657058	51.9032	157.501	100.845	165.746
ENSG00000006007	GDE1	16	19501693	19522123	20431	-	protein_coding	732.445	673.188	791.703	0.229299	0.376689	0.472177	510.083	836.294	836.894	746.511
ENSG00000006047	YBX2	17	7288263	7294639	6377	-	protein_coding	51.4392	4.8246	98.0538	3.91851	1.3513e-15	1.6406e-14	5.36929	4.27991	111.277	84.8308
ENSG00000006062	MAP3K14	17	45263119	45317029	53911	-	protein_coding	1675.33	1334.43	2016.23	0.582051	0.0334088	0.0627192	1120.39	1548.47	1567.15	2465.31
ENSG00000006118	TMEM132A	11	60924460	60937159	12700	+	protein_coding	30.1012	14.61	45.5924	1.26899	0.116052	0.181345	2.68465	26.5354	32.4557	58.729
ENSG00000006125	AP2B1	17	35578046	35726413	148368	+	protein_coding	5661.31	4290.51	7032.11	0.711264	3.92753e-16	5.05314e-15	4229.21	4351.81	7115.92	6948.29
ENSG00000006283	CACNA1G	17	50560715	50627474	66760	+	protein_coding	8.14529	6.8673	9.42328	0.233695	0.798467	0.845936	0.894882	12.8397	5.79567	13.0509
ENSG00000006327	TNFRSF12A	16	3018445	3022383	3939	+	protein_coding	176.259	11.7503	340.767	4.55425	5.02644e-24	1.16021e-22	8.94882	14.5517	370.923	310.611
ENSG00000006432	MAP3K9	14	70722526	70809534	87009	-	protein_coding	450.805	163.803	737.807	2.11473	1.55456e-12	1.4131e-11	211.192	116.413	718.663	756.952
ENSG00000006451	RALA	7	39623565	39708120	84556	+	protein_coding	1191.99	1073.79	1310.19	0.286052	0.0262951	0.0510296	1041.64	1105.93	1370.1	1250.28
ENSG00000006453	BAIAP2L1	7	98291650	98401090	109441	-	protein_coding	113.662	27.4302	199.894	2.7306	1.75492e-11	1.4357e-10	21.4772	33.3833	183.143	216.645
ENSG00000006459	KDM7A	7	140084746	140176983	92238	-	protein_coding	3682.13	3136.69	4227.57	0.427612	0.00454744	0.0108531	3305.69	2967.69	3839.05	4616.1
ENSG00000006530	AGK	7	141551278	141655244	103967	+	protein_coding	1044.04	877.474	1210.61	0.462696	0.000260809	0.000801258	910.095	844.853	1251.86	1169.36
ENSG00000006576	PHTF2	7	77798792	77957503	158712	+	protein_coding	1845.47	1174.01	2516.93	1.0935	2.50989e-14	2.70057e-13	1064.91	1283.12	2507.21	2526.65
ENSG00000006607	FARP2	2	241356285	241494841	138557	+	protein_coding	483.545	457.987	509.103	0.148456	0.642218	0.716413	336.476	579.499	599.272	418.934
ENSG00000006625	GGCT	7	30496621	30504841	8221	-	protein_coding	498.868	164.562	833.174	2.2664	1.32936e-12	1.2158e-11	108.281	220.843	841.531	824.816
ENSG00000006634	DBF4	7	87876216	87909553	33338	+	protein_coding	747.746	346.807	1148.68	1.71741	5.62781e-36	2.65493e-34	340.95	352.664	1095.38	1201.99
ENSG00000006652	IFRD1	7	112422887	112481017	58131	+	protein_coding	200.799	184.463	217.135	0.231198	0.359773	0.455597	196.874	172.052	220.235	214.035
ENSG00000006659	LGALS14	19	39704481	39709444	4964	+	protein_coding	33.29	2.58739	63.9925	3.80618	3.50792e-08	1.95614e-07	0.894882	4.27991	71.8663	56.1188
ENSG00000006695	COX10	17	14069490	14231736	162247	+	protein_coding	467.005	315.078	618.932	0.966795	1.36339e-09	9.0437e-09	298.891	331.265	637.523	600.341
ENSG00000006704	GTF2IRD1	7	74453790	74602605	148816	+	protein_coding	86.2817	62.2529	110.31	0.792661	0.0307643	0.0584757	68.011	56.4948	103.163	117.458
ENSG00000006712	PAF1	19	39385629	39391154	5526	-	protein_coding	1459.64	1064.84	1854.44	0.796872	4.80841e-11	3.75172e-10	1063.12	1066.55	1836.07	1872.8
ENSG00000006757	PNPLA4	X	7898247	7927739	29493	-	protein_coding	110.117	100.286	119.948	0.253776	0.297902	0.392309	104.701	95.8699	115.913	123.983
ENSG00000006788	MYH13	17	10300865	10373130	72266	-	protein_coding	6.19917	0	12.3983	0.505146	0.43778	0.531039	0	0	0	24.7967
ENSG00000006831	ADIPOR2	12	1688574	1788674	100101	+	protein_coding	1455.55	1131.06	1780.04	0.646622	0.00115464	0.00313117	939.626	1322.49	1856.93	1703.14
ENSG00000006837	CDKL3	5	134286350	134371047	84698	-	protein_coding	8.00826	7.89834	8.11819	0.0307996	0.967476	0.975919	8.94882	6.84785	5.79567	10.4407
ENSG00000007038	PRSS21	16	2817180	2826304	9125	+	protein_coding	72.9286	28.7336	117.124	1.93262	3.71102e-07	1.79793e-06	22.3721	35.0952	108.959	125.289
ENSG00000007047	MARK4	19	45079288	45305284	225997	+	protein_coding	649.318	433.222	865.415	0.989597	1.22651e-08	7.25468e-08	398.223	468.222	899.487	831.342
ENSG00000007080	CCDC124	19	17933015	17943991	10977	+	protein_coding	773.672	458.123	1089.22	1.23799	9.5266e-13	8.82519e-12	401.802	514.445	1117.4	1061.04
ENSG00000007255	TRAPPC6A	19	45162928	45178237	15310	-	protein_coding	466.52	455.497	477.544	0.0673605	0.693677	0.7603	458.18	452.814	468.29	486.798
ENSG00000007264	MATK	19	3777970	3802129	24160	-	protein_coding	411.873	263.875	559.872	1.04483	0.0029956	0.00745695	227.3	300.449	383.673	736.07
ENSG00000007312	CD79B	17	63928740	63932336	3597	-	protein_coding	375.177	271.384	478.97	0.759242	0.119339	0.185644	119.914	422.855	528.565	429.374
ENSG00000007314	SCN4A	17	63938554	63972918	34365	-	protein_coding	17.2528	2.17885	32.3268	3.04891	4.47371e-05	0.000157396	1.78976	2.56794	25.5009	39.1527
ENSG00000007350	TKTL1	X	154295795	154330350	34556	+	protein_coding	29.0975	19.4929	38.702	0.862442	0.166451	0.243663	30.426	8.55981	38.2514	39.1527
ENSG00000007402	CACNA2D2	3	50362613	50504244	141632	-	protein_coding	227.167	168.316	286.017	0.73143	0.058366	0.101513	202.243	134.389	214.44	357.594
ENSG00000007520	TSR3	16	1349240	1351878	2639	-	protein_coding	587.495	536.64	638.35	0.249027	0.1224	0.189594	509.188	564.092	671.138	605.561
ENSG00000007866	TEAD3	6	35473597	35497079	23483	-	protein_coding	32.1853	4.35771	60.0128	3.28358	3.75932e-07	1.81905e-06	3.57953	5.13589	52.161	67.8646
ENSG00000007952	NOX1	X	100843324	100874359	31036	-	protein_coding	4.99003	2.58739	7.39267	0.966504	0.271381	0.363932	0.894882	4.27991	6.9548	7.83054
ENSG00000007968	E2F2	1	23506438	23531233	24796	-	protein_coding	653.995	90.5004	1217.49	3.57339	3.02383e-21	5.70876e-20	48.3236	132.677	1277.36	1157.61
ENSG00000008018	PSMB1	6	170535120	170553307	18188	-	protein_coding	3129.71	1791.1	4468.32	1.29906	8.91022e-09	5.36023e-08	1396.02	2186.18	4295.75	4640.9
ENSG00000008056	SYN1	X	47571901	47619857	47957	-	protein_coding	12.4224	8.75432	16.0904	0.719762	0.3313	0.42693	8.94882	8.55981	13.9096	18.2712
ENSG00000008083	JARID2	6	15246069	15522042	275974	+	protein_coding	1517.97	983.771	2052.16	1.05245	5.17284e-11	4.01828e-10	976.316	991.226	1825.63	2278.69
ENSG00000008294	SPAG9	17	50962174	51120868	158695	-	protein_coding	3864.84	1602.08	6127.61	1.91221	4.33003e-21	8.06484e-20	1344.11	1860.05	5520.95	6734.26
ENSG00000008300	CELSR3	3	48636463	48662886	26424	-	protein_coding	748.744	391.901	1105.59	1.47144	7.63423e-10	5.21014e-09	466.234	317.569	992.218	1218.95
ENSG00000008324	SS18L2	3	42581840	42596934	15095	+	protein_coding	527.347	377.545	677.15	0.836745	1.37039e-08	8.05654e-08	376.745	378.344	645.637	708.663
ENSG00000008517	IL32	16	3065297	3082192	16896	+	protein_coding	15061.2	4657.45	25464.9	2.44062	2.53069e-91	1.11517e-88	4669.5	4645.41	24221.2	26708.7
ENSG00000008710	PKD1	16	2088708	2135898	47191	-	protein_coding	2632.5	2445.57	2819.43	0.201362	0.425362	0.519387	2994.28	1896.85	2490.98	3147.88
ENSG00000008838	MED24	17	40019097	40061215	42119	-	protein_coding	2238.99	1846.07	2631.91	0.50902	5.25603e-05	0.000182597	1759.34	1932.81	2525.75	2738.08
ENSG00000008988	RPS20	8	56067254	56074510	7257	-	protein_coding	16193	13630.7	18755.3	0.449704	0.111444	0.175332	17861.8	9399.53	17912.1	19598.5
ENSG00000009307	CSDE1	1	114716913	114758676	41764	-	protein_coding	17118.5	12536.5	21700.5	0.788069	1.90668e-10	1.39451e-09	12748.5	12324.4	19887.2	23513.8
ENSG00000009844	VTA1	6	142147162	142224685	77524	+	protein_coding	1024.3	809.327	1239.27	0.609134	0.000329704	0.000994652	708.747	909.908	1211.29	1267.24
ENSG00000009954	BAZ1B	7	73440406	73522293	81888	-	protein_coding	3407.36	3209.74	3604.97	0.167141	0.100113	0.160456	3200.99	3218.49	3664.02	3545.93
ENSG00000010017	RANBP9	6	13621498	13711835	90338	-	protein_coding	1549.53	1039.92	2059.15	0.979694	1.13912e-12	1.04675e-11	979.896	1099.94	1942.71	2175.58
ENSG00000010165	EEF1AKNMT	1	171781660	171814023	32364	+	protein_coding	1672.57	945.175	2399.97	1.33941	5.37188e-34	2.20202e-32	933.362	956.987	2354.2	2445.74
ENSG00000010219	DYRK4	12	4562204	4615302	53099	+	protein_coding	243.865	168.18	319.55	0.911583	3.83968e-05	0.000136401	156.604	179.756	303.693	335.408
ENSG00000010244	ZNF207	17	32350132	32381885	31754	+	protein_coding	6393.42	5883.66	6903.19	0.228934	0.140302	0.212044	6540.69	5226.62	6593.15	7213.23
ENSG00000010256	UQCRC1	3	48599002	48610976	11975	-	protein_coding	4007.04	1555.99	6458.08	2.00141	6.75491e-12	5.74686e-11	1055.07	2056.92	6231.5	6684.67
ENSG00000010270	STARD3NL	7	38178245	38230670	52426	+	protein_coding	618.899	416.803	820.994	0.946872	0.00357185	0.00874869	272.939	560.668	838.053	803.935
ENSG00000010292	NCAPD2	12	6493356	6531955	38600	+	protein_coding	8061.82	1871.09	14252.6	2.91499	5.32988e-113	4.69732e-110	1906.1	1836.08	13054.2	15451
ENSG00000010310	GIPR	19	45668221	45683722	15502	+	protein_coding	537.016	169.036	904.997	2.35717	1.4478e-14	1.59496e-13	215.667	122.405	913.397	896.596
ENSG00000010318	PHF7	3	52410660	52423641	12982	+	protein_coding	283.901	196.816	370.986	0.897681	0.000579037	0.00166968	233.564	160.068	409.174	332.798
ENSG00000010404	IDS	X	149476988	149521096	44109	-	protein_coding	592.623	511.31	673.935	0.395928	0.0189384	0.0384458	544.983	477.638	707.071	640.799
ENSG00000010610	CD4	12	6786858	6820799	33942	+	protein_coding	13282.4	8581.41	17983.4	1.0622	2.08411e-16	2.76205e-15	8574.76	8588.06	16418	19548.9
ENSG00000010626	LRRC23	12	6873569	6914241	40673	+	protein_coding	139.69	130.011	149.369	0.194795	0.55672	0.641369	153.025	106.998	156.483	142.255
ENSG00000010803	SCMH1	1	41027200	41242154	214955	-	protein_coding	502.406	453.921	550.891	0.277153	0.0891048	0.145193	484.131	423.711	536.679	565.104
ENSG00000011007	ELOA	1	23743155	23762059	18905	+	protein_coding	906.552	836.194	976.91	0.220875	0.312533	0.407539	684.585	987.802	942.375	1011.44
ENSG00000011009	LYPLA2	1	23791145	23795539	4395	+	protein_coding	968.146	757.132	1179.16	0.634015	0.00011332	0.000370578	670.267	843.997	1212.45	1145.87
ENSG00000011028	MRC2	17	62627670	62693597	65928	+	protein_coding	338.216	179.736	496.695	1.4446	1.43248e-10	1.06252e-09	176.292	183.18	443.948	549.443
ENSG00000011105	TSPAN9	12	3077355	3286564	209210	+	protein_coding	31.2147	21.5551	40.8743	0.821152	0.190941	0.272679	26.8465	16.2636	45.2062	36.5425
ENSG00000011143	MKS1	17	58205441	58219605	14165	-	protein_coding	360.414	346.34	374.489	0.110514	0.679136	0.747658	417.91	274.77	353.536	395.442
ENSG00000011198	ABHD5	3	43690108	43734371	44264	+	protein_coding	168.779	159.134	178.424	0.160381	0.634059	0.709474	114.545	203.724	202.848	154.001
ENSG00000011260	UTP18	17	51260546	51297936	37391	+	protein_coding	1079.12	928.25	1229.99	0.403034	0.007802	0.01752	843.874	1012.63	1213.61	1246.36
ENSG00000011304	PTBP1	19	797075	812327	15253	+	protein_coding	9253.39	6532.82	11974	0.869716	3.50103e-11	2.7639e-10	6083.41	6982.24	11612.2	12335.7
ENSG00000011332	DPF1	19	38211006	38229714	18709	-	protein_coding	6.84678	0.427991	13.2656	2.68995	0.00127885	0.00343619	0	0.855981	6.9548	19.5763
ENSG00000011376	LARS2	3	45388561	45554726	166166	+	protein_coding	547.025	479.99	614.06	0.34812	0.19004	0.27163	364.217	595.763	673.456	554.663
ENSG00000011405	PIK3C2A	11	17077730	17207983	130254	-	protein_coding	1416.55	1144.05	1689.05	0.555763	0.00370422	0.00903865	1183.03	1105.07	1488.33	1889.77
ENSG00000011422	PLAUR	19	43646095	43670547	24453	-	protein_coding	335.791	192.051	479.531	1.1633	0.0603853	0.104555	53.6929	330.409	395.264	563.799
ENSG00000011426	ANLN	7	36389821	36453791	63971	+	protein_coding	1016.65	67.7196	1965.58	4.72954	3.22418e-62	4.92233e-60	43.8492	91.59	2019.21	1911.96
ENSG00000011478	QPCTL	19	45692403	45703989	11587	+	protein_coding	453.799	194.501	713.096	1.84575	1.76774e-15	2.12359e-14	225.51	163.492	686.207	739.986
ENSG00000011485	PPP5C	19	46347087	46392981	45895	+	protein_coding	936.7	696.708	1176.69	0.751966	7.55999e-08	4.02252e-07	666.687	726.728	1220.57	1132.82
ENSG00000011590	ZBTB32	19	35704558	35717038	12481	+	protein_coding	2243.51	103.788	4383.24	5.11022	2.82413e-34	1.18011e-32	49.2185	158.357	4196.06	4570.42
ENSG00000011638	TMEM159	16	21158377	21180616	22240	+	protein_coding	286.181	164.756	407.606	1.29174	3.15463e-11	2.50164e-10	156.604	172.908	397.583	417.629
ENSG00000012048	BRCA1	17	43044295	43170245	125951	-	protein_coding	1257.95	184.152	2331.75	3.56825	1.00469e-35	4.62708e-34	123.494	244.811	2328.7	2334.8
ENSG00000012124	CD22	19	35319261	35347361	28101	+	protein_coding	421.545	312.919	530.17	0.496847	0.594955	0.674674	2.68465	623.154	855.44	204.899
ENSG00000012171	SEMA3B	3	50267558	50277546	9989	+	protein_coding	91.1663	10.1161	172.216	3.57389	3.48688e-08	1.94497e-07	12.5284	7.70383	135.619	208.814
ENSG00000012211	PRICKLE3	X	49174802	49186528	11727	-	protein_coding	563.576	196.603	930.549	2.20544	1.47892e-20	2.66495e-19	164.658	228.547	839.212	1021.88
ENSG00000012660	ELOVL5	6	53267398	53349179	81782	-	protein_coding	3202.54	2583.01	3822.08	0.563263	7.31451e-07	3.39042e-06	2445.71	2720.31	3957.28	3686.88
ENSG00000012963	UBR7	14	93207241	93229215	21975	+	protein_coding	1258.34	648.909	1867.77	1.51281	1.34912e-19	2.2687e-18	594.202	703.617	2038.92	1696.62
ENSG00000013275	PSMC4	19	39971165	39981764	10600	+	protein_coding	1451.05	1165.8	1736.3	0.565408	0.014944	0.031225	903.831	1427.78	1712.04	1760.57
ENSG00000013306	SLC25A39	17	44319625	44324870	5246	-	protein_coding	1898.37	1701.47	2095.28	0.299303	0.00299108	0.00744756	1683.27	1719.67	2063.26	2127.3
ENSG00000013375	PGM3	6	83161150	83193936	32787	-	protein_coding	471.405	456.061	486.748	0.0927828	0.653351	0.725783	503.819	408.303	477.563	495.934
ENSG00000013441	CLK1	2	200853009	200864744	11736	-	protein_coding	7849.48	4770.09	10928.9	1.17666	7.16156e-07	3.32747e-06	5775.57	3764.61	9627.76	12230
ENSG00000013561	RNF14	5	141958328	141990292	31965	+	protein_coding	558.286	544.46	572.112	0.0712785	0.660966	0.732429	514.557	574.363	593.476	550.748
ENSG00000013573	DDX11	12	31073860	31104799	30940	+	protein_coding	685.197	234.168	1136.23	2.26071	1.29987e-45	9.73097e-44	238.934	229.403	1065.24	1207.21
ENSG00000013583	HEBP1	12	12974870	13000265	25396	-	protein_coding	342.231	298.387	386.076	0.346097	0.462962	0.55516	141.391	455.382	387.151	385.001
ENSG00000013588	GPRC5A	12	12891559	12917937	26379	+	protein_coding	61.0279	3.03484	119.021	3.77781	5.54166e-06	2.25445e-05	1.78976	4.27991	78.8211	159.221
ENSG00000013619	MAMLD1	X	150361422	150514178	152757	+	protein_coding	81.4408	62.72	100.162	0.616454	0.235043	0.323438	30.426	95.0139	98.5263	101.797
ENSG00000013725	CD6	11	60971680	61020377	48698	+	protein_coding	9127.6	7241.22	11014	0.596712	0.00603497	0.0139733	8410.1	6072.33	9499.1	12528.9
ENSG00000013810	TACC3	4	1712858	1745171	32314	+	protein_coding	6634.1	3651.7	9616.5	1.38059	6.41973e-12	5.48336e-11	4316.02	2987.37	9194.25	10038.7
ENSG00000014123	UFL1	6	96521595	96555276	33682	+	protein_coding	1909.81	1533.04	2286.59	0.572779	0.000179339	0.000565765	1652.85	1413.22	2133.96	2439.21
ENSG00000014138	POLA2	11	65261920	65305589	43670	+	protein_coding	219.383	158.862	279.904	0.803137	0.000455842	0.00134178	141.391	176.332	270.078	289.73
ENSG00000014164	ZC3H3	8	143437659	143541447	103789	-	protein_coding	1054.7	653.909	1455.48	1.1466	3.56933e-13	3.43453e-12	666.687	641.13	1549.76	1361.21
ENSG00000014216	CAPN1	11	65180566	65212006	31441	+	protein_coding	2526.07	2438.27	2613.87	0.0988341	0.659084	0.730938	1910.57	2965.97	2688.03	2539.7
ENSG00000014641	MDH1	2	63588609	63607197	18589	+	protein_coding	3949.29	1465.67	6432.92	2.09868	7.0557e-19	1.12688e-17	1113.23	1818.1	6247.73	6618.11
ENSG00000014824	SLC30A9	4	41990502	42090461	99960	+	protein_coding	1217.59	936.848	1498.33	0.672986	1.39238e-06	6.20333e-06	904.726	968.971	1387.48	1609.17
ENSG00000014914	MTMR11	1	149928651	149936879	8229	-	protein_coding	49.7304	10.9721	88.4888	2.75931	4.83127e-08	2.63943e-07	12.5284	9.41579	97.3672	79.6104
ENSG00000014919	COX15	10	99710868	99732127	21260	-	protein_coding	683.316	529.033	837.6	0.657272	7.96751e-05	0.000267919	493.975	564.092	833.417	841.783
ENSG00000015153	YAF2	12	42157104	42238349	81246	-	protein_coding	456.352	335.504	577.199	0.775557	4.86053e-06	1.99536e-05	313.209	357.8	564.498	589.9
ENSG00000015285	WAS	X	48676596	48691427	14832	+	protein_coding	2963.85	2341.84	3585.86	0.61206	4.28739e-07	2.05458e-06	2278.37	2405.31	3604.9	3566.81
ENSG00000015479	MATR3	5	139293674	139331677	38004	+	protein_coding	312.561	175.767	449.356	1.32405	2.60755e-06	1.11606e-05	210.297	141.237	428.879	469.832
ENSG00000015532	XYLT2	17	50346126	50363138	17013	+	protein_coding	1159.26	992.486	1326.03	0.412101	0.06383	0.109619	1180.35	804.622	1273.89	1378.17
ENSG00000015676	NUDCD3	7	44379119	44490658	111540	-	protein_coding	2155.65	2099.52	2211.78	0.074513	0.507374	0.596572	2117.29	2081.75	2099.19	2324.36
ENSG00000016391	CHDH	3	53812335	53846419	34085	-	protein_coding	44.163	41.4371	46.8889	0.168879	0.705965	0.770393	35.7953	47.079	53.3201	40.4578
ENSG00000016864	GLT8D1	3	52694486	52706032	11547	-	protein_coding	961.303	852.845	1069.76	0.323697	0.0765832	0.12772	958.419	747.272	1011.92	1127.6
ENSG00000017260	ATP2C1	3	130850595	131016712	166118	+	protein_coding	1816.32	1646.96	1985.68	0.267349	0.122328	0.189519	1420.18	1873.74	1990.23	1981.13
ENSG00000017483	SLC38A5	X	48458537	48470260	11724	-	protein_coding	1041.11	730.286	1351.93	0.860584	0.00811442	0.0181486	478.762	981.81	1411.82	1292.04
ENSG00000017797	RALBP1	18	9475009	9538114	63106	+	protein_coding	1889.64	1213.17	2566.1	1.07727	1.84565e-22	3.8029e-21	1232.25	1194.09	2659.05	2473.14
ENSG00000018408	WWTR1	3	149517235	149736714	219480	-	protein_coding	35.5973	32.4882	38.7063	0.228076	0.66055	0.732103	37.5851	27.3914	27.8192	49.5934
ENSG00000018510	AGPS	2	177392746	177567024	174279	+	protein_coding	901.68	853.586	949.773	0.151707	0.506921	0.596185	677.426	1029.75	989.9	909.647
ENSG00000018610	STEEP1	X	119538149	119565409	27261	-	protein_coding	328.674	321.498	335.851	0.0620735	0.733319	0.791975	298.891	344.104	334.99	336.713
ENSG00000018625	ATP1A2	1	160115759	160143591	27833	+	protein_coding	1.63136	0	3.26272	0.375271	0.559091	0.643527	0	0	0	6.52545
ENSG00000018699	TTC27	2	32628032	32821051	193020	+	protein_coding	605.037	530.434	679.64	0.351483	0.110481	0.174113	479.657	581.211	585.362	773.918
ENSG00000019144	PHLDB1	11	118606440	118658031	51592	+	protein_coding	110.475	92.5235	128.427	0.453501	0.221021	0.307548	82.3292	102.718	126.346	130.509
ENSG00000020181	ADGRA2	8	37784191	37844896	60706	+	protein_coding	7.27425	6.06967	8.47882	0.346816	0.676981	0.745753	3.57953	8.55981	10.4322	6.52545
ENSG00000020256	ZFP64	20	52051663	52204308	152646	-	protein_coding	334.877	265.703	404.051	0.598641	0.00140946	0.00375642	272.044	259.362	402.219	405.883
ENSG00000020426	MNAT1	14	60734742	60969965	235224	+	protein_coding	228.799	90.1501	367.448	1.98543	3.31609e-15	3.8709e-14	71.5906	108.71	372.082	362.815
ENSG00000020633	RUNX3	1	24899511	24965121	65611	-	protein_coding	5422.78	3854.26	6991.31	0.850398	5.33431e-06	2.17704e-05	3238.58	4469.93	7059.12	6923.5
ENSG00000020922	MRE11	11	94415570	94493885	78316	-	protein_coding	1269.06	977.604	1560.51	0.669505	3.11389e-05	0.000112243	1066.7	888.509	1457.03	1663.99
ENSG00000021355	SERPINB1	6	2832332	2841959	9628	-	protein_coding	5246.07	2220.33	8271.82	1.87292	7.34716e-19	1.16957e-17	1847.04	2593.62	9201.2	7342.43
ENSG00000021826	CPS1	2	210477682	210679107	201426	+	protein_coding	12.9936	2.64575	23.3414	2.37216	0.00129951	0.00348302	3.57953	1.71196	12.7505	33.9323
ENSG00000022267	FHL1	X	136146702	136211359	64658	+	protein_coding	365.56	354.394	376.726	0.0862809	0.76465	0.818336	434.018	274.77	380.196	373.256
ENSG00000022277	RTF2	20	56468585	56519449	50865	+	protein_coding	1658.06	1253.19	2062.93	0.713588	8.55685e-06	3.37968e-05	1104.28	1402.1	2089.92	2035.94
ENSG00000022840	RNF10	12	120533480	120577588	44109	+	protein_coding	3315.73	2435.34	4196.13	0.781594	4.69597e-11	3.66694e-10	2287.32	2583.35	4141.58	4250.68
ENSG00000023171	GRAMD1B	11	123358428	123627774	269347	+	protein_coding	504.82	417.737	591.904	0.483738	0.179728	0.259379	315.893	519.581	776.619	407.188
ENSG00000023228	NDUFS1	2	206114817	206159509	44693	-	protein_coding	1657.49	1398.61	1916.37	0.45175	0.00148987	0.00395441	1277	1520.22	1982.12	1850.62
ENSG00000023318	ERP44	9	99979185	100099000	119816	-	protein_coding	1273.05	1219.34	1326.76	0.117537	0.731652	0.790968	767.809	1670.88	1448.92	1204.6
ENSG00000023330	ALAS1	3	52198086	52214327	16242	+	protein_coding	1473.89	1356.2	1591.58	0.211201	0.686172	0.753352	468.023	2244.38	1709.72	1473.45
ENSG00000023445	BIRC3	11	102317450	102339403	21954	+	protein_coding	13078.5	7518.02	18639.1	1.27807	1.05229e-05	4.11513e-05	5116.94	9919.11	17965.4	19312.7
ENSG00000023516	AKAP11	13	42272152	42323261	51110	+	protein_coding	3720.21	3317.5	4122.93	0.310479	0.0805951	0.133321	3314.64	3320.35	3531.88	4713.98
ENSG00000023608	SNAPC1	14	61762420	61796428	34009	+	protein_coding	349.953	102.698	597.209	2.49839	1.56385e-26	4.15934e-25	97.5422	107.854	567.975	626.443
ENSG00000023697	DERA	12	15911302	16037381	126080	+	protein_coding	335.335	246.639	424.031	0.761575	0.00961098	0.0211187	182.556	310.721	478.722	369.34
ENSG00000023734	STRAP	12	15882387	15903478	21092	+	protein_coding	1838.14	1134.44	2541.85	1.15649	2.40218e-15	2.83826e-14	1036.27	1232.61	2567.48	2516.21
ENSG00000023909	GCLM	1	93885199	93909456	24258	-	protein_coding	534.403	418.787	650.018	0.630084	0.000104503	0.000344477	423.279	414.295	682.729	617.307
ENSG00000024422	EHD2	19	47713422	47743134	29713	+	protein_coding	149.58	12.6451	286.515	4.17387	2.25485e-16	2.97208e-15	10.7386	14.5517	237.622	335.408
ENSG00000024526	DEPDC1	1	68474152	68497221	23070	-	protein_coding	385.557	19.0844	752.03	5.11618	1.44048e-67	2.73817e-65	11.6335	26.5354	689.684	814.376
ENSG00000024862	CCDC28A	6	138773769	138793319	19551	+	protein_coding	688.389	463.998	912.78	0.968311	2.97324e-09	1.89321e-08	494.87	433.126	851.963	973.597
ENSG00000025039	RRAGD	6	89364616	89412273	47658	-	protein_coding	800.666	224.733	1376.6	2.47616	3.31452e-09	2.09469e-08	119.914	329.553	1196.23	1556.97
ENSG00000025156	HSF2	6	122399551	122433119	33569	+	protein_coding	738.85	506.311	971.389	0.930528	1.02568e-06	4.65629e-06	570.935	441.686	967.876	974.902
ENSG00000025293	PHF20	20	35771974	35950370	178397	+	protein_coding	1892.3	1350.17	2434.44	0.845728	5.11068e-10	3.55292e-09	1411.23	1289.11	2283.49	2585.38
ENSG00000025423	HSD17B6	12	56752161	56787790	35630	+	protein_coding	42.1182	11.4001	72.8363	2.50573	2.25027e-09	1.4529e-08	12.5284	10.2718	76.5028	69.1697
ENSG00000025770	NCAPH2	22	50508224	50524780	16557	+	protein_coding	1692.04	1169.52	2214.56	0.918405	8.31214e-20	1.4212e-18	1192.88	1146.16	2200.03	2229.09
ENSG00000025772	TOMM34	20	44942130	44960397	18268	-	protein_coding	782.361	373.712	1191.01	1.63829	2.573e-10	1.85182e-09	279.203	468.222	1138.27	1243.75
ENSG00000025796	SEC63	6	107867756	107958208	90453	-	protein_coding	1675.76	1438.88	1912.63	0.40898	0.000691862	0.0019609	1515.04	1362.72	1896.34	1928.92
ENSG00000025800	KPNA6	1	32108056	32176563	68508	+	protein_coding	2264.66	1504.71	3024.6	1.00331	6.04899e-19	9.71697e-18	1511.46	1497.97	2880.45	3168.76
ENSG00000026025	VIM	10	17228241	17237593	9353	+	protein_coding	8197.63	7215.33	9179.93	0.34224	0.130759	0.19998	5801.52	8629.15	10282.7	8077.2
ENSG00000026103	FAS	10	88990531	89017059	26529	+	protein_coding	1865.9	1004.8	2726.99	1.36505	0.00105857	0.00288795	506.503	1503.1	2995.2	2458.79
ENSG00000027001	MIPEP	13	23730189	23889400	159212	-	protein_coding	200.452	197.245	203.659	0.044615	0.833828	0.873236	174.502	219.987	195.894	211.424
ENSG00000027075	PRKCH	14	61187559	61550976	363418	+	protein_coding	4095.83	3529.54	4662.13	0.39482	0.101324	0.162013	4386.71	2672.37	4834.74	4489.51
ENSG00000027644	INSRR	1	156840063	156859117	19055	-	protein_coding	78.0944	1.30342	154.885	5.71582	1.98254e-16	2.63104e-15	0.894882	1.71196	141.414	168.357
ENSG00000027697	IFNGR1	6	137197485	137219449	21965	-	protein_coding	1220.67	1173.43	1267.91	0.107683	0.756405	0.811977	742.752	1604.11	1378.21	1157.61
ENSG00000027869	SH2D2A	1	156806243	156816848	10606	-	protein_coding	3182.78	414.624	5950.94	3.78937	1.02521e-67	1.9681e-65	330.212	499.037	5995.04	5906.83
ENSG00000028137	TNFRSF1B	1	12166991	12209228	42238	+	protein_coding	6730.71	3834.32	9627.1	1.30601	4.64735e-08	2.54757e-07	2951.32	4717.31	10393.9	8860.25
ENSG00000028203	VEZT	12	95217746	95302799	85054	+	protein_coding	1093.02	833.683	1352.36	0.693372	9.57873e-07	4.37096e-06	844.769	822.598	1259.98	1444.73
ENSG00000028277	POU2F2	19	42086110	42196585	110476	-	protein_coding	1721.43	1697.91	1744.94	0.0390311	0.76742	0.820577	1775.45	1620.37	1678.42	1811.46
ENSG00000029364	SLC39A9	14	69398015	69462390	64376	+	protein_coding	1471.42	952.704	1990.14	1.05135	2.80909e-08	1.58745e-07	807.184	1098.22	1898.66	2081.62
ENSG00000029639	TFB1M	6	155256134	155314493	58360	-	protein_coding	452.86	189.774	715.947	1.88881	2.49972e-18	3.79538e-17	204.928	174.62	630.568	801.325
ENSG00000029993	HMGB3	X	150980509	150990771	10263	+	protein_coding	252.541	41.9235	463.158	3.22753	5.1054e-13	4.85953e-12	18.7925	65.0546	541.315	385.001
ENSG00000030066	NUP160	11	47778087	47848555	70469	-	protein_coding	2450.4	1910.04	2990.76	0.64326	1.4946e-06	6.63129e-06	1787.97	2032.1	2837.56	3143.96
ENSG00000030110	BAK1	6	33572547	33580293	7747	-	protein_coding	690.419	425.947	954.891	1.11084	0.00438197	0.0104969	240.723	611.171	1064.08	845.698
ENSG00000031691	CENPQ	6	49463370	49493107	29738	+	protein_coding	280.213	123.319	437.108	1.80246	1.9068e-19	3.1752e-18	120.809	125.829	416.129	458.086
ENSG00000031698	SARS1	1	109213918	109238182	24265	+	protein_coding	3624.26	2419.79	4828.72	0.991334	1.12388e-12	1.03323e-11	2359.8	2479.78	5235.8	4421.64
ENSG00000031823	RANBP3	19	5916139	5978142	62004	-	protein_coding	1776.46	1749.81	1803.11	0.0432595	0.714987	0.77794	1820.19	1679.44	1811.73	1794.5
ENSG00000032389	EIPR1	2	3188925	3377830	188906	-	protein_coding	606.432	405.208	807.656	0.988736	2.20676e-11	1.78481e-10	389.274	421.143	832.258	783.054
ENSG00000032444	PNPLA6	19	7534004	7561764	27761	+	protein_coding	2893.71	2550.54	3236.89	0.339595	0.0985956	0.158356	2094.02	3007.06	3436.83	3036.94
ENSG00000033170	FUT8	14	65410592	65744121	333530	+	protein_coding	698.076	421.199	974.953	1.19715	3.4774e-09	2.19334e-08	455.495	386.904	1118.56	831.342
ENSG00000033178	UBA6	4	67612652	67701155	88504	-	protein_coding	2449.41	1324.41	3574.41	1.41472	5.06211e-12	4.37581e-11	1072.96	1575.86	3579.4	3569.42
ENSG00000033327	GAB2	11	78215293	78418348	203056	-	protein_coding	702.125	503.822	900.429	0.785677	0.0852579	0.139853	239.828	767.815	913.397	887.461
ENSG00000034152	MAP2K3	17	21284672	21315232	30561	+	protein_coding	2010.21	756.509	3263.9	2.09735	2.69799e-52	2.82763e-50	700.693	812.326	3329.03	3198.77
ENSG00000034510	TMSB10	2	84905656	84906671	1016	+	protein_coding	30557.5	13727.4	47387.5	1.73672	2.00712e-08	1.15581e-07	9001.62	18453.2	43763.1	51012
ENSG00000034677	RNF19A	8	100257060	100336218	79159	-	protein_coding	6615.03	1859.69	11370.4	2.59586	2.43561e-69	5.02384e-67	1854.2	1865.18	10150.5	12590.2
ENSG00000034693	PEX3	6	143450805	143490616	39812	+	protein_coding	608.742	312.685	904.799	1.52044	7.41928e-20	1.26966e-18	326.632	298.737	864.713	944.885
ENSG00000034713	GABARAPL2	16	75566375	75577881	11507	+	protein_coding	1429.22	1174.5	1683.94	0.51746	9.42459e-05	0.000312953	1166.03	1182.97	1756.09	1611.79
ENSG00000035141	FAM136A	2	70295975	70302090	6116	-	protein_coding	817.826	712.251	923.401	0.372516	0.0139416	0.0293596	751.701	672.801	942.375	904.427
ENSG00000035499	DEPDC1B	5	60596912	60700190	103279	-	protein_coding	689.708	44.472	1334.94	4.58327	1.97871e-25	4.98897e-24	17.8976	71.0464	1287.8	1382.09
ENSG00000035720	STAP1	4	67558727	67607337	48611	+	protein_coding	401.473	279.594	523.352	0.859851	0.0329694	0.0620565	182.556	376.632	683.889	362.815
ENSG00000035928	RFC1	4	39287456	39366375	78920	-	protein_coding	2945.47	1478.96	4411.98	1.56486	1.22758e-22	2.56482e-21	1311	1646.91	4143.9	4680.05
ENSG00000036257	CUL3	2	224470150	224585397	115248	-	protein_coding	1658.06	1326.84	1989.28	0.581198	3.16151e-06	1.33553e-05	1302.95	1350.74	1881.27	2097.28
ENSG00000036672	USP2	11	119355215	119381711	26497	-	protein_coding	10.8576	3.52118	18.194	1.7523	0.0358351	0.0666353	4.47441	2.56794	11.5913	24.7967
ENSG00000037241	RPL26L1	5	172958729	172969771	11043	+	protein_coding	140.77	63.8288	217.71	1.70172	6.79224e-07	3.16726e-06	42.0595	85.5981	231.827	203.594
ENSG00000037637	FBXO42	1	16246840	16352480	105641	-	protein_coding	900.757	727.659	1073.86	0.554962	0.00337907	0.00831854	751.701	703.617	926.147	1221.56
ENSG00000038210	PI4K2B	4	25160663	25279204	118542	+	protein_coding	1436.35	1089.14	1783.56	0.678278	0.0829618	0.136665	586.148	1592.13	1925.32	1641.8
ENSG00000038358	EDC4	16	67873052	67884499	11448	+	protein_coding	2745.74	2577.83	2913.65	0.175657	0.239273	0.328095	2837.67	2318	2932.61	2894.69
ENSG00000038532	CLEC16A	16	10944564	11182186	237623	+	protein_coding	1096.24	1049.25	1143.22	0.122662	0.453485	0.54582	936.942	1161.57	1161.45	1124.99
ENSG00000039068	CDH1	16	68737292	68835537	98246	+	protein_coding	124.253	58.9459	189.561	1.40379	0.0389322	0.0715368	14.3181	103.574	274.715	104.407
ENSG00000039123	MTREX	5	55307989	55425579	117591	+	protein_coding	1611.66	1242	1981.31	0.669411	2.002e-06	8.70526e-06	1160.66	1323.35	1852.29	2110.33
ENSG00000039523	RIPOR1	16	67518418	67546788	28371	+	protein_coding	1031.04	847.496	1214.59	0.512267	0.0177404	0.036322	751.701	943.291	1282	1147.17
ENSG00000039560	RAI14	5	34656328	34832612	176285	+	protein_coding	14.9372	13.1315	16.743	0.268515	0.738422	0.796333	13.4232	12.8397	13.9096	19.5763
ENSG00000040199	PHLPP2	16	71637835	71724701	86867	-	protein_coding	495.426	484.853	505.999	0.0621866	0.75085	0.806998	489.501	480.205	565.657	446.341
ENSG00000040275	SPDL1	5	169583636	169604778	21143	+	protein_coding	436.485	324.182	548.788	0.754594	5.47951e-08	2.97098e-07	323.947	324.417	538.997	558.578
ENSG00000040341	STAU2	8	73420369	73747708	327340	-	protein_coding	532.551	360.97	704.133	0.955253	2.87282e-07	1.41505e-06	362.427	359.512	797.484	610.782
ENSG00000041357	PSMA4	15	78540405	78552417	12013	+	protein_coding	2482.35	1977.97	2986.72	0.570991	0.115101	0.180178	1152.61	2803.34	3316.28	2657.16
ENSG00000041982	TNC	9	115019575	115118257	98683	-	protein_coding	51.6165	44.7443	58.4888	0.367377	0.363043	0.458511	50.1134	39.3751	55.6384	61.3392
ENSG00000041988	THAP3	1	6624866	6635586	10721	+	protein_coding	477.51	298.25	656.771	1.12722	6.45512e-09	3.9507e-08	332.001	264.498	658.388	655.155
ENSG00000042088	TDP1	14	89954939	90044764	89826	+	protein_coding	1727.75	778.628	2676.86	1.7728	5.65672e-43	3.76901e-41	812.553	744.704	2537.34	2816.38
ENSG00000042286	AIFM2	10	70098223	70132934	34712	-	protein_coding	260.127	253.701	266.553	0.0679112	0.864898	0.897483	153.025	354.376	295.579	237.526
ENSG00000042317	SPATA7	14	88384924	88470350	85427	+	protein_coding	63.0887	35.7954	90.382	1.27725	0.000465628	0.0013681	32.2158	39.3751	77.6619	103.102
ENSG00000042429	MED17	11	93784227	93814963	30737	+	protein_coding	260.662	239.109	282.214	0.234988	0.374595	0.47022	269.36	208.859	295.579	268.848
ENSG00000042753	AP2S1	19	46838136	46850846	12711	-	protein_coding	883.602	636.751	1130.45	0.790126	0.0412866	0.0752638	349.899	923.604	1177.68	1083.22
ENSG00000042832	TG	8	132866958	133134903	267946	+	protein_coding	29.3834	14.0458	44.7209	1.50036	0.00988436	0.0216723	16.1079	11.9837	35.9331	53.5087
ENSG00000043039	BARX2	11	129375848	129452279	76432	+	protein_coding	9.18762	3.52118	14.8541	1.45641	0.0829866	0.136694	4.47441	2.56794	23.1827	6.52545
ENSG00000043355	ZIC2	13	99981784	99986765	4982	+	protein_coding	6.74012	0	13.4802	2.80379	0.00248233	0.00627673	0	0	13.9096	13.0509
ENSG00000043514	TRIT1	1	39838110	39883511	45402	-	protein_coding	583.408	318.579	848.237	1.38831	8.61955e-09	5.19343e-08	341.845	295.314	705.912	990.563
ENSG00000044090	CUL7	6	43037617	43053943	16327	-	protein_coding	1013.76	682.545	1344.97	0.970686	3.91213e-09	2.45397e-08	723.96	641.13	1232.16	1457.78
ENSG00000044115	CTNNA1	5	138610967	138935034	324068	+	protein_coding	2629.29	1223.08	4035.51	1.5633	0.00431417	0.0103473	368.691	2077.47	3842.53	4228.49
ENSG00000044524	EPHA3	3	89107621	89482134	374514	+	protein_coding	6.38428	0.447441	12.3211	1.90587	0.0328678	0.0619072	0.894882	0	11.5913	13.0509
ENSG00000044574	HSPA5	9	125234853	125241382	6530	-	protein_coding	6884.43	6180.38	7588.47	0.288729	0.323082	0.418956	4360.76	8000	8457.04	6719.9
ENSG00000047230	CTPS2	X	16587999	16712936	124938	-	protein_coding	197.16	193.782	200.538	0.0497048	0.827517	0.868824	212.087	175.476	204.007	197.068
ENSG00000047249	ATP6V1H	8	53715543	53843558	128016	-	protein_coding	724.237	690.055	758.419	0.129684	0.74611	0.802971	380.325	999.786	847.326	669.511
ENSG00000047315	POLR2B	4	56977722	57031158	53437	+	protein_coding	3888.51	3092.14	4684.87	0.597595	7.48519e-10	5.11382e-09	3067.66	3116.63	4525.26	4844.49
ENSG00000047410	TPR	1	186311652	186375693	64042	-	protein_coding	9098.06	7966.7	10229.4	0.359258	0.00145462	0.00386775	8037.83	7895.57	9626.6	10832.2
ENSG00000047849	MAP4	3	47850690	48089272	238583	-	protein_coding	3702.13	2504.42	4899.84	0.945655	0.000767318	0.00215398	1744.13	3264.71	4904.29	4895.39
ENSG00000048028	USP28	11	113797874	113875570	77697	-	protein_coding	1237.33	541.465	1933.19	1.809	4.11942e-16	5.2895e-15	435.808	647.122	1797.82	2068.57
ENSG00000048052	HDAC9	7	18086949	19002416	915468	+	protein_coding	157.963	147.384	168.542	0.158452	0.838637	0.876709	26.8465	267.922	256.168	80.9155
ENSG00000048162	NOP16	5	176383938	176388927	4990	-	protein_coding	269.627	228.916	310.338	0.427579	0.141141	0.21303	174.502	283.33	315.284	305.391
ENSG00000048392	RRM2B	8	102204502	102238961	34460	-	protein_coding	1188.4	643.52	1733.29	1.42045	1.18862e-23	2.6643e-22	602.256	684.785	1635.54	1831.04
ENSG00000048544	MRPS10	6	42206807	42217861	11055	-	protein_coding	444.985	382.233	507.737	0.40595	0.0416084	0.0757578	356.163	408.303	569.134	446.341
ENSG00000048649	RSF1	11	77660009	77820869	160861	-	protein_coding	1824.95	1594.61	2055.29	0.362536	0.0384993	0.0708488	1689.54	1499.68	1796.66	2313.92
ENSG00000048828	FAM120A	9	93451685	93566112	114428	+	protein_coding	4494.65	3177.04	5812.26	0.867262	8.55109e-12	7.18358e-11	2956.69	3397.39	5751.62	5872.9
ENSG00000048991	R3HDM1	2	135531455	135725270	193816	+	protein_coding	1025.28	759.641	1290.92	0.761198	6.92471e-09	4.21681e-08	726.644	792.639	1323.73	1258.11
ENSG00000049089	COL9A2	1	40300489	40317813	17325	-	protein_coding	270.81	189.91	351.71	0.875738	0.000163277	0.000518896	171.817	208.003	383.673	319.747
ENSG00000049249	TNFRSF9	1	7915871	7943165	27295	-	protein_coding	1141.7	131.374	2152.02	3.43875	5.35928e-07	2.53504e-06	18.7925	243.955	2488.66	1815.38
ENSG00000049449	RCN1	11	32091074	32105722	14649	+	protein_coding	148.788	115.09	182.486	0.616057	0.203103	0.286856	57.2725	172.908	200.53	164.441
ENSG00000049541	RFC2	7	74231499	74254458	22960	-	protein_coding	1101.36	275.411	1927.31	2.75483	6.95909e-29	2.21924e-27	206.718	344.104	1994.87	1859.75
ENSG00000049759	NEDD4L	18	58044226	58401540	357315	+	protein_coding	96.1772	88.7882	103.566	0.217443	0.447399	0.539802	87.6985	89.878	106.64	100.492
ENSG00000049768	FOXP3	X	49250438	49270477	20040	-	protein_coding	2084.77	612.025	3557.51	2.41692	3.20732e-09	2.03025e-08	334.686	889.364	3775.3	3339.72
ENSG00000050030	NEXMIF	X	74732856	74925472	192617	-	protein_coding	61.0362	39.3749	82.6974	0.952151	0.119554	0.185948	59.0622	19.6876	75.3437	90.0512
ENSG00000050130	JKAMP	14	59484443	59505410	20968	+	protein_coding	608.863	606.616	611.11	0.0103937	0.954714	0.966093	558.406	654.826	616.659	605.561
ENSG00000050327	ARHGEF5	7	144355288	144380632	25345	+	protein_coding	54.1313	49.4133	58.8494	0.241529	0.526308	0.614156	48.3236	50.5029	60.2749	57.4239
ENSG00000050344	NFE2L3	7	26152198	26187137	34940	+	protein_coding	459.47	348.889	570.052	0.683593	0.0467858	0.083924	239.828	457.95	667.661	472.442
ENSG00000050393	MCUR1	6	13786557	13814568	28012	-	protein_coding	473.061	362.643	583.48	0.678661	0.000537509	0.00156001	321.263	404.023	630.568	536.392
ENSG00000050405	LIMA1	12	50175788	50283546	107759	-	protein_coding	1592.03	591.967	2592.09	2.09735	3.11004e-20	5.49186e-19	553.932	630.002	2049.35	3134.82
ENSG00000050426	LETMD1	12	51047962	51060424	12463	+	protein_coding	2465.81	1700.57	3231.04	0.920727	6.81472e-11	5.23704e-10	1779.92	1621.23	3187.62	3274.47
ENSG00000050438	SLC4A8	12	51391317	51515763	124447	+	protein_coding	46.8253	36.0289	57.6216	0.620877	0.207409	0.292021	23.2669	48.7909	48.6836	66.5595
ENSG00000050730	TNIP3	4	121131408	121227466	96059	-	protein_coding	120.284	12.1977	228.37	4.02729	5.32193e-26	1.38506e-24	9.8437	14.5517	228.349	228.391
ENSG00000051108	HERPUD1	16	56932142	56944864	12723	+	protein_coding	2030.35	1540.88	2519.83	0.690687	0.0209078	0.0417876	1048.8	2032.96	2336.81	2702.84
ENSG00000051180	RAD51	15	40694774	40732340	37567	+	protein_coding	791.73	56.1056	1527.36	4.41258	4.38115e-21	8.15222e-20	21.4772	90.734	1683.06	1371.65
ENSG00000051341	POLQ	3	121431431	121545988	114558	-	protein_coding	1034.1	86.8236	1981.39	4.20796	1.26923e-20	2.29776e-19	36.6902	136.957	2203.51	1759.26
ENSG00000051596	THOC3	5	175917873	176034680	116808	-	protein_coding	299.597	114.915	484.28	2.05124	1.42634e-26	3.81451e-25	108.281	121.549	485.677	482.883
ENSG00000051825	MPHOSPH9	12	123152320	123244014	91695	-	protein_coding	1649.72	1159.13	2140.32	0.878934	5.20159e-09	3.21702e-08	1266.26	1052	2021.53	2259.11
ENSG00000052344	PRSS8	16	31131433	31135727	4295	-	protein_coding	4.14788	1.77031	6.52545	0.788954	0.380181	0.475754	2.68465	0.855981	0	13.0509
ENSG00000052723	SIKE1	1	114769479	114780685	11207	-	protein_coding	1425.17	1199.71	1650.62	0.457709	0.00180112	0.00468876	1302.05	1097.37	1663.36	1637.89
ENSG00000052795	FNIP2	4	158769026	158908050	139025	+	protein_coding	937.069	832.518	1041.62	0.30578	0.470368	0.562266	436.702	1228.33	1210.14	873.105
ENSG00000052802	MSMO1	4	165327667	165343164	15498	+	protein_coding	1194.03	380.638	2007.42	2.33675	2.29131e-15	2.72052e-14	263.095	498.181	2018.05	1996.79
ENSG00000053254	FOXN3	14	89124871	89619149	494279	-	protein_coding	2780.25	2746.21	2814.3	0.0347199	0.835449	0.874524	2845.73	2646.69	2448.09	3180.5
ENSG00000053371	AKR7A2	1	19303965	19312144	8180	-	protein_coding	832.211	385.482	1278.94	1.71734	1.61273e-27	4.67403e-26	407.171	363.792	1182.32	1375.56
ENSG00000053372	MRTO4	1	19251805	19260128	8324	+	protein_coding	602.161	468.395	735.927	0.644038	0.000773352	0.00216903	401.802	534.988	707.071	764.782
ENSG00000053438	NNAT	20	37521206	37523690	2485	+	protein_coding	41.9236	28.6169	55.2303	0.862884	0.110162	0.173723	36.6902	20.5435	45.2062	65.2545
ENSG00000053747	LAMA3	18	23689453	23956222	266770	+	protein_coding	11.6776	3.85192	19.5034	0.987947	0.289127	0.382732	0	7.70383	1.15913	37.8476
ENSG00000053918	KCNQ1	11	2444684	2849105	404422	+	protein_coding	553.586	493.49	613.681	0.308834	0.189338	0.270748	552.142	434.838	534.36	693.002
ENSG00000054118	THRAP3	1	36224432	36305357	80926	+	protein_coding	5075	3864.35	6285.65	0.69715	2.95439e-06	1.25372e-05	3584.9	4143.81	5736.55	6834.75
ENSG00000054148	PHPT1	9	136848724	136851027	2304	+	protein_coding	1608.54	377.837	2839.23	2.78069	4.00652e-13	3.84567e-12	212.982	542.692	2456.2	3222.27
ENSG00000054179	ENTPD2	9	137048107	137054061	5955	-	protein_coding	14.8966	1.75086	28.0424	2.894	0.000874603	0.00242842	1.78976	1.71196	41.7288	14.356
ENSG00000054277	OPN3	1	241590102	241677376	87275	-	protein_coding	63.7842	60.4633	67.1051	0.132175	0.83039	0.870953	25.0567	95.8699	84.6167	49.5934
ENSG00000054282	SDCCAG8	1	243256034	243500091	244058	+	protein_coding	350.298	334.298	366.298	0.129851	0.471704	0.563516	336.476	332.121	348.899	383.696
ENSG00000054356	PTPRN	2	219289623	219309648	20026	-	protein_coding	80.9917	0.855981	161.127	5.96724	1.74066e-17	2.49627e-16	0	1.71196	125.186	197.068
ENSG00000054611	TBC1D22A	22	46762617	47175699	413083	+	protein_coding	1056.67	850.764	1262.57	0.564239	0.00104528	0.0028551	882.354	819.174	1152.18	1372.95
ENSG00000054690	PLEKHH1	14	67533290	67589612	56323	+	protein_coding	83.6338	22.0804	145.187	2.40144	0.000157664	0.000502293	11.6335	32.5273	98.5263	191.848
ENSG00000054793	ATP9A	20	51596514	51768390	171877	-	protein_coding	134.95	84.4306	185.469	1.09373	0.00164694	0.00432572	64.4315	104.43	173.87	197.068
ENSG00000054965	FAM168A	11	73400487	73598189	197703	-	protein_coding	1544.4	1257.39	1831.4	0.539718	1.9202e-05	7.19018e-05	1199.14	1315.64	1787.38	1875.41
ENSG00000054967	RELT	11	73376399	73397474	21076	+	protein_coding	1009.68	412.329	1607.03	1.8542	1.60603e-05	6.0914e-05	204.928	619.73	1537.01	1677.04
ENSG00000054983	GALC	14	87837820	87993665	155846	-	protein_coding	755.465	611.888	899.042	0.551338	0.000607014	0.00174258	604.045	619.73	935.421	862.664
ENSG00000055044	NOP58	2	202265736	202303661	37926	+	protein_coding	2395.4	1595.13	3195.68	0.994269	1.61142e-09	1.06055e-08	1615.26	1575.01	2795.83	3595.52
ENSG00000055070	SZRD1	1	16352575	16398145	45571	+	protein_coding	3349.22	2121.68	4576.77	1.09104	3.63811e-06	1.52485e-05	1620.63	2622.73	4532.21	4621.32
ENSG00000055130	CUL1	7	148697914	148801110	103197	+	protein_coding	2267.55	2246.36	2288.74	0.0264934	0.87442	0.904703	1961.58	2531.14	2182.65	2394.84
ENSG00000055163	CYFIP2	5	157266079	157395595	129517	+	protein_coding	8211.72	7897.17	8526.27	0.109782	0.482487	0.573219	8796.69	6997.65	8051.34	9001.2
ENSG00000055208	TAB2	6	149218641	149411613	192973	+	protein_coding	5064.29	4537.05	5591.54	0.299354	0.0500852	0.0890593	4033.23	5040.87	5443.29	5739.78
ENSG00000055211	GINM1	6	149566294	149591748	25455	+	protein_coding	396.861	342.138	451.584	0.39585	0.0502089	0.089271	303.365	380.912	476.404	426.764
ENSG00000055950	MRPL43	10	100969458	100987515	18058	-	protein_coding	726.661	676.456	776.866	0.198448	0.202689	0.286397	719.485	633.426	771.983	781.748
ENSG00000056050	HPF1	4	169729470	169757944	28475	-	protein_coding	260.995	192.673	329.317	0.76637	7.83176e-05	0.000263903	200.454	184.892	355.854	302.781
ENSG00000056097	ZFR	5	32354350	32444740	90391	-	protein_coding	3016.31	2345.53	3687.09	0.648538	5.43003e-06	2.21229e-05	2389.34	2301.73	3385.83	3988.35
ENSG00000056277	ZNF280C	X	130202707	130268899	66193	-	protein_coding	184.882	142.695	227.069	0.660301	0.00235246	0.00597797	145.866	139.525	217.917	236.221
ENSG00000056972	TRAF3IP2	6	111555381	111606906	51526	-	protein_coding	1015.41	369.354	1661.47	2.14323	2.87725e-25	7.18906e-24	433.123	305.585	1739.86	1583.07
ENSG00000057608	GDI2	10	5765223	5842132	76910	-	protein_coding	5809.64	3338.61	8280.67	1.28425	8.51429e-07	3.92309e-06	2415.29	4261.93	7930.79	8630.55
ENSG00000057657	PRDM1	6	105993463	106109939	116477	+	protein_coding	1219.31	772.405	1666.21	1.03731	0.0241881	0.0475016	349.004	1195.81	1851.14	1481.28
ENSG00000057663	ATG5	6	106045423	106325791	280369	-	protein_coding	681.056	649.921	712.191	0.131924	0.411639	0.506201	621.048	678.793	773.142	651.24
ENSG00000057757	PITHD1	1	23778418	23788232	9815	+	protein_coding	1198.15	1004.98	1391.32	0.467248	4.24005e-05	0.000149528	1006.74	1003.21	1356.19	1426.46
ENSG00000057935	MTA3	2	42494569	42756947	262379	+	protein_coding	641.396	597.725	685.067	0.193953	0.330968	0.426757	661.318	534.132	613.181	756.952
ENSG00000058063	ATP11B	3	182793503	182921629	128127	+	protein_coding	3723.84	3436.5	4011.18	0.222435	0.0510886	0.0906273	3630.54	3242.46	4114.92	3907.44
ENSG00000058085	LAMC2	1	183186238	183245127	58890	+	protein_coding	43.3472	1.28397	85.4104	1.77803	0.0531951	0.0936954	0	2.56794	1.15913	169.662
ENSG00000058272	PPP1R12A	12	79773563	79935460	161898	-	protein_coding	2275.34	2269.02	2281.65	0.00763135	0.948596	0.961941	2295.37	2242.67	2150.19	2413.11
ENSG00000058404	CAMK2B	7	44217150	44334577	117428	-	protein_coding	21.1029	1.32287	40.8829	3.38133	0.000152093	0.000486942	1.78976	0.855981	24.3418	57.4239
ENSG00000058668	ATP2B4	1	203626787	203744081	117295	+	protein_coding	4242.92	3246.72	5239.11	0.679906	0.00299562	0.00745695	3957.17	2536.27	5568.48	4909.75
ENSG00000058673	ZC3H11A	1	203795623	203854999	59377	+	protein_coding	18.6112	17.5086	19.7138	0.138856	0.844244	0.881098	17.8976	17.1196	18.5461	20.8814
ENSG00000058729	RIOK2	5	97160867	97183247	22381	-	protein_coding	569.745	568.077	571.412	0.00729484	0.961579	0.970944	557.512	578.643	532.042	610.782
ENSG00000058799	YIPF1	1	53851719	53889798	38080	-	protein_coding	433.758	349.025	518.491	0.558484	0.0363376	0.0674016	265.78	432.271	512.337	524.646
ENSG00000058804	NDC1	1	53765478	53838463	72986	-	protein_coding	1141.47	595.838	1687.1	1.49337	3.96441e-30	1.34616e-28	554.827	636.85	1654.08	1720.11
ENSG00000059573	ALDH18A1	10	95605941	95656711	50771	-	protein_coding	2004.66	749.331	3259.99	2.11109	1.23411e-64	2.06277e-62	705.167	793.495	3131.98	3388.01
ENSG00000059691	GATB	4	151670504	151761007	90504	-	protein_coding	325.205	274.263	376.146	0.449322	0.032135	0.0606744	232.669	315.857	379.037	373.256
ENSG00000059728	MXD1	2	69897688	69942945	45258	+	protein_coding	1448.54	638.152	2258.92	1.78653	2.08455e-11	1.68969e-10	473.393	802.91	2241.76	2276.08
ENSG00000059758	CDK17	12	96278261	96400480	122220	-	protein_coding	1636.98	1442.3	1831.65	0.34231	0.0293469	0.0561401	1318.16	1566.45	1887.07	1776.23
ENSG00000059769	DNAJC25	9	111631334	111654351	23018	+	protein_coding	305.574	137.209	473.938	1.75585	2.8136e-12	2.48987e-11	129.758	144.661	421.925	525.951
ENSG00000059804	SLC2A3	12	7919230	7936187	16958	-	protein_coding	14730.2	1600.43	27860	4.04225	3.98229e-55	4.73697e-53	1386.17	1814.68	23067.9	32652
ENSG00000059915	PSD	10	102402617	102421539	18923	-	protein_coding	285.092	197.283	372.9	0.883275	0.0157892	0.0327454	255.041	139.525	337.308	408.493
ENSG00000060069	CTDP1	18	79679803	79754503	74701	+	protein_coding	1801.82	1260.58	2343.05	0.891258	6.40309e-16	8.00964e-15	1267.15	1254.01	2356.52	2329.58
ENSG00000060138	YBX3	12	10699089	10723323	24235	-	protein_coding	776.374	317.549	1235.2	1.76662	0.00137782	0.00368069	97.5422	537.556	1234.48	1235.92
ENSG00000060140	STYK1	12	10618923	10674318	55396	-	protein_coding	4.91295	1.71196	8.11393	0.76131	0.375226	0.470769	0	3.42392	16.2279	0
ENSG00000060237	WNK1	12	752579	911452	158874	+	protein_coding	6475.22	5978.61	6971.82	0.220984	0.0445857	0.0804385	6065.51	5891.72	7016.23	6927.41
ENSG00000060339	CCAR1	10	68721012	68792377	71366	+	protein_coding	2450.18	2308.44	2591.93	0.166091	0.185969	0.266773	2375.91	2240.96	2435.34	2748.52
ENSG00000060558	GNA15	19	3136033	3163749	27717	+	protein_coding	2580.68	235.006	4926.35	3.91041	1.30855e-11	1.08379e-10	60.852	409.159	4607.55	5245.15
ENSG00000060566	CREB3L3	19	4153631	4173054	19424	+	protein_coding	9.05839	0	18.1168	3.52762	6.07408e-06	2.45559e-05	0	0	23.1827	13.0509
ENSG00000060642	PIGV	1	26787054	26800659	13606	+	protein_coding	356.936	314.397	399.475	0.342924	0.0730047	0.122606	326.632	302.161	423.084	375.866
ENSG00000060656	PTPRU	1	29236516	29326813	90298	+	protein_coding	35.6247	12.8981	58.3514	1.70355	0.0320289	0.0605035	2.68465	23.1115	37.0923	79.6104
ENSG00000060688	SNRNP40	1	31259568	31296788	37221	-	protein_coding	917.49	687	1147.98	0.735852	1.62402e-06	7.17433e-06	633.577	740.424	1220.57	1075.39
ENSG00000060971	ACAA1	3	38103129	38137242	34114	-	protein_coding	1035.04	979.9	1090.18	0.152847	0.209802	0.294594	936.047	1023.75	1071.04	1109.33
ENSG00000060982	BCAT1	12	24810024	24949101	139078	-	protein_coding	653.299	146.606	1159.99	2.87476	1.8377e-17	2.62573e-16	89.4882	203.724	1278.52	1041.46
ENSG00000061273	HDAC7	12	47782722	47833132	50411	-	protein_coding	9379.01	3742.45	15015.6	1.97012	5.04963e-16	6.41594e-15	4553.16	2931.74	13092.4	16938.8
ENSG00000061337	LZTS1	8	20246165	20303963	57799	-	protein_coding	139.805	49.5106	230.1	2.11638	2.90746e-08	1.63827e-07	33.1106	65.9106	252.691	207.509
ENSG00000061656	SPAG4	20	35615829	35621094	5266	+	protein_coding	221.405	7.50925	435.3	5.51687	1.83952e-39	1.06467e-37	10.7386	4.27991	403.378	467.222
ENSG00000061676	NCKAP1	2	182909115	183038858	129744	-	protein_coding	174.939	99.4879	250.389	1.29763	2.67556e-05	9.75121e-05	107.386	91.59	282.829	217.95
ENSG00000061794	MRPS35	12	27710822	27756295	45474	+	protein_coding	1040.82	624.047	1457.59	1.21285	9.92514e-13	9.18123e-12	553.037	695.057	1371.25	1543.92
ENSG00000062038	CDH3	16	68636189	68727468	91280	+	protein_coding	259.701	9.26011	510.142	5.19862	1.68474e-21	3.24383e-20	12.5284	5.99187	717.503	302.781
ENSG00000062194	GPBP1	5	57173948	57264679	90732	+	protein_coding	3986.17	3855.81	4116.53	0.0933151	0.625859	0.702081	3192.04	4519.58	4110.29	4122.78
ENSG00000062282	DGAT2	11	75759512	75801535	42024	+	protein_coding	49.9581	31.0682	68.848	0.994012	0.117781	0.183588	11.6335	50.5029	77.6619	60.0341
ENSG00000062485	CS	12	56271699	56300391	28693	-	protein_coding	3628.32	1846.52	5410.12	1.53501	1.69729e-16	2.26644e-15	1583.05	2109.99	4935.59	5884.65
ENSG00000062582	MRPS24	7	43866558	43869893	3336	-	protein_coding	25.3196	17.9561	32.6832	0.789393	0.140253	0.21202	18.7925	17.1196	40.5697	24.7967
ENSG00000062716	VMP1	17	59707192	59842255	135064	+	protein_coding	3472.17	1623.66	5320.68	1.6302	4.02048e-05	0.000142354	840.294	2407.02	5216.1	5425.26
ENSG00000062822	POLD1	19	50384204	50418018	33815	+	protein_coding	3109.17	907.648	5310.69	2.53687	2.6197e-93	1.30239e-90	841.189	974.107	5177.85	5443.53
ENSG00000063046	EIF4B	12	53006282	53042215	35934	+	protein_coding	7647.61	5195.59	10099.6	0.93771	0.000660454	0.00188122	6428.83	3962.34	8195.07	12004.2
ENSG00000063177	RPL18	19	48615328	48619184	3857	-	protein_coding	21300.3	15321.2	27279.4	0.812978	0.00391358	0.00949337	19947.8	10694.6	25179.9	29378.9
ENSG00000063180	CA11	19	48637946	48646187	8242	-	protein_coding	326.381	310.953	341.81	0.131661	0.685207	0.752548	384.799	237.107	302.534	381.086
ENSG00000063241	ISOC2	19	55452985	55462343	9359	-	protein_coding	290.789	233.624	347.953	0.539607	0.21884	0.304973	115.44	351.808	350.058	345.849
ENSG00000063244	U2AF2	19	55654146	55674716	20571	+	protein_coding	5232.9	5150.92	5314.87	0.0448176	0.749562	0.80606	5417.62	4884.23	4883.43	5746.31
ENSG00000063245	EPN1	19	55675226	55709858	34633	+	protein_coding	1262.13	1250.55	1273.72	0.0262876	0.894927	0.920212	1061.33	1439.76	1348.07	1199.38
ENSG00000063438	AHRR	5	321714	438291	116578	+	protein_coding	82.8317	46.0671	119.596	1.3118	0.000621984	0.00178055	51.9032	40.2311	90.4124	148.78
ENSG00000063587	ZNF275	X	153334147	153360110	25964	+	protein_coding	1043.24	809.015	1277.47	0.654436	2.57923e-05	9.42494e-05	871.615	746.416	1226.36	1328.58
ENSG00000063601	MTMR1	X	150692971	150765108	72138	+	protein_coding	1853.09	1424.46	2281.72	0.675342	5.17147e-06	2.11406e-05	1285.05	1563.88	2346.09	2217.35
ENSG00000063660	GPC1	2	240435663	240468076	32414	+	protein_coding	38.3207	28.0138	48.6276	0.757633	0.063201	0.108654	28.6362	27.3914	56.7975	40.4578
ENSG00000063978	RNF4	4	2462220	2625320	163101	+	protein_coding	2257.3	1621.03	2893.57	0.833643	1.12663e-17	1.64367e-16	1585.73	1656.32	2919.86	2867.28
ENSG00000064102	INTS13	12	26905181	26938326	33146	-	protein_coding	1476.02	580.198	2371.85	1.99874	8.18161e-18	1.20542e-16	504.714	655.682	1961.25	2782.45
ENSG00000064115	TM7SF3	12	26971579	27014434	42856	-	protein_coding	738.006	646.01	830.001	0.358985	0.00712996	0.0161518	618.364	673.657	798.643	861.359
ENSG00000064199	SPA17	11	124673844	124697518	23675	+	protein_coding	19.9431	10.3885	29.4977	1.32591	0.0164106	0.0338855	5.36929	15.4077	28.9783	30.0171
ENSG00000064270	ATP2C2	16	84368527	84464187	95661	+	protein_coding	11.6625	5.34984	17.9751	1.27197	0.109711	0.173139	9.8437	0.855981	15.0687	20.8814
ENSG00000064300	NGFR	17	49495293	49515008	19716	+	protein_coding	12.479	11.7697	13.1883	0.13507	0.857122	0.891551	9.8437	13.6957	18.5461	7.83054
ENSG00000064309	CDON	11	125955796	126063335	107540	-	protein_coding	55.6867	42.3708	69.0025	0.645941	0.202599	0.286316	59.0622	25.6794	54.4793	83.5257
ENSG00000064313	TAF2	8	119730774	119832841	102068	-	protein_coding	966.005	848.799	1083.21	0.350185	0.00619874	0.0142938	811.658	885.941	1098.86	1067.56
ENSG00000064419	TNPO3	7	128954180	129055173	100994	-	protein_coding	2579.29	1469.19	3689.39	1.3213	1.0387e-22	2.18195e-21	1353.96	1584.42	3784.57	3594.22
ENSG00000064490	RFXANK	19	19192229	19201869	9641	+	protein_coding	593.008	579.264	606.753	0.0672099	0.638958	0.713597	560.196	598.331	634.046	579.46
ENSG00000064547	LPAR2	19	19623655	19628930	5276	-	protein_coding	864.323	729.876	998.77	0.440516	0.148957	0.222524	952.155	507.597	1030.47	967.071
ENSG00000064607	SUGP2	19	18990888	19034023	43136	-	protein_coding	6135.02	4863.04	7407	0.601599	0.000662828	0.00188688	5562.59	4163.49	7183.15	7630.86
ENSG00000064651	SLC12A2	5	128083766	128189677	105912	+	protein_coding	387.035	310.525	463.544	0.570929	0.00666743	0.0152231	306.05	315.001	483.359	443.73
ENSG00000064726	BTBD1	15	83016423	83067252	50830	-	protein_coding	1802.94	1198.66	2407.22	0.998463	1.96612e-10	1.43474e-09	1056.86	1340.47	2363.47	2450.96
ENSG00000064886	CHI3L2	1	111200771	111243440	42670	+	protein_coding	201.405	163.745	239.064	0.517111	0.217775	0.303816	110.071	217.419	317.603	160.526
ENSG00000064932	SBNO2	19	1107637	1174268	66632	-	protein_coding	4314.43	3625.54	5003.32	0.446072	0.226253	0.313545	2049.28	5201.8	5219.58	4787.07
ENSG00000064961	HMG20B	19	3572777	3579088	6312	+	protein_coding	1645.49	926.363	2364.62	1.34534	6.01217e-25	1.47557e-23	875.195	977.531	2459.68	2269.55
ENSG00000064995	TAF11	6	34877462	34888071	10610	-	protein_coding	690.052	633.384	746.72	0.235871	0.120559	0.187176	667.582	599.187	732.572	760.867
ENSG00000065057	NTHL1	16	2039815	2047866	8052	-	protein_coding	164.862	150.282	179.442	0.254362	0.286061	0.379684	160.184	140.381	197.053	161.831
ENSG00000065135	GNAI3	1	109548615	109600195	51581	+	protein_coding	2618.12	1607.61	3628.64	1.15564	7.1976e-07	3.34102e-06	1243.89	1971.32	3412.49	3844.79
ENSG00000065150	IPO5	13	97953658	98024296	70639	+	protein_coding	5631.53	2253.85	9009.22	1.98528	1.3609e-38	7.51753e-37	2109.24	2398.46	8071.04	9947.39
ENSG00000065183	WDR3	1	117929720	117966543	36824	+	protein_coding	884.818	869.907	899.729	0.0478951	0.745369	0.802417	896.672	843.142	851.963	947.495
ENSG00000065268	WDR18	19	984332	998438	14107	+	protein_coding	735.657	529.675	941.638	0.823247	1.65118e-06	7.28104e-06	484.131	575.219	1025.83	857.444
ENSG00000065320	NTN1	17	9021510	9244000	222491	+	protein_coding	43.5903	30.4262	56.7544	0.799771	0.179513	0.25921	21.4772	39.3751	41.7288	71.7799
ENSG00000065328	MCM10	10	13161558	13211110	49553	+	protein_coding	669.091	58.9459	1279.24	3.92336	5.30981e-12	4.57971e-11	14.3181	103.574	1343.44	1215.04
ENSG00000065427	KARS1	16	75627474	75648643	21170	-	protein_coding	5093.25	3047.48	7139.03	1.20226	6.94504e-06	2.77988e-05	2194.25	3900.71	6640.67	7637.38
ENSG00000065485	PDIA5	3	123067025	123225227	158203	+	protein_coding	189.251	102.815	275.688	1.38167	9.2786e-06	3.64914e-05	83.224	122.405	295.579	255.797
ENSG00000065491	TBC1D22B	6	37257772	37332970	75199	+	protein_coding	660.509	431.18	889.838	1.03556	5.56618e-09	3.43593e-08	383.01	479.349	926.147	853.528
ENSG00000065518	NDUFB4	3	120596328	120602507	6180	+	protein_coding	1688.37	663.325	2713.42	2.00893	2.27899e-24	5.34308e-23	548.563	778.087	2671.8	2755.04
ENSG00000065548	ZC3H15	2	186486253	186509361	23109	+	protein_coding	1898.43	1281.57	2515.28	0.965344	9.53016e-10	6.43161e-09	1189.3	1373.85	2284.65	2745.91
ENSG00000065559	MAP2K4	17	12020829	12143830	123002	+	protein_coding	646.121	629.319	662.923	0.0746124	0.648924	0.722273	578.989	679.649	685.048	640.799
ENSG00000065613	SLK	10	103967140	104029233	62094	+	protein_coding	2001.6	1958.44	2044.75	0.0617297	0.650268	0.72352	1789.76	2127.11	2036.6	2052.91
ENSG00000065618	COL17A1	10	104031286	104085880	54595	-	protein_coding	10.9631	1.77031	20.1559	1.17415	0.198162	0.281107	2.68465	0.855981	1.15913	39.1527
ENSG00000065621	GSTO2	10	104268873	104304950	36078	+	protein_coding	16.8951	13.2093	20.581	0.555579	0.385511	0.480801	17.0028	9.41579	25.5009	15.6611
ENSG00000065665	SEC61A2	10	12129637	12169961	40325	+	protein_coding	379.225	246.424	512.026	1.03603	5.48741e-05	0.00018989	290.837	202.012	542.474	481.578
ENSG00000065675	PRKCQ	10	6427143	6580301	153159	-	protein_coding	1616.52	1367.7	1865.34	0.440081	0.0692822	0.117392	1685.96	1049.43	1756.09	1974.6
ENSG00000065809	FAM107B	10	14518557	14774897	256341	-	protein_coding	5431.65	4860.53	6002.78	0.303246	0.019457	0.0393417	4935.28	4785.79	6529.4	5476.15
ENSG00000065882	TBC1D1	4	37891084	38139175	248092	+	protein_coding	1664.82	1559.54	1770.1	0.173956	0.661893	0.733004	824.186	2294.89	1869.68	1670.51
ENSG00000065911	MTHFD2	2	74186172	74217565	31394	+	protein_coding	6507.73	1051.84	11963.6	3.22208	2.20143e-10	1.59744e-09	366.902	1736.79	12221.9	11705.3
ENSG00000065923	SLC9A7	X	46599251	46759118	159868	-	protein_coding	935.655	366.962	1504.35	1.98587	4.84322e-12	4.1922e-11	263.99	469.934	1385.16	1623.53
ENSG00000065978	YBX1	1	42682418	42703805	21388	+	protein_coding	5498.4	2622.83	8373.97	1.65685	4.3739e-18	6.54868e-17	2170.98	3074.68	8511.52	8236.42
ENSG00000065989	PDE4A	19	10416773	10469630	52858	+	protein_coding	334.323	243.507	425.139	0.734282	0.169198	0.247032	97.5422	389.471	430.038	420.239
ENSG00000066027	PPP2R5A	1	212285410	212361853	76444	+	protein_coding	1588.71	1420.5	1756.93	0.305906	0.0043885	0.0105112	1417.49	1423.5	1798.97	1714.89
ENSG00000066044	ELAVL1	19	7958573	8005659	47087	-	protein_coding	2176.93	1143.1	3210.76	1.47918	3.43304e-21	6.44992e-20	1021.06	1265.14	3312.8	3108.72
ENSG00000066084	DIP2B	12	50504985	50748657	243673	+	protein_coding	2104.87	1905.31	2304.42	0.27198	0.0899535	0.14633	1728.02	2082.6	2140.92	2467.92
ENSG00000066135	KDM4A	1	43650149	43705518	55370	+	protein_coding	439.356	377.681	501.031	0.403586	0.0154366	0.0320966	363.322	392.039	478.722	523.341
ENSG00000066185	ZMYND12	1	42430329	42456253	25925	-	protein_coding	14.2956	11.3417	17.2496	0.515285	0.427462	0.521393	9.8437	12.8397	16.2279	18.2712
ENSG00000066230	SLC9A3	5	470456	524449	53994	-	protein_coding	211.869	127.56	296.179	1.12026	0.0288793	0.055352	178.082	77.0383	187.78	404.578
ENSG00000066248	NGEF	2	232878701	233013256	134556	-	protein_coding	31.0597	0.427991	61.6913	4.4623	6.94678e-07	3.23621e-06	0	0.855981	25.5009	97.8817
ENSG00000066279	ASPM	1	197084121	197146694	62574	-	protein_coding	2081.56	127.366	4035.76	4.63366	5.52359e-24	1.26742e-22	51.0083	203.724	4118.4	3953.12
ENSG00000066322	ELOVL1	1	43363398	43368074	4677	-	protein_coding	1175.52	1089.89	1261.15	0.206344	0.419228	0.51345	817.922	1361.87	1257.66	1264.63
ENSG00000066379	POLR1H	6	30058899	30064909	6011	+	protein_coding	463.314	252.611	674.017	1.40629	1.34049e-19	2.25614e-18	260.411	244.811	685.048	662.985
ENSG00000066422	ZBTB11	3	101648889	101677132	28244	-	protein_coding	1825.28	1595.77	2054.78	0.360412	0.0763877	0.127515	1861.35	1330.19	1980.96	2128.6
ENSG00000066455	GOLGA5	14	92794305	92839947	45643	+	protein_coding	836.85	752.871	920.829	0.287438	0.0797161	0.131968	710.536	795.207	848.486	993.173
ENSG00000066557	LRRC40	1	70144805	70205579	60775	-	protein_coding	648.548	371.047	926.05	1.30542	8.27718e-13	7.69718e-12	333.791	408.303	848.486	1003.61
ENSG00000066583	ISOC1	5	129094749	129114028	19280	+	protein_coding	377.544	262.999	492.089	0.889747	0.000130994	0.000423942	226.405	299.593	537.838	446.341
ENSG00000066651	TRMT11	6	125986479	126203817	217339	+	protein_coding	573.617	463.842	683.392	0.552158	0.00629275	0.0144819	507.398	420.287	629.409	737.375
ENSG00000066697	MSANTD3	9	100427143	100451734	24592	+	protein_coding	187.192	156.313	218.071	0.468577	0.104983	0.166886	122.599	190.028	236.463	199.679
ENSG00000066923	STAG3	7	100177563	100221488	43926	+	protein_coding	400.034	158.181	641.887	1.98219	4.35981e-15	5.04972e-14	129.758	186.604	708.23	575.544
ENSG00000067048	DDX3Y	Y	12904108	12920478	16371	+	protein_coding	8372.23	5239.83	11504.6	1.12041	7.47361e-08	3.98202e-07	5707.56	4772.1	9437.66	13571.6
ENSG00000067057	PFKP	10	3066333	3137718	71386	+	protein_coding	3944.24	1657.06	6231.41	1.87664	2.97177e-14	3.1694e-13	1234.94	2079.18	6276.71	6186.12
ENSG00000067064	IDI1	10	1039152	1049119	9968	-	protein_coding	2097.84	955.291	3240.38	1.72718	2.91448e-11	2.31879e-10	749.016	1161.57	3754.43	2726.33
ENSG00000067113	PLPP1	5	55424854	55534969	110116	-	protein_coding	135.021	76.9602	193.081	1.29454	3.70859e-06	1.55103e-05	75.1701	78.7503	177.347	208.814
ENSG00000067177	PHKA1	X	72578814	72714319	135506	-	protein_coding	161.159	14.5516	307.766	4.12902	5.38209e-24	1.23788e-22	19.6874	9.41579	221.394	394.137
ENSG00000067208	EVI5	1	92508696	92792404	283709	-	protein_coding	774.806	79.4894	1470.12	3.90949	3.89911e-16	5.01991e-15	34.0055	124.973	1213.61	1726.63
ENSG00000067225	PKM	15	72199029	72231822	32794	-	protein_coding	51261.4	11976.7	90546.2	2.83107	3.85591e-19	6.26149e-18	7670.93	16282.5	83812.3	97280
ENSG00000067334	DNTTIP2	1	93866284	93879918	13635	-	protein_coding	1536.02	1390.38	1681.67	0.272897	0.0726279	0.122047	1292.21	1488.55	1812.88	1550.45
ENSG00000067365	METTL22	16	8621683	8649654	27972	+	protein_coding	460.26	338.092	582.428	0.772479	0.00086363	0.00239967	392.853	283.33	543.634	621.222
ENSG00000067445	TRO	X	54920462	54931431	10970	+	protein_coding	166.186	96.3947	235.977	1.26397	4.95695e-06	2.03193e-05	102.911	89.878	242.259	229.696
ENSG00000067560	RHOA	3	49359139	49412998	53860	-	protein_coding	11806.7	6949.57	16663.9	1.23823	8.96856e-07	4.1187e-06	5093.67	8805.48	16575.6	16752.1
ENSG00000067596	DHX8	17	43483865	43610338	126474	+	protein_coding	1527.36	1485.04	1569.68	0.0794116	0.500577	0.590299	1413.91	1556.17	1549.76	1589.6
ENSG00000067704	IARS2	1	220094132	220148041	53910	+	protein_coding	2672.72	1925.79	3419.65	0.825784	1.3958e-16	1.87159e-15	1922.21	1929.38	3311.64	3527.66
ENSG00000067829	IDH3G	X	153785766	153794523	8758	-	protein_coding	1449.44	1019.1	1879.79	0.874308	1.67385e-06	7.37431e-06	908.305	1129.9	1723.63	2035.94
ENSG00000067840	PDZD4	X	153802166	153830565	28400	-	protein_coding	215.214	115.927	314.502	1.37267	0.000899995	0.00249072	135.127	96.7259	238.781	390.222
ENSG00000067900	ROCK1	18	20946906	21111813	164908	-	protein_coding	2976.06	2405.53	3546.58	0.557244	1.90678e-05	7.14408e-05	2235.42	2575.65	3555.06	3538.1
ENSG00000067955	CBFB	16	67028984	67101058	72075	+	protein_coding	2866.52	1891.26	3841.78	1.01615	5.54712e-12	4.76954e-11	1790.66	1991.87	4183.31	3500.25
ENSG00000067992	PDK3	X	24465270	24550466	85197	+	protein_coding	2082.09	1384.68	2779.5	0.998855	1.16615e-11	9.71242e-11	1443.44	1325.91	2617.32	2941.67
ENSG00000068028	RASSF1	3	50329782	50340980	11199	-	protein_coding	2593.89	1343.71	3844.06	1.49889	8.06619e-14	8.25741e-13	1566.94	1120.48	3566.65	4121.47
ENSG00000068078	FGFR3	4	1793293	1808872	15580	+	protein_coding	7.10122	2.60684	11.5956	1.46646	0.0926058	0.150091	1.78976	3.42392	12.7505	10.4407
ENSG00000068097	HEATR6	17	60041008	60078922	37915	-	protein_coding	770.069	575.334	964.803	0.739781	4.42529e-06	1.82986e-05	536.929	613.739	937.739	991.868
ENSG00000068120	COASY	17	42561467	42566277	4811	+	protein_coding	1802.97	1289.75	2316.19	0.838606	1.02271e-07	5.33764e-07	1151.71	1427.78	2441.13	2191.24
ENSG00000068137	PLEKHH3	17	42667914	42676994	9081	-	protein_coding	63.4701	19.8237	107.116	2.08602	0.00131774	0.00352994	6.26418	33.3833	112.436	101.797
ENSG00000068308	OTUD5	X	48922024	48958386	36363	-	protein_coding	2956.81	2341.8	3571.82	0.60631	3.45271e-07	1.68118e-06	2335.64	2347.96	3361.49	3782.15
ENSG00000068323	TFE3	X	49028726	49043410	14685	-	protein_coding	1953.9	1289.63	2618.16	1.00373	3.88299e-05	0.000137838	988.845	1590.41	2464.32	2772.01
ENSG00000068354	TBC1D25	X	48539714	48562609	22896	+	protein_coding	700.968	581.092	820.844	0.495923	0.000514708	0.0014998	585.253	576.931	850.804	790.884
ENSG00000068366	ACSL4	X	109624244	109733403	109160	-	protein_coding	2110.58	1560.08	2661.08	0.7376	0.049798	0.0886216	888.618	2231.54	3005.63	2316.53
ENSG00000068383	INPP5A	10	132537787	132783480	245694	+	protein_coding	291.677	247.202	336.152	0.43495	0.0800956	0.132529	267.57	226.835	309.489	362.815
ENSG00000068394	GPKOW	X	49113407	49123735	10329	-	protein_coding	522.129	457.287	586.97	0.356919	0.0470365	0.0843187	422.384	492.189	606.227	567.714
ENSG00000068400	GRIPAP1	X	48973720	49002264	28545	-	protein_coding	3085.14	2717.9	3452.37	0.343725	0.00253488	0.00640041	2606.79	2829.02	3444.94	3459.79
ENSG00000068438	FTSJ1	X	48476021	48486364	10344	+	protein_coding	1220.71	901.967	1539.45	0.768338	2.68397e-11	2.1495e-10	914.57	889.364	1532.37	1546.53
ENSG00000068489	PRR11	17	59155732	59206709	50978	+	protein_coding	2223.14	103.69	4342.6	5.05179	4.53739e-31	1.61423e-29	44.7441	162.636	4126.51	4558.68
ENSG00000068724	TTC7A	2	46916157	47076137	159981	+	protein_coding	1532.23	1226.66	1837.81	0.574434	0.010984	0.0238007	966.473	1486.84	1892.86	1782.75
ENSG00000068745	IP6K2	3	48688003	48740353	52351	-	protein_coding	1533.33	932.335	2134.32	1.18627	4.59583e-14	4.80629e-13	1012.11	852.557	1982.12	2286.52
ENSG00000068796	KIF2A	5	62306162	62391025	84864	+	protein_coding	6828.17	4280.26	9376.08	1.1215	8.37678e-11	6.36931e-10	4545.11	4015.41	8100.02	10652.1
ENSG00000068903	SIRT2	19	38878555	38899862	21308	-	protein_coding	987.926	937.354	1038.5	0.146838	0.289315	0.382949	868.931	1005.78	1042.06	1034.94
ENSG00000068971	PPP2R5B	11	64917553	64934475	16923	+	protein_coding	852.102	366.903	1337.3	1.8398	8.7634e-17	1.19071e-15	359.743	374.064	1198.54	1476.06
ENSG00000069011	PITX1	5	135027734	135034813	7080	-	protein_coding	5.05609	2.13995	7.97223	0.806112	0.380349	0.475934	0	4.27991	8.11393	7.83054
ENSG00000069020	MAST4	5	66596361	67169595	573235	+	protein_coding	1565.07	925.72	2204.41	1.23401	3.53313e-08	1.96907e-07	1101.6	749.84	2382.02	2026.8
ENSG00000069248	NUP133	1	229440259	229508341	68083	-	protein_coding	1638.47	1201.58	2075.35	0.782281	5.99963e-07	2.8228e-06	1151.71	1251.44	1851.14	2299.57
ENSG00000069275	NUCKS1	1	205712822	205750182	37361	-	protein_coding	5562.83	4153.96	6971.7	0.744986	6.91141e-15	7.81829e-14	3992.07	4315.86	6955.96	6987.45
ENSG00000069329	VPS35	16	46656132	46689518	33387	-	protein_coding	2068.98	1805.12	2332.84	0.367419	0.0147878	0.0309466	1608.1	2002.14	2332.18	2333.5
ENSG00000069345	DNAJA2	16	46955362	46973674	18313	-	protein_coding	1944.62	1510.31	2378.93	0.653391	2.7289e-10	1.95676e-09	1473.87	1546.76	2387.81	2370.04
ENSG00000069399	BCL3	19	44747705	44760044	12340	+	protein_coding	1446.3	443.262	2449.34	2.15329	0.000558458	0.00161515	92.1729	794.351	2720.49	2178.19
ENSG00000069424	KCNAB2	1	5990927	6101193	110267	+	protein_coding	11536.7	5881.29	17192	1.53792	9.43465e-26	2.41649e-24	6293.71	5468.86	15763.1	18621
ENSG00000069482	GAL	11	68683779	68691175	7397	+	protein_coding	6.76886	0.855981	12.6817	2.32978	0.00789196	0.0176919	0	1.71196	16.2279	9.13562
ENSG00000069509	FUNDC1	X	44523639	44542859	19221	-	protein_coding	200.169	139.427	260.911	0.890989	4.30016e-05	0.000151565	133.337	145.517	260.805	261.018
ENSG00000069696	DRD4	11	637269	640706	3438	+	protein_coding	41.9873	17.2946	66.68	1.64098	0.0241432	0.047423	27.7413	6.84785	60.2749	73.085
ENSG00000069812	HES2	1	6412418	6424670	12253	-	protein_coding	2.07189	0.447441	3.69633	1.44284	0.0861456	0.141059	0.894882	0	3.4774	3.91527
ENSG00000069849	ATP1B3	3	141876124	141926549	50426	+	protein_coding	1210.9	749.527	1672.27	1.09739	0.00774588	0.0174087	379.43	1119.62	1734.06	1610.48
ENSG00000069869	NEDD4	15	55826922	55993660	166739	-	protein_coding	234.813	152.403	317.224	1.04694	1.49934e-08	8.77476e-08	159.289	145.517	319.921	314.526
ENSG00000069943	PIGB	15	55318960	55355648	36689	+	protein_coding	285.063	236.464	333.662	0.492196	0.0156286	0.0324471	226.405	246.523	369.764	297.56
ENSG00000069956	MAPK6	15	51952106	52067375	115270	+	protein_coding	962.189	658.578	1265.8	0.928396	3.1493e-05	0.000113392	527.086	790.071	1225.2	1306.39
ENSG00000069974	RAB27A	15	55202966	55319113	116148	-	protein_coding	2465.36	1182.53	3748.19	1.65575	2.67531e-36	1.29679e-34	1082.81	1282.26	3804.28	3692.1
ENSG00000069998	HDHD5	22	17137511	17165287	27777	-	protein_coding	1709.83	885.703	2533.95	1.49808	2.15456e-13	2.1184e-12	973.632	797.774	2195.4	2872.5
ENSG00000070010	UFD1	22	19449911	19479202	29292	-	protein_coding	1733.12	957.8	2508.45	1.37887	3.09841e-18	4.68239e-17	1041.64	873.957	2320.58	2696.31
ENSG00000070081	NUCB2	11	17208153	17349980	141828	+	protein_coding	1452.42	1303.5	1601.35	0.293412	0.170684	0.248916	1528.46	1078.54	1761.88	1440.82
ENSG00000070159	PTPN3	9	109375466	109498313	122848	-	protein_coding	11.8603	7.91779	15.8028	0.80527	0.246816	0.336653	9.8437	5.99187	8.11393	23.4916
ENSG00000070182	SPTB	14	64746283	64879907	133625	-	protein_coding	10.0076	7.83998	12.1752	0.45605	0.603917	0.682721	6.26418	9.41579	13.9096	10.4407
ENSG00000070366	SMG6	17	2059839	2303785	243947	-	protein_coding	1093.87	981.67	1206.08	0.293405	0.158307	0.233824	1155.29	808.046	1168.41	1243.75
ENSG00000070367	EXOC5	14	57200507	57268905	68399	-	protein_coding	1482.42	1160.47	1804.36	0.631761	7.49604e-05	0.000253163	1032.69	1288.25	1760.72	1848.01
ENSG00000070371	CLTCL1	22	19179473	19291719	112247	-	protein_coding	40.5919	20.952	60.2318	1.39674	0.00820292	0.0183275	18.7925	23.1115	48.6836	71.7799
ENSG00000070404	FSTL3	19	676392	683392	7001	+	protein_coding	196.26	98.9043	293.616	1.52959	3.52773e-07	1.71469e-06	100.227	97.5819	249.214	338.018
ENSG00000070423	RNF126	19	647526	663233	15708	-	protein_coding	2506.51	1553.31	3459.7	1.14999	2.49869e-19	4.12316e-18	1640.32	1466.3	3411.33	3508.08
ENSG00000070495	JMJD6	17	76712832	76726799	13968	-	protein_coding	2087.69	575.061	3600.33	2.62997	2.71157e-72	6.11333e-70	563.776	586.347	3323.24	3877.42
ENSG00000070501	POLB	8	42338454	42371808	33355	+	protein_coding	604.852	340.524	869.18	1.33283	1.2597e-09	8.37882e-09	288.152	392.895	912.238	826.121
ENSG00000070669	ASNS	7	97851677	97872542	20866	-	protein_coding	144.559	74.2366	214.881	1.47471	5.2257e-05	0.000181654	87.6985	60.7747	235.304	194.458
ENSG00000070718	AP3M2	8	42152946	42171673	18728	+	protein_coding	1323.77	747.619	1899.92	1.33805	3.20341e-23	6.99448e-22	724.855	770.383	1787.38	2012.45
ENSG00000070756	PABPC1	8	100685816	100722809	36994	-	protein_coding	44379.7	24655.8	64103.6	1.36806	3.09264e-17	4.35462e-16	28006.2	21305.4	64712.1	63495.2
ENSG00000070759	TESK2	1	45343883	45491163	147281	-	protein_coding	212.134	173.569	250.698	0.516719	0.0711309	0.120062	148.55	198.588	236.463	264.933
ENSG00000070761	CFAP20	16	58113592	58129381	15790	-	protein_coding	475.304	340.524	610.084	0.835878	6.49579e-08	3.48401e-07	327.527	353.52	643.319	576.849
ENSG00000070770	CSNK2A2	16	58157907	58198106	40200	-	protein_coding	1194.82	673.985	1715.66	1.34191	2.07293e-28	6.2997e-27	664.897	683.073	1666.83	1764.48
ENSG00000070785	EIF2B3	1	44850522	44986722	136201	-	protein_coding	386.703	216.212	557.193	1.34617	2.83319e-10	2.02853e-09	180.766	251.658	550.588	563.799
ENSG00000070814	TCOF1	5	150357629	150400308	42680	+	protein_coding	2286.87	1928.44	2645.31	0.453554	0.00109145	0.00297027	1827.35	2029.53	2748.3	2542.31
ENSG00000070831	CDC42	1	22025511	22101360	75850	+	protein_coding	3546.72	2569.3	4524.15	0.810718	9.07931e-08	4.76811e-07	2267.63	2870.96	4487	4561.29
ENSG00000070882	OSBPL3	7	24796540	24981634	185095	-	protein_coding	934.595	929.358	939.831	0.016962	0.912695	0.933937	973.632	885.085	1013.08	866.579
ENSG00000070950	RAD18	3	8775402	8963773	188372	-	protein_coding	884.028	452.676	1315.38	1.5281	9.35081e-23	1.96854e-21	485.921	419.431	1256.5	1374.26
ENSG00000071051	NCK2	2	105744912	105894274	149363	+	protein_coding	2346.81	1772.71	2920.9	0.714369	2.07293e-05	7.71145e-05	1869.41	1676.01	2568.64	3273.16
ENSG00000071082	RPL31	2	101002229	101024032	21804	+	protein_coding	17056	14494.6	19617.3	0.424654	0.165027	0.241834	19370.6	9618.66	18015.2	21219.4
ENSG00000071127	WDR1	4	10074339	10116949	42611	-	protein_coding	8701.93	7345.71	10058.1	0.450751	0.00156094	0.00412499	6640.92	8050.5	10553.9	9562.39
ENSG00000071189	SNX13	7	17790761	17940501	149741	-	protein_coding	765.551	759.525	771.577	0.0223252	0.865708	0.898037	740.962	778.087	762.71	780.443
ENSG00000071243	ING3	7	120950763	120977216	26454	+	protein_coding	733.446	693.77	773.122	0.154136	0.326143	0.422136	689.059	698.481	707.071	839.172
ENSG00000071282	LMCD1	3	8501807	8574668	72862	+	protein_coding	51.1632	16.5165	85.8099	2.20734	2.84033e-06	1.20929e-05	11.6335	21.3995	88.0941	83.5257
ENSG00000071462	BUD23	7	73683025	73705161	22137	+	protein_coding	1452.67	1218.89	1686.46	0.465865	0.000389248	0.00115842	1239.41	1198.37	1622.79	1750.12
ENSG00000071537	SEL1L	14	81471547	81533853	62307	-	protein_coding	2176.22	1940.11	2412.33	0.310484	0.123666	0.191163	1596.47	2283.76	2437.66	2387.01
ENSG00000071539	TRIP13	5	892884	919357	26474	+	protein_coding	325.996	50.1721	601.82	3.38381	7.8446e-17	1.07414e-15	24.1618	76.1823	639.842	563.799
ENSG00000071564	TCF3	19	1609290	1652615	43326	-	protein_coding	2455.54	2071.47	2839.61	0.453532	7.93061e-05	0.000266909	2067.18	2075.75	2947.68	2731.55
ENSG00000071626	DAZAP1	19	1407569	1435687	28119	+	protein_coding	3937.87	3008.82	4866.92	0.691697	1.07585e-11	8.96803e-11	2877.05	3140.6	4908.93	4824.91
ENSG00000071794	HLTF	3	149030127	149086554	56428	-	protein_coding	556.024	408.048	704	0.780561	1.47547e-05	5.61929e-05	441.177	374.92	768.505	639.494
ENSG00000071909	MYO3B	2	170178145	170655171	477027	+	protein_coding	24.3559	1.30342	47.4083	3.78708	1.74922e-07	8.86218e-07	0.894882	1.71196	24.3418	70.4748
ENSG00000071994	PDCD2	6	170575295	170584692	9398	-	protein_coding	1501.87	1398.59	1605.14	0.198439	0.113806	0.178382	1413.91	1383.27	1712.04	1498.24
ENSG00000072042	RDH11	14	67676800	67695793	18994	-	protein_coding	1697.08	1047.58	2346.59	1.15918	7.20786e-23	1.53406e-21	1096.23	998.93	2393.61	2299.57
ENSG00000072062	PRKACA	19	14091688	14118084	26397	-	protein_coding	1194.01	1044.22	1343.81	0.360536	0.0444552	0.080233	902.041	1186.39	1406.03	1281.6
ENSG00000072163	LIMS2	2	127638381	127681786	43406	-	protein_coding	210.191	142.423	277.959	0.939463	0.00124849	0.00336161	172.712	112.134	238.781	317.137
ENSG00000072182	ASIC4	2	219514170	219538772	24603	+	protein_coding	6.73284	3.46283	10.0028	0.941732	0.313312	0.408351	1.78976	5.13589	6.9548	13.0509
ENSG00000072274	TFRC	3	196027183	196082096	54914	-	protein_coding	3897.71	2057.54	5737.88	1.42905	1.99084e-05	7.43318e-05	1268.94	2846.14	6259.32	5216.44
ENSG00000072310	SREBF1	17	17810399	17837002	26604	-	protein_coding	1981.66	1157.71	2805.61	1.23222	0.000293659	0.000894681	708.747	1606.68	2586.03	3025.2
ENSG00000072364	AFF4	5	132875395	132963634	88240	-	protein_coding	3331.61	2862.82	3800.4	0.405423	0.0118596	0.0254422	2775.92	2949.71	3431.03	4169.76
ENSG00000072501	SMC1A	X	53374149	53422728	48580	-	protein_coding	4372.73	2999.99	5745.48	0.932114	2.82467e-11	2.25288e-10	2707.02	3292.96	5941.72	5549.24
ENSG00000072506	HSD17B10	X	53431258	53434370	3113	-	protein_coding	640.582	511.214	769.95	0.581013	0.014445	0.0303045	402.697	619.73	840.372	699.528
ENSG00000072571	HMMR	5	163460203	163491941	31739	+	protein_coding	1196.75	100.967	2292.54	4.14905	4.98898e-18	7.44088e-17	37.5851	164.348	2122.37	2462.7
ENSG00000072682	P4HA2	5	132190147	132295315	105169	-	protein_coding	553.651	30.5624	1076.74	4.41709	1.83478e-11	1.49725e-10	8.05394	53.0708	963.24	1190.24
ENSG00000072778	ACADVL	17	7217125	7225266	8142	+	protein_coding	9833.15	4711.32	14955	1.65642	1.21096e-30	4.21533e-29	4194.31	5228.33	14687.4	15222.6
ENSG00000072803	FBXW11	5	171861549	172006873	145325	-	protein_coding	1313.85	996.417	1631.29	0.705573	1.16153e-05	4.5105e-05	888.618	1104.22	1607.72	1654.85
ENSG00000072818	ACAP1	17	7336529	7351477	14949	+	protein_coding	10691.7	6803.66	14579.7	1.08892	2.92577e-09	1.86421e-08	7910.76	5696.56	14015.1	15144.3
ENSG00000072832	CRMP1	4	5748084	5893086	145003	-	protein_coding	9.00693	7.43144	10.5824	0.415976	0.5507	0.636021	7.15906	7.70383	8.11393	13.0509
ENSG00000072840	EVC	4	5711201	5814305	103105	+	protein_coding	61.2739	58.9847	63.5632	0.101467	0.78538	0.835495	55.4827	62.4866	57.9567	69.1697
ENSG00000072864	NDE1	16	15643267	15734691	91425	+	protein_coding	1532.6	866.191	2199.01	1.33729	5.0709e-25	1.25353e-23	863.561	868.821	2104.99	2293.04
ENSG00000072954	TMEM38A	19	16661139	16690023	28885	+	protein_coding	25.9427	14.1236	37.7618	1.26851	0.0240094	0.0471984	19.6874	8.55981	32.4557	43.0679
ENSG00000072958	AP1M1	19	16197854	16245906	48053	+	protein_coding	2301.24	1919.45	2683.03	0.481092	0.000298222	0.000906786	1984.85	1854.06	2874.65	2491.42
ENSG00000073008	PVR	19	44643798	44666162	22365	+	protein_coding	193.537	181.818	205.256	0.161657	0.736283	0.794645	94.8575	268.778	191.257	219.255
ENSG00000073050	XRCC1	19	43543311	43580473	37163	-	protein_coding	853.045	562.844	1143.24	1.01684	2.70141e-15	3.18018e-14	553.037	572.651	1098.86	1187.63
ENSG00000073060	SCARB1	12	124776856	124882668	105813	-	protein_coding	397.769	265.373	530.164	0.911097	0.0833725	0.137193	99.3319	431.415	513.496	546.832
ENSG00000073111	MCM2	3	127598410	127622436	24027	+	protein_coding	3952.86	435.849	7469.86	3.98101	2.14491e-38	1.17479e-36	282.783	588.915	7013.92	7925.81
ENSG00000073150	PANX2	22	50170731	50180295	9565	+	protein_coding	403.806	12.081	795.532	5.65206	3.73201e-36	1.78667e-34	4.47441	19.6876	693.162	897.901
ENSG00000073282	TP63	3	189631389	189897276	265888	+	protein_coding	14.2726	9.04615	19.4991	0.862591	0.23666	0.325202	2.68465	15.4077	11.5913	27.4069
ENSG00000073536	NLE1	17	35128730	35142304	13575	-	protein_coding	587.977	370.93	805.024	1.10346	9.11874e-08	4.78623e-07	407.171	334.689	708.23	901.817
ENSG00000073578	SDHA	5	218241	257082	38842	+	protein_coding	498.978	361.456	636.499	0.803902	0.000237894	0.000735181	306.05	416.863	586.521	686.477
ENSG00000073584	SMARCE1	17	40624962	40648654	23693	-	protein_coding	360.733	329.143	392.322	0.2493	0.218203	0.304238	335.581	322.705	360.49	424.154
ENSG00000073605	GSDMB	17	39904595	39919854	15260	-	protein_coding	1614.65	1440.63	1788.67	0.310084	0.0431228	0.0781848	1339.64	1541.62	1844.18	1733.16
ENSG00000073712	FERMT2	14	52857268	52952435	95168	-	protein_coding	40.3612	13.54	67.1823	2.11392	8.79777e-05	0.000293699	12.5284	14.5517	73.0254	61.3392
ENSG00000073803	MAP3K13	3	185282941	185489094	206154	+	protein_coding	239.518	216.738	262.298	0.268571	0.282373	0.375871	185.241	248.235	238.781	285.815
ENSG00000073861	TBX21	17	47733236	47746122	12887	+	protein_coding	859.36	328.482	1390.24	1.94466	3.04677e-05	0.000109966	147.656	509.309	1528.9	1251.58
ENSG00000073905	VDAC1P1	X	80929500	80930347	848	+	processed_pseudogene	9.81478	0.855981	18.7736	2.74489	0.00128908	0.00346082	0	1.71196	12.7505	24.7967
ENSG00000073969	NSF	17	46590669	46757464	166796	+	protein_coding	621.586	591.034	652.139	0.138415	0.616643	0.694234	432.228	749.84	638.682	665.595
ENSG00000074054	CLASP1	2	121337776	121649476	311701	-	protein_coding	2741.36	1700.42	3782.29	1.14536	8.07534e-14	8.26241e-13	1753.07	1647.76	3376.56	4188.03
ENSG00000074071	MRPS34	16	1771890	1773150	1261	-	protein_coding	1021.94	581.365	1462.53	1.32547	2.33472e-27	6.66683e-26	578.094	584.635	1531.22	1393.84
ENSG00000074181	NOTCH3	19	15159038	15200995	41958	-	protein_coding	8.38803	8.15127	8.62478	0.0378019	0.967722	0.975919	0.894882	15.4077	8.11393	9.13562
ENSG00000074201	CLNS1A	11	77514936	77637794	122859	-	protein_coding	2360.79	1281.01	3440.57	1.42093	5.21065e-44	3.64727e-42	1261.78	1300.24	3404.37	3476.76
ENSG00000074266	EED	11	86244753	86278813	34061	+	protein_coding	1636.3	717.485	2555.12	1.81614	7.72351e-26	1.98873e-24	618.364	816.606	2553.57	2556.67
ENSG00000074317	SNCB	5	176620082	176630556	10475	-	protein_coding	30.6954	0	61.3909	4.43469	1.26936e-06	5.68792e-06	0	0	51.0019	71.7799
ENSG00000074319	TSG101	11	18468336	18526951	58616	-	protein_coding	760.121	656.652	863.59	0.38954	0.0813531	0.13442	536.929	776.375	928.466	798.715
ENSG00000074370	ATP2A3	17	3923870	3964464	40595	-	protein_coding	5206.23	4958.46	5454	0.136809	0.340197	0.435644	5049.82	4867.11	5959.1	4948.9
ENSG00000074410	CA12	15	63321378	63381846	60469	-	protein_coding	8.51744	0	17.0349	2.32395	0.0096682	0.0212343	0	0	9.27307	24.7967
ENSG00000074660	SCARF1	17	1633858	1645744	11887	-	protein_coding	173.393	172.986	173.801	0.00369854	0.995751	0.997139	62.6418	283.33	162.279	185.323
ENSG00000074695	LMAN1	18	59327823	59359265	31443	-	protein_coding	9350.29	1833.54	16867	3.18037	2.71918e-98	1.55065e-95	1675.22	1991.87	15504.6	18229.5
ENSG00000074696	HACD3	15	65530418	65578349	47932	+	protein_coding	860.544	717.99	1003.1	0.480375	0.000755864	0.00212613	700.693	735.288	1086.11	920.088
ENSG00000074800	ENO1	1	8861000	8879190	18191	-	protein_coding	66498	9976.15	123020	3.48472	1.66011e-22	3.42424e-21	5754.99	14197.3	116763	129277
ENSG00000074842	MYDGF	19	4641374	4670362	28989	-	protein_coding	1086.36	799.134	1373.58	0.755446	0.0239703	0.0471408	515.452	1082.82	1492.96	1254.19
ENSG00000074935	TUBE1	6	112070663	112087529	16867	-	protein_coding	848.711	661.904	1035.52	0.636667	0.00452464	0.0108074	778.547	545.26	1058.29	1012.75
ENSG00000075089	ACTR6	12	100199122	100241865	42744	+	protein_coding	778.784	624.455	933.112	0.57552	0.000321925	0.000973384	650.579	598.331	953.967	912.257
ENSG00000075131	TIPIN	15	66336191	66386746	50556	-	protein_coding	267.389	93.7686	441.01	2.1563	5.67856e-11	4.39352e-10	60.852	126.685	447.425	434.595
ENSG00000075142	SRI	7	88205115	88226993	21879	-	protein_coding	1136.39	857.223	1415.55	0.712755	0.00159499	0.00420523	687.269	1027.18	1499.92	1331.19
ENSG00000075151	EIF4G3	1	20806292	21176888	370597	-	protein_coding	1020.22	933.697	1106.74	0.241312	0.307792	0.403006	740.068	1127.33	1181.16	1032.33
ENSG00000075188	NUP37	12	102073103	102120120	47018	-	protein_coding	607.885	226.251	989.519	2.10137	1.87788e-25	4.74711e-24	189.715	262.786	959.762	1019.27
ENSG00000075218	GTSE1	22	46296870	46330810	33941	+	protein_coding	803.989	45.6782	1562.3	4.6385	3.06627e-20	5.42445e-19	14.3181	77.0383	1687.7	1436.9
ENSG00000075234	TTC38	22	46267961	46294008	26048	+	protein_coding	293.663	248.662	338.663	0.412532	0.403298	0.497774	118.124	379.2	373.241	304.086
ENSG00000075239	ACAT1	11	108116695	108147603	30909	+	protein_coding	836.086	461.8	1210.37	1.37013	3.4463e-10	2.44405e-09	374.061	549.54	1307.5	1113.24
ENSG00000075240	GRAMD4	22	46576012	46679790	103779	+	protein_coding	1165.71	602.882	1728.55	1.47095	7.70168e-06	3.05812e-05	386.589	819.174	1710.88	1746.21
ENSG00000075290	WNT8B	10	100463009	100483744	20736	+	protein_coding	46.7171	9.22121	84.2129	2.89807	1.15644e-07	6.00326e-07	10.7386	7.70383	92.7307	75.6952
ENSG00000075303	SLC25A40	7	87833568	87876360	42793	-	protein_coding	933.214	632.548	1233.88	0.959556	3.26698e-14	3.46518e-13	609.415	655.682	1265.77	1201.99
ENSG00000075336	TIMM21	18	74148523	74160531	12009	+	protein_coding	480.563	289.612	671.513	1.1988	4.34709e-10	3.04281e-09	269.36	309.865	600.431	742.596
ENSG00000075340	ADD2	2	70607618	70768225	160608	-	protein_coding	700.368	162.461	1238.28	2.90165	1.63057e-54	1.88185e-52	169.133	155.789	1154.5	1322.06
ENSG00000075413	MARK3	14	103385377	103503831	118455	+	protein_coding	2020.74	1920.6	2120.89	0.142758	0.243002	0.33255	1958.9	1882.3	2195.4	2046.38
ENSG00000075415	SLC25A3	12	98593591	98606379	12789	+	protein_coding	8909.23	4378.02	13440.4	1.61029	1.48833e-35	6.71098e-34	4021.6	4734.43	12842	14038.8
ENSG00000075426	FOSL2	2	28392448	28417317	24870	+	protein_coding	5320.41	411.59	10229.2	4.29164	4.01034e-18	6.01831e-17	151.235	671.945	10458.9	9999.59
ENSG00000075618	FSCN1	7	5592816	5606655	13840	+	protein_coding	2615.87	1787.91	3443.82	0.664261	0.452083	0.544431	107.386	3468.44	3425.24	3462.4
ENSG00000075624	ACTB	7	5526409	5563902	37494	-	protein_coding	96145.6	57815.5	134476	1.17661	0.000447369	0.00131864	35246.7	80384.3	139137	129815
ENSG00000075673	ATP12A	13	24680408	24712472	32065	+	protein_coding	29.2802	0.427991	58.1324	4.66374	2.73193e-08	1.54655e-07	0	0.855981	40.5697	75.6952
ENSG00000075702	WDR62	19	36054649	36105108	50460	+	protein_coding	717.342	128.65	1306.03	3.25768	5.30071e-30	1.79051e-28	90.3831	166.916	1415.3	1196.77
ENSG00000075785	RAB7A	3	128693669	128825942	132274	+	protein_coding	4646.82	3632.5	5661.14	0.630131	0.0062789	0.0144586	2802.77	4462.23	5436.34	5885.95
ENSG00000075790	BCAP29	7	107580246	107629170	48925	+	protein_coding	11.4763	7.37309	15.5796	0.839387	0.28782	0.381498	4.47441	10.2718	22.0235	9.13562
ENSG00000075826	SEC31B	10	100486646	100519864	33219	-	protein_coding	2960.82	2218.56	3703.09	0.730622	0.00028924	0.00088205	2592.47	1844.64	3795	3611.18
ENSG00000075856	SART3	12	108522214	108561400	39187	-	protein_coding	2294.74	1701.59	2887.9	0.759126	5.66307e-09	3.49352e-08	1609.89	1793.28	2771.49	3004.32
ENSG00000075884	ARHGAP15	2	143091362	143768352	676991	+	protein_coding	2084.46	2066.64	2102.28	0.024799	0.820864	0.864187	2101.18	2032.1	2138.6	2065.96
ENSG00000075914	EXOSC7	3	44975241	45036066	60826	+	protein_coding	629.198	435.887	822.51	0.911573	5.07524e-11	3.94562e-10	442.072	429.703	855.44	789.579
ENSG00000075945	KIFAP3	1	169921326	170085208	163883	-	protein_coding	461.948	396.007	527.889	0.405652	0.138828	0.210111	300.68	491.333	580.726	475.052
ENSG00000075975	MKRN2	3	12557057	12586208	29152	+	protein_coding	1140.24	1054	1226.48	0.217209	0.203501	0.287335	1174.98	933.02	1269.25	1183.72
ENSG00000076003	MCM6	2	135839626	135876443	36818	-	protein_coding	7178.09	993.908	13362.3	3.71283	1.49128e-94	7.81471e-92	832.24	1155.57	13015.9	13708.7
ENSG00000076043	REXO2	11	114439435	114450279	10845	+	protein_coding	748.983	583.193	914.772	0.645821	1.8248e-05	6.85546e-05	622.838	543.548	944.694	884.85
ENSG00000076053	RBM7	11	114400030	114414203	14174	+	protein_coding	620.052	252.689	987.415	1.92154	3.47956e-12	3.04721e-11	185.241	320.137	962.081	1012.75
ENSG00000076067	RBMS2	12	56521820	56596193	74374	+	protein_coding	154.476	124.642	184.31	0.548265	0.0616596	0.106439	102.911	146.373	171.552	197.068
ENSG00000076108	BAZ2A	12	56595596	56636816	41221	-	protein_coding	8494.93	7882.84	9107.03	0.207752	0.0162745	0.0336511	7822.16	7943.51	8953.15	9260.91
ENSG00000076242	MLH1	3	36993350	37050846	57497	+	protein_coding	1382.09	780.321	1983.85	1.33634	8.27059e-18	1.2176e-16	693.534	867.109	2029.64	1938.06
ENSG00000076248	UNG	12	109097597	109110992	13396	+	protein_coding	1001.77	414.838	1588.71	1.92513	1.97986e-42	1.27958e-40	379.43	450.246	1641.33	1536.09
ENSG00000076382	SPAG5	17	28577565	28599025	21461	-	protein_coding	4238.65	236.873	8240.43	5.04072	1.69539e-109	1.31487e-106	186.135	287.61	7409.18	9071.68
ENSG00000076554	TPD52	8	80034745	80231232	196488	-	protein_coding	671.615	350.114	993.116	1.49035	3.39055e-17	4.75683e-16	315.893	384.336	1026.99	959.241
ENSG00000076604	TRAF4	17	28744005	28750956	6952	+	protein_coding	1268.85	410.87	2126.83	2.27425	8.3245e-10	5.65337e-09	236.249	585.491	2028.48	2225.18
ENSG00000076650	GPATCH1	19	33080899	33130542	49644	+	protein_coding	458.488	406.006	510.97	0.32589	0.174271	0.253217	465.339	346.672	465.972	555.968
ENSG00000076662	ICAM3	19	10333776	10339661	5886	-	protein_coding	834.822	589.788	1079.86	0.856986	0.000538272	0.00156189	709.642	469.934	965.558	1194.16
ENSG00000076685	NT5C2	10	103087185	103277605	190421	-	protein_coding	867.857	798.588	937.126	0.228684	0.121195	0.188093	766.019	831.158	890.214	984.037
ENSG00000076706	MCAM	11	119308529	119321521	12993	-	protein_coding	190.178	40.9507	339.406	2.95584	5.42615e-20	9.36011e-19	52.798	29.1034	330.353	348.459
ENSG00000076826	CAMSAP3	19	7595863	7618304	22442	+	protein_coding	18.1552	11.3806	24.9299	0.982596	0.129234	0.198159	11.6335	11.1278	28.9783	20.8814
ENSG00000076864	RAP1GAP	1	21596215	21669363	73149	-	protein_coding	89.2623	3.96862	174.556	4.60911	3.7794e-11	2.97519e-10	5.36929	2.56794	88.0941	261.018
ENSG00000076924	XAB2	19	7619525	7629545	10021	-	protein_coding	2593.63	2141.52	3045.73	0.505816	6.70146e-05	0.000228005	2277.48	2005.56	2980.13	3111.33
ENSG00000076944	STXBP2	19	7636881	7647873	10993	+	protein_coding	1455.87	1358.81	1552.94	0.191027	0.22357	0.310494	1217.93	1499.68	1535.85	1570.02
ENSG00000076984	MAP2K7	19	7903843	7914478	10636	+	protein_coding	1676.73	1556.3	1797.15	0.205732	0.2199	0.306186	1719.07	1393.54	1678.42	1915.87
ENSG00000077097	TOP2B	3	25597984	25664907	66924	-	protein_coding	6522.05	4945.12	8098.98	0.707529	7.63481e-07	3.53465e-06	5439.99	4450.25	7738.37	8459.59
ENSG00000077147	TM9SF3	10	96518110	96587452	69343	-	protein_coding	3329.86	3308.45	3351.26	0.0181005	0.906829	0.92921	3174.15	3442.76	2988.25	3714.28
ENSG00000077150	NFKB2	10	102394110	102402524	8415	+	protein_coding	8000.21	3341.62	12658.8	1.88187	1.78048e-12	1.60343e-11	2416.18	4267.07	11679.4	13638.2
ENSG00000077152	UBE2T	1	202331657	202341980	10324	-	protein_coding	936.504	79.6838	1793.32	4.41658	3.10502e-85	1.0562e-82	62.6418	96.7259	1811.73	1774.92
ENSG00000077235	GTF3C1	16	27459555	27549913	90359	-	protein_coding	2276.82	1966.9	2586.73	0.39343	0.00162718	0.00428138	2021.54	1912.26	2559.37	2614.09
ENSG00000077238	IL4R	16	27313668	27364778	51111	+	protein_coding	5182.8	3524.62	6840.98	0.948366	5.05145e-08	2.75274e-07	3845.31	3203.94	6068.06	7613.89
ENSG00000077264	PAK3	X	110944285	111227361	283077	+	protein_coding	18.5026	16.2052	20.7999	0.307318	0.648657	0.722017	17.0028	15.4077	22.0235	19.5763
ENSG00000077312	SNRPA	19	40750637	40765389	14753	+	protein_coding	2801.4	976.379	4626.43	2.23111	2.04059e-56	2.56916e-54	911.885	1040.87	4365.3	4887.56
ENSG00000077327	SPAG6	10	22345445	22454224	108780	+	protein_coding	4.05051	2.1594	5.94162	0.917675	0.277682	0.37072	0.894882	3.42392	9.27307	2.61018
ENSG00000077348	EXOSC5	19	41386374	41397359	10986	-	protein_coding	476.544	292.239	660.849	1.16431	3.09522e-10	2.20475e-09	272.044	312.433	614.341	707.358
ENSG00000077380	DYNC1I2	2	171687409	171750158	62750	+	protein_coding	656.314	611.441	701.187	0.195449	0.315768	0.411149	524.401	698.481	730.254	672.121
ENSG00000077458	FAM76B	11	95768953	95790409	21457	-	protein_coding	1620.88	1570.21	1671.55	0.0892004	0.626164	0.702301	1768.29	1372.14	1559.03	1784.06
ENSG00000077463	SIRT6	19	4174109	4182566	8458	-	protein_coding	523.736	355.192	692.279	0.955592	1.58799e-09	1.0462e-08	332.896	377.488	705.912	678.646
ENSG00000077514	POLD3	11	74493851	74669117	175267	+	protein_coding	1438.61	412.854	2464.36	2.54142	4.6625e-32	1.75536e-30	327.527	498.181	2523.43	2405.28
ENSG00000077522	ACTN2	1	236664141	236764631	100491	+	protein_coding	19.2394	2.1594	36.3193	2.40218	0.0086078	0.019122	0.894882	3.42392	13.9096	58.729
ENSG00000077549	CAPZB	1	19338775	19485539	146765	-	protein_coding	6503.56	4980.61	8026.52	0.685492	1.37124e-08	8.05909e-08	4591.64	5369.57	7987.59	8065.45
ENSG00000077721	UBE2A	X	119574536	119591083	16548	+	protein_coding	1222.27	902.824	1541.72	0.758667	0.00173104	0.00452273	698.008	1107.64	1662.2	1421.24
ENSG00000077782	FGFR1	8	38400215	38468834	68620	-	protein_coding	641.605	250.315	1032.9	1.98908	3.31497e-11	2.62343e-10	332.001	168.628	1089.59	976.207
ENSG00000077935	SMC1B	22	45344063	45413619	69557	-	protein_coding	55.6277	10.583	100.672	3.0195	2.55948e-11	2.0549e-10	14.3181	6.84785	90.4124	110.933
ENSG00000077984	CST7	20	24949269	24959928	10660	+	protein_coding	921.845	409.684	1434.01	1.68709	0.000293096	0.000893246	181.661	637.706	1414.14	1453.87
ENSG00000078043	PIAS2	18	46803218	46920160	116943	-	protein_coding	651.455	617.938	684.972	0.147424	0.320572	0.416398	646.105	589.771	666.502	703.443
ENSG00000078070	MCCC1	3	183015218	183116075	100858	-	protein_coding	742.62	606.616	878.624	0.531803	6.31882e-05	0.000215963	637.156	576.075	865.873	891.376
ENSG00000078140	UBE2K	4	39698109	39782792	84684	+	protein_coding	1480.32	1377.56	1583.08	0.199274	0.164046	0.240779	1253.73	1501.39	1585.69	1580.46
ENSG00000078142	PIK3C3	18	41955234	42087830	132597	+	protein_coding	1377.71	1278.75	1476.67	0.205284	0.264568	0.356452	1413.91	1143.59	1327.21	1626.14
ENSG00000078177	N4BP2	4	40056850	40158252	101403	+	protein_coding	1185.4	786.721	1584.09	1.00129	1.60352e-09	1.05571e-08	830.451	742.992	1424.57	1743.6
ENSG00000078246	TULP3	12	2877223	2941138	63916	+	protein_coding	356.952	192.945	520.96	1.4135	1.34709e-10	1.00418e-09	212.982	172.908	504.223	537.697
ENSG00000078269	SYNJ2	6	157981863	158099176	117314	+	protein_coding	1340.66	787.46	1893.86	1.24897	8.98148e-09	5.39975e-08	943.206	631.714	1873.16	1914.57
ENSG00000078304	PPP2R5C	14	101761798	101927989	166192	+	protein_coding	5770	5546.97	5993.04	0.111153	0.342283	0.437882	5916.96	5176.97	5865.21	6120.87
ENSG00000078319	PMS2P1	7	100319222	100336307	17086	-	transcribed_unprocessed_pseudogene	210.474	181.137	239.811	0.401052	0.0675799	0.11501	181.661	180.612	264.282	215.34
ENSG00000078369	GNB1	1	1785285	1891117	105833	-	protein_coding	9121.42	6638.73	11604.1	0.797121	2.95909e-05	0.000107061	5462.36	7815.11	11775.6	11432.6
ENSG00000078589	P2RY10	X	78945332	78963727	18396	+	protein_coding	1514.8	1476.02	1553.59	0.0735482	0.466833	0.558868	1471.19	1480.85	1535.85	1571.33
ENSG00000078596	ITM2A	X	79360384	79367667	7284	-	protein_coding	2073.37	1827.8	2318.95	0.337999	0.147708	0.221014	2238.1	1417.5	2262.63	2375.26
ENSG00000078618	NRDC	1	51789191	51878937	89747	-	protein_coding	3136.7	2933.52	3339.88	0.185175	0.324412	0.420344	2444.82	3422.21	3345.26	3334.5
ENSG00000078668	VDAC3	8	42391624	42405937	14314	+	protein_coding	3701.35	1491.79	5910.91	1.97696	1.39455e-55	1.68994e-53	1448.81	1534.77	5480.38	6341.43
ENSG00000078674	PCM1	8	17922840	18027975	105136	+	protein_coding	4670.99	4437.19	4904.79	0.143509	0.335269	0.431099	4794.78	4079.61	4504.39	5305.19
ENSG00000078747	ITCH	20	34363241	34540748	177508	+	protein_coding	1869.7	1866.19	1873.22	0.00508754	0.966179	0.974878	1779.03	1953.35	1827.95	1918.48
ENSG00000078804	TP53INP2	20	34704339	34713439	9101	+	protein_coding	304.166	118.728	489.603	1.93212	4.62265e-06	1.90456e-05	67.1162	170.34	411.492	567.714
ENSG00000078808	SDF4	1	1216909	1232067	15159	-	protein_coding	5142.98	2806.89	7479.08	1.40408	9.94786e-20	1.68601e-18	2762.5	2851.27	6629.08	8329.08
ENSG00000079134	THOC1	18	214520	268050	53531	-	protein_coding	1186.17	959.511	1412.83	0.549962	0.0140314	0.0295282	1120.39	798.63	1253.02	1572.63
ENSG00000079150	FKBP7	2	178463664	178478600	14937	-	protein_coding	28.9362	23.7339	34.1385	0.489739	0.264127	0.355983	28.6362	18.8316	27.8192	40.4578
ENSG00000079156	OSBPL6	2	178194481	178402893	208413	+	protein_coding	43.3238	15.1936	71.4539	1.99353	0.000641986	0.0018324	9.8437	20.5435	88.0941	54.8137
ENSG00000079246	XRCC5	2	216107464	216206303	98840	+	protein_coding	10098.6	5869.58	14327.7	1.2814	5.89575e-24	1.34962e-22	5420.3	6318.85	13684.7	14970.7
ENSG00000079263	SP140	2	230203110	230313215	110106	+	protein_coding	1712.04	1346.07	2078.01	0.6097	0.0423089	0.0768457	907.411	1784.72	2078.33	2077.7
ENSG00000079308	TNS1	2	217799588	218033982	234395	-	protein_coding	230.119	165.107	295.131	0.677716	0.389455	0.484452	34.9004	295.314	266.601	323.662
ENSG00000079332	SAR1A	10	70147289	70170523	23235	-	protein_coding	2112.1	1725.18	2499.02	0.530974	0.000260968	0.000801506	1612.58	1837.79	2325.22	2672.82
ENSG00000079337	RAPGEF3	12	47734363	47771040	36678	-	protein_coding	31.541	28.364	34.718	0.263999	0.604271	0.682962	25.0567	31.6713	28.9783	40.4578
ENSG00000079385	CEACAM1	19	42507304	42561234	53931	-	protein_coding	170.396	136.49	204.303	0.505986	0.428398	0.52237	37.5851	235.395	216.758	191.848
ENSG00000079387	SENP1	12	48042897	48106079	63183	-	protein_coding	770.454	610.079	930.828	0.601765	0.00464504	0.0110588	520.821	699.337	1042.06	819.596
ENSG00000079432	CIC	19	42268537	42295797	27261	+	protein_coding	4906.8	4007.71	5805.88	0.531044	0.00043593	0.00128688	3839.94	4175.48	5210.3	6401.46
ENSG00000079435	LIPE	19	42401514	42427388	25875	-	protein_coding	408.179	201.427	614.931	1.58838	4.64777e-13	4.43701e-12	229.09	173.764	669.979	559.883
ENSG00000079459	FDFT1	8	11795573	11839304	43732	+	protein_coding	4137.94	2156.33	6119.55	1.4923	1.33482e-18	2.06386e-17	1915.05	2397.6	6602.42	5636.68
ENSG00000079462	PAFAH1B3	19	42297033	42303546	6514	-	protein_coding	319.169	151.722	486.615	1.65242	7.46088e-13	6.98161e-12	127.968	175.476	448.585	524.646
ENSG00000079616	KIF22	16	29790719	29805384	14666	+	protein_coding	3115.91	1173.53	5058.3	2.097	5.2397e-56	6.47086e-54	1259.1	1087.95	4812.72	5303.88
ENSG00000079739	PGM1	1	63593411	63660245	66835	+	protein_coding	824.86	408.924	1240.8	1.58899	7.88541e-24	1.79449e-22	383.01	434.838	1197.38	1284.21
ENSG00000079785	DDX1	2	15591178	15634346	43169	+	protein_coding	1515.16	1414.27	1616.05	0.190947	0.22131	0.30784	1268.94	1559.6	1621.63	1610.48
ENSG00000079805	DNM2	19	10718055	10833488	115434	+	protein_coding	6031.53	5267.51	6795.55	0.366296	0.000524553	0.00152528	5110.67	5424.35	6872.5	6718.6
ENSG00000079819	EPB41L2	6	130839347	131063322	223976	-	protein_coding	1086.03	670.834	1501.22	1.13536	4.55778e-05	0.000160092	480.552	861.117	1579.9	1422.55
ENSG00000079999	KEAP1	19	10486125	10503558	17434	-	protein_coding	1272.27	887.689	1656.86	0.887935	3.44418e-05	0.000123345	710.536	1064.84	1657.56	1656.16
ENSG00000080200	CRYBG3	3	97822011	97944984	122974	+	protein_coding	536.741	464.446	609.036	0.385668	0.0443094	0.0800144	436.702	492.189	545.952	672.121
ENSG00000080371	RAB21	12	71754863	71800286	45424	+	protein_coding	1895.88	1141.1	2650.67	1.20599	3.2892e-13	3.17601e-12	1047.01	1235.18	2414.47	2886.86
ENSG00000080546	SESN1	6	108986437	109094819	108383	-	protein_coding	944.911	754.661	1135.16	0.580882	0.00694429	0.0158087	851.928	657.394	1009.61	1260.72
ENSG00000080561	MID2	X	107825755	107931637	105883	+	protein_coding	353.771	343.422	364.121	0.0823384	0.77985	0.830615	421.489	265.354	352.377	375.866
ENSG00000080608	PUM3	9	2720469	2844095	123627	-	protein_coding	690.242	549.11	831.375	0.59019	0.00479628	0.0113783	452.81	645.41	807.916	854.833
ENSG00000080802	CNOT4	7	135361795	135510127	148333	-	protein_coding	618.336	567.494	669.178	0.235245	0.148553	0.222022	550.353	584.635	637.523	700.833
ENSG00000080819	CPOX	3	98579446	98593648	14203	-	protein_coding	1149.22	719.157	1579.29	1.12989	9.90558e-20	1.68031e-18	715.011	723.304	1625.1	1533.48
ENSG00000080822	CLDND1	3	98497912	98523066	25155	-	protein_coding	4308.84	3164.86	5452.81	0.782438	1.96123e-13	1.93715e-12	3144.62	3185.11	5677.43	5228.19
ENSG00000080823	MOK	14	102224500	102305190	80691	-	protein_coding	37.0503	26.263	47.8377	0.807279	0.0700647	0.118479	26.8465	25.6794	38.2514	57.4239
ENSG00000080824	HSP90AA1	14	102080742	102139699	58958	-	protein_coding	14537.9	8251.25	20824.6	1.30365	4.31133e-06	1.78731e-05	5652.08	10850.4	21517	20132.3
ENSG00000080839	RBL1	20	36996349	37095997	99649	-	protein_coding	860.765	608.444	1113.09	0.866979	3.93317e-11	3.09086e-10	642.525	574.363	1090.74	1135.43
ENSG00000080845	DLGAP4	20	36306336	36528637	222302	+	protein_coding	1075.34	1068.47	1082.2	0.0179136	0.932012	0.948717	895.777	1241.17	1094.22	1070.17
ENSG00000080854	IGSF9B	11	133896438	133956968	60531	-	protein_coding	5813.96	1908.17	9719.76	2.25177	2.06553e-09	1.33763e-08	2666.75	1149.58	7564.5	11875
ENSG00000080986	NDC80	18	2571557	2616635	45079	+	protein_coding	1395.43	216.582	2574.28	3.41672	4.02167e-20	7.04392e-19	119.019	314.145	2497.93	2650.64
ENSG00000081019	RSBN1	1	113761832	113812476	50645	-	protein_coding	1715.49	1613.79	1817.2	0.169021	0.392821	0.487623	1784.4	1443.18	1588.01	2046.38
ENSG00000081026	MAGI3	1	113390515	113685923	295409	+	protein_coding	153.687	107.347	200.027	0.873812	0.00469635	0.0111727	134.232	80.4622	212.121	187.933
ENSG00000081154	PCNP	3	101574180	101594465	20286	+	protein_coding	3450.61	2422.2	4479.01	0.88324	3.83169e-14	4.03765e-13	2510.14	2334.26	4229.68	4728.34
ENSG00000081181	ARG2	14	67619920	67651708	31789	+	protein_coding	231.852	17.4697	446.235	4.52079	2.30374e-47	1.91705e-45	16.1079	18.8316	436.993	455.476
ENSG00000081248	CACNA1S	1	201039512	201112451	72940	-	protein_coding	5.65184	0	11.3037	2.55703	0.00605125	0.0140059	0	0	17.387	5.22036
ENSG00000081277	PKP1	1	201283452	201332993	49542	+	protein_coding	3.91527	0	7.83054	0.663046	0.370577	0.466112	0	0	0	15.6611
ENSG00000081307	UBA5	3	132654446	132679794	25349	+	protein_coding	1219.26	879.458	1559.05	0.818836	2.22105e-06	9.60822e-06	981.686	777.231	1469.78	1648.33
ENSG00000081320	STK17B	2	196133583	196176503	42921	-	protein_coding	8841.24	5945.27	11737.2	0.978271	4.68918e-21	8.70866e-20	6264.18	5626.36	11620.3	11854.1
ENSG00000081479	LRP2	2	169127109	169362534	235426	-	protein_coding	109.314	3.50173	215.126	5.34589	1.17083e-18	1.82779e-17	3.57953	3.42392	169.233	261.018
ENSG00000081760	AACS	12	125065434	125143333	77900	+	protein_coding	529.333	398.633	660.034	0.722654	3.47964e-06	1.46158e-05	421.489	375.776	658.388	661.68
ENSG00000081870	HSPB11	1	53916574	53945699	29126	-	protein_coding	1009.34	482.11	1536.57	1.66281	3.31155e-34	1.38081e-32	481.447	482.773	1484.85	1588.29
ENSG00000081913	PHLPP1	18	62715541	62980433	264893	+	protein_coding	321.927	208.353	435.502	1.05286	7.65818e-09	4.64595e-08	193.295	223.411	441.63	429.374
ENSG00000081985	IL12RB2	1	67307364	67398724	91361	+	protein_coding	2160	266.618	4053.38	3.50139	5.98827e-10	4.13485e-09	77.8547	455.382	5165.1	2941.67
ENSG00000082014	SMARCD3	7	151238764	151277896	39133	-	protein_coding	227.882	177.362	278.401	0.629003	0.0556079	0.097344	185.241	169.484	221.394	335.408
ENSG00000082068	WDR70	5	37379285	37753435	374151	+	protein_coding	501.999	486.293	517.706	0.0884709	0.598156	0.677591	457.285	515.301	483.359	552.053
ENSG00000082146	STRADB	2	201387858	201480846	92989	+	protein_coding	208.156	169.172	247.139	0.540854	0.00541547	0.0126996	162.869	175.476	251.532	242.747
ENSG00000082153	BZW1	2	200810594	200827338	16745	+	protein_coding	2464.15	977.216	3951.09	1.98598	4.95619e-19	8.00129e-18	773.178	1181.25	3711.54	4190.64
ENSG00000082212	ME2	18	50879080	50954257	75178	+	protein_coding	2167.24	1477.42	2857.05	0.931542	0.000454779	0.00133886	1063.12	1891.72	2857.26	2856.84
ENSG00000082213	C5orf22	5	31532287	31555053	22767	+	protein_coding	528.966	506.194	551.737	0.123276	0.542408	0.628842	447.441	564.948	595.794	507.68
ENSG00000082458	DLG3	X	70444835	70505490	60656	+	protein_coding	571.1	422.056	720.145	0.760681	0.000157344	0.000501437	376.745	467.366	646.796	793.494
ENSG00000082515	MRPL22	5	154941073	154969411	28339	+	protein_coding	545.035	216.524	873.546	1.98237	1.49596e-19	2.50476e-18	175.397	257.65	873.986	873.105
ENSG00000082516	GEMIN5	5	154887411	154938211	50801	-	protein_coding	795.095	644.727	945.463	0.546828	0.00158499	0.00418342	578.989	710.464	892.533	998.393
ENSG00000082641	NFE2L1	17	48048329	48061545	13217	+	protein_coding	3891.23	2649.04	5133.42	0.938078	0.000107549	0.000353314	1998.27	3299.81	4987.75	5279.09
ENSG00000082701	GSK3B	3	119821321	120094994	273674	-	protein_coding	1478.78	1448.04	1509.52	0.0595603	0.64603	0.719713	1365.59	1530.49	1510.35	1508.68
ENSG00000082898	XPO1	2	61476032	61538741	62710	-	protein_coding	6112.95	5391.79	6834.11	0.34043	0.00466714	0.0111059	5039.08	5744.49	6550.26	7117.96
ENSG00000083093	PALB2	16	23603160	23641310	38151	-	protein_coding	418.296	362.74	473.852	0.379498	0.0754356	0.126142	306.05	419.431	454.38	493.324
ENSG00000083123	BCKDHB	6	80106647	80346270	239624	+	protein_coding	331.531	267.94	395.122	0.551464	0.0270082	0.0522282	315.893	219.987	430.038	360.205
ENSG00000083223	TUT7	9	86287733	86354454	66722	-	protein_coding	2024.45	1748.3	2300.61	0.392409	0.0196686	0.039712	1632.27	1864.33	2056.3	2544.92
ENSG00000083312	TNPO1	5	72816312	72916733	100422	+	protein_coding	2631.99	2631.49	2632.49	0.00056697	0.997036	0.998065	2352.65	2910.34	2713.53	2551.45
ENSG00000083444	PLOD1	1	11934205	11975538	41334	+	protein_coding	458.949	359.181	558.717	0.555964	0.370749	0.466273	83.224	635.138	547.111	570.324
ENSG00000083454	P2RX5	17	3672199	3696240	24042	-	protein_coding	302.348	98.4569	506.24	2.26831	3.52379e-10	2.49444e-09	99.3319	97.5819	686.207	326.272
ENSG00000083457	ITGAE	17	3714628	3801188	86561	-	protein_coding	511.206	302.919	719.493	1.23364	2.00547e-09	1.30177e-08	310.524	295.314	822.985	616.002
ENSG00000083520	DIS3	13	72752169	72782096	29928	-	protein_coding	2294.09	1748.24	2839.93	0.697036	9.99317e-10	6.7277e-09	1747.7	1748.77	2693.83	2986.04
ENSG00000083535	PIBF1	13	72782133	73016461	234329	+	protein_coding	490.925	383.614	598.235	0.632113	0.00317813	0.00787083	419.7	347.528	541.315	655.155
ENSG00000083635	NUFIP1	13	44939249	44989471	50223	-	protein_coding	127.68	116.063	139.297	0.259004	0.309085	0.404157	121.704	110.422	140.255	138.339
ENSG00000083642	PDS5B	13	32586452	32778019	191568	+	protein_coding	1455.36	1308.52	1602.2	0.290985	0.0241269	0.0474006	1326.22	1290.82	1644.81	1559.58
ENSG00000083720	OXCT1	5	41730065	41870425	140361	-	protein_coding	1609.04	787.655	2430.42	1.61497	1.5335e-26	4.0842e-25	873.405	701.905	2533.87	2326.97
ENSG00000083807	SLC27A5	19	58479512	58512413	32902	-	protein_coding	140.725	78.2246	203.225	1.34309	3.26829e-06	1.37878e-05	93.9626	62.4866	192.416	214.035
ENSG00000083845	RPS5	19	58386400	58394806	8407	+	protein_coding	16189.5	10476.2	21902.7	1.03625	0.00049695	0.00145248	13895.7	7056.71	20095.9	23709.6
ENSG00000083857	FAT1	4	186587794	186726722	138929	-	protein_coding	13.9597	11.0304	16.8889	0.513174	0.446558	0.539122	15.213	6.84785	11.5913	22.1865
ENSG00000083937	CHMP2B	3	87227271	87255556	28286	+	protein_coding	801.23	797.538	804.921	0.0127085	0.955926	0.966796	638.946	956.131	782.415	827.427
ENSG00000084070	SMAP2	1	40344850	40423326	78477	+	protein_coding	9356.48	4264.31	14448.6	1.75131	1.8963e-38	1.04452e-36	3968.8	4559.81	15101.2	13796.1
ENSG00000084072	PPIE	1	39692182	39763914	71733	+	protein_coding	1790.23	1731.89	1848.57	0.0930581	0.643986	0.717889	2039.44	1424.35	1825.63	1871.5
ENSG00000084090	STARD7	2	96184859	96208827	23969	-	protein_coding	3041.93	2586.59	3497.27	0.424195	0.145189	0.217901	1763.81	3409.37	3384.67	3609.88
ENSG00000084092	NOA1	4	56963350	56977606	14257	-	protein_coding	1202.61	687.156	1718.06	1.3157	1.6192e-25	4.12004e-24	699.798	674.513	1649.45	1786.67
ENSG00000084093	REST	4	56907876	56966808	58933	+	protein_coding	1980.23	1593.15	2367.31	0.56866	2.71481e-06	1.15916e-05	1583.05	1603.25	2261.47	2473.14
ENSG00000084112	SSH1	12	108778191	108857590	79400	-	protein_coding	1984.89	1583.68	2386.11	0.58713	9.38137e-05	0.000311678	1481.92	1685.43	2201.19	2571.03
ENSG00000084207	GSTP1	11	67583742	67586656	2915	+	protein_coding	2677.07	1643.29	3710.85	1.1118	0.0078294	0.017572	798.235	2488.34	3785.73	3635.98
ENSG00000084444	FAM234B	12	13044381	13142521	98141	+	protein_coding	444.333	121.821	766.845	2.56706	1.51878e-14	1.66936e-13	91.278	152.365	630.568	903.122
ENSG00000084463	WBP11	12	14784582	14803486	18905	-	protein_coding	3223.29	1932.41	4514.17	1.21475	3.39686e-14	3.59704e-13	1734.28	2130.54	4230.84	4797.51
ENSG00000084623	EIF3I	1	32221077	32245397	24321	+	protein_coding	4207.88	1776.08	6639.68	1.8832	2.75947e-24	6.44618e-23	1492.66	2059.49	6311.48	6967.87
ENSG00000084652	TXLNA	1	32179675	32198285	18611	+	protein_coding	3595.71	2127.34	5064.08	1.2407	3.49203e-13	3.36348e-12	1861.35	2393.32	5405.04	4723.12
ENSG00000084693	AGBL5	2	27042364	27070622	28259	+	protein_coding	468.294	366.786	569.802	0.629329	0.000937127	0.00258647	413.436	320.137	567.975	571.629
ENSG00000084710	EFR3B	2	25042076	25159135	117060	+	protein_coding	39.4834	30.2705	48.6964	0.618689	0.292209	0.385943	34.0055	26.5354	66.0706	31.3221
ENSG00000084731	KIF3C	2	25926598	25982749	56152	-	protein_coding	147.636	136.042	159.23	0.223822	0.368935	0.464379	154.815	117.269	155.324	163.136
ENSG00000084754	HADHA	2	26190635	26244672	54038	-	protein_coding	4141.28	2757.07	5525.5	1.00051	8.44808e-29	2.65909e-27	2754.45	2759.68	5403.88	5647.12
ENSG00000085063	CD59	11	33703010	33736479	33470	-	protein_coding	1307.41	1158.76	1456.06	0.326921	0.02826	0.0543208	1111.44	1206.08	1374.73	1537.4
ENSG00000085117	CD82	11	44564427	44620358	55932	+	protein_coding	3635.86	1323.58	5948.14	2.15429	1.57132e-48	1.37857e-46	1290.42	1356.73	5376.06	6520.23
ENSG00000085185	BCORL1	X	129981107	130058071	76965	+	protein_coding	328.347	233.157	423.537	0.851311	5.2834e-05	0.000183354	251.462	214.851	445.107	401.967
ENSG00000085231	AK6	5	69350984	69370013	19030	-	protein_coding	353.056	182.985	523.128	1.48781	9.414e-10	6.35986e-09	148.55	217.419	521.61	524.646
ENSG00000085274	MYNN	3	169773396	169789716	16321	+	protein_coding	493.597	483.277	503.916	0.0602577	0.732259	0.791303	515.452	451.102	515.814	492.019
ENSG00000085377	PREP	6	105273218	105454062	180845	-	protein_coding	1162.4	775.983	1548.82	0.987142	4.83576e-08	2.64114e-07	671.162	880.805	1497.6	1600.04
ENSG00000085382	HACE1	6	104728094	104859919	131826	-	protein_coding	858.591	382.174	1335.01	1.78659	3.99091e-21	7.46908e-20	432.228	332.121	1307.5	1362.51
ENSG00000085415	SEH1L	18	12947133	12987536	40404	+	protein_coding	887.297	620.604	1153.99	0.882325	3.44048e-05	0.000123236	512.767	728.44	1062.93	1245.06
ENSG00000085433	WDR47	1	108970214	109042113	71900	-	protein_coding	328.718	319.649	337.788	0.0802538	0.716051	0.778879	312.314	326.985	387.151	288.425
ENSG00000085449	WDFY1	2	223855716	223945357	89642	-	protein_coding	1708.06	1260.16	2155.95	0.723844	0.120369	0.186976	538.719	1981.6	2084.12	2227.79
ENSG00000085662	AKR1B1	7	134442356	134459284	16929	-	protein_coding	1406.11	1295.17	1517.05	0.226647	0.169001	0.246837	1460.45	1129.9	1535.85	1498.24
ENSG00000085719	CPNE3	8	86514435	86561498	47064	+	protein_coding	2159.79	1554.9	2764.67	0.827431	2.04314e-15	2.44081e-14	1516.83	1592.98	2697.3	2832.04
ENSG00000085733	CTTN	11	70398404	70436584	38181	+	protein_coding	264.856	42.4877	487.225	3.09825	1.13385e-06	5.11022e-06	25.0567	59.9187	376.718	597.731
ENSG00000085760	MTIF2	2	55236595	55269347	32753	-	protein_coding	979.683	863.156	1096.21	0.342771	0.0075233	0.0169556	881.459	844.853	1047.86	1144.56
ENSG00000085788	DDHD2	8	38225218	38275558	50341	+	protein_coding	2409.44	1689.82	3129.06	0.880471	1.22148e-06	5.48732e-06	1915.05	1464.58	2941.88	3316.23
ENSG00000085840	ORC1	1	52372829	52404423	31595	-	protein_coding	1730.89	92.7181	3369.07	4.97454	1.72373e-44	1.24243e-42	51.9032	133.533	3068.23	3669.91
ENSG00000085871	MGST2	4	139665768	139740745	74978	+	protein_coding	224.457	80.4233	368.491	1.88349	0.00322016	0.00795968	17.8976	142.949	303.693	433.29
ENSG00000085872	CHERP	19	16517894	16542437	24544	-	protein_coding	1212.69	1162.69	1262.68	0.118197	0.429453	0.523361	1252.84	1072.54	1222.89	1302.48
ENSG00000085999	RAD54L	1	46246461	46278480	32020	+	protein_coding	682.65	39.0638	1326.24	4.95302	9.04814e-75	2.24916e-72	25.0567	53.0708	1301.71	1350.77
ENSG00000086015	MAST2	1	45786987	46036122	249136	+	protein_coding	609.845	242.689	977	1.97385	3.14986e-16	4.08785e-15	197.769	287.61	1075.68	878.325
ENSG00000086061	DNAJA1	9	33025273	33039907	14635	+	protein_coding	3011.51	2841.23	3181.79	0.153895	0.722861	0.784306	1329.79	4352.66	3410.17	2953.42
ENSG00000086062	B4GALT1	9	33104082	33167356	63275	-	protein_coding	2495.1	1855.14	3135.05	0.750937	5.24806e-06	2.14356e-05	1625.11	2085.17	3167.91	3102.2
ENSG00000086065	CHMP5	9	33264879	33282070	17192	+	protein_coding	1678.38	1068.67	2288.08	1.02592	0.0273547	0.0528163	510.978	1626.36	2918.7	1657.46
ENSG00000086189	DIMT1	5	62347284	62403943	56660	-	protein_coding	665.037	403.827	926.247	1.1901	5.83501e-16	7.34643e-15	424.174	383.48	897.169	955.325
ENSG00000086200	IPO11	5	62403972	62628582	224611	+	protein_coding	420.59	251.755	589.426	1.19616	3.35593e-05	0.000120385	181.661	321.849	629.409	549.443
ENSG00000086232	EIF2AK1	7	6022247	6059175	36929	-	protein_coding	3605.2	2343.24	4867.17	1.05083	1.33099e-22	2.77192e-21	2264.05	2422.43	4666.67	5067.66
ENSG00000086300	SNX10	7	26291862	26374383	82522	+	protein_coding	1213.55	792.93	1634.17	0.904328	0.156185	0.231254	151.235	1434.62	1644.81	1623.53
ENSG00000086475	SEPHS1	10	13317428	13348298	30871	-	protein_coding	735.805	567.494	904.117	0.669317	2.79749e-07	1.37982e-06	589.727	545.26	937.739	870.495
ENSG00000086504	MRPL28	16	366969	371289	4321	-	protein_coding	1229.85	603.115	1856.58	1.59327	6.93434e-11	5.32264e-10	456.39	749.84	1905.62	1807.55
ENSG00000086544	ITPKC	19	40717112	40740860	23749	+	protein_coding	375.999	270.1	481.897	0.825959	1.30387e-05	5.02199e-05	257.726	282.474	461.335	502.459
ENSG00000086548	CEACAM6	19	41750977	41772211	21235	+	protein_coding	16.0785	2.13995	30.0171	0.761734	0.322205	0.418043	0	4.27991	0	60.0341
ENSG00000086589	RBM22	5	150690792	150701077	10286	-	protein_coding	2033.83	1591.15	2476.51	0.634956	1.09749e-06	4.95902e-06	1569.62	1612.67	2402.88	2550.14
ENSG00000086598	TMED2	12	123584533	123598582	14050	+	protein_coding	2819.92	2285.17	3354.68	0.550315	0.000233955	0.000724047	2053.75	2516.58	3504.06	3205.3
ENSG00000086758	HUWE1	X	53532096	53686728	154633	-	protein_coding	18264	7777.35	28750.6	1.88051	2.90576e-74	7.13161e-72	7911.65	7643.06	29267	28234.3
ENSG00000086827	ZW10	11	113733187	113773735	40549	-	protein_coding	388.404	312.743	464.064	0.561665	0.00554407	0.012962	270.254	355.232	454.38	473.747
ENSG00000086848	ALG9	11	111782195	111871581	89387	-	protein_coding	176.085	149.524	202.646	0.426051	0.175947	0.255004	184.346	114.701	191.257	214.035
ENSG00000086967	MYBPC2	19	50432892	50466321	33430	+	protein_coding	47.515	3.50173	91.5284	4.09196	1.10551e-09	7.40661e-09	3.57953	3.42392	111.277	71.7799
ENSG00000087008	ACOX3	4	8366282	8440723	74442	-	protein_coding	511.798	299.398	724.198	1.25849	2.60684e-10	1.87409e-09	266.675	332.121	665.342	783.054
ENSG00000087053	MTMR2	11	95821766	95925315	103550	-	protein_coding	803.823	426.258	1181.39	1.45941	2.02125e-19	3.35819e-18	392.853	459.662	1259.98	1102.8
ENSG00000087074	PPP1R15A	19	48872421	48876058	3638	+	protein_coding	3350.73	930.216	5771.25	2.53084	4.21566e-12	3.67029e-11	560.196	1300.24	4786.06	6756.45
ENSG00000087077	TRIP6	7	100867387	100873454	6068	+	protein_coding	605.763	351.749	859.778	1.23923	0.000561448	0.00162283	213.877	489.621	854.281	865.274
ENSG00000087087	SRRT	7	100875103	100888664	13562	+	protein_coding	4027.1	3836.28	4217.93	0.135929	0.345607	0.441464	3986.7	3685.86	4023.35	4412.51
ENSG00000087088	BAX	19	48954815	48961798	6984	+	protein_coding	2311.93	1475.3	3148.57	1.08642	5.22098e-13	4.96467e-12	1319.95	1630.64	3274.55	3022.59
ENSG00000087111	PIGS	17	28553383	28571794	18412	-	protein_coding	1194.57	1186.85	1202.29	0.018456	0.887511	0.914781	1123.97	1249.73	1207.82	1196.77
ENSG00000087157	PGS1	17	78378649	78425114	46466	+	protein_coding	1800.11	1407.83	2192.38	0.633481	0.000330542	0.00099687	1602.73	1212.93	2189.6	2195.16
ENSG00000087191	PSMC5	17	63827152	63832026	4875	+	protein_coding	2058.2	1807.61	2308.78	0.350935	0.0112895	0.0243647	1643.9	1971.32	2299.72	2317.84
ENSG00000087206	UIMC1	5	176905005	177022633	117629	-	protein_coding	1060.54	733.301	1387.77	0.91597	1.1621e-13	1.17354e-12	715.906	750.696	1360.82	1414.72
ENSG00000087250	MT3	16	56589074	56591088	2015	+	protein_coding	770.381	1.32287	1539.44	8.80142	1.99731e-55	2.39048e-53	1.78976	0.855981	1211.29	1867.58
ENSG00000087266	SH3BP2	4	2793071	2841098	48028	+	protein_coding	2187.16	2022.68	2351.64	0.209135	0.557438	0.642097	1200.93	2844.43	2271.9	2431.38
ENSG00000087269	NOP14	4	2937933	2963406	25474	-	protein_coding	1500.72	1150.28	1851.15	0.677582	0.000927337	0.00256127	1115.02	1185.53	1525.42	2176.89
ENSG00000087274	ADD1	4	2843844	2930076	86233	+	protein_coding	5335.3	5284.3	5386.3	0.0274215	0.81491	0.859365	5567.96	5000.64	5199.87	5572.73
ENSG00000087299	L2HGDH	14	50237563	50312229	74667	-	protein_coding	325.28	133.241	517.319	1.93603	8.30022e-24	1.88226e-22	144.076	122.405	541.315	493.324
ENSG00000087301	TXNDC16	14	52430596	52552522	121927	-	protein_coding	290.952	233.371	348.533	0.566296	0.0308607	0.0586052	182.556	284.186	351.217	345.849
ENSG00000087302	RTRAF	14	51989514	52010694	21181	+	protein_coding	2316.62	1488.41	3144.83	1.07248	6.91907e-14	7.11691e-13	1352.17	1624.65	3023.02	3266.64
ENSG00000087338	GMCL1	2	69829660	69881384	51725	+	protein_coding	1109.32	901.033	1317.62	0.54203	0.00694327	0.0158082	1048.8	753.263	1283.16	1352.07
ENSG00000087365	SF3B2	11	66050729	66069308	18580	+	protein_coding	8421.78	4955	11888.6	1.25706	1.27083e-24	3.03824e-23	4614.91	5295.1	11548.4	12228.7
ENSG00000087460	GNAS	20	58839718	58911192	71475	+	protein_coding	16682.3	12695.4	20669.2	0.701459	5.14717e-14	5.35975e-13	12501.5	12889.4	21435.9	19902.6
ENSG00000087470	DNM1L	12	32679200	32745650	66451	+	protein_coding	1484.98	1379.14	1590.82	0.204678	0.162174	0.238645	1247.47	1510.81	1618.15	1563.5
ENSG00000087502	ERGIC2	12	29337352	29381189	43838	-	protein_coding	734.343	604.71	863.976	0.510566	0.00168636	0.00441789	549.458	659.962	870.509	857.444
ENSG00000087586	AURKA	20	56369389	56392337	22949	-	protein_coding	1882.03	77.8552	3686.21	5.28255	1.43532e-40	8.56291e-39	37.5851	118.125	3586.36	3786.06
ENSG00000087842	PIR	X	15384799	15493564	108766	-	protein_coding	70.3972	64.0429	76.7515	0.212155	0.769628	0.822257	12.5284	115.557	76.5028	77.0003
ENSG00000087884	AAMDC	11	77821109	77918432	97324	+	protein_coding	61.1122	36.204	86.0203	1.17674	0.00688559	0.0156811	31.3209	41.0871	105.481	66.5595
ENSG00000087903	RFX2	19	5993164	6199572	206409	-	protein_coding	234.952	116.588	353.315	1.57494	9.44017e-12	7.90308e-11	126.178	106.998	358.172	348.459
ENSG00000087995	METTL2A	17	62423875	62453385	29511	+	protein_coding	189.18	183.043	195.318	0.0929074	0.689687	0.756526	170.922	195.164	204.007	186.628
ENSG00000088038	CNOT3	19	54137749	54155681	17933	+	protein_coding	1905.41	1559.53	2251.29	0.525483	0.00129012	0.00346313	1710.12	1408.95	2114.26	2388.31
ENSG00000088247	KHSRP	19	6413102	6424811	11710	-	protein_coding	4814.97	3279.6	6350.34	0.948111	3.01328e-12	2.65929e-11	3008.59	3550.61	6232.66	6468.02
ENSG00000088256	GNA11	19	3094362	3123999	29638	+	protein_coding	235.419	217.885	252.952	0.208913	0.465775	0.557848	238.039	197.732	221.394	284.509
ENSG00000088305	DNMT3B	20	32762385	32809356	46972	+	protein_coding	98.2399	59.7239	136.756	1.1584	0.000269385	0.000826048	50.1134	69.3345	149.528	123.983
ENSG00000088325	TPX2	20	31739271	31801805	62535	+	protein_coding	4571.79	157.481	8986.09	5.38386	4.53339e-29	1.4601e-27	58.1673	256.794	8770	9202.18
ENSG00000088340	FER1L4	20	35558737	35607562	48826	-	transcribed_unitary_pseudogene	79.5383	15.9328	143.144	2.84255	4.78235e-07	2.2777e-06	24.1618	7.70383	130.982	155.306
ENSG00000088356	PDRG1	20	31944337	31952046	7710	-	protein_coding	435.185	321.011	549.359	0.770011	1.42728e-06	6.35007e-06	335.581	306.441	561.021	537.697
ENSG00000088367	EPB41L1	20	36091504	36232799	141296	+	protein_coding	20.0161	13.5011	26.5311	0.788931	0.291079	0.384687	10.7386	16.2636	13.9096	39.1527
ENSG00000088451	TGDS	13	94574054	94596242	22189	-	protein_coding	619.618	354.511	884.725	1.30558	7.77762e-12	6.57082e-11	380.325	328.697	841.531	927.918
ENSG00000088538	DOCK3	3	50674927	51384198	709272	+	protein_coding	305.155	228.273	382.036	0.70358	0.0977418	0.157219	322.158	134.389	337.308	426.764
ENSG00000088543	C3orf18	3	50558025	50571027	13003	-	protein_coding	918.413	408.535	1428.29	1.75481	2.29562e-08	1.31104e-07	463.549	353.52	1028.15	1828.43
ENSG00000088682	COQ9	16	57447425	57461270	13846	+	protein_coding	588.285	518.567	658.003	0.341961	0.0100675	0.022014	524.401	512.733	659.547	656.46
ENSG00000088727	KIF9	3	47227998	47283451	55454	-	protein_coding	34.5925	31.4961	37.6889	0.240883	0.598655	0.677998	31.3209	31.6713	33.6149	41.7629
ENSG00000088766	CRLS1	20	6006093	6040053	33961	+	protein_coding	136.052	61.7082	210.395	1.73001	1.69275e-10	1.24557e-09	62.6418	60.7747	213.281	207.509
ENSG00000088826	SMOX	20	4120980	4187747	66768	+	protein_coding	197.245	30.7763	363.714	3.29894	2.1429e-11	1.73553e-10	17.8976	43.655	462.494	264.933
ENSG00000088832	FKBP1A	20	1368977	1393164	24188	-	protein_coding	2271.91	1281.32	3262.49	1.32218	2.33032e-07	1.15912e-06	941.416	1621.23	3403.22	3121.77
ENSG00000088833	NSFL1C	20	1442162	1473842	31681	-	protein_coding	1107.2	963.987	1250.41	0.37221	0.0245703	0.0481644	853.718	1074.26	1272.73	1228.09
ENSG00000088836	SLC4A11	20	3227417	3239559	12143	-	protein_coding	25.9029	19.3373	32.4685	0.668358	0.253587	0.344338	23.2669	15.4077	33.6149	31.3221
ENSG00000088881	EBF4	20	2692874	2760108	67235	+	protein_coding	208.233	110.499	305.967	1.3617	0.00875203	0.0194135	161.079	59.9187	363.968	247.967
ENSG00000088882	CPXM1	20	2794074	2800627	6554	-	protein_coding	215.55	49.5495	381.551	2.79974	1.82441e-11	1.49004e-10	34.9004	64.1986	459.017	304.086
ENSG00000088930	XRN2	20	21303331	21389825	86495	+	protein_coding	2935.97	2500	3371.94	0.427828	0.0115487	0.0248605	2190.67	2809.33	3147.05	3596.83
ENSG00000088992	TESC	12	117038923	117099479	60557	-	protein_coding	277.441	34.9784	519.904	3.59223	6.83562e-14	7.03481e-13	14.3181	55.6388	603.908	435.9
ENSG00000089006	SNX5	20	17941597	17968980	27384	-	protein_coding	3211.02	1378.2	5043.85	1.86201	3.27978e-45	2.42717e-43	1263.57	1492.83	4876.47	5211.22
ENSG00000089009	RPL6	12	112405189	112418838	13650	-	protein_coding	3561.71	2730.22	4393.2	0.672023	0.0116775	0.0251154	3488.25	1972.18	4131.15	4655.25
ENSG00000089012	SIRPG	20	1629152	1657779	28628	-	protein_coding	809.484	628.462	990.506	0.643174	0.0150801	0.0314734	795.55	461.374	1026.99	954.02
ENSG00000089048	ESF1	20	13714322	13784919	70598	-	protein_coding	516.419	465.496	567.342	0.281776	0.142543	0.214728	406.276	524.716	555.225	579.46
ENSG00000089050	RBBP9	20	18486540	18497225	10686	-	protein_coding	764.411	332.411	1196.41	1.82702	1.43206e-21	2.77662e-20	308.734	356.088	1052.49	1340.33
ENSG00000089094	KDM2B	12	121429096	121581023	151928	-	protein_coding	2039.97	1967.5	2112.43	0.101592	0.444794	0.537562	1950.84	1984.16	1967.05	2257.8
ENSG00000089154	GCN1	12	120127202	120194715	67514	-	protein_coding	5114.11	4918.6	5309.61	0.109947	0.346432	0.442284	4968.39	4868.82	5329.69	5289.53
ENSG00000089157	RPLP0	12	120196699	120201235	4537	-	protein_coding	23526.8	8889.05	38164.6	2.08592	2.27996e-37	1.17569e-35	9535.86	8242.24	33842.1	42487.2
ENSG00000089220	PEBP1	12	118136124	118145584	9461	+	protein_coding	2680.32	2505.39	2855.25	0.18786	0.069179	0.117248	2399.18	2611.6	2823.65	2886.86
ENSG00000089289	IGBP1	X	70133447	70166324	32878	+	protein_coding	1755.41	1114.46	2396.37	1.09872	1.10125e-16	1.48588e-15	1121.29	1107.64	2297.4	2495.33
ENSG00000089327	FXYD5	19	35154730	35169881	15152	+	protein_coding	6007.66	5107.4	6907.91	0.430425	0.0353056	0.065758	6014.5	4200.3	6746.16	7069.67
ENSG00000089351	GRAMD1A	19	34994784	35026471	31688	+	protein_coding	4290.55	3689.65	4891.44	0.398816	0.124157	0.191831	4605.06	2774.24	4343.27	5439.61
ENSG00000089486	CDIP1	16	4510669	4538828	28160	-	protein_coding	1066.53	729.74	1403.32	0.935573	8.43872e-09	5.09238e-08	729.329	730.152	1269.25	1537.4
ENSG00000089505	CMTM1	16	66566393	66579137	12745	+	protein_coding	43.5743	22.4305	64.7181	1.4319	0.00145679	0.00387245	27.7413	17.1196	70.7071	58.729
ENSG00000089558	KCNH4	17	42156891	42181142	24252	-	protein_coding	9.75625	8.71542	10.7971	0.253973	0.73327	0.791966	7.15906	10.2718	15.0687	6.52545
ENSG00000089597	GANAB	11	62624826	62646726	21901	-	protein_coding	9680.11	6924.39	12435.8	0.842828	5.01643e-22	1.00479e-20	6908.49	6940.3	12101.4	12770.3
ENSG00000089639	GMIP	19	19629476	19643657	14182	-	protein_coding	3095.31	3002.61	3188.01	0.0862533	0.524678	0.612757	2906.58	3098.65	3456.54	2919.48
ENSG00000089685	BIRC5	17	78214186	78225636	11451	+	protein_coding	1928.15	91.6483	3764.65	4.20153	3.66966e-09	2.30935e-08	22.3721	160.924	3801.96	3727.33
ENSG00000089692	LAG3	12	6772512	6778455	5944	+	protein_coding	6099.07	493.103	11705	3.625	4.82726e-06	1.98254e-05	81.4343	904.772	11965.7	11444.3
ENSG00000089693	MLF2	12	6747996	6767475	19480	-	protein_coding	4850.74	1597.27	8104.2	2.32157	4.19845e-39	2.36639e-37	1438.08	1756.47	7209.81	8998.59
ENSG00000089723	OTUB2	14	94026340	94048930	22591	+	protein_coding	39.3222	11.6724	66.9719	2.26511	7.42577e-06	2.95765e-05	5.36929	17.9756	55.6384	78.3054
ENSG00000089737	DDX24	14	94048287	94081212	32926	-	protein_coding	5416.19	4806.41	6025.97	0.324866	0.00406416	0.00981686	4808.2	4804.62	5663.53	6388.41
ENSG00000089775	ZBTB25	14	64449106	64505213	56108	-	protein_coding	3254.71	2587.23	3922.19	0.584776	0.0497251	0.0885132	3230.52	1943.93	3123.86	4720.51
ENSG00000089876	DHX32	10	125836337	125896436	60100	-	protein_coding	411.602	179.892	643.312	1.79739	2.9111e-11	2.31717e-10	144.076	215.707	592.317	694.307
ENSG00000089902	RCOR1	14	102592649	102730561	137913	+	protein_coding	1225.57	713.38	1737.76	1.27747	2.10269e-21	4.02459e-20	685.48	741.28	1688.86	1786.67
ENSG00000089916	GPATCH2L	14	76151916	76254342	102427	+	protein_coding	2790.93	2263.57	3318.3	0.549645	3.84026e-06	1.60161e-05	2359.8	2167.34	3294.26	3342.33
ENSG00000090006	LTBP4	19	40592883	40629818	36936	+	protein_coding	4027.76	2516.67	5538.85	1.11218	7.35489e-05	0.000248742	3213.52	1819.82	4860.25	6217.45
ENSG00000090013	BLVRB	19	40447765	40465764	18000	-	protein_coding	1220.14	442.464	1997.82	1.96517	0.000432003	0.00127607	134.232	750.696	1911.41	2084.23
ENSG00000090020	SLC9A1	1	27098809	27166981	68173	-	protein_coding	526.701	499.424	553.978	0.147979	0.504226	0.593447	431.333	567.516	612.022	495.934
ENSG00000090054	SPTLC1	9	92000087	92115413	115327	-	protein_coding	1165.49	1023.32	1307.66	0.351126	0.0274417	0.0529368	925.308	1121.34	1348.07	1267.24
ENSG00000090061	CCNK	14	99481169	99535044	53876	+	protein_coding	405.048	301.032	509.064	0.750706	2.78177e-05	0.000101117	282.783	319.281	516.973	501.154
ENSG00000090097	PCBP4	3	51957454	51974016	16563	-	protein_coding	439	425.187	452.812	0.0911056	0.622624	0.699248	442.072	408.303	487.995	417.629
ENSG00000090104	RGS1	1	192575763	192580024	4262	+	protein_coding	1955.99	1785.87	2126.11	0.173724	0.842308	0.879552	131.548	3440.19	2558.21	1694.01
ENSG00000090263	MRPS33	7	141002610	141015228	12619	-	protein_coding	608.426	505.941	710.911	0.487552	0.000519533	0.00151204	475.182	536.7	710.549	711.274
ENSG00000090273	NUDC	1	26900238	26946871	46634	+	protein_coding	1421.01	1032.78	1809.24	0.79964	4.78127e-05	0.000167517	868.036	1197.52	1900.98	1717.5
ENSG00000090339	ICAM1	19	10271093	10286615	15523	+	protein_coding	1371.42	1185.2	1557.64	0.29421	0.732227	0.791303	102.911	2267.49	1564.83	1550.45
ENSG00000090372	STRN4	19	46719511	46746994	27484	-	protein_coding	1499.09	1396.92	1601.26	0.196017	0.135244	0.205699	1317.27	1476.57	1639.01	1563.5
ENSG00000090470	PDCD7	15	65117379	65133808	16430	-	protein_coding	957.143	691.357	1222.93	0.818502	1.32875e-08	7.82362e-08	735.593	647.122	1273.89	1171.97
ENSG00000090487	SPG21	15	64963022	64990310	27289	-	protein_coding	1256.5	1210.1	1302.89	0.104634	0.662344	0.73342	933.362	1486.84	1299.39	1306.39
ENSG00000090621	PABPC4	1	39560709	39576790	16082	-	protein_coding	4342.2	3170.6	5513.81	0.793228	7.26939e-08	3.87641e-07	3428.29	2912.9	5092.07	5935.55
ENSG00000090661	CERS4	19	8206736	8262421	55686	+	protein_coding	448.464	261.871	635.057	1.26074	3.64299e-09	2.29369e-08	272.939	250.802	567.975	702.138
ENSG00000090686	USP48	1	21678298	21783606	105309	-	protein_coding	3398.9	2360.61	4437.19	0.90366	2.15337e-08	1.23489e-07	2630.06	2091.16	4178.68	4695.71
ENSG00000090861	AARS1	16	70251983	70289707	37725	-	protein_coding	5109.84	3478.97	6740.71	0.947771	6.17366e-10	4.25377e-09	3123.14	3834.8	7121.71	6359.7
ENSG00000090889	KIF4A	X	70290104	70420886	130783	+	protein_coding	706.72	46.612	1366.83	4.52931	2.22431e-23	4.87864e-22	17.8976	75.3263	1330.68	1402.97
ENSG00000090924	PLEKHG2	19	39412669	39428415	15747	+	protein_coding	1132.49	767.52	1497.45	0.960038	1.3633e-13	1.36959e-12	774.073	760.967	1577.58	1417.33
ENSG00000090932	DLL3	19	39498895	39508481	9587	+	protein_coding	4.45751	1.30342	7.6116	1.55086	0.0643787	0.110395	0.894882	1.71196	3.4774	11.7458
ENSG00000090971	NAT14	19	55485188	55487568	2381	+	protein_coding	118.594	59.6267	177.561	1.52407	1.11947e-06	5.05147e-06	45.639	73.6144	185.461	169.662
ENSG00000090989	EXOC1	4	55853648	55905086	51439	+	protein_coding	1056.59	978.752	1134.42	0.211	0.133125	0.203034	961.998	995.506	1052.49	1216.34
ENSG00000091073	DTX2	7	76461676	76505995	44320	+	protein_coding	221.879	221.193	222.566	0.00914615	0.972201	0.979475	193.295	249.091	237.622	207.509
ENSG00000091127	PUS7	7	105439661	105522271	82611	-	protein_coding	287.31	176.059	398.56	1.14114	0.000364886	0.00109095	125.284	226.835	354.695	442.425
ENSG00000091136	LAMB1	7	107923799	108003213	79415	-	protein_coding	90.4422	70.1318	110.753	0.621535	0.149164	0.222799	76.065	64.1986	85.7759	135.729
ENSG00000091137	SLC26A4	7	107660828	107717809	56982	+	protein_coding	126.348	3.05429	249.642	5.46232	5.56995e-17	7.73609e-16	2.68465	3.42392	336.149	163.136
ENSG00000091140	DLD	7	107891162	107931730	40569	+	protein_coding	1749.17	981.788	2516.55	1.33245	1.10324e-07	5.73633e-07	727.539	1236.04	2544.3	2488.81
ENSG00000091164	TXNL1	18	56597209	56651600	54392	-	protein_coding	1382.36	851.017	1913.71	1.15448	1.57597e-08	9.20931e-08	716.801	985.234	1744.5	2082.92
ENSG00000091317	CMTM6	3	32481312	32502852	21541	-	protein_coding	2942.28	2349.84	3534.73	0.566888	0.110353	0.173983	1386.17	3313.5	3815.87	3253.59
ENSG00000091428	RAPGEF4	2	172735274	173052893	317620	+	protein_coding	10.7485	10.1161	11.3809	0.121103	0.880169	0.909147	12.5284	7.70383	5.79567	16.9662
ENSG00000091436	MAP3K20	2	173075435	173268015	192581	+	protein_coding	247.848	128.397	367.298	1.35176	0.0176317	0.0361262	39.3748	217.419	384.832	349.764
ENSG00000091483	FH	1	241497511	241519799	22289	-	protein_coding	1080.12	597.551	1562.69	1.3665	7.0724e-10	4.84547e-09	476.077	719.024	1629.74	1495.63
ENSG00000091490	SEL1L3	4	25747433	25863760	116328	-	protein_coding	2010.05	1683.57	2336.53	0.470888	0.000412685	0.0012231	1745.92	1621.23	2511.84	2161.23
ENSG00000091527	CDV3	3	133573686	133590261	16576	+	protein_coding	5447.24	5349.47	5545.01	0.0515519	0.728579	0.788745	4864.58	5834.37	5933.6	5156.41
ENSG00000091536	MYO15A	17	18108706	18179802	71097	+	protein_coding	49.3988	47.1176	51.68	0.116912	0.836071	0.87496	60.852	33.3833	39.4105	63.9494
ENSG00000091542	ALKBH5	17	18183078	18209954	26877	+	protein_coding	4745.22	2078.33	7412.11	1.82034	7.53594e-29	2.39532e-27	2205.88	1950.78	6739.2	8085.03
ENSG00000091622	PITPNM3	17	6451263	6556555	105293	-	protein_coding	65.3866	30.251	100.522	1.65926	1.38328e-05	5.2963e-05	33.1106	27.3914	103.163	97.8817
ENSG00000091640	SPAG7	17	4959226	4967817	8592	-	protein_coding	1036.64	632.509	1440.77	1.17928	7.74799e-14	7.94005e-13	587.938	677.081	1534.69	1346.85
ENSG00000091651	ORC6	16	46689643	46698394	8752	+	protein_coding	483.552	71.6299	895.475	3.52618	7.9691e-29	2.5206e-27	46.5339	96.7259	971.354	819.596
ENSG00000091732	ZC3HC1	7	130018287	130051451	33165	-	protein_coding	312.044	233.235	390.854	0.733458	0.00105487	0.00287907	195.979	270.49	404.538	377.171
ENSG00000091879	ANGPT2	8	6499632	6563409	63778	-	protein_coding	8.95266	4.7857	13.1196	1.0777	0.211487	0.296667	3.57953	5.99187	9.27307	16.9662
ENSG00000091947	TMEM101	17	44011188	44023946	12759	-	protein_coding	787.032	455.75	1118.31	1.28497	5.38011e-16	6.80907e-15	430.438	481.061	1069.88	1166.75
ENSG00000091972	CD200	3	112332347	112362812	30466	+	protein_coding	365.968	87.8157	644.119	2.68663	7.50381e-09	4.55657e-08	42.9543	132.677	569.134	719.104
ENSG00000092010	PSME1	14	24136163	24138967	2805	+	protein_coding	6837.68	5603.55	8071.8	0.499101	0.228428	0.315882	2731.18	8475.93	8066.41	8077.2
ENSG00000092020	PPP2R3C	14	35085467	35122517	37051	-	protein_coding	568.68	447.171	690.188	0.619353	0.000761093	0.00213867	390.169	504.173	676.934	703.443
ENSG00000092036	HAUS4	14	22946228	22957161	10934	-	protein_coding	733.566	275.839	1191.29	2.09541	2.67897e-41	1.62829e-39	285.467	266.21	1154.5	1228.09
ENSG00000092054	MYH7	14	23412740	23435660	22921	-	protein_coding	67.8617	4.7079	131.016	1.03243	0.221724	0.308371	0	9.41579	2.31827	259.713
ENSG00000092140	G2E3	14	30559158	30620064	60907	+	protein_coding	943.265	664.083	1222.45	0.874419	1.82028e-08	1.05416e-07	721.275	606.891	1208.98	1235.92
ENSG00000092199	HNRNPC	14	21209136	21269494	60359	-	protein_coding	8305.41	4225.73	12385.1	1.54338	2.8203e-31	1.02095e-29	3828.31	4623.15	12409.7	12360.5
ENSG00000092201	SUPT16H	14	21351476	21384019	32544	-	protein_coding	5006.19	3081.29	6931.09	1.16578	7.11545e-29	2.26538e-27	2922.69	3239.89	6979.14	6883.04
ENSG00000092203	TOX4	14	21476597	21499175	22579	+	protein_coding	1932.61	1365.62	2499.61	0.867591	4.28624e-11	3.35646e-10	1255.52	1475.71	2492.14	2507.08
ENSG00000092208	GEMIN2	14	39114285	39136973	22689	+	protein_coding	264.468	147.792	381.143	1.35028	2.92955e-11	2.32912e-10	144.076	151.509	392.946	369.34
ENSG00000092439	TRPM7	15	50552473	50686797	134325	-	protein_coding	2628.26	2568.46	2688.06	0.064913	0.632639	0.708171	2524.46	2612.45	2452.73	2923.4
ENSG00000092445	TYRO3	15	41557675	41583589	25915	+	protein_coding	10.9475	4.35771	17.5372	1.65689	0.010184	0.0222236	3.57953	5.13589	22.0235	13.0509
ENSG00000092470	WDR76	15	43826980	43868412	41433	+	protein_coding	1432.19	284.865	2579.52	3.16536	1.34164e-162	3.71614e-159	287.257	282.474	2632.39	2526.65
ENSG00000092621	PHGDH	1	119648411	119744218	95808	+	protein_coding	2737.79	202.75	5272.84	4.61359	7.21345e-79	2.11911e-76	171.817	233.683	6255.84	4289.83
ENSG00000092820	EZR	6	158765741	158819368	53628	-	protein_coding	7120.5	4956.75	9284.25	0.901357	7.03522e-13	6.60561e-12	4793.88	5119.62	9983.61	8584.88
ENSG00000092841	MYL6	12	56158346	56163496	5151	+	protein_coding	6698.54	4043.2	9353.87	1.18035	4.02666e-05	0.000142521	2755.34	5331.05	9748.31	8959.44
ENSG00000092847	AGO1	1	35869808	35930532	60725	+	protein_coding	1468.42	1401	1535.83	0.132074	0.2334	0.321565	1446.13	1355.87	1517.31	1554.36
ENSG00000092853	CLSPN	1	35720218	35769978	49761	-	protein_coding	575.375	101.025	1049.73	2.524	0.000889777	0.00246491	20.5823	181.468	1247.23	852.223
ENSG00000093000	NUP50	22	45163925	45188017	24093	+	protein_coding	2370.26	2102.77	2637.75	0.325733	0.00688578	0.0156811	2247.05	1958.49	2609.21	2666.3
ENSG00000093009	CDC45	22	19479457	19520612	41156	+	protein_coding	1197.58	81.5515	2313.61	4.45819	7.39614e-21	1.35671e-19	30.426	132.677	2191.92	2435.3
ENSG00000094804	CDC6	17	40287879	40304657	16779	+	protein_coding	1095.34	77.9915	2112.69	4.31522	1.3031e-16	1.75092e-15	24.1618	131.821	2222.06	2003.31
ENSG00000094841	UPRT	X	75156388	75304885	148498	+	protein_coding	1310.24	310.642	2309.83	2.81193	1.82757e-19	3.04685e-18	291.732	329.553	1681.9	2937.76
ENSG00000094880	CDC23	5	138187650	138213343	25694	-	protein_coding	1091.37	712.485	1470.25	1.04058	1.75175e-18	2.68496e-17	703.377	721.592	1439.64	1500.85
ENSG00000094914	AAAS	12	53307456	53324864	17409	-	protein_coding	1185.37	939.241	1431.49	0.604002	4.29803e-05	0.000151517	1014.8	863.685	1360.82	1502.16
ENSG00000094916	CBX5	12	54230942	54280133	49192	-	protein_coding	4874.52	2487.33	7261.7	1.53706	1.75961e-28	5.40682e-27	2690.91	2283.76	6827.29	7696.11
ENSG00000095002	MSH2	2	47403067	47663146	260080	+	protein_coding	1247.23	855.491	1638.98	0.932923	7.67631e-12	6.49088e-11	922.624	788.359	1589.17	1688.79
ENSG00000095059	DHPS	19	12675717	12681880	6164	-	protein_coding	355.098	353.888	356.308	0.00857365	0.9782	0.983709	430.438	277.338	310.648	401.967
ENSG00000095066	HOOK2	19	12763003	12872740	109738	-	protein_coding	589.975	425.576	754.374	0.810115	0.00141831	0.00377689	479.657	371.496	631.728	877.02
ENSG00000095139	ARCN1	11	118572390	118603033	30644	+	protein_coding	4829.33	3285.57	6373.09	0.950128	2.85406e-11	2.27539e-10	2948.64	3622.51	6265.12	6481.07
ENSG00000095203	EPB41L4B	9	109171974	109321059	149086	-	protein_coding	6.7738	0.427991	13.1196	2.66994	0.00250593	0.00633309	0	0.855981	9.27307	16.9662
ENSG00000095209	TMEM38B	9	105694541	105776629	82089	+	protein_coding	264.766	247.825	281.707	0.183338	0.354131	0.449803	237.144	258.506	293.261	270.153
ENSG00000095261	PSMD5	9	120815496	120842951	27456	-	protein_coding	1654.3	780.885	2527.71	1.68691	9.48236e-43	6.23232e-41	778.547	783.223	2387.81	2667.6
ENSG00000095319	NUP188	9	128947699	129007096	59398	+	protein_coding	3077.33	2284.33	3870.33	0.757364	5.81304e-10	4.01814e-09	2231.84	2336.83	3864.55	3876.11
ENSG00000095321	CRAT	9	129094142	129111189	17048	-	protein_coding	655.005	388.789	921.22	1.23575	1.66729e-15	2.00789e-14	362.427	415.151	956.285	886.156
ENSG00000095370	SH2D3C	9	127738317	127778710	40394	-	protein_coding	1710.01	1507.77	1912.26	0.341602	0.00498441	0.0117828	1592.89	1422.64	1923	1901.51
ENSG00000095380	NANS	9	98056732	98083077	26346	+	protein_coding	637.709	499.016	776.402	0.617653	0.0572494	0.0998659	333.791	664.241	841.531	711.274
ENSG00000095397	WHRN	9	114402080	114505473	103394	-	protein_coding	320.825	154.018	487.633	1.63733	2.13975e-12	1.91276e-11	154.815	153.221	442.789	532.476
ENSG00000095485	CWF19L1	10	100232298	100267680	35383	-	protein_coding	873.687	743.027	1004.35	0.433202	0.00115837	0.00313989	769.599	716.456	1045.54	963.156
ENSG00000095564	BTAF1	10	91923770	92030325	106556	+	protein_coding	6266.82	5393.78	7139.85	0.400122	0.0401485	0.0734307	6174.69	4612.88	6410.01	7869.69
ENSG00000095596	CYP26A1	10	93073475	93077885	4411	+	protein_coding	5.90232	0.427991	11.3767	1.73513	0.0474882	0.0850001	0	0.855981	16.2279	6.52545
ENSG00000095637	SORBS1	10	95311771	95561414	249644	-	protein_coding	33.7117	30.6791	36.7444	0.224827	0.721481	0.783291	13.4232	47.9349	38.2514	35.2374
ENSG00000095752	IL11	19	55364382	55370463	6082	-	protein_coding	11.3462	1.75086	20.9416	2.29942	0.0114318	0.0246307	1.78976	1.71196	30.1375	11.7458
ENSG00000095794	CREM	10	35126791	35212958	86168	+	protein_coding	1275.51	321.634	2229.39	2.6667	6.97486e-12	5.92359e-11	187.03	456.238	2638.19	1820.6
ENSG00000095932	SMIM24	19	3473986	3480525	6540	-	protein_coding	36.4188	20.5824	52.2553	1.22722	0.0210022	0.0419373	21.4772	19.6876	51.0019	53.5087
ENSG00000095951	HIVEP1	6	12008762	12164999	156238	+	protein_coding	993.021	609.048	1376.99	1.15143	2.17144e-05	8.0455e-05	453.705	764.391	1293.59	1460.39
ENSG00000096060	FKBP5	6	35573585	35728583	154999	-	protein_coding	3605.34	2708.3	4502.38	0.726113	7.93704e-05	0.000267079	2322.22	3094.37	4874.16	4130.61
ENSG00000096063	SRPK1	6	35832966	35921342	88377	-	protein_coding	1282.9	636.867	1928.94	1.5903	2.17162e-34	9.15338e-33	591.517	682.217	1906.77	1951.11
ENSG00000096080	MRPS18A	6	43671202	43687791	16590	-	protein_coding	201.649	140.945	262.354	0.871122	0.00405885	0.00980527	104.701	177.188	279.351	245.357
ENSG00000096264	NCR2	6	41335608	41350889	15282	+	protein_coding	7.4992	4.7079	10.2905	0.662111	0.476146	0.56739	0	9.41579	12.7505	7.83054
ENSG00000096384	HSP90AB1	6	44246166	44253888	7723	+	protein_coding	25191	10422.5	39959.5	1.89892	7.50939e-13	7.02023e-12	7761.31	13083.7	34457.6	45461.5
ENSG00000096401	CDC5L	6	44387706	44450425	62720	+	protein_coding	1553.66	1126.51	1980.81	0.807874	3.06491e-07	1.50216e-06	1025.53	1227.48	1839.54	2122.08
ENSG00000096654	ZNF184	6	27450743	27473118	22376	-	protein_coding	421.829	303.405	540.253	0.817204	0.00102344	0.00280197	352.584	254.226	487.995	592.511
ENSG00000096696	DSP	6	7541617	7586714	45098	+	protein_coding	50.3116	26.5549	74.0684	0.819256	0.380422	0.47596	0.894882	52.2149	77.6619	70.4748
ENSG00000096746	HNRNPH3	10	68331174	68343193	12020	+	protein_coding	4208.54	3884	4533.09	0.221369	0.170873	0.249064	4370.6	3397.39	4593.65	4472.54
ENSG00000096872	IFT74	9	26947039	27066134	119096	+	protein_coding	187.783	186.486	189.08	0.0229077	0.915455	0.935922	191.505	181.468	209.803	168.357
ENSG00000097007	ABL1	9	130713016	130887675	174660	+	protein_coding	1082.64	1005.62	1159.67	0.204825	0.110132	0.173705	957.524	1053.71	1190.43	1128.9
ENSG00000097021	ACOT7	1	6264269	6393767	129499	-	protein_coding	713.337	177.927	1248.75	2.52936	3.02663e-06	1.28158e-05	53.6929	302.161	1257.66	1239.83
ENSG00000097033	SH3GLB1	1	86704570	86748184	43615	+	protein_coding	2143.07	1953.03	2333.11	0.254133	0.151156	0.22508	1678.8	2227.26	2369.27	2296.96
ENSG00000097046	CDC7	1	91500851	91525764	24914	+	protein_coding	632.398	338.189	926.608	1.44522	8.86551e-24	2.0081e-22	357.953	318.425	901.806	951.41
ENSG00000099194	SCD	10	100347233	100364826	17594	+	protein_coding	9729.29	586.405	18872.2	3.95889	5.61791e-08	3.0405e-07	140.496	1032.31	17558.6	20185.8
ENSG00000099203	TMED1	19	10832067	10836318	4252	-	protein_coding	169.085	97.3287	240.841	1.25483	0.000495398	0.00144854	67.1162	127.541	227.19	254.492
ENSG00000099204	ABLIM1	10	114431113	114768061	336949	-	protein_coding	13351.8	8455.57	18247.9	1.09132	5.12399e-06	2.09686e-05	10346.6	6564.52	16248.7	20247.2
ENSG00000099219	ERMP1	9	5765076	5833117	68042	-	protein_coding	1049.42	657.605	1441.23	1.12285	4.84289e-11	3.77559e-10	738.278	576.931	1475.58	1406.89
ENSG00000099246	RAB18	10	27504174	27543207	39034	+	protein_coding	1224.98	1160.78	1289.18	0.150402	0.302398	0.39729	1066.7	1254.87	1320.25	1258.11
ENSG00000099251	HSD17B7P2	10	38356380	38378505	22126	+	transcribed_unprocessed_pseudogene	101.153	93.4378	108.868	0.20689	0.600441	0.679545	85.0138	101.862	84.6167	133.119
ENSG00000099330	OCEL1	19	17226213	17229219	3007	+	protein_coding	225.466	210.104	240.828	0.194783	0.435712	0.529126	234.459	185.748	258.487	223.17
ENSG00000099337	KCNK6	19	38319845	38332076	12232	+	protein_coding	738.27	579.983	896.556	0.622563	0.000158989	0.00050618	573.619	586.347	809.075	984.037
ENSG00000099341	PSMD8	19	38374550	38383824	9275	+	protein_coding	2527.79	1347.49	3708.09	1.43036	5.6826e-08	3.07079e-07	972.737	1722.23	3632.72	3783.45
ENSG00000099364	FBXL19	16	30923055	30948783	25729	+	protein_coding	767.735	520.162	1015.31	0.960076	1.44558e-13	1.44849e-12	519.032	521.293	1016.56	1014.05
ENSG00000099365	STX1B	16	30989256	31010638	21383	-	protein_coding	87.2026	83.8858	90.5194	0.104906	0.793828	0.842087	98.437	69.3345	96.2081	84.8308
ENSG00000099385	BCL7C	16	30833626	30894302	60677	-	protein_coding	663.537	308.366	1018.71	1.71336	3.75253e-30	1.27645e-28	324.842	291.89	1035.11	1002.31
ENSG00000099624	ATP5F1D	19	1241746	1244825	3080	+	protein_coding	1419.41	851.718	1987.1	1.20615	1.04327e-08	6.22971e-08	689.954	1013.48	2060.94	1913.26
ENSG00000099625	CBARP	19	1228287	1238027	9741	-	protein_coding	12.7722	2.56794	22.9765	2.12094	0.0166318	0.0342947	0	5.13589	18.5461	27.4069
ENSG00000099795	NDUFB7	19	14566078	14572066	5989	-	protein_coding	663.011	486.702	839.321	0.772211	0.00152059	0.00402824	377.64	595.763	878.623	800.02
ENSG00000099797	TECR	19	14517085	14565980	48896	+	protein_coding	1069.84	963.344	1176.33	0.285181	0.156897	0.232043	1119.5	807.19	1215.93	1136.73
ENSG00000099800	TIMM13	19	2425625	2427586	1962	-	protein_coding	518.987	404.528	633.447	0.637664	0.0025575	0.00645418	338.265	470.79	603.908	662.985
ENSG00000099804	CDC34	19	531760	542092	10333	+	protein_coding	933.304	559.965	1306.64	1.21624	2.27206e-19	3.75879e-18	558.406	561.524	1343.44	1269.85
ENSG00000099810	MTAP	9	21802636	21937651	135016	+	protein_coding	527.106	492.596	561.615	0.187898	0.170939	0.249124	491.29	493.901	552.907	570.324
ENSG00000099814	CEP170B	14	104865268	104896770	31503	+	protein_coding	187.222	156.158	218.286	0.475381	0.0660998	0.112877	154.815	157.501	243.418	193.153
ENSG00000099817	POLR2E	19	1086574	1095380	8807	-	protein_coding	2836.98	1507.13	4166.83	1.44516	1.44972e-10	1.07449e-09	1169.61	1844.64	4150.86	4182.81
ENSG00000099822	HCN2	19	589881	617159	27279	+	protein_coding	55.5818	54.1989	56.9648	0.0689502	0.882157	0.910328	71.5906	36.8072	59.1158	54.8137
ENSG00000099834	CDHR5	11	616577	626078	9502	-	protein_coding	38.4038	18.8899	57.9177	1.39941	0.0427193	0.0775112	22.3721	15.4077	33.6149	82.2206
ENSG00000099840	IZUMO4	19	2096429	2099593	3165	+	protein_coding	1098.69	208.8	1988.57	3.14599	8.51353e-21	1.55578e-19	253.252	164.348	1467.46	2509.69
ENSG00000099860	GADD45B	19	2476122	2478259	2138	+	protein_coding	1584.98	764.973	2405	1.59789	2.54042e-06	1.08878e-05	499.344	1030.6	2647.46	2162.53
ENSG00000099875	MKNK2	19	2037465	2051244	13780	-	protein_coding	8557.05	3808.42	13305.7	1.78744	1.092e-22	2.284e-21	3965.22	3651.62	13116.8	13494.6
ENSG00000099889	ARVCF	22	19969896	20016823	46928	-	protein_coding	72.5283	66.4161	78.6404	0.228349	0.576258	0.658091	62.6418	70.1905	67.2297	90.0512
ENSG00000099901	RANBP1	22	20115938	20127355	11418	+	protein_coding	1385.29	601.616	2168.97	1.8379	2.89351e-36	1.39906e-34	544.983	658.25	2178.01	2159.92
ENSG00000099940	SNAP29	22	20859007	20891214	32208	+	protein_coding	747.983	719.625	776.342	0.109166	0.463079	0.555266	677.426	761.823	811.393	741.291
ENSG00000099942	CRKL	22	20917407	20953747	36341	+	protein_coding	7442.41	3022.5	11862.3	1.95671	1.059e-31	3.90361e-30	3171.46	2873.53	10307	13417.6
ENSG00000099956	SMARCB1	22	23786931	23838009	51079	+	protein_coding	1329.93	975.913	1683.95	0.776671	0.000222897	0.000692366	791.971	1159.85	1714.36	1653.55
ENSG00000099958	DERL3	22	23834503	23839128	4626	-	protein_coding	44.0805	36.846	51.3151	0.430834	0.424033	0.518188	21.4772	52.2149	45.2062	57.4239
ENSG00000099968	BCL2L13	22	17628855	17730855	102001	+	protein_coding	1212.01	1132.91	1291.12	0.186512	0.249128	0.339258	1044.33	1221.49	1185.79	1396.45
ENSG00000099974	DDTL	22	23966888	23972556	5669	+	protein_coding	48.0949	45.6002	50.5895	0.140311	0.747842	0.804522	50.1134	41.0871	46.3653	54.8137
ENSG00000099985	OSM	22	30262829	30266851	4023	-	protein_coding	548.259	164.387	932.13	2.09212	0.0041302	0.00995531	21.4772	307.297	1228.68	635.578
ENSG00000099991	CABIN1	22	24011192	24178628	167437	+	protein_coding	4544.94	2797.57	6292.31	1.15267	2.19786e-07	1.09605e-06	3318.22	2276.91	5578.91	7005.72
ENSG00000099992	TBC1D10A	22	30291990	30326947	34958	-	protein_coding	778.309	694.509	862.109	0.308638	0.103124	0.164452	782.127	606.891	827.621	896.596
ENSG00000099994	SUSD2	22	24181487	24189106	7620	+	protein_coding	11.9368	10.4663	13.4073	0.300471	0.663492	0.734439	8.94882	11.9837	15.0687	11.7458
ENSG00000099995	SF3A1	22	30331988	30356919	24932	-	protein_coding	4963.41	4202.27	5724.55	0.443673	0.000699968	0.0019804	4304.38	4100.15	5351.72	6097.38
ENSG00000099999	RNF215	22	30368811	30421771	52961	-	protein_coding	160.352	113.281	207.424	0.856158	0.00086294	0.0023981	111.86	114.701	208.644	206.204
ENSG00000100003	SEC14L2	22	30396941	30425303	28363	+	protein_coding	165.423	73.6918	257.155	1.70361	9.35105e-05	0.000310831	102.017	45.367	227.19	287.12
ENSG00000100027	YPEL1	22	21697536	21735794	38259	-	protein_coding	119.286	95.8695	142.702	0.56589	0.0152818	0.0318361	98.437	93.302	148.369	137.034
ENSG00000100029	PES1	22	30576625	30607083	30459	-	protein_coding	1390.66	1097.69	1683.64	0.611751	0.000232559	0.000720532	979.896	1215.49	1605.4	1761.87
ENSG00000100031	GGT1	22	24594811	24629005	34195	+	protein_coding	20.8644	12.3727	29.356	1.04864	0.123194	0.190593	17.8976	6.84785	20.8644	37.8476
ENSG00000100036	SLC35E4	22	30635781	30669016	33236	+	protein_coding	75.6629	33.5582	117.768	1.74465	1.42688e-07	7.32674e-07	27.7413	39.3751	129.823	105.712
ENSG00000100056	ESS2	22	19130279	19144684	14406	-	protein_coding	524.099	514.423	533.775	0.0534372	0.741921	0.799527	530.665	498.181	549.429	518.12
ENSG00000100058	CRYBB2P1	22	25448105	25520854	72750	+	transcribed_unprocessed_pseudogene	726.662	299.981	1153.34	1.9207	1.33142e-21	2.59187e-20	332.896	267.066	1052.49	1254.19
ENSG00000100075	SLC25A1	22	19175581	19178739	3159	-	protein_coding	1131.32	630.467	1632.18	1.35993	6.47897e-15	7.35915e-14	553.037	707.896	1717.84	1546.53
ENSG00000100077	GRK3	22	25564675	25729294	164620	+	protein_coding	1124.47	905.607	1343.33	0.515395	0.334445	0.430238	294.416	1516.8	1527.74	1158.92
ENSG00000100092	SH3BP1	22	37634654	37656117	21464	+	protein_coding	674.506	569.906	779.107	0.446185	0.0197252	0.0397962	523.506	616.306	788.211	770.003
ENSG00000100097	LGALS1	22	37675636	37679802	4167	+	protein_coding	6819.32	1309.14	12329.5	3.00969	1.24355e-10	9.30573e-10	527.98	2090.31	12370.3	12288.7
ENSG00000100099	HPS4	22	26443423	26483837	40415	-	protein_coding	2117.97	1703.76	2532.18	0.565999	0.00194285	0.00503206	1887.31	1520.22	2264.95	2799.42
ENSG00000100116	GCAT	22	37807905	37817176	9272	+	protein_coding	265.784	79.4696	452.099	2.39987	1.13465e-10	8.52704e-10	111.86	47.079	457.858	446.341
ENSG00000100124	ANKRD54	22	37830855	37849327	18473	-	protein_coding	366.066	272.22	459.913	0.749802	0.000107355	0.000352796	296.206	248.235	499.586	420.239
ENSG00000100129	EIF3L	22	37848868	37889407	40540	+	protein_coding	6491.84	3459.8	9523.88	1.40852	4.93176e-05	0.000172261	4840.42	2079.18	8561.36	10486.4
ENSG00000100138	SNU13	22	41673933	41690504	16572	-	protein_coding	2266.57	1598.01	2935.13	0.874148	6.52481e-17	9.01708e-16	1550.83	1645.2	2881.61	2988.65
ENSG00000100142	POLR2F	22	37952607	38041915	89309	+	protein_coding	360.337	314.377	406.296	0.367694	0.0220041	0.0437129	325.737	303.017	408.015	404.578
ENSG00000100147	CCDC134	22	41800679	41832164	31486	+	protein_coding	669.681	576.87	762.493	0.399108	0.0359838	0.0668413	647	506.741	813.712	711.274
ENSG00000100150	DEPDC5	22	31753867	31908033	154167	+	protein_coding	360.398	354.219	366.577	0.0494632	0.777171	0.828581	347.214	361.224	375.559	357.594
ENSG00000100162	CENPM	22	41938737	41947152	8416	-	protein_coding	470.583	52.312	888.855	3.85292	6.55412e-21	1.20567e-19	24.1618	80.4622	848.486	929.224
ENSG00000100167	SEPTIN3	22	41969475	41998221	28747	+	protein_coding	74.9913	16.9834	132.999	2.80429	5.84554e-12	5.015e-11	13.4232	20.5435	115.913	150.085
ENSG00000100196	KDELR3	22	38468078	38483447	15370	+	protein_coding	28.6968	7.0229	50.3706	2.50691	6.72754e-05	0.000228802	8.05394	5.99187	49.8427	50.8985
ENSG00000100206	DMC1	22	38518948	38570204	51257	-	protein_coding	168.242	9.04615	327.437	4.84276	5.90067e-38	3.1692e-36	2.68465	15.4077	344.263	310.611
ENSG00000100209	HSCB	22	28742039	28757515	15477	+	protein_coding	144.823	72.0772	217.569	1.56292	5.74156e-10	3.97299e-09	67.1162	77.0383	223.713	211.424
ENSG00000100216	TOMM22	22	38681957	38685421	3465	+	protein_coding	1011.39	663.578	1359.21	1.02677	2.40778e-11	1.94033e-10	599.571	727.584	1337.64	1380.78
ENSG00000100218	RSPH14	22	23059415	23145021	85607	-	protein_coding	0.540268	0.427991	0.652545	0.197226	0.832787	0.872462	0	0.855981	0	1.30509
ENSG00000100219	XBP1	22	28794555	28800597	6043	-	protein_coding	2794.85	2285.56	3304.14	0.525463	0.0106181	0.0230673	2130.71	2440.4	3861.07	2747.21
ENSG00000100220	RTCB	22	32387582	32412248	24667	-	protein_coding	1941.9	1585.78	2298.03	0.517593	0.118752	0.184819	987.95	2183.61	2346.09	2249.97
ENSG00000100221	JOSD1	22	38685543	38701556	16014	-	protein_coding	2389.99	1619.78	3160.21	0.958724	1.91009e-11	1.55412e-10	1784.4	1455.17	3182.98	3137.43
ENSG00000100225	FBXO7	22	32474676	32498829	24154	+	protein_coding	3261.33	2662.48	3860.17	0.529896	0.00589995	0.0136982	2360.7	2964.26	3352.21	4368.13
ENSG00000100226	GTPBP1	22	38705742	38738299	32558	+	protein_coding	3542.64	2745.28	4340	0.635326	0.0782683	0.12996	1582.15	3908.41	4447.59	4232.4
ENSG00000100227	POLDIP3	22	42583721	42614962	31242	-	protein_coding	3347.01	2291.36	4402.66	0.937863	2.26605e-14	2.44635e-13	2161.14	2421.57	4219.25	4586.08
ENSG00000100243	CYB5R3	22	42617840	42649392	31553	-	protein_coding	1523.56	1228.41	1818.7	0.558215	0.0109924	0.0238109	1007.64	1449.18	1978.64	1658.77
ENSG00000100246	DNAL4	22	38778508	38794198	15691	-	protein_coding	148.703	146.08	151.326	0.051379	0.85095	0.886713	163.763	128.397	156.483	146.17
ENSG00000100253	MIOX	22	50486784	50490648	3865	+	protein_coding	6.36474	4.39661	8.33287	0.628155	0.482596	0.573314	5.36929	3.42392	12.7505	3.91527
ENSG00000100271	TTLL1	22	43039516	43089419	49904	-	protein_coding	114.316	110.207	118.424	0.103731	0.701999	0.76695	127.968	92.446	119.391	117.458
ENSG00000100280	AP1B1	22	29327680	29388583	60904	-	protein_coding	2332.97	2332.58	2333.36	0.000548511	0.998611	0.999281	1557.09	3108.07	2645.14	2021.58
ENSG00000100281	HMGXB4	22	35257452	35295807	38356	+	protein_coding	922.566	562.105	1283.03	1.18504	2.23918e-21	4.27739e-20	538.719	585.491	1293.59	1272.46
ENSG00000100284	TOM1	22	35299275	35347992	48718	+	protein_coding	1274.81	1081.35	1468.27	0.437342	0.0070018	0.0159097	1074.75	1087.95	1315.62	1620.92
ENSG00000100285	NEFH	22	29480218	29491390	11173	+	protein_coding	85.9345	53.4403	118.429	1.09599	0.00252821	0.00638608	36.6902	70.1905	108.959	127.899
ENSG00000100290	BIK	22	43110750	43129712	18963	+	protein_coding	25.6334	21.4773	29.7896	0.432485	0.380377	0.475937	23.2669	19.6876	24.3418	35.2374
ENSG00000100294	MCAT	22	43132209	43143398	11190	-	protein_coding	114.113	83.2828	144.943	0.780332	0.00619851	0.0142938	70.6957	95.8699	164.597	125.289
ENSG00000100296	THOC5	22	29505879	29555216	49338	-	protein_coding	732.709	530.628	934.791	0.813206	1.1629e-10	8.72916e-10	547.668	513.589	927.307	942.274
ENSG00000100297	MCM5	22	35400134	35425431	25298	+	protein_coding	4708.62	1599.22	7818.02	2.25682	7.8958e-25	1.92085e-23	1251.94	1946.5	7744.17	7891.87
ENSG00000100298	APOBEC3H	22	39097224	39104067	6844	+	protein_coding	185.917	22.5667	349.268	3.6188	1.05601e-13	1.07086e-12	14.3181	30.8153	505.382	193.153
ENSG00000100300	TSPO	22	43151547	43163242	11696	+	protein_coding	1911.25	1064.62	2757.88	1.35042	1.38265e-08	8.12371e-08	836.715	1292.53	3002.16	2513.6
ENSG00000100302	RASD2	22	35540831	35553999	13169	+	protein_coding	14.2442	0.875432	27.613	3.46374	5.86512e-05	0.000202059	0.894882	0.855981	27.8192	27.4069
ENSG00000100304	TTLL12	22	43166622	43187134	20513	-	protein_coding	1406.16	889.458	1922.86	1.10522	2.24243e-14	2.42355e-13	851.033	927.884	1889.39	1956.33
ENSG00000100314	CABP7	22	29720003	29731833	11831	+	protein_coding	7.21312	6.08912	8.33712	0.296788	0.737292	0.795556	4.47441	7.70383	2.31827	14.356
ENSG00000100316	RPL3	22	39312882	39320389	7508	-	protein_coding	48346.7	32774.1	63919.3	0.925761	0.0109972	0.0238134	46919.6	18628.7	58063.3	69775.3
ENSG00000100319	ZMAT5	22	29730956	29767011	36056	-	protein_coding	188.523	146.645	230.401	0.640656	0.00533354	0.0125317	130.653	162.636	227.19	233.611
ENSG00000100320	RBFOX2	22	35738736	36028824	290089	-	protein_coding	77.2778	39.0248	115.531	1.49737	0.000125877	0.000408883	42.9543	35.0952	103.163	127.899
ENSG00000100335	MIEF1	22	39499432	39518132	18701	+	protein_coding	1664.79	1344.1	1985.48	0.560671	2.88702e-07	1.42072e-06	1328.9	1359.3	1941.55	2029.41
ENSG00000100344	PNPLA3	22	43923792	43964488	40697	+	protein_coding	4.42186	0	8.84371	2.23624	0.0161424	0.0333994	0	0	4.63653	13.0509
ENSG00000100345	MYH9	22	36281280	36387967	106688	-	protein_coding	33044.3	28742.1	37346.6	0.374985	0.0196459	0.0396785	31463.2	26021	34667.4	40025.8
ENSG00000100347	SAMM50	22	43955442	44010531	55090	+	protein_coding	765.078	607.394	922.761	0.600396	7.29878e-07	3.38636e-06	594.202	620.586	911.079	934.444
ENSG00000100348	TXN2	22	36467046	36481640	14595	-	protein_coding	1670.05	803.841	2536.26	1.64811	8.18662e-33	3.20021e-31	732.014	875.669	2573.28	2499.25
ENSG00000100350	FOXRED2	22	36487190	36507043	19854	-	protein_coding	233.579	202.614	264.543	0.37609	0.134882	0.205229	165.553	239.675	244.577	284.509
ENSG00000100353	EIF3D	22	36510855	36529184	18330	-	protein_coding	7281.42	4409.24	10153.6	1.1955	2.28463e-15	2.71426e-14	4867.26	3951.21	9555.89	10751.3
ENSG00000100359	SGSM3	22	40370591	40410289	39699	+	protein_coding	166.088	158.881	173.294	0.119865	0.742841	0.800253	201.348	116.413	159.96	186.628
ENSG00000100372	SLC25A17	22	40769630	40819399	49770	-	protein_coding	464.863	313.327	616.399	0.969359	1.8313e-10	1.3409e-09	297.101	329.553	625.932	606.866
ENSG00000100379	KCTD17	22	37051736	37063390	11655	+	protein_coding	528.947	473.006	584.888	0.298966	0.275263	0.368176	357.953	588.059	556.384	613.392
ENSG00000100380	ST13	22	40824535	40856639	32105	-	protein_coding	1863.51	1133.51	2593.51	1.18853	2.74715e-21	5.19654e-20	1170.51	1096.51	2472.43	2714.59
ENSG00000100385	IL2RB	22	37125843	37175054	49212	-	protein_coding	11623.3	2331.04	20915.5	3.12871	4.12298e-55	4.87441e-53	1919.52	2742.56	22479.1	19351.9
ENSG00000100387	RBX1	22	40951347	40973309	21963	+	protein_coding	1318.72	762.21	1875.23	1.26897	4.86616e-06	1.99725e-05	549.458	974.963	1878.96	1871.5
ENSG00000100401	RANGAP1	22	41244779	41286187	41409	-	protein_coding	3905.54	2928.96	4882.12	0.732428	6.94947e-07	3.23628e-06	2629.16	3228.76	4978.48	4785.76
ENSG00000100410	PHF5A	22	41459717	41468692	8976	-	protein_coding	571.887	366.651	777.123	1.06855	9.52711e-07	4.35047e-06	308.734	424.567	850.804	703.443
ENSG00000100412	ACO2	22	41447830	41529273	81444	+	protein_coding	1542.24	1121.43	1963.05	0.796375	0.000258869	0.000795817	890.408	1352.45	1997.19	1928.92
ENSG00000100416	TRMU	22	46330875	46357340	26466	+	protein_coding	1931.31	1369.45	2493.17	0.85532	6.88942e-06	2.75875e-05	1549.94	1188.96	2262.63	2723.72
ENSG00000100417	PMM1	22	41576900	41589871	12972	-	protein_coding	936.828	353.11	1520.55	2.0816	1.20999e-24	2.89994e-23	414.33	291.89	1490.65	1550.45
ENSG00000100418	DESI1	22	41598028	41621043	23016	-	protein_coding	861.1	790.904	931.296	0.234347	0.116642	0.18215	727.539	854.269	962.081	900.512
ENSG00000100426	ZBED4	22	49853844	49890080	36237	+	protein_coding	1275.17	1064	1486.33	0.480314	4.79204e-05	0.000167864	1103.39	1024.61	1463.99	1508.68
ENSG00000100439	ABHD4	14	22598237	22613215	14979	+	protein_coding	617.595	277.454	957.737	1.76257	3.31367e-16	4.28611e-15	261.306	293.602	842.69	1072.78
ENSG00000100441	KHNYN	14	24429286	24441843	12558	+	protein_coding	3880.12	3802.45	3957.79	0.0571571	0.681746	0.749766	3611.74	3993.15	3636.2	4279.39
ENSG00000100442	FKBP3	14	45115599	45135319	19721	-	protein_coding	607.567	548.507	666.628	0.280126	0.0282185	0.0542464	543.193	553.82	667.661	665.595
ENSG00000100450	GZMH	14	24606480	24609699	3220	-	protein_coding	526.838	35.1536	1018.52	3.91962	6.77009e-08	3.62411e-07	2.68465	67.6225	1131.31	905.732
ENSG00000100453	GZMB	14	24630954	24634267	3314	-	protein_coding	16953.7	455.187	33452.2	3.95407	7.49398e-06	2.98175e-05	30.426	879.949	44606.9	22297.4
ENSG00000100462	PRMT5	14	22920525	22929408	8884	-	protein_coding	603.235	402.193	804.277	0.990194	9.23545e-09	5.54499e-08	368.691	435.694	761.551	847.003
ENSG00000100473	COCH	14	30874514	30895065	20552	+	protein_coding	16.0099	15.4271	16.5928	0.0677656	0.940154	0.955228	0.894882	29.9593	26.6601	6.52545
ENSG00000100479	POLE2	14	49643555	49688422	44868	-	protein_coding	294.349	50.1331	538.566	3.3671	3.37952e-56	4.22745e-54	42.0595	58.2067	535.52	541.612
ENSG00000100485	SOS2	14	50117130	50231578	114449	-	protein_coding	1311.95	1264.69	1359.21	0.103574	0.415593	0.510125	1337.85	1191.53	1348.07	1370.34
ENSG00000100505	TRIM9	14	50975262	51096061	120800	-	protein_coding	24.7654	12.2755	37.2552	1.45163	0.00532271	0.0125093	13.4232	11.1278	30.1375	44.373
ENSG00000100519	PSMC6	14	52707178	52728590	21413	+	protein_coding	1552.73	1029.97	2075.48	1.00397	1.50316e-11	1.23862e-10	1034.48	1025.47	1880.11	2270.86
ENSG00000100522	GNPNAT1	14	52775193	52791668	16476	-	protein_coding	280.373	220.181	340.565	0.621558	0.00131851	0.0035315	205.823	234.539	332.671	348.459
ENSG00000100526	CDKN3	14	54396849	54420218	23370	+	protein_coding	520.719	29.1227	1012.31	4.99148	1.59096e-86	5.93214e-84	20.5823	37.6632	1064.08	960.546
ENSG00000100528	CNIH1	14	54423561	54441391	17831	-	protein_coding	1113.92	815.708	1412.13	0.786516	1.93505e-07	9.735e-07	884.144	747.272	1357.35	1466.92
ENSG00000100554	ATP6V1D	14	67294371	67360265	65895	-	protein_coding	497.675	377.37	617.979	0.683429	0.0585405	0.101743	230.88	523.861	663.024	572.934
ENSG00000100567	PSMA3	14	58244843	58272012	27170	+	protein_coding	2019.95	1906.96	2132.93	0.159225	0.468872	0.560858	1508.77	2305.16	2180.33	2085.53
ENSG00000100575	TIMM9	14	58408495	58427531	19037	-	protein_coding	455.568	288.717	622.418	1.10024	2.95104e-12	2.60792e-11	287.257	290.178	623.614	621.222
ENSG00000100577	GSTZ1	14	77320996	77331597	10602	+	protein_coding	297.178	142.034	452.322	1.61682	5.53078e-07	2.61106e-06	95.7524	188.316	443.948	460.696
ENSG00000100578	KIAA0586	14	58427385	58551297	123913	+	protein_coding	1379.17	986.845	1771.5	0.834872	1.61275e-05	6.11332e-05	1117.71	855.981	1629.74	1913.26
ENSG00000100580	TMED8	14	77335029	77377094	42066	-	protein_coding	1563.72	672.429	2455.01	1.84185	3.414e-17	4.78627e-16	534.245	810.614	2516.48	2393.53
ENSG00000100583	SAMD15	14	77376689	77391497	14809	+	protein_coding	1.44611	0.427991	2.46422	1.02802	0.258541	0.349816	0	0.855981	2.31827	2.61018
ENSG00000100591	AHSA1	14	77457870	77469472	11603	+	protein_coding	1542.13	1142.26	1942.01	0.75304	0.00141461	0.0037686	884.144	1400.39	2051.67	1832.35
ENSG00000100593	ISM2	14	77474394	77498816	24423	-	protein_coding	31.0582	0	62.1164	5.25979	2.783e-09	1.77908e-08	0	0	49.8427	74.3901
ENSG00000100601	ALKBH1	14	77672404	77708023	35620	-	protein_coding	282.152	220.978	343.325	0.626995	0.00212227	0.00545017	222.826	219.131	319.921	366.73
ENSG00000100603	SNW1	14	77717599	77761207	43609	-	protein_coding	1988.45	1237.43	2739.46	1.13965	5.71048e-16	7.20348e-15	1127.55	1347.31	2652.1	2826.82
ENSG00000100612	DHRS7	14	60144119	60169856	25738	-	protein_coding	1031.54	882.319	1180.77	0.418396	0.000847408	0.00235798	857.297	907.34	1186.95	1174.58
ENSG00000100614	PPM1A	14	60245752	60299087	53336	+	protein_coding	1654.35	1320.46	1988.25	0.587939	4.15996e-07	1.99994e-06	1344.11	1296.81	1918.37	2058.13
ENSG00000100628	ASB2	14	93934166	93976739	42574	-	protein_coding	500.824	126.432	875.216	2.66414	6.47257e-13	6.10096e-12	185.241	67.6225	868.191	882.24
ENSG00000100629	CEP128	14	80476983	80959517	482535	-	protein_coding	272.964	192.089	353.839	0.871013	2.7078e-07	1.3383e-06	193.295	190.884	318.762	388.917
ENSG00000100632	ERH	14	69380128	69398299	18172	-	protein_coding	1154.89	724.955	1584.83	1.11177	6.20285e-07	2.90781e-06	587.938	861.973	1744.5	1425.16
ENSG00000100644	HIF1A	14	61695513	61748259	52747	+	protein_coding	6472.98	2102.24	10843.7	2.31944	9.31979e-19	1.46912e-17	1592.89	2611.6	12390	9297.46
ENSG00000100647	SUSD6	14	69611596	69715144	103549	+	protein_coding	3219.01	2530.6	3907.42	0.616614	0.00884984	0.0196066	1944.58	3116.63	3949.17	3865.67
ENSG00000100678	SLC8A3	14	70044215	70189070	144856	-	protein_coding	20.2095	8.30688	32.1121	1.43058	0.107434	0.170183	8.05394	8.55981	18.5461	45.6781
ENSG00000100711	ZFYVE21	14	103715730	103733668	17939	+	protein_coding	260.136	256.754	263.517	0.0376326	0.863941	0.896832	273.834	239.675	271.237	255.797
ENSG00000100714	MTHFD1	14	64388031	64463457	75427	+	protein_coding	2063.38	803.239	3323.52	1.97798	4.48275e-09	2.79383e-08	487.711	1118.77	3273.39	3373.66
ENSG00000100749	VRK1	14	96797304	96954846	157543	+	protein_coding	1153.67	580.372	1726.97	1.56418	9.73542e-29	3.04452e-27	552.142	608.603	1849.98	1603.95
ENSG00000100764	PSMC1	14	90256527	90275429	18903	+	protein_coding	76.8198	49.9191	103.721	0.991995	0.0260027	0.0505324	51.9032	47.9349	83.4576	123.983
ENSG00000100796	PPP4R3A	14	91457508	91510554	53047	-	protein_coding	4353.94	3800.81	4907.07	0.365672	0.0226905	0.0449154	3950.01	3651.62	4416.3	5397.85
ENSG00000100804	PSMB5	14	23016543	23035230	18688	-	protein_coding	1227.49	523.645	1931.34	1.84474	1.46348e-12	1.33406e-11	383.904	663.385	1889.39	1973.29
ENSG00000100814	CCNB1IP1	14	20311368	20333312	21945	-	protein_coding	1461.11	415.947	2506.26	2.57369	1.46298e-64	2.42442e-62	410.751	421.143	2344.93	2667.6
ENSG00000100823	APEX1	14	20455191	20457772	2582	+	protein_coding	3368.33	2456.27	4280.39	0.794869	1.03363e-06	4.68798e-06	2344.59	2567.94	3756.75	4804.03
ENSG00000100836	PABPN1	14	23321457	23326163	4707	+	protein_coding	1280.74	1051.53	1509.96	0.518365	0.00113976	0.00309551	1159.77	943.291	1492.96	1526.95
ENSG00000100852	ARHGAP5	14	32076114	32159728	83615	+	protein_coding	1087	1059.16	1114.84	0.0729164	0.591469	0.671611	1057.75	1060.56	1052.49	1177.19
ENSG00000100865	CINP	14	102341102	102362916	21815	-	protein_coding	517.078	291.636	742.521	1.33777	1.65829e-17	2.38697e-16	283.678	299.593	716.344	768.698
ENSG00000100867	DHRS2	14	23630115	23645639	15525	+	protein_coding	25.4356	22.3138	28.5575	0.331808	0.435848	0.529225	22.3721	22.2555	23.1827	33.9323
ENSG00000100883	SRP54	14	34981957	35029686	47730	+	protein_coding	2175.61	1001.51	3349.7	1.72941	6.27279e-29	2.01363e-27	886.828	1116.2	3261.8	3437.6
ENSG00000100889	PCK2	14	24094053	24110598	16546	+	protein_coding	1208.84	611.267	1806.41	1.4717	0.00065161	0.00185822	299.786	922.748	2091.08	1521.73
ENSG00000100897	DCAF11	14	24114195	24125242	11048	+	protein_coding	2775.07	1885.66	3664.48	0.94662	4.40915e-06	1.82435e-05	1532.93	2238.39	3713.86	3615.1
ENSG00000100902	PSMA6	14	35278633	35317493	38861	+	protein_coding	640.548	266.501	1014.59	1.88064	7.47335e-11	5.71376e-10	190.61	342.392	986.422	1042.77
ENSG00000100906	NFKBIA	14	35401513	35404749	3237	-	protein_coding	6136.33	2689.43	9583.22	1.69887	0.000651514	0.00185822	981.686	4397.18	9349.57	9816.88
ENSG00000100908	EMC9	14	24138959	24141591	2633	-	protein_coding	400.756	224.033	577.478	1.33389	1.80515e-06	7.9007e-06	166.448	281.618	591.158	563.799
ENSG00000100926	TM9SF1	14	24189149	24195687	6539	-	protein_coding	67.1536	56.9031	77.4041	0.41488	0.357105	0.452958	38.4799	75.3263	76.5028	78.3054
ENSG00000100934	SEC23A	14	39031919	39109646	77728	-	protein_coding	1132.83	864.538	1401.13	0.692333	4.08284e-07	1.9653e-06	846.559	882.517	1324.89	1477.36
ENSG00000100938	GMPR2	14	24232422	24239242	6821	+	protein_coding	1559.12	1135.86	1982.38	0.800059	3.94411e-12	3.44005e-11	1140.97	1130.75	1907.93	2056.82
ENSG00000100941	PNN	14	39175183	39183220	8038	+	protein_coding	4969.25	4050.52	5887.98	0.534713	0.00278966	0.0069837	4667.71	3433.34	5699.46	6076.5
ENSG00000100968	NFATC4	14	24365673	24379604	13932	+	protein_coding	55.6937	12.5479	98.8395	2.53236	0.000388634	0.00115677	6.26418	18.8316	140.255	57.4239
ENSG00000100979	PLTP	20	45898621	45912155	13535	-	protein_coding	98.5749	23.3449	173.805	2.62588	6.97581e-07	3.24661e-06	10.7386	35.9512	151.846	195.763
ENSG00000100982	PCIF1	20	45934683	45948023	13341	+	protein_coding	1580.46	1446.27	1714.65	0.244315	0.0337729	0.0632761	1461.34	1431.2	1651.76	1777.53
ENSG00000100983	GSS	20	34928432	34956027	27596	-	protein_coding	1234.28	843.274	1625.29	0.942196	2.92794e-12	2.58869e-11	872.51	814.038	1723.63	1526.95
ENSG00000101003	GINS1	20	25407673	25452628	44956	+	protein_coding	509.979	76.5129	943.446	3.3954	1.28355e-14	1.42048e-13	34.9004	118.125	1038.58	848.308
ENSG00000101019	UQCC1	20	35302566	35412031	109466	-	protein_coding	939.5	749	1130	0.587599	0.000980917	0.00269506	827.766	670.233	1039.74	1220.26
ENSG00000101049	SGK2	20	43558968	43588237	29270	+	protein_coding	18.9367	18.5202	19.3531	0.0404265	0.962264	0.971483	25.0567	11.9837	13.9096	24.7967
ENSG00000101057	MYBL2	20	43667019	43716495	49477	+	protein_coding	1724.95	288.816	3161.08	2.28499	0.00579507	0.013487	35.7953	541.836	3718.5	2603.65
ENSG00000101079	NDRG3	20	36651766	36746090	94325	-	protein_coding	929.294	882.824	975.763	0.142436	0.507229	0.596474	1038.06	727.584	908.76	1042.77
ENSG00000101082	SLA2	20	36612318	36646196	33879	-	protein_coding	1493.22	943.112	2043.32	1.11044	1.4126e-17	2.04395e-16	976.316	909.908	2173.37	1913.26
ENSG00000101084	RAB5IF	20	36605779	36612557	6779	+	protein_coding	236.757	198.276	275.238	0.450035	0.263709	0.355518	123.494	273.058	333.83	216.645
ENSG00000101096	NFATC2	20	51386957	51562831	175875	-	protein_coding	2657.23	2351.47	2962.99	0.331541	0.0308576	0.058605	2544.15	2158.78	3185.3	2740.69
ENSG00000101126	ADNP	20	50888916	50931437	42522	-	protein_coding	2765.12	2620.09	2910.15	0.150586	0.273681	0.36649	2832.3	2407.88	2791.19	3029.11
ENSG00000101132	PFDN4	20	54208087	54228052	19966	+	protein_coding	511.915	203.159	820.672	1.9877	1.3781e-21	2.67736e-20	210.297	196.02	739.527	901.817
ENSG00000101134	DOK5	20	54475593	54651169	175577	+	protein_coding	25.32	1.71196	48.9281	3.51257	8.87334e-06	3.49756e-05	0	3.42392	31.2966	66.5595
ENSG00000101138	CSTF1	20	56392371	56406362	13992	+	protein_coding	1503.64	734.837	2272.43	1.61476	2.56328e-21	4.87249e-20	766.914	702.761	1996.03	2548.84
ENSG00000101146	RAE1	20	57351223	57379211	27989	+	protein_coding	1073.73	630.33	1517.14	1.26134	1.00673e-23	2.26907e-22	645.21	615.45	1492.96	1541.31
ENSG00000101150	TPD52L2	20	63865228	63891545	26318	+	protein_coding	1739.88	1612.51	1867.25	0.210198	0.150281	0.224052	1449.71	1775.31	1881.27	1853.23
ENSG00000101152	DNAJC5	20	63895126	63936031	40906	+	protein_coding	3153.33	2941.55	3365.12	0.193083	0.121733	0.188761	2735.65	3147.44	3327.87	3402.37
ENSG00000101158	NELFCD	20	58981208	58995133	13926	+	protein_coding	25.4878	17.567	33.4087	0.830622	0.153887	0.228445	20.5823	14.5517	39.4105	27.4069
ENSG00000101161	PRPF6	20	63981132	64033100	51969	+	protein_coding	3804	3352.14	4255.85	0.342174	0.0257626	0.0501404	3727.18	2977.1	4385	4126.69
ENSG00000101166	PRELID3B	20	59033145	59042809	9665	-	protein_coding	2288.06	1105.09	3471.04	1.64304	7.39491e-37	3.70491e-35	1024.64	1185.53	3531.88	3410.2
ENSG00000101182	PSMA7	20	62136733	62143440	6708	-	protein_coding	2685.75	2308.18	3063.31	0.40394	0.0362401	0.0672336	1931.16	2685.21	3260.64	2865.98
ENSG00000101187	SLCO4A1	20	62642503	62685785	43283	+	protein_coding	845.714	64.0623	1627.37	4.45006	7.35141e-32	2.74109e-30	33.1106	95.0139	1618.15	1636.58
ENSG00000101189	MRGBP	20	62796473	62801729	5257	+	protein_coding	892.923	487.187	1298.66	1.40031	4.82806e-14	5.041e-13	537.824	436.55	1190.43	1406.89
ENSG00000101193	GID8	20	62938147	62948475	10329	+	protein_coding	1958.51	1626.71	2290.31	0.490019	0.00121579	0.00327811	1709.22	1544.19	2074.85	2505.77
ENSG00000101194	SLC17A9	20	62952707	62969585	16879	+	protein_coding	653.478	212.575	1094.38	2.19154	6.79315e-06	2.72471e-05	92.1729	332.977	911.079	1277.68
ENSG00000101197	BIRC7	20	63235883	63240495	4613	+	protein_coding	39.0023	0.875432	77.1292	4.46534	4.33346e-07	2.07461e-06	0.894882	0.855981	39.4105	114.848
ENSG00000101210	EEF1A2	20	63488013	63499239	11227	-	protein_coding	362.001	6.59491	717.406	6.25926	5.13298e-34	2.10854e-32	8.05394	5.13589	607.386	827.427
ENSG00000101220	C20orf27	20	3753508	3767781	14274	-	protein_coding	588.054	371.845	804.264	1.10328	1.50513e-11	1.23972e-10	331.106	412.583	792.847	815.681
ENSG00000101236	RNF24	20	3927309	4015558	88250	-	protein_coding	769.766	510.552	1028.98	0.992336	6.46675e-05	0.000220746	411.646	609.459	913.397	1144.56
ENSG00000101247	NDUFAF5	20	13785007	13821580	36574	+	protein_coding	241.83	193.179	290.482	0.581715	0.00427549	0.0102596	204.033	182.324	288.624	292.34
ENSG00000101255	TRIB3	20	362835	397559	34725	+	protein_coding	658.098	225.472	1090.72	2.25249	4.4341e-36	2.10202e-34	212.982	237.963	1166.09	1015.36
ENSG00000101265	RASSF2	20	4780023	4823608	43586	-	protein_coding	2400.13	2362.09	2438.17	0.0448393	0.862491	0.895467	1733.39	2990.8	2555.89	2320.45
ENSG00000101266	CSNK2A1	20	472498	543835	71338	-	protein_coding	2604.59	1271.21	3937.98	1.62483	1.04392e-45	7.87572e-44	1204.51	1337.9	3857.6	4018.37
ENSG00000101306	MYLK2	20	31819308	31834689	15382	+	protein_coding	2.02286	0.855981	3.18975	0.869786	0.337353	0.433031	0	1.71196	1.15913	5.22036
ENSG00000101310	SEC23B	20	18507520	18561415	53896	+	protein_coding	2851.06	1152.48	4549.65	1.95391	1.63195e-19	2.72774e-18	920.834	1384.12	4361.82	4737.47
ENSG00000101335	MYL9	20	36541497	36551447	9951	+	protein_coding	21.9546	6.43931	37.4699	1.97511	0.00848735	0.0188912	0.894882	11.9837	37.0923	37.8476
ENSG00000101337	TM9SF4	20	32109714	32167258	57545	+	protein_coding	1945.46	1566.79	2324.12	0.56566	1.56747e-05	5.95448e-05	1492.66	1640.92	2190.76	2457.48
ENSG00000101343	CRNKL1	20	20034368	20056046	21679	-	protein_coding	725.297	704.45	746.144	0.0818878	0.57555	0.657476	668.477	740.424	720.981	771.308
ENSG00000101346	POFUT1	20	32207880	32238658	30779	+	protein_coding	1132.29	843.741	1420.84	0.747655	9.22583e-09	5.5415e-08	834.925	852.557	1343.44	1498.24
ENSG00000101350	KIF3B	20	32277651	32335011	57361	+	protein_coding	1420.58	706.124	2135.04	1.58444	3.5615e-24	8.28979e-23	647	765.247	1991.39	2278.69
ENSG00000101363	MANBAL	20	37289649	37317260	27612	+	protein_coding	257.984	252.961	263.006	0.0561481	0.796916	0.844616	237.144	268.778	279.351	246.662
ENSG00000101365	IDH3B	20	2658395	2664219	5825	-	protein_coding	2117.82	1432.87	2802.77	0.964259	1.82054e-17	2.60505e-16	1396.02	1469.72	2796.99	2808.55
ENSG00000101367	MAPRE1	20	32819954	32850405	30452	+	protein_coding	2825.56	2320.07	3331.04	0.512093	0.0417184	0.0759368	1729.81	2910.34	3506.38	3155.71
ENSG00000101400	SNTA1	20	33407957	33443763	35807	-	protein_coding	169.372	105.888	232.856	1.10949	0.000141597	0.000455711	126.178	85.5981	250.373	215.34
ENSG00000101407	TTI1	20	37983007	38033461	50455	-	protein_coding	818.987	681.28	956.694	0.486185	0.0017259	0.00451097	724.855	637.706	911.079	1002.31
ENSG00000101412	E2F1	20	33675477	33686385	10909	-	protein_coding	1609.89	148.24	3071.54	4.19323	3.43554e-31	1.23813e-29	85.9087	210.571	3513.33	2629.75
ENSG00000101413	RPRD1B	20	38033725	38127780	94056	+	protein_coding	859.788	680.502	1039.07	0.608098	6.26833e-07	2.93496e-06	669.372	691.633	1053.65	1024.5
ENSG00000101421	CHMP4B	20	33811348	33854366	43019	+	protein_coding	2419.52	1683.22	3155.82	0.893329	6.86115e-05	0.000232979	1316.37	2050.08	3097.2	3214.43
ENSG00000101443	WFDC2	20	45469753	45481532	11780	+	protein_coding	9.21651	3.50173	14.9313	1.54895	0.0746284	0.124922	3.57953	3.42392	11.5913	18.2712
ENSG00000101444	AHCY	20	34280268	34311802	31535	-	protein_coding	3117.72	870.2	5365.25	2.56076	2.0385e-19	3.38394e-18	614.784	1125.62	4736.22	5994.27
ENSG00000101445	PPP1R16B	20	38805697	38923024	117328	+	protein_coding	5478.7	2955.15	8002.25	1.42343	4.66929e-15	5.39528e-14	2534.31	3375.99	8642.5	7362.01
ENSG00000101447	FAM83D	20	38926312	38953106	26795	+	protein_coding	296.57	40.6006	552.54	3.69833	3.05922e-61	4.59808e-59	36.6902	44.511	583.044	522.036
ENSG00000101457	DNTTIP1	20	45791954	45811427	19474	+	protein_coding	402.712	314.864	490.561	0.61802	0.0658226	0.112483	210.297	419.431	551.747	429.374
ENSG00000101460	MAP1LC3A	20	34546854	34560345	13492	+	protein_coding	47.5596	30.8347	64.2845	0.981151	0.0437907	0.0792106	20.5823	41.0871	67.2297	61.3392
ENSG00000101464	PIGU	20	34560542	34698790	138249	-	protein_coding	337.753	255.081	420.425	0.713197	0.000181676	0.000572675	236.249	273.914	432.357	408.493
ENSG00000101473	ACOT8	20	45841721	45857405	15685	-	protein_coding	396.191	281.014	511.369	0.857281	8.85991e-07	4.07266e-06	287.257	274.77	552.907	469.832
ENSG00000101544	ADNP2	18	80109262	80147523	38262	+	protein_coding	1061.96	817.439	1306.47	0.67243	4.65598e-07	2.22078e-06	806.289	828.59	1232.16	1380.78
ENSG00000101546	RBFA	18	80034389	80050651	16263	+	protein_coding	255.237	232.962	277.513	0.248082	0.312956	0.408043	262.2	203.724	266.601	288.425
ENSG00000101557	USP14	18	158383	214629	56247	+	protein_coding	1794.43	1262.16	2326.69	0.873148	3.88884e-06	1.62082e-05	1064.01	1460.3	2460.84	2192.55
ENSG00000101558	VAPA	18	9914016	9960021	46006	+	protein_coding	2238.42	1634.35	2842.48	0.793481	3.88965e-08	2.15722e-07	1470.29	1798.42	2860.74	2824.21
ENSG00000101577	LPIN2	18	2916994	3013144	96151	-	protein_coding	4160.3	3347.19	4973.42	0.557261	0.0533948	0.0940042	2475.24	4219.13	4056.97	5889.87
ENSG00000101608	MYL12A	18	3247481	3256236	8756	+	protein_coding	5554.45	5206.12	5902.79	0.178945	0.388684	0.48398	4255.16	6157.07	6355.53	5450.05
ENSG00000101624	CEP76	18	12661833	12702777	40945	-	protein_coding	241.409	181.409	301.408	0.723609	0.0010542	0.00287765	174.502	188.316	343.103	259.713
ENSG00000101639	CEP192	18	12991362	13125052	133691	+	protein_coding	2233.81	1883.73	2583.89	0.45305	0.00298441	0.0074319	2094.02	1673.44	2594.14	2573.64
ENSG00000101654	RNMT	18	13726660	13764556	37897	+	protein_coding	2616.86	1629.33	3604.39	1.13094	6.29136e-08	3.37904e-07	1849.72	1408.95	3134.3	4074.49
ENSG00000101665	SMAD7	18	48919853	48950965	31113	-	protein_coding	680.889	601.656	760.123	0.33023	0.2085	0.293219	487.711	715.6	758.073	762.172
ENSG00000101670	LIPG	18	49560699	49599185	38487	+	protein_coding	8.66527	8.55981	8.77073	0.0101909	0.991236	0.99349	0	17.1196	5.79567	11.7458
ENSG00000101695	RNF125	18	32018825	32073219	54395	+	protein_coding	1292.75	1203.6	1381.9	0.192106	0.575239	0.657275	1540.09	867.109	998.014	1765.79
ENSG00000101752	MIB1	18	21704957	21870953	165997	+	protein_coding	2573.76	1768.99	3378.53	0.926382	4.99946e-09	3.097e-08	1718.17	1819.82	2980.13	3776.93
ENSG00000101773	RBBP8	18	22798261	23026488	228228	+	protein_coding	700.614	154.388	1246.84	2.62397	1.37855e-05	5.28025e-05	34.0055	274.77	1308.66	1185.02
ENSG00000101782	RIOK3	18	23453287	23486603	33317	+	protein_coding	3055.02	1619.26	4490.79	1.46366	3.24619e-27	9.16162e-26	1563.36	1675.16	4146.22	4835.36
ENSG00000101811	CSTF2	X	100820359	100841520	21162	+	protein_coding	680.32	312.86	1047.78	1.72047	1.31423e-16	1.76465e-15	255.936	369.784	1039.74	1055.82
ENSG00000101843	PSMD10	X	108084207	108091549	7343	-	protein_coding	855.409	511.214	1199.6	1.2102	2.91118e-07	1.43116e-06	402.697	619.73	1219.41	1179.8
ENSG00000101844	ATG4A	X	108091668	108154671	63004	+	protein_coding	242.05	214.714	269.386	0.32034	0.227443	0.314858	170.922	258.506	281.669	257.103
ENSG00000101856	PGRMC1	X	119236245	119244466	8222	+	protein_coding	796.531	401.356	1191.71	1.55489	2.90829e-18	4.40194e-17	349.899	452.814	1210.14	1173.28
ENSG00000101868	POLA1	X	24693873	24996986	303114	+	protein_coding	658.677	352.371	964.983	1.42692	3.2039e-09	2.02875e-08	281.888	422.855	851.963	1078
ENSG00000101871	MID1	X	10445310	10833654	388345	-	protein_coding	19.0632	0.875432	37.251	3.62652	5.8648e-06	2.37753e-05	0.894882	0.855981	40.5697	33.9323
ENSG00000101882	NKAP	X	119920672	119943751	23080	-	protein_coding	525.03	359.88	690.18	0.931419	1.74374e-07	8.83672e-07	391.064	328.697	697.798	682.562
ENSG00000101888	NXT2	X	109535781	109544698	8918	+	protein_coding	341.957	275.528	408.387	0.550929	0.0782623	0.12996	192.4	358.656	436.993	379.781
ENSG00000101911	PRPS2	X	12791355	12824222	32868	+	protein_coding	1548.3	843.237	2253.36	1.37724	9.24003e-06	3.63693e-05	555.722	1130.75	2361.15	2145.57
ENSG00000101928	MOSPD1	X	134887632	134915257	27626	-	protein_coding	154.525	142.87	166.181	0.213749	0.492271	0.582345	173.607	112.134	179.666	152.695
ENSG00000101940	WDR13	X	48590042	48608869	18828	+	protein_coding	933.573	808.646	1058.5	0.386067	0.00606462	0.0140319	756.175	861.117	1066.4	1050.6
ENSG00000101945	SUV39H1	X	48695554	48709016	13463	+	protein_coding	612.766	231.309	994.224	2.08408	5.035e-34	2.07269e-32	205.823	256.794	978.308	1010.14
ENSG00000101972	STAG2	X	123960212	124422664	462453	+	protein_coding	4626.6	4354.53	4898.67	0.168916	0.167143	0.24451	4181.78	4527.28	4580.89	5216.44
ENSG00000101997	CCDC22	X	49235470	49250520	15051	+	protein_coding	905.056	759.894	1050.22	0.461905	0.00778619	0.0174912	738.278	781.511	928.466	1171.97
ENSG00000102001	CACNA1F	X	49205063	49233371	28309	-	protein_coding	215.038	103.262	326.814	1.57087	0.000467781	0.00137297	123.494	83.0302	271.237	382.391
ENSG00000102003	SYP	X	49187815	49200199	12385	-	protein_coding	381.303	43.4993	719.107	3.93986	4.27131e-37	2.17938e-35	32.2158	54.7828	704.753	733.46
ENSG00000102007	PLP2	X	49171898	49175235	3338	+	protein_coding	1870.72	889.536	2851.9	1.6694	1.90644e-28	5.82111e-27	795.55	983.522	2856.1	2847.7
ENSG00000102024	PLS3	X	115561174	115650861	89688	+	protein_coding	38.8742	33.1692	44.5792	0.386461	0.442167	0.535017	29.5311	36.8072	27.8192	61.3392
ENSG00000102030	NAA10	X	153929225	153935080	5856	-	protein_coding	443.03	433.086	452.975	0.0640961	0.768676	0.821438	490.395	375.776	443.948	462.002
ENSG00000102034	ELF4	X	130063955	130110716	46762	-	protein_coding	1827.1	1624.59	2029.6	0.314622	0.227246	0.31472	1198.25	2050.93	2028.48	2030.72
ENSG00000102043	MTMR8	X	64268081	64395452	127372	-	protein_coding	75.832	68.0307	83.6334	0.289829	0.407703	0.502189	77.8547	58.2067	91.5715	75.6952
ENSG00000102048	ASB9	X	15235288	15270467	35180	-	protein_coding	15.6559	12.3922	18.9195	0.510706	0.432554	0.52651	18.7925	5.99187	10.4322	27.4069
ENSG00000102054	RBBP7	X	16839283	16870362	31080	-	protein_coding	4437.46	1663.09	7211.84	2.10794	4.67368e-71	9.95802e-69	1610.79	1715.39	7671.14	6752.53
ENSG00000102057	KCND1	X	48961378	48971844	10467	-	protein_coding	346.507	71.6686	621.345	3.03263	5.72625e-23	1.22276e-21	87.6985	55.6388	588.84	653.85
ENSG00000102078	SLC25A14	X	130339888	130373361	33474	+	protein_coding	148.004	135.906	160.101	0.231603	0.362647	0.458189	148.55	123.261	151.846	168.357
ENSG00000102096	PIM2	X	48913182	48919024	5843	-	protein_coding	7915.49	3452.34	12378.6	1.73967	5.02599e-05	0.000175205	1642.11	5262.57	10802	13955.3
ENSG00000102098	SCML2	X	18239313	18354688	115376	-	protein_coding	83.7812	55.8137	111.749	0.963797	0.00730249	0.0164887	47.4288	64.1986	132.141	91.3562
ENSG00000102100	SLC35A2	X	48903180	48911958	8779	-	protein_coding	370.994	239.927	502.062	1.04044	0.0001411	0.000454602	188.82	291.034	441.63	562.493
ENSG00000102103	PQBP1	X	48890197	48903143	12947	+	protein_coding	1093.78	970.115	1217.45	0.326241	0.00550913	0.0128928	978.106	962.123	1205.5	1229.39
ENSG00000102119	EMD	X	154379273	154381574	2302	+	protein_coding	1882.66	1087.44	2677.87	1.29408	8.18658e-25	1.98909e-23	1118.6	1056.28	2552.41	2803.33
ENSG00000102144	PGK1	X	77910739	78129295	218557	+	protein_coding	33924.9	4961.23	62888.6	3.60422	1.49495e-52	1.58392e-50	3897.21	6025.25	58503.8	67273.4
ENSG00000102158	MAGT1	X	77825747	77895593	69847	-	protein_coding	1535.76	1353.59	1717.92	0.33973	0.0942008	0.152256	1115.92	1591.27	1796.66	1639.19
ENSG00000102172	SMS	X	21940709	21994837	54129	+	protein_coding	1461.61	404.255	2518.97	2.56469	7.10807e-17	9.78824e-16	266.675	541.836	2485.18	2552.75
ENSG00000102174	PHEX	X	22032325	22494713	462389	+	protein_coding	141.264	39.4723	243.056	2.35954	2.43441e-05	8.93785e-05	24.1618	54.7828	129.823	356.289
ENSG00000102178	UBL4A	X	154483717	154486615	2899	-	protein_coding	1124.75	881.034	1368.46	0.631141	6.5454e-05	0.000223195	975.422	786.647	1408.35	1328.58
ENSG00000102221	JADE3	X	46912276	47061242	148967	+	protein_coding	86.0485	74.7816	97.3155	0.301305	0.69417	0.760583	14.3181	135.245	143.733	50.8985
ENSG00000102225	CDK16	X	47217860	47229997	12138	+	protein_coding	1930.64	1171.5	2689.79	1.1951	1.10703e-27	3.24724e-26	1205.41	1137.6	2674.12	2705.45
ENSG00000102230	PCYT1B	X	24558087	24672677	114591	-	protein_coding	10.588	9.94104	11.235	0.129198	0.870856	0.90193	4.47441	15.4077	8.11393	14.356
ENSG00000102241	HTATSF1	X	136497079	136512346	15268	+	protein_coding	1771.2	1490.88	2051.52	0.458999	9.79191e-05	0.000324317	1446.13	1535.63	2157.15	1945.89
ENSG00000102245	CD40LG	X	136648158	136660390	12233	+	protein_coding	1802.15	1097.89	2506.41	1.15505	0.000344033	0.00103434	1481.03	714.744	2518.8	2494.03
ENSG00000102309	PIN4	X	72181353	72302926	121574	+	protein_coding	142.263	137.618	146.909	0.0922103	0.698153	0.763856	128.863	146.373	143.733	150.085
ENSG00000102312	PORCN	X	48508959	48520814	11856	+	protein_coding	342.868	332.781	352.955	0.0840253	0.695475	0.761635	365.112	300.449	353.536	352.374
ENSG00000102316	MAGED2	X	54807599	54816015	8417	+	protein_coding	2505.16	2153.06	2857.27	0.406296	0.00118319	0.00320002	2020.64	2285.47	2853.79	2860.76
ENSG00000102317	RBM3	X	48574449	48581162	6714	+	protein_coding	5343.81	5183.59	5504.03	0.0860833	0.480792	0.571801	4774.2	5592.98	5413.15	5594.92
ENSG00000102384	CENPI	X	101098188	101166126	67939	+	protein_coding	379.999	48.3823	711.615	3.61878	4.27019e-16	5.465e-15	20.5823	76.1823	761.551	661.68
ENSG00000102385	DRP2	X	101219769	101264502	44734	+	protein_coding	33.7052	3.48228	63.9281	3.6169	9.51347e-11	7.19971e-10	2.68465	4.27991	52.161	75.6952
ENSG00000102390	PBDC1	X	76173040	76178314	5275	+	protein_coding	424.598	421.744	427.453	0.0192985	0.925428	0.94353	362.427	481.061	445.107	409.798
ENSG00000102393	GLA	X	101393273	101408012	14740	-	protein_coding	846.988	424.274	1269.7	1.45817	0.00367041	0.00896631	163.763	684.785	1256.5	1282.9
ENSG00000102401	ARMCX3	X	101622797	101627843	5047	+	protein_coding	1257.57	794.133	1721	1.10741	1.96489e-12	1.76294e-11	797.34	790.927	1550.92	1891.07
ENSG00000102445	RUBCNL	13	46334681	46438190	103510	-	protein_coding	184.052	174.289	193.815	0.085769	0.926357	0.94428	4.47441	344.104	331.512	56.1188
ENSG00000102471	NDFIP2	13	79481124	79556075	74952	+	protein_coding	2148.79	133.299	4164.27	4.81977	1.13315e-53	1.26998e-51	87.6985	178.9	3673.29	4655.25
ENSG00000102531	FNDC3A	13	48975912	49209779	233868	+	protein_coding	1960.86	1896.95	2024.77	0.092747	0.642976	0.716846	1579.47	2214.42	1960.09	2089.45
ENSG00000102543	CDADC1	13	49247925	49293485	45561	+	protein_coding	216.58	195.883	237.278	0.274119	0.220487	0.306937	210.297	181.468	252.691	221.865
ENSG00000102547	CAB39L	13	49308650	49444064	135415	-	protein_coding	199.221	156.313	242.129	0.616206	0.035857	0.0666582	142.286	170.34	268.919	215.34
ENSG00000102572	STK24	13	98445185	98577940	132756	-	protein_coding	2923.25	1768.02	4078.47	1.19537	2.97544e-12	2.62709e-11	1653.74	1882.3	3564.33	4592.61
ENSG00000102606	ARHGEF7	13	111114559	111305737	191179	+	protein_coding	2483.07	1501.25	3464.9	1.19611	5.52151e-12	4.74963e-11	1647.48	1355.02	3121.55	3808.25
ENSG00000102738	MRPS31	13	40729128	40771190	42063	-	protein_coding	707.183	586.053	828.314	0.496791	0.000456746	0.00134383	616.574	555.532	846.167	810.46
ENSG00000102743	SLC25A15	13	40789412	40812460	23049	+	protein_coding	370.624	278.27	462.978	0.727284	7.4397e-05	0.000251348	298.891	257.65	450.903	475.052
ENSG00000102753	KPNA3	13	49699320	49792682	93363	-	protein_coding	1083.92	958.676	1209.17	0.330659	0.107277	0.169976	786.601	1130.75	1233.32	1185.02
ENSG00000102755	FLT1	13	28300346	28495145	194800	-	protein_coding	333.073	26.8855	639.26	4.36468	8.59365e-28	2.52841e-26	16.1079	37.6632	573.771	704.748
ENSG00000102760	RGCC	13	41457550	41470871	13322	+	protein_coding	2338.62	974.49	3702.75	1.83911	2.63448e-06	1.1266e-05	1396.02	552.964	3033.45	4372.05
ENSG00000102763	VWA8	13	41566835	41961120	394286	-	protein_coding	750.66	742.152	759.169	0.0314229	0.903196	0.926124	847.453	636.85	607.386	910.952
ENSG00000102780	DGKH	13	42040036	42256578	216543	+	protein_coding	844.788	601.402	1088.17	0.845095	2.54189e-05	9.29899e-05	535.14	667.665	1020.04	1156.31
ENSG00000102781	KATNAL1	13	30202630	30307551	104922	-	protein_coding	272.268	134.933	409.602	1.53113	4.89518e-05	0.000171106	84.1189	185.748	479.881	339.323
ENSG00000102786	INTS6	13	51354077	51454264	100188	-	protein_coding	1243.36	1087.34	1399.38	0.361829	0.00482783	0.0114434	1074.75	1099.94	1342.28	1456.48
ENSG00000102858	MGRN1	16	4616493	4690974	74482	+	protein_coding	2248.03	1803.33	2692.73	0.574505	9.33917e-05	0.000310489	1663.59	1943.08	2554.73	2830.74
ENSG00000102878	HSF4	16	67164681	67169945	5265	+	protein_coding	967.175	295.351	1639	2.40711	6.88523e-15	7.79322e-14	356.163	234.539	1360.82	1917.18
ENSG00000102879	CORO1A	16	30182827	30189076	6250	+	protein_coding	21877.7	14962.1	28793.4	0.940319	2.68311e-14	2.88056e-13	15868.9	14055.2	30557.1	27029.7
ENSG00000102882	MAPK3	16	30114105	30123506	9402	-	protein_coding	2026.9	1083.24	2970.55	1.44472	2.65271e-19	4.36616e-18	1200.93	965.547	2961.59	2979.52
ENSG00000102886	GDPD3	16	30104810	30113537	8728	-	protein_coding	259.272	179.794	338.749	0.878624	0.0169076	0.0347895	238.039	121.549	340.785	336.713
ENSG00000102897	LYRM1	16	20899868	20925006	25139	+	protein_coding	429.632	378.265	481	0.342451	0.113678	0.178225	331.106	425.423	527.406	434.595
ENSG00000102898	NUTF2	16	67846923	67872567	25645	+	protein_coding	824.317	531.582	1117.05	1.06015	9.69023e-09	5.80426e-08	453.705	609.459	1141.75	1092.36
ENSG00000102900	NUP93	16	56730118	56850286	120169	+	protein_coding	1126.06	966.867	1285.26	0.404557	0.0714127	0.120433	769.599	1164.13	1341.12	1229.39
ENSG00000102908	NFAT5	16	69565094	69704666	139573	+	protein_coding	1939.24	1559.2	2319.28	0.570146	1.42193e-05	5.42818e-05	1596.47	1521.93	2340.29	2298.26
ENSG00000102970	CCL17	16	57404767	57416063	11297	+	protein_coding	348.386	132.755	564.017	1.35017	0.148507	0.221971	3.57953	261.93	1064.08	63.9494
ENSG00000102977	ACD	16	67657512	67660815	3304	-	protein_coding	1012.21	651.73	1372.69	1.06948	2.95649e-16	3.84721e-15	684.585	618.874	1361.98	1383.39
ENSG00000102978	POLR2C	16	57462660	57472009	9350	+	protein_coding	1495.88	1211.95	1779.81	0.551832	1.82268e-06	7.9756e-06	1195.56	1228.33	1705.09	1854.53
ENSG00000102981	PARD6A	16	67660946	67662774	1829	+	protein_coding	103.674	86.9011	120.446	0.462237	0.123197	0.190593	99.3319	74.4704	139.096	101.797
ENSG00000102984	ZNF821	16	71859680	71895336	35657	-	protein_coding	85.1834	61.8638	108.503	0.772529	0.0485974	0.0867239	69.8008	53.9268	90.4124	126.594
ENSG00000102996	MMP15	16	58025754	58046901	21148	+	protein_coding	36.1893	32.6634	39.7152	0.255136	0.640169	0.714681	25.9516	39.3751	42.8879	36.5425
ENSG00000103018	CYB5B	16	69424619	69466264	41646	+	protein_coding	2006.17	1054.37	2957.97	1.47206	1.60462e-14	1.75774e-13	876.985	1231.76	3068.23	2847.7
ENSG00000103021	CCDC113	16	58231157	58283836	52680	+	protein_coding	18.3064	3.92972	32.6832	2.58416	1.82097e-05	6.84372e-05	3.57953	4.27991	40.5697	24.7967
ENSG00000103034	NDRG4	16	58462846	58513628	50783	+	protein_coding	106.395	36.0094	176.78	2.18771	4.82069e-08	2.6344e-07	42.0595	29.9593	146.051	207.509
ENSG00000103035	PSMD7	16	74296814	74306288	9475	+	protein_coding	983.507	803.725	1163.29	0.527029	0.0086212	0.0191474	667.582	939.867	1195.07	1131.51
ENSG00000103066	PLA2G15	16	68245304	68261058	15755	+	protein_coding	254.795	254.557	255.034	0.00224417	0.99566	0.9971	153.025	356.088	271.237	238.831
ENSG00000103091	WDR59	16	74871362	75000173	128812	-	protein_coding	1698.72	1674.29	1723.14	0.0409639	0.833808	0.873236	1929.37	1419.22	1630.9	1815.38
ENSG00000103111	MON1B	16	77190835	77202398	11564	+	protein_coding	1806.88	1682.77	1930.99	0.198111	0.102378	0.163375	1689.54	1676.01	2040.07	1821.9
ENSG00000103121	CMC2	16	80966448	81020270	53823	-	protein_coding	407.964	249.323	566.604	1.16651	1.78571e-07	9.03529e-07	207.613	291.034	587.681	545.527
ENSG00000103145	HCFC1R1	16	3022625	3024286	1662	-	protein_coding	771.508	214.131	1328.89	2.60526	1.69693e-41	1.0412e-39	222.826	205.435	1207.82	1449.95
ENSG00000103148	NPRL3	16	84271	138677	54407	-	protein_coding	855.107	815.649	894.564	0.132727	0.307447	0.402695	842.084	789.215	892.533	896.596
ENSG00000103152	MPG	16	77007	85851	8845	+	protein_coding	591.884	302.666	881.101	1.52813	2.37985e-20	4.24107e-19	279.203	326.129	836.894	925.308
ENSG00000103184	SEC14L5	16	4958330	5019157	60828	+	protein_coding	11.235	0	22.4699	3.52825	0.000148757	0.000477063	0	0	16.2279	28.712
ENSG00000103187	COTL1	16	84565596	84618078	52483	-	protein_coding	11437.5	5272.98	17602.1	1.70434	5.35268e-11	4.14801e-10	3826.52	6719.45	16609.2	18594.9
ENSG00000103194	USP10	16	84699986	84779922	79937	+	protein_coding	1762.8	1511.13	2014.48	0.41123	0.012945	0.027533	1334.27	1687.99	1957.78	2071.18
ENSG00000103202	NME4	16	396725	410367	13643	+	protein_coding	629.23	591.15	667.31	0.171832	0.445344	0.538093	673.846	508.453	594.635	739.986
ENSG00000103222	ABCC1	16	15949138	16143257	194120	+	protein_coding	3577.85	3424.05	3731.65	0.12275	0.507945	0.596896	2880.63	3967.47	3631.56	3831.74
ENSG00000103253	HAGHL	16	726936	735525	8590	+	protein_coding	302.16	281.597	322.723	0.191743	0.542378	0.628842	353.478	209.715	346.581	298.865
ENSG00000103257	SLC7A5	16	87830023	87869507	39485	-	protein_coding	7230.06	1175.2	13284.9	3.29426	2.81397e-14	3.01271e-13	548.563	1801.84	14991.1	11578.8
ENSG00000103260	METRN	16	715118	719655	4538	+	protein_coding	100.709	76.9018	124.516	0.672665	0.0425559	0.0772364	92.1729	61.6306	115.913	133.119
ENSG00000103269	RHBDL1	16	675671	678268	2598	+	protein_coding	47.9678	31.5739	64.3617	0.939137	0.0801911	0.132676	34.9004	28.2474	55.6384	73.085
ENSG00000103275	UBE2I	16	1308880	1327018	18139	+	protein_coding	2883.76	2199.73	3567.79	0.695069	1.12598e-09	7.53854e-09	2316.85	2082.6	3466.97	3668.61
ENSG00000103342	GSPT1	16	11868128	11916082	47955	-	protein_coding	3290.23	2780.27	3800.18	0.449678	1.97692e-06	8.60972e-06	2798.3	2762.25	3786.89	3813.47
ENSG00000103353	UBFD1	16	23557721	23574389	16669	+	protein_coding	1043.39	1036.26	1050.51	0.0198217	0.894041	0.919556	969.157	1103.36	1089.59	1011.44
ENSG00000103356	EARS2	16	23520754	23557731	36978	-	protein_coding	428.551	397.68	459.423	0.205714	0.268091	0.360223	357.953	437.406	455.539	463.307
ENSG00000103363	ELOB	16	2771414	2777280	5867	-	protein_coding	1376.96	934.164	1819.75	0.954128	1.02071e-08	6.10252e-08	820.607	1047.72	1899.82	1739.68
ENSG00000103365	GGA2	16	23463542	23521995	58454	-	protein_coding	3788.17	3429.32	4147.01	0.272851	0.0225633	0.0446864	3201.89	3656.75	4040.74	4253.29
ENSG00000103381	CPPED1	16	12659799	12803887	144089	-	protein_coding	570.281	474.252	666.311	0.438745	0.438327	0.531535	139.602	808.902	734.89	597.731
ENSG00000103404	USP31	16	23061406	23149452	88047	-	protein_coding	129.305	119.973	138.636	0.204911	0.502726	0.592221	104.701	135.245	161.12	116.153
ENSG00000103423	DNAJA3	16	4425805	4456775	30971	+	protein_coding	1555.76	1447.85	1663.67	0.199504	0.155943	0.231019	1573.2	1322.49	1663.36	1663.99
ENSG00000103429	BFAR	16	14632931	14669236	36306	+	protein_coding	1328.75	1033.9	1623.59	0.646352	3.19816e-05	0.000115024	939.626	1128.18	1626.26	1620.92
ENSG00000103472	RRN3P2	16	29074976	29116718	41743	+	lncRNA	8.39939	2.1594	14.6394	1.84151	0.0376178	0.0694705	0.894882	3.42392	16.2279	13.0509
ENSG00000103485	QPRT	16	29663279	29698699	35421	+	protein_coding	232.196	50.7168	413.676	2.88502	6.45648e-14	6.65523e-13	29.5311	71.9024	446.266	381.086
ENSG00000103495	MAZ	16	29806106	29811164	5059	+	protein_coding	1032	903.037	1160.95	0.361156	0.00695825	0.0158331	885.038	921.036	1232.16	1089.75
ENSG00000103507	BCKDK	16	31106107	31112791	6685	+	protein_coding	1340.13	587.493	2092.77	1.76723	3.19856e-07	1.56332e-06	367.797	807.19	1989.07	2196.47
ENSG00000103522	IL21R	16	27402174	27452042	49869	+	protein_coding	1386.29	698.186	2074.39	1.56384	6.46003e-36	3.03277e-34	675.636	720.736	2063.26	2085.53
ENSG00000103540	CCP110	16	19523811	19553408	29598	+	protein_coding	1151.94	609.067	1694.81	1.47008	2.18974e-32	8.35765e-31	612.099	606.035	1749.13	1640.5
ENSG00000103591	AAGAB	15	67200667	67255195	54529	-	protein_coding	851.105	649.629	1052.58	0.683423	0.00646501	0.0148308	509.188	790.071	1181.16	924.003
ENSG00000103599	IQCH	15	67254786	67502260	247475	+	protein_coding	11.9612	10.0772	13.8451	0.382935	0.556082	0.640939	10.7386	9.41579	8.11393	19.5763
ENSG00000103642	LACTB	15	63121833	63142061	20229	+	protein_coding	789.084	627.472	950.697	0.550206	0.289374	0.38295	238.039	1016.91	1037.42	863.969
ENSG00000103653	CSK	15	74782080	74803197	21118	+	protein_coding	5449.26	4522.37	6376.15	0.491344	0.00417346	0.0100471	3928.53	5116.2	6413.48	6338.82
ENSG00000103671	TRIP4	15	64387748	64455303	67556	+	protein_coding	528.118	516.155	540.081	0.0638034	0.810125	0.855483	393.748	638.562	552.907	527.256
ENSG00000103707	MTFMT	15	65001512	65029639	28128	-	protein_coding	189.713	189.482	189.943	0.00647948	0.982486	0.986966	211.192	167.772	227.19	152.695
ENSG00000103769	RAB11A	15	65726054	65891989	165936	+	protein_coding	1921.58	1505.86	2337.29	0.624181	0.00727598	0.0164364	1170.51	1841.22	2437.66	2236.92
ENSG00000103832	GOLGA8UP	15	30791573	30801859	10287	+	unprocessed_pseudogene	4.20292	0	8.40584	1.73688	0.0574306	0.100119	0	0	11.5913	5.22036
ENSG00000103852	TTC23	15	99136323	99251223	114901	-	protein_coding	43.4158	40.7368	46.0947	0.164417	0.737255	0.795556	23.2669	58.2067	45.2062	46.9832
ENSG00000103876	FAH	15	80152490	80186946	34457	+	protein_coding	588.95	146.1	1031.8	2.70403	8.23966e-14	8.41722e-13	85.9087	206.291	930.784	1132.82
ENSG00000103932	RPAP1	15	41517176	41544269	27094	-	protein_coding	1028.03	916.324	1139.74	0.311003	0.094835	0.153102	964.683	867.965	988.741	1290.73
ENSG00000103966	EHD4	15	41895933	41972557	76625	-	protein_coding	1645.97	1154.93	2137.01	0.830624	0.0710408	0.119942	502.029	1807.83	2125.85	2148.18
ENSG00000103994	ZNF106	15	42412823	42491141	78319	-	protein_coding	3035.88	2476.03	3595.72	0.535205	6.99504e-05	0.000237193	2308.8	2643.27	3427.56	3763.88
ENSG00000103995	CEP152	15	48712928	48811146	98219	-	protein_coding	2176.82	415.207	3938.43	3.21781	6.23652e-78	1.77823e-75	435.808	394.607	3477.4	4399.46
ENSG00000104043	ATP8B4	15	49858238	50182817	324580	-	protein_coding	307.291	239.869	374.713	0.572439	0.335357	0.431113	87.6985	392.039	515.814	233.611
ENSG00000104055	TGM5	15	43232590	43266928	34339	-	protein_coding	14.579	2.99593	26.162	2.17825	0.00806393	0.0180467	0	5.99187	30.1375	22.1865
ENSG00000104064	GABPB1	15	50275389	50355408	80020	-	protein_coding	594.06	388.206	799.915	1.02729	4.10631e-06	1.70633e-05	315.893	460.518	789.37	810.46
ENSG00000104081	BMF	15	40087890	40108892	21003	-	protein_coding	652.51	617.024	687.995	0.153006	0.599658	0.678975	446.546	787.503	722.14	653.85
ENSG00000104131	EIF3J	15	44537125	44563029	25905	+	protein_coding	915.064	883.875	946.254	0.0971442	0.687597	0.754531	732.014	1035.74	1087.27	805.24
ENSG00000104140	RHOV	15	40872214	40874234	2021	-	protein_coding	14.7662	6.84785	22.6846	1.08484	0.242674	0.332132	0	13.6957	23.1827	22.1865
ENSG00000104147	OIP5	15	41309273	41332591	23319	-	protein_coding	51.6163	9.16286	94.0698	3.12631	2.41386e-14	2.60013e-13	8.05394	10.2718	102.004	86.1359
ENSG00000104164	BLOC1S6	15	45587214	45615945	28732	+	protein_coding	1890.08	1262.7	2517.45	0.991433	2.03117e-17	2.89151e-16	1266.26	1259.15	2467.79	2567.11
ENSG00000104177	MYEF2	15	48134632	48178353	43722	-	protein_coding	619.659	444.641	794.678	0.817609	0.0047843	0.0113544	569.145	320.137	831.099	758.257
ENSG00000104221	BRF2	8	37843268	37849861	6594	-	protein_coding	151.534	132.89	170.177	0.348468	0.200854	0.284227	147.656	118.125	157.642	182.712
ENSG00000104231	ZFAND1	8	81701334	81732903	31570	-	protein_coding	963.903	723.904	1203.9	0.726198	0.000153178	0.000489769	815.238	632.57	1171.88	1235.92
ENSG00000104290	FZD3	8	28494205	28574267	80063	+	protein_coding	201.006	160.729	241.283	0.570483	0.0534798	0.0941199	187.925	133.533	209.803	272.764
ENSG00000104325	DECR1	8	90001405	90053633	52229	+	protein_coding	992.7	839.034	1146.37	0.440208	0.110531	0.174178	618.364	1059.7	1266.93	1025.8
ENSG00000104331	BPNT2	8	56957931	56993867	35937	-	protein_coding	2693.24	1086.22	4300.26	1.96362	1.86291e-24	4.38349e-23	924.413	1248.02	3938.73	4661.78
ENSG00000104332	SFRP1	8	41261962	41309473	47512	-	protein_coding	9.68007	9.6492	9.71093	0.0144812	0.983995	0.987816	10.7386	8.55981	11.5913	7.83054
ENSG00000104341	LAPTM4B	8	97775057	97853013	77957	+	protein_coding	485.671	179.055	792.286	2.1247	4.36153e-33	1.72936e-31	164.658	193.452	827.621	756.952
ENSG00000104368	PLAT	8	42174718	42207709	32992	-	protein_coding	101.83	40.7173	162.943	1.86816	5.68638e-05	0.00019646	42.0595	39.3751	117.072	208.814
ENSG00000104369	JPH1	8	74234700	74321540	86841	-	protein_coding	8.62676	0.875432	16.3781	2.71761	0.00159596	0.00420665	0.894882	0.855981	19.7053	13.0509
ENSG00000104375	STK3	8	98371228	98942827	571600	-	protein_coding	105.32	104.838	105.803	0.0119386	0.984368	0.98814	38.4799	171.196	133.3	78.3054
ENSG00000104408	EIF3E	8	108162787	108443496	280710	-	protein_coding	9619.02	6150.52	13087.5	1.07027	1.33988e-05	5.14639e-05	7614.55	4686.5	11897.3	14277.7
ENSG00000104412	EMC2	8	108443601	108489196	45596	+	protein_coding	565.715	472.558	658.871	0.471166	0.0489267	0.0872473	376.745	568.372	666.502	651.24
ENSG00000104413	ESRP1	8	94641074	94707466	66393	+	protein_coding	3.88076	0.875432	6.88608	1.05677	0.246429	0.336196	0.894882	0.855981	4.63653	9.13562
ENSG00000104419	NDRG1	8	133237175	133302022	64848	-	protein_coding	5752.62	2286.78	9218.47	1.99242	1.92016e-28	5.85377e-27	2364.28	2209.29	8074.52	10362.4
ENSG00000104442	ARMC1	8	65602458	65634217	31760	-	protein_coding	995.537	626.362	1364.71	1.11793	1.69586e-18	2.60546e-17	600.466	652.258	1364.3	1365.12
ENSG00000104450	SPAG1	8	100157906	100259278	101373	+	protein_coding	247.223	40.3283	454.117	3.33561	7.81301e-19	1.23561e-17	24.1618	56.4948	487.995	420.239
ENSG00000104472	CHRAC1	8	140511311	140517154	5844	+	protein_coding	1074.76	639.435	1510.09	1.22407	2.09301e-09	1.35497e-08	552.142	726.728	1356.19	1663.99
ENSG00000104490	NCALD	8	101686542	102124907	438366	-	protein_coding	402.049	234.81	569.287	1.2619	2.74178e-09	1.75389e-08	268.465	201.156	586.521	552.053
ENSG00000104497	SNX16	8	81799581	81842866	43286	-	protein_coding	174.73	166.604	182.855	0.13102	0.617447	0.694872	143.181	190.028	184.302	181.407
ENSG00000104517	UBR5	8	102252273	102412759	160487	-	protein_coding	9305.69	4967.76	13643.6	1.44744	1.03817e-20	1.88827e-19	5201.95	4733.58	12112.9	15174.3
ENSG00000104549	SQLE	8	124998497	125022283	23787	+	protein_coding	807.157	433.748	1180.57	1.35622	0.00223653	0.00571257	205.823	661.673	1324.89	1036.24
ENSG00000104611	SH2D4A	8	19313693	19396218	82526	+	protein_coding	43.8474	9.62975	78.0651	2.72933	4.19446e-07	2.01453e-06	9.8437	9.41579	55.6384	100.492
ENSG00000104613	INTS10	8	19817391	19852083	34693	+	protein_coding	2102.68	1771.09	2434.27	0.455734	0.00438138	0.0104968	1972.32	1569.87	2524.59	2343.94
ENSG00000104626	ERI1	8	9002147	9116746	114600	+	protein_coding	682.038	405.987	958.089	1.22338	2.34179e-09	1.50847e-08	346.319	465.654	1044.38	871.8
ENSG00000104635	SLC39A14	8	22367278	22434129	66852	+	protein_coding	471.719	331.808	611.63	0.864587	0.000693707	0.00196555	261.306	402.311	587.681	635.578
ENSG00000104671	DCTN6	8	30156319	30183639	27321	+	protein_coding	273.413	212.925	333.902	0.638451	0.00376586	0.00917636	187.03	238.819	314.125	353.679
ENSG00000104687	GSR	8	30678066	30727846	49781	-	protein_coding	1355.54	973.442	1737.64	0.820686	0.000957915	0.00263859	737.383	1209.5	1815.2	1660.07
ENSG00000104691	UBXN8	8	30729131	30767006	37876	+	protein_coding	93.3896	91.1811	95.5981	0.0644641	0.831227	0.87136	79.6445	102.718	88.0941	103.102
ENSG00000104722	NEFM	8	24913758	24919098	5341	+	protein_coding	66.8339	27.3329	106.335	1.74086	0.00557871	0.0130322	36.6902	17.9756	73.0254	139.645
ENSG00000104728	ARHGEF10	8	1823926	1958641	134716	+	protein_coding	11.9838	9.18231	14.7853	0.527949	0.520204	0.608301	8.94882	9.41579	13.9096	15.6611
ENSG00000104738	MCM4	8	47960185	47978160	17976	+	protein_coding	5109.13	709.49	9508.78	3.61326	8.91724e-27	2.43173e-25	427.754	991.226	10024.2	8993.37
ENSG00000104756	KCTD9	8	25427847	25458476	30630	-	protein_coding	460.651	318.326	602.975	0.914694	1.40412e-07	7.21178e-07	330.212	306.441	652.592	553.358
ENSG00000104765	BNIP3L	8	26383054	26505636	122583	+	protein_coding	4505.07	1503.8	7506.35	2.28119	1.01613e-21	1.99208e-20	1567.83	1439.76	6434.35	8578.35
ENSG00000104774	MAN2B1	19	12646511	12666742	20232	-	protein_coding	3682.05	3115.24	4248.87	0.431105	0.223606	0.310499	1846.14	4384.34	3894.69	4603.05
ENSG00000104783	KCNN4	19	43766533	43781257	14725	-	protein_coding	1753.29	772.441	2734.14	1.79778	6.31398e-16	7.91861e-15	921.729	623.154	2550.09	2918.18
ENSG00000104804	TULP2	19	48880967	48898744	17778	-	protein_coding	11.1798	2.64575	19.7138	2.24043	0.00323112	0.00798269	3.57953	1.71196	18.5461	20.8814
ENSG00000104805	NUCB1	19	48900312	48923372	23061	+	protein_coding	4673.66	3523.48	5823.83	0.703089	0.028081	0.0540142	2276.58	4770.38	6355.53	5292.14
ENSG00000104808	DHDH	19	48933699	48944969	11271	+	protein_coding	58.467	16.9055	100.028	2.08567	0.00432928	0.0103797	29.5311	4.27991	69.548	130.509
ENSG00000104812	GYS1	19	48968130	48993310	25181	-	protein_coding	2206.85	995.288	3418.42	1.76533	5.83411e-26	1.51227e-24	915.464	1075.11	3123.86	3712.98
ENSG00000104814	MAP4K1	19	38587641	38618882	31242	-	protein_coding	2951.95	2914.35	2989.55	0.0362137	0.880993	0.909615	3630.54	2198.16	2949.99	3029.11
ENSG00000104823	ECH1	19	38815422	38831841	16420	-	protein_coding	1783.11	954.318	2611.9	1.44442	1.2944e-26	3.47604e-25	881.459	1027.18	2532.71	2691.09
ENSG00000104824	HNRNPL	19	38836370	38852347	15978	-	protein_coding	4802.3	3262.07	6342.53	0.953666	1.52367e-11	1.25232e-10	3462.3	3061.84	5838.55	6846.5
ENSG00000104825	NFKBIB	19	38899700	38908893	9194	+	protein_coding	834.306	544.441	1124.17	1.02645	4.07272e-05	0.000143941	415.225	673.657	1111.61	1136.73
ENSG00000104833	TUBB4A	19	6494319	6502848	8530	-	protein_coding	82.5146	44.3552	120.674	1.38409	0.000147836	0.000474738	51.9032	36.8072	114.754	126.594
ENSG00000104835	SARS2	19	38915266	38930763	15498	-	protein_coding	113.651	92.0565	135.245	0.538988	0.0745225	0.124766	100.227	83.8862	121.709	148.78
ENSG00000104856	RELB	19	45001449	45038198	36750	+	protein_coding	1355.79	1063.83	1647.75	0.585302	0.233555	0.32171	425.964	1701.69	1781.59	1513.9
ENSG00000104859	CLASRP	19	45039045	45070956	31912	+	protein_coding	2224.99	2133.68	2316.29	0.117521	0.441038	0.533922	2290.9	1976.46	2190.76	2441.82
ENSG00000104872	PIH1D1	19	49446298	49453497	7200	-	protein_coding	1980.66	1599.08	2362.24	0.555887	0.00673598	0.0153706	1816.61	1381.55	2062.1	2662.38
ENSG00000104879	CKM	19	45306413	45322875	16463	-	protein_coding	6.85369	0.875432	12.832	1.40486	0.125759	0.193796	0.894882	0.855981	3.4774	22.1865
ENSG00000104881	PPP1R13L	19	45379638	45406349	26712	-	protein_coding	515.271	119.506	911.037	2.87293	7.78347e-28	2.30755e-26	142.286	96.7259	858.918	963.156
ENSG00000104884	ERCC2	19	45349837	45370918	21082	-	protein_coding	416.982	378.323	455.641	0.267061	0.144237	0.216701	412.541	344.104	484.518	426.764
ENSG00000104885	DOT1L	19	2163933	2232578	68646	+	protein_coding	2242.68	1278.36	3207	1.31285	4.77008e-12	4.13442e-11	1140.08	1416.65	2937.24	3476.76
ENSG00000104886	PLEKHJ1	19	2230084	2237704	7621	-	protein_coding	978.658	915.001	1042.32	0.187336	0.187536	0.268607	864.456	965.547	1105.81	978.817
ENSG00000104888	SLC17A7	19	49429401	49442360	12960	-	protein_coding	9.1589	6.06967	12.2481	0.756677	0.372828	0.468446	3.57953	8.55981	12.7505	11.7458
ENSG00000104889	RNASEH2A	19	12806584	12813640	7057	+	protein_coding	12.4925	9.18231	15.8028	0.612936	0.420853	0.515018	8.94882	9.41579	8.11393	23.4916
ENSG00000104897	SF3A2	19	2236824	2248655	11832	+	protein_coding	2849.9	1788.57	3911.23	1.12357	3.63336e-19	5.91e-18	1712.8	1864.33	3857.6	3964.86
ENSG00000104899	AMH	19	2249309	2252073	2765	+	protein_coding	11.5481	9.18231	13.9139	0.523579	0.40295	0.49744	8.94882	9.41579	17.387	10.4407
ENSG00000104904	OAZ1	19	2269509	2273490	3982	+	protein_coding	10480.4	5861.97	15098.9	1.3448	2.28386e-09	1.4736e-08	4578.22	7145.73	15956.6	14241.1
ENSG00000104915	STX10	19	13144058	13150383	6326	-	protein_coding	1086.67	850.939	1322.4	0.629947	0.000621064	0.00177844	969.157	732.72	1290.12	1354.68
ENSG00000104921	FCER2	19	7688758	7702146	13389	-	protein_coding	109.209	39.9587	178.459	1.71115	0.0421082	0.0765456	7.15906	72.7584	295.579	61.3392
ENSG00000104953	TLE6	19	2977538	2995179	17642	+	protein_coding	67.5534	0.875432	134.231	5.68174	7.5983e-19	1.20431e-17	0.894882	0.855981	117.072	151.39
ENSG00000104967	NOVA2	19	45933734	45974044	40311	-	protein_coding	8.69776	0	17.3955	1.97298	0.0202792	0.0406907	0	0	13.9096	20.8814
ENSG00000104969	SGTA	19	2754715	2783362	28648	-	protein_coding	1490.67	1069.02	1912.33	0.835155	1.54812e-11	1.27189e-10	999.583	1138.46	1932.28	1892.38
ENSG00000104973	MED25	19	49818282	49840383	22102	+	protein_coding	1125.06	820.144	1429.98	0.789864	0.000506524	0.00147706	655.054	985.234	1498.76	1361.21
ENSG00000104976	SNAPC2	19	7920338	7923250	2913	+	protein_coding	514.861	313.308	716.415	1.17504	1.84294e-07	9.31025e-07	256.831	369.784	726.777	706.053
ENSG00000104979	C19orf53	19	13774456	13778773	4318	+	protein_coding	1400.92	929.669	1872.18	1.00603	2.25149e-17	3.19576e-16	968.262	891.076	1885.91	1858.45
ENSG00000104983	CCDC61	19	45995461	46021318	25858	+	protein_coding	307.896	292.55	323.242	0.14261	0.432301	0.526236	306.05	279.05	317.603	328.882
ENSG00000104998	IL27RA	19	14031762	14053218	21457	+	protein_coding	2735.34	2450.72	3019.95	0.300278	0.00671556	0.0153276	2345.49	2555.96	3078.66	2961.25
ENSG00000105011	ASF1B	19	14119512	14136613	17102	-	protein_coding	977.242	147.637	1806.85	3.50035	5.03549e-29	1.61912e-27	97.5422	197.732	2073.69	1540.01
ENSG00000105058	FAM32A	19	16185380	16192046	6667	+	protein_coding	1240.12	1099.04	1381.21	0.328272	0.0153386	0.0319303	1041.64	1156.43	1454.71	1307.7
ENSG00000105063	PPP6R1	19	55229779	55259017	29239	-	protein_coding	7133.8	5070.5	9197.1	0.854973	3.56459e-11	2.81179e-10	4789.41	5351.59	9802.79	8591.4
ENSG00000105085	MED26	19	16574907	16629062	54156	-	protein_coding	264.229	143.532	384.925	1.40474	1.5199e-11	1.24976e-10	144.971	142.093	363.968	405.883
ENSG00000105135	ILVBL	19	15114984	15125786	10803	-	protein_coding	1500.16	659.122	2341.2	1.81057	8.88133e-23	1.87378e-21	729.329	588.915	2095.71	2586.69
ENSG00000105137	SYDE1	19	15107401	15114985	7585	+	protein_coding	12.3993	3.05429	21.7444	2.15588	0.0075659	0.0170398	2.68465	3.42392	17.387	26.1018
ENSG00000105146	AURKC	19	57230802	57235548	4747	+	protein_coding	23.8558	10.8943	36.8174	1.53569	0.0175765	0.0360359	8.94882	12.8397	37.0923	36.5425
ENSG00000105171	POP4	19	29606283	29617237	10955	+	protein_coding	601.612	590.878	612.347	0.0510006	0.714453	0.777446	562.881	618.874	607.386	617.307
ENSG00000105173	CCNE1	19	29811991	29824312	12322	+	protein_coding	457.233	158.434	756.032	2.20432	2.33249e-16	3.07232e-15	121.704	195.164	833.417	678.646
ENSG00000105176	URI1	19	29923644	30016612	92969	+	protein_coding	1991.98	1906.96	2077	0.122686	0.369484	0.464978	2060.02	1753.91	2073.69	2080.31
ENSG00000105185	PDCD5	19	32581190	32587453	6264	+	protein_coding	1193.25	778.492	1608	1.03939	1.50646e-12	1.3713e-11	786.601	770.383	1459.35	1756.65
ENSG00000105186	ANKRD27	19	32597006	32676597	79592	-	protein_coding	1148.41	963.637	1333.19	0.465672	0.00043574	0.00128652	896.672	1030.6	1326.05	1340.33
ENSG00000105193	RPS16	19	39433137	39435949	2813	-	protein_coding	23997.6	16364.2	31631.1	0.928164	0.00114717	0.00311344	21559.5	11168.8	30799.3	32462.8
ENSG00000105197	TIMM50	19	39480412	39493785	13374	+	protein_coding	814.037	701.843	926.23	0.398714	0.00128453	0.00344955	706.062	697.625	938.898	913.562
ENSG00000105202	FBL	19	39834458	39846379	11922	-	protein_coding	7543.38	2934.27	12152.5	1.99268	1.05345e-10	7.92912e-10	3916.9	1951.64	10807.8	13497.2
ENSG00000105220	GPI	19	34359480	34402413	42934	+	protein_coding	20307.1	2276.47	38337.7	4.03239	4.31635e-103	2.78966e-100	2047.49	2505.46	33942.9	42732.5
ENSG00000105221	AKT2	19	40230317	40285536	55220	-	protein_coding	4750.43	4311.68	5189.19	0.266338	0.023195	0.0457832	4592.54	4030.82	5314.63	5063.75
ENSG00000105227	PRX	19	40393766	40414793	21028	-	protein_coding	200.549	189.463	211.635	0.15538	0.563317	0.647354	210.297	168.628	193.575	229.696
ENSG00000105229	PIAS4	19	4007736	4039386	31651	+	protein_coding	688.906	552.047	825.764	0.577068	0.000326183	0.000985256	528.875	575.219	876.305	775.223
ENSG00000105245	NUMBL	19	40665905	40690972	25068	-	protein_coding	332.112	284.301	379.924	0.409227	0.13587	0.206408	340.055	228.547	360.49	399.357
ENSG00000105246	EBI3	19	4229523	4237528	8006	+	protein_coding	310.676	188.88	432.472	0.898856	0.284567	0.378214	6.26418	371.496	583.044	281.899
ENSG00000105248	YJU2	19	4247080	4269088	22009	+	protein_coding	520.493	518.567	522.419	0.00949187	0.962349	0.971519	465.339	571.795	481.04	563.799
ENSG00000105255	FSD1	19	4304598	4323843	19246	+	protein_coding	257.298	62.8366	451.76	2.78867	1.52405e-29	5.02372e-28	55.4827	70.1905	401.06	502.459
ENSG00000105258	POLR2I	19	36113709	36115213	1505	-	protein_coding	111.974	73.0499	150.897	1.02254	0.000166581	0.00052879	72.4855	73.6144	142.573	159.221
ENSG00000105270	CLIP3	19	36014660	36033343	18684	-	protein_coding	60.1452	46.4368	73.8537	0.636691	0.113671	0.178225	49.2185	43.655	70.7071	77.0003
ENSG00000105281	SLC1A5	19	46774883	46788594	13712	-	protein_coding	2095.37	579.732	3611	2.46542	6.65877e-08	3.56747e-07	246.987	912.476	3640.84	3581.16
ENSG00000105287	PRKD2	19	46674275	46717127	42853	-	protein_coding	3347.41	3092.94	3601.89	0.213226	0.500508	0.590253	2021.54	4164.35	3412.49	3791.28
ENSG00000105290	APLP1	19	35867899	35879792	11894	+	protein_coding	45.1101	1.73141	88.4888	4.60705	3.17508e-12	2.79572e-11	0.894882	2.56794	97.3672	79.6104
ENSG00000105321	CCDC9	19	47255980	47273701	17722	+	protein_coding	1036.79	708.205	1365.38	0.931755	6.83554e-05	0.000232272	565.566	850.845	1322.57	1408.19
ENSG00000105323	HNRNPUL1	19	41262496	41307787	45292	+	protein_coding	9760.66	6560.19	12961.1	0.979754	1.71054e-24	4.04458e-23	6732.2	6388.19	12619.5	13302.8
ENSG00000105325	FZR1	19	3506311	3538334	32024	+	protein_coding	2154.92	1884.63	2425.21	0.360454	0.0453391	0.0816534	2154.88	1614.38	2336.81	2513.6
ENSG00000105327	BBC3	19	47220822	47232766	11945	-	protein_coding	510.573	162.266	858.88	2.36649	1.47586e-24	3.5068e-23	179.871	144.661	744.164	973.597
ENSG00000105329	TGFB1	19	41301587	41353922	52336	-	protein_coding	3604.49	2722.05	4486.93	0.709951	0.00195821	0.00506715	2147.72	3296.38	4528.73	4445.13
ENSG00000105339	DENND3	8	141117278	141195808	78531	+	protein_coding	2397.34	585.373	4209.31	2.72402	1.15296e-12	1.05846e-11	329.317	841.43	4709.56	3709.06
ENSG00000105341	DMAC2	19	41431318	41440717	9400	-	protein_coding	988.353	585.45	1391.26	1.23937	1.58365e-15	1.91311e-14	529.77	641.13	1346.91	1435.6
ENSG00000105355	PLIN3	19	4838341	4867694	29354	-	protein_coding	1095.43	638.288	1552.56	1.23654	0.000337415	0.00101618	400.907	875.669	1738.7	1366.43
ENSG00000105357	MYH14	19	50188186	50310542	122357	+	protein_coding	2.59962	1.28397	3.91527	0.516181	0.571256	0.654036	0	2.56794	0	7.83054
ENSG00000105364	MRPL4	19	10251901	10260055	8155	+	protein_coding	775.146	444.681	1105.61	1.30608	3.24236e-21	6.10475e-20	413.436	475.926	1105.81	1105.41
ENSG00000105370	LIM2	19	51379909	51387974	8066	-	protein_coding	10.115	3.85192	16.3781	0.828921	0.313318	0.408351	0	7.70383	19.7053	13.0509
ENSG00000105372	RPS19	19	41860255	41872925	12671	+	protein_coding	25392.9	15856.7	34929.1	1.12326	3.51443e-07	1.70994e-06	19279.3	12434	33181.3	36676.9
ENSG00000105374	NKG7	19	51371606	51372701	1096	-	protein_coding	1996.54	386.359	3606.71	2.30239	0.00719955	0.0162923	34.0055	738.712	3667.5	3545.93
ENSG00000105376	ICAM5	19	10289952	10296778	6827	+	protein_coding	279.809	27.2941	532.323	3.91364	1.09635e-12	1.00888e-11	15.213	39.3751	375.559	689.087
ENSG00000105379	ETFB	19	51345169	51366388	21220	-	protein_coding	835.076	307.179	1362.97	2.12673	8.88579e-30	2.97046e-28	309.629	304.729	1184.63	1541.31
ENSG00000105393	BABAM1	19	17267376	17281249	13874	+	protein_coding	544.465	480.126	608.805	0.339855	0.0194108	0.0392733	488.606	471.646	580.726	636.884
ENSG00000105401	CDC37	19	10391133	10420121	28989	-	protein_coding	4467.48	3578.36	5356.61	0.580685	2.80557e-11	2.23949e-10	3580.42	3576.29	5287.97	5425.26
ENSG00000105404	RABAC1	19	41956681	41959321	2641	-	protein_coding	308.916	268.797	349.035	0.372756	0.0665838	0.113554	256.831	280.762	363.968	334.103
ENSG00000105438	KDELR1	19	48382575	48391551	8977	-	protein_coding	2835.6	1018.83	4652.37	2.16028	7.63323e-23	1.62104e-21	817.027	1220.63	4398.91	4905.83
ENSG00000105464	GRIN2D	19	48393668	48444931	51264	+	protein_coding	40.3639	34.4142	46.3136	0.374681	0.553383	0.638473	27.7413	41.0871	41.7288	50.8985
ENSG00000105479	ODAD1	19	48296457	48321971	25515	-	protein_coding	79.867	40.7172	119.017	1.3839	0.0194686	0.0393573	61.7469	19.6876	89.2533	148.78
ENSG00000105486	LIG1	19	48115445	48170603	55159	-	protein_coding	3445.83	2066.27	4825.38	1.21093	1.6829e-10	1.2402e-09	2418.87	1713.67	4718.83	4931.93
ENSG00000105514	RAB3D	19	11322068	11346270	24203	-	protein_coding	283.152	109.585	456.719	2.0234	2.24366e-16	2.95934e-15	99.3319	119.837	508.86	404.578
ENSG00000105518	TMEM205	19	11342776	11346518	3743	-	protein_coding	289.235	198.062	380.409	0.917165	0.00206609	0.00531997	153.025	243.099	414.97	345.849
ENSG00000105523	FAM83E	19	48599961	48615076	15116	-	protein_coding	8.1298	4.88295	11.3767	0.87674	0.299795	0.39443	8.05394	1.71196	16.2279	6.52545
ENSG00000105538	RASIP1	19	48720585	48740610	20026	-	protein_coding	38.0149	15.3687	60.6611	1.83073	0.000185248	0.000582891	17.8976	12.8397	62.5932	58.729
ENSG00000105552	BCAT2	19	48795062	48811029	15968	-	protein_coding	739.071	327.295	1150.85	1.8015	8.86574e-34	3.6113e-32	309.629	344.96	1123.2	1178.5
ENSG00000105556	MIER2	19	305573	344815	39243	-	protein_coding	456.826	336.38	577.272	0.769212	0.000148676	0.000476948	294.416	378.344	563.339	591.205
ENSG00000105559	PLEKHA4	19	48837097	48868617	31521	-	protein_coding	173.23	51.028	295.432	2.44855	1.49643e-13	1.49327e-12	43.8492	58.2067	241.1	349.764
ENSG00000105568	PPP2R1A	19	52190048	52229518	39471	+	protein_coding	5200.01	2598.13	7801.9	1.5742	2.12662e-22	4.36329e-21	2274.79	2921.46	7450.91	8152.89
ENSG00000105576	TNPO2	19	12699201	12724011	24811	-	protein_coding	2259.09	1960.21	2557.98	0.382238	0.00166121	0.00435965	2009.01	1911.41	2477.07	2638.89
ENSG00000105613	MAST1	19	12833951	12874952	41002	+	protein_coding	88.5669	9.20176	167.932	3.87719	2.57195e-15	3.03146e-14	9.8437	8.55981	151.846	184.018
ENSG00000105618	PRPF31	19	54115410	54131719	16310	+	protein_coding	794.58	772.364	816.795	0.0807024	0.551051	0.63635	819.712	725.016	821.825	811.765
ENSG00000105619	TFPT	19	54107020	54115657	8638	-	protein_coding	373.569	236.211	510.927	1.09887	2.27967e-07	1.13568e-06	214.772	257.65	570.294	451.561
ENSG00000105639	JAK3	19	17824780	17848071	23292	-	protein_coding	7615.12	5962.28	9267.96	0.626828	0.00578829	0.0134745	4664.13	7260.43	8666.84	9869.08
ENSG00000105640	RPL18A	19	17859910	17864153	4244	+	protein_coding	1930.36	1174.93	2685.8	1.17551	1.54781e-07	7.90582e-07	1402.28	947.571	2499.09	2872.5
ENSG00000105649	RAB3A	19	18196784	18204042	7259	-	protein_coding	136.34	44.1606	228.52	2.22457	1.73067e-06	7.60045e-06	62.6418	25.6794	215.599	241.442
ENSG00000105655	ISYNA1	19	18434388	18438167	3780	-	protein_coding	574.72	475.281	674.158	0.490585	0.1124	0.176592	620.153	330.409	693.162	655.155
ENSG00000105656	ELL	19	18442663	18522116	79454	-	protein_coding	1053.63	725.558	1381.69	0.922095	6.62702e-09	4.04824e-08	674.741	776.375	1322.57	1440.82
ENSG00000105668	UPK1A	19	35666516	35678483	11968	+	protein_coding	62.689	6.65326	118.725	3.59581	3.04337e-08	1.70988e-07	10.7386	2.56794	93.8898	143.56
ENSG00000105669	COPE	19	18899514	18919387	19874	-	protein_coding	1838.82	1418.9	2258.74	0.662056	0.00158826	0.00418921	1147.24	1690.56	2327.54	2189.94
ENSG00000105671	DDX49	19	18919705	18929189	9485	+	protein_coding	605.166	591.306	619.026	0.0646675	0.718228	0.780415	523.506	659.106	584.203	653.85
ENSG00000105672	ETV2	19	35641745	35644871	3127	+	protein_coding	18.225	12.3144	24.1356	0.850231	0.162159	0.238645	15.213	9.41579	20.8644	27.4069
ENSG00000105677	TMEM147	19	35545600	35547526	1927	+	protein_coding	776.219	530.609	1021.83	0.929971	7.97614e-05	0.000268163	428.649	632.57	1026.99	1016.66
ENSG00000105695	MAG	19	35292125	35313807	21683	+	protein_coding	9.60474	2.17885	17.0306	2.0253	0.0250186	0.0488948	1.78976	2.56794	19.7053	14.356
ENSG00000105696	TMEM59L	19	18607430	18621039	13610	+	protein_coding	8.73341	1.30342	16.1634	2.31518	0.012459	0.0265751	0.894882	1.71196	12.7505	19.5763
ENSG00000105698	USF2	19	35268962	35279821	10860	+	protein_coding	3664.32	3504.18	3824.47	0.125821	0.336451	0.432143	3495.41	3512.95	4136.95	3512
ENSG00000105700	KXD1	19	18557762	18569387	11626	+	protein_coding	1343.56	1099.8	1587.32	0.526221	4.96085e-05	0.000173152	1076.54	1123.05	1487.17	1687.48
ENSG00000105701	FKBP8	19	18531751	18544077	12327	-	protein_coding	8187.81	4779.95	11595.7	1.27368	8.72787e-29	2.7427e-27	4929.91	4630	11142.7	12048.6
ENSG00000105717	PBX4	19	19561707	19618693	56987	-	protein_coding	638.094	400.383	875.804	1.08545	0.00314435	0.00779514	541.404	259.362	1024.67	726.935
ENSG00000105722	ERF	19	42247569	42255128	7560	-	protein_coding	1224.42	751.023	1697.82	1.17009	1.46203e-17	2.11075e-16	723.96	778.087	1659.88	1735.77
ENSG00000105723	GSK3A	19	42226225	42242625	16401	-	protein_coding	936.035	753.202	1118.87	0.567303	0.000157534	0.000501962	745.437	760.967	1133.63	1104.11
ENSG00000105737	GRIK5	19	41998321	42069498	71178	-	protein_coding	25.4446	19.9404	30.9487	0.5456	0.392982	0.487744	11.6335	28.2474	26.6601	35.2374
ENSG00000105750	ZNF85	19	20923222	20950697	27476	+	protein_coding	156.073	151.255	160.891	0.0898759	0.713859	0.776974	165.553	136.957	170.393	151.39
ENSG00000105755	ETHE1	19	43506719	43527230	20512	-	protein_coding	918.102	254.906	1581.3	2.59421	7.59949e-32	2.82815e-30	208.508	301.305	1510.35	1652.24
ENSG00000105771	SMG9	19	43727983	43754962	26980	-	protein_coding	971.548	654.57	1288.53	0.967083	1.37944e-07	7.09817e-07	657.738	651.402	1144.06	1432.99
ENSG00000105778	AVL9	7	32495426	32588726	93301	+	protein_coding	1692.5	1435.11	1949.9	0.440494	3.49819e-05	0.000125257	1420.18	1450.03	1895.18	2004.62
ENSG00000105784	RUNDC3B	7	87627548	87832296	204749	+	protein_coding	5.87281	3.98807	7.75756	0.572702	0.532735	0.619776	6.26418	1.71196	1.15913	14.356
ENSG00000105810	CDK6	7	92604921	92836573	231653	-	protein_coding	3516.05	1119.6	5912.51	2.38075	6.70825e-45	4.87139e-43	1022.85	1216.35	6346.25	5478.76
ENSG00000105819	PMPCB	7	103297435	103329511	32077	+	protein_coding	2200.21	1481.95	2918.48	0.97395	1.36483e-17	1.97925e-16	1527.56	1436.34	2824.81	3012.15
ENSG00000105821	DNAJC2	7	103312289	103344830	32542	-	protein_coding	796.776	684.626	908.925	0.406529	0.00199383	0.00514826	701.588	667.665	882.1	935.749
ENSG00000105835	NAMPT	7	106248298	106285966	37669	-	protein_coding	6530.24	827.382	12233.1	3.64482	1.12626e-15	1.3786e-14	357.953	1296.81	11216.9	13249.3
ENSG00000105849	POLR1F	7	19695461	19709037	13577	-	protein_coding	518.167	467.189	569.145	0.28252	0.082095	0.135502	425.069	509.309	578.407	559.883
ENSG00000105856	HBP1	7	107168961	107202522	33562	+	protein_coding	1754.98	1417.48	2092.49	0.555302	0.004845	0.0114813	1515.04	1319.92	1786.22	2398.75
ENSG00000105865	DUS4L	7	107563484	107578523	15040	+	protein_coding	84.5666	75.2093	93.9239	0.310276	0.383858	0.479211	73.3803	77.0383	104.322	83.5257
ENSG00000105877	DNAH11	7	21543039	21901839	358801	+	protein_coding	7.36668	6.10857	8.62478	0.383757	0.619703	0.696708	5.36929	6.84785	8.11393	9.13562
ENSG00000105887	MTPN	7	135926760	135977359	50600	-	protein_coding	5158.65	3254.39	7062.91	1.09913	4.32048e-06	1.79072e-05	2459.14	4049.65	7310.65	6815.18
ENSG00000105928	GSDME	7	24698355	24757940	59586	-	protein_coding	78.5975	69.4317	87.7633	0.298315	0.613865	0.691821	24.1618	114.701	98.5263	77.0003
ENSG00000105929	ATP6V0A4	7	138706294	138799560	93267	-	protein_coding	54.7496	0	109.499	5.87729	1.23484e-15	1.5058e-14	0	0	136.778	82.2206
ENSG00000105939	ZC3HAV1	7	139043515	139132122	88608	-	protein_coding	6178.59	5861	6496.18	0.147541	0.269325	0.361605	5950.97	5771.03	5989.24	7003.11
ENSG00000105948	TTC26	7	139133744	139191986	58243	+	protein_coding	64.725	32.2548	97.1951	1.52601	3.36284e-06	1.41682e-05	26.8465	37.6632	83.4576	110.933
ENSG00000105968	H2AZ2	7	44826791	44848087	21297	-	protein_coding	3549.89	2526.65	4573.13	0.851641	2.87037e-10	2.05288e-09	2747.29	2306.01	4735.06	4411.2
ENSG00000105971	CAV2	7	116287380	116508541	221162	+	protein_coding	4.65166	2.1983	7.10501	0.77279	0.403563	0.497943	2.68465	1.71196	1.15913	13.0509
ENSG00000105974	CAV1	7	116524994	116561179	36186	+	protein_coding	12.17	3.46283	20.8772	1.82072	0.0263053	0.0510443	1.78976	5.13589	10.4322	31.3221
ENSG00000105976	MET	7	116672196	116798377	126182	+	protein_coding	13.531	3.50173	23.5603	2.08674	0.00381472	0.00928374	3.57953	3.42392	9.27307	37.8476
ENSG00000105993	DNAJB6	7	157335381	157417439	82059	+	protein_coding	1275.61	1196.83	1354.4	0.176713	0.337042	0.43269	1031.8	1361.87	1414.14	1294.65
ENSG00000106009	BRAT1	7	2537810	2555694	17885	-	protein_coding	1503.38	1479.91	1526.85	0.044598	0.82975	0.870564	1748.6	1211.21	1494.12	1559.58
ENSG00000106018	VIPR2	7	159028175	159144867	116693	-	protein_coding	22.3429	8.22907	36.4567	1.69791	0.0362175	0.0671982	4.47441	11.9837	32.4557	40.4578
ENSG00000106028	SSBP1	7	141738334	141787922	49589	+	protein_coding	1456.52	954.785	1958.26	1.02907	5.81245e-12	4.98883e-11	883.249	1026.32	1834.91	2081.62
ENSG00000106049	HIBADH	7	27525442	27662883	137442	-	protein_coding	405.179	320.914	489.444	0.602358	0.00060818	0.00174567	331.106	310.721	445.107	533.781
ENSG00000106052	TAX1BP1	7	27739331	27844564	105234	+	protein_coding	5006.77	2600.81	7412.72	1.49971	9.169e-21	1.67399e-19	2378.6	2823.03	6853.96	7971.48
ENSG00000106070	GRB10	7	50590063	50793462	203400	-	protein_coding	125.42	94.8774	155.963	0.692491	0.0397997	0.0728685	72.4855	117.269	165.756	146.17
ENSG00000106080	FKBP14	7	30010587	30026702	16116	-	protein_coding	179.144	152.383	205.904	0.42167	0.17879	0.258294	158.394	146.373	201.689	210.119
ENSG00000106086	PLEKHA8	7	30027404	30130483	103080	+	protein_coding	635.114	307.451	962.777	1.63002	1.24653e-17	1.81313e-16	341.845	273.058	928.466	997.088
ENSG00000106089	STX1A	7	73699206	73719672	20467	-	protein_coding	459.756	66.5523	852.96	3.57718	7.66159e-28	2.27489e-26	68.9059	64.1986	682.729	1023.19
ENSG00000106105	GARS1	7	30580533	30634033	53501	+	protein_coding	4490.66	1841.77	7139.55	1.92985	1.86101e-20	3.34103e-19	1482.82	2200.73	7129.83	7149.28
ENSG00000106144	CASP2	7	143288215	143307696	19482	+	protein_coding	3124.66	1849.26	4400.06	1.23943	1.59418e-12	1.4464e-11	2063.6	1634.92	4032.62	4767.49
ENSG00000106153	CHCHD2	7	56101573	56106476	4904	-	protein_coding	3315.06	1103.94	5526.18	2.2877	1.54339e-23	3.42781e-22	853.718	1354.16	5704.09	5348.26
ENSG00000106211	HSPB1	7	76302673	76304295	1623	+	protein_coding	661.182	440.946	881.419	0.966181	0.00360442	0.00882289	300.68	581.211	769.664	993.173
ENSG00000106236	NPTX2	7	98617285	98629869	12585	+	protein_coding	9.76848	4.8246	14.7124	1.29503	0.0717616	0.120916	5.36929	4.27991	15.0687	14.356
ENSG00000106244	PDAP1	7	99392048	99408597	16550	-	protein_coding	1629.28	1104.11	2154.45	0.957594	5.84318e-10	4.03754e-09	979.896	1228.33	2222.06	2086.84
ENSG00000106245	BUD31	7	99408641	99419616	10976	+	protein_coding	630.881	327.859	933.902	1.49779	9.81215e-20	1.66592e-18	296.206	359.512	972.513	895.291
ENSG00000106258	CYP3A5	7	99648194	99679998	31805	-	protein_coding	100.317	87.0568	113.577	0.366636	0.304424	0.399491	86.8036	87.3101	92.7307	134.424
ENSG00000106261	ZKSCAN1	7	100015572	100041689	26118	+	protein_coding	3561.67	3544.39	3578.95	0.0139235	0.942048	0.956502	4104.82	2983.95	3642	3515.91
ENSG00000106263	EIF3B	7	2354086	2380745	26660	+	protein_coding	4787.88	3588.98	5986.79	0.735154	3.80209e-10	2.68165e-09	3557.16	3620.8	5726.12	6247.46
ENSG00000106268	NUDT1	7	2242226	2251146	8921	+	protein_coding	695.616	255.899	1135.33	2.12507	2.64746e-29	8.62715e-28	214.772	297.025	1120.88	1149.78
ENSG00000106290	TAF6	7	100107070	100119841	12772	-	protein_coding	790.161	761.295	819.028	0.105496	0.482085	0.572847	783.022	739.568	858.918	779.138
ENSG00000106299	WASL	7	123681943	123749003	67061	-	protein_coding	280.721	260.159	301.283	0.207668	0.384808	0.480119	253.252	267.066	293.261	309.306
ENSG00000106327	TFR2	7	100620416	100642779	22364	-	protein_coding	204.899	113.865	295.934	1.33962	8.17168e-06	3.23414e-05	99.3319	128.397	253.85	338.018
ENSG00000106330	MOSPD3	7	100612102	100615384	3283	+	protein_coding	335.95	157.247	514.653	1.69145	3.06726e-18	4.63894e-17	165.553	148.941	500.746	528.561
ENSG00000106333	PCOLCE	7	100602363	100608175	5813	+	protein_coding	193.603	81.3372	305.868	1.77555	0.000244528	0.000754359	119.019	43.655	251.532	360.205
ENSG00000106336	FBXO24	7	100583982	100601117	17136	+	protein_coding	25.3895	14.61	36.1691	1.10394	0.105519	0.167602	22.3721	6.84785	26.6601	45.6781
ENSG00000106348	IMPDH1	7	128392277	128410252	17976	-	protein_coding	1083.97	862.32	1305.63	0.590933	0.0042029	0.0101104	724.855	999.786	1349.23	1262.02
ENSG00000106355	LSM5	7	32485338	32495283	9946	-	protein_coding	880.448	432.872	1328.02	1.60966	1.21885e-37	6.42181e-36	421.489	444.254	1366.62	1289.43
ENSG00000106366	SERPINE1	7	101127104	101139247	12144	+	protein_coding	31.7633	19.7459	43.7807	0.846257	0.306634	0.401848	2.68465	36.8072	30.1375	57.4239
ENSG00000106367	AP1S1	7	101154456	101161596	7141	+	protein_coding	565.615	236.017	895.213	1.89048	1.20855e-15	1.47561e-14	186.135	285.898	902.965	887.461
ENSG00000106399	RPA3	7	7636518	7718607	82090	-	protein_coding	988.214	292.531	1683.9	2.49684	2.08604e-39	1.20018e-37	246.093	338.969	1673.79	1694.01
ENSG00000106400	ZNHIT1	7	101218165	101224190	6026	+	protein_coding	872.772	616.012	1129.53	0.870804	8.13772e-13	7.57476e-12	616.574	615.45	1119.72	1139.34
ENSG00000106462	EZH2	7	148807257	148884321	77065	-	protein_coding	3302.35	506.117	6098.58	3.54236	4.49891e-62	6.8148e-60	404.487	607.747	5764.37	6432.78
ENSG00000106477	CEP41	7	130393771	130442433	48663	-	protein_coding	212.99	204.793	221.188	0.112514	0.595453	0.67516	226.405	183.18	238.781	203.594
ENSG00000106524	ANKMY2	7	16599779	16645817	46039	-	protein_coding	319.935	298.133	341.737	0.192879	0.330261	0.426157	287.257	309.009	303.693	379.781
ENSG00000106541	AGR2	7	16791811	16833433	41623	-	protein_coding	3.26272	0	6.52545	0.577152	0.370753	0.466273	0	0	0	13.0509
ENSG00000106546	AHR	7	16916359	17346152	429794	+	protein_coding	671.813	639.747	703.879	0.132118	0.717108	0.779766	389.274	890.22	708.23	699.528
ENSG00000106554	CHCHD3	7	132784870	133082090	297221	-	protein_coding	507.662	347.313	668.01	0.919548	0.00146278	0.00388731	246.093	448.534	656.069	679.951
ENSG00000106588	PSMA2	7	42916828	42932185	15358	-	protein_coding	97.0177	69.0813	124.954	0.81554	0.0396297	0.0726258	67.1162	71.0464	108.959	140.95
ENSG00000106591	MRPL32	7	42932376	42948958	16583	+	protein_coding	1060.39	960.66	1160.13	0.270432	0.0698999	0.118263	1035.38	885.941	1131.31	1188.94
ENSG00000106615	RHEB	7	151466012	151520120	54109	-	protein_coding	411.551	315	508.102	0.672307	0.0221871	0.0440223	236.249	393.751	563.339	452.866
ENSG00000106624	AEBP1	7	44104345	44114562	10218	+	protein_coding	489.274	483.393	495.154	0.0336839	0.90829	0.930363	599.571	367.216	489.154	501.154
ENSG00000106628	POLD2	7	44114680	44124358	9679	-	protein_coding	1910.68	844.694	2976.67	1.80569	4.08711e-36	1.94705e-34	819.712	869.677	2708.89	3244.45
ENSG00000106633	GCK	7	44143213	44198170	54958	-	protein_coding	34.7929	11.9642	57.6216	1.92584	0.00638695	0.0146761	18.7925	5.13589	48.6836	66.5595
ENSG00000106638	TBL2	7	73567537	73578791	11255	-	protein_coding	587.991	476.877	699.105	0.547432	0.000693536	0.00196536	476.972	476.782	680.411	717.799
ENSG00000106682	EIF4H	7	74174231	74197122	22892	+	protein_coding	6147.21	2330.36	9964.06	2.08435	7.99857e-51	7.63962e-49	2124.45	2536.27	9602.26	10325.9
ENSG00000106789	CORO2A	9	98120975	98192637	71663	-	protein_coding	655.191	438.961	871.421	0.973339	5.23974e-05	0.000182099	524.401	353.52	928.466	814.376
ENSG00000106799	TGFBR1	9	99104038	99154192	50155	+	protein_coding	1102.26	990.211	1214.31	0.292611	0.0439978	0.0795084	918.149	1062.27	1255.34	1173.28
ENSG00000106803	SEC61B	9	99222064	99230615	8552	+	protein_coding	1189.83	783.59	1596.07	0.997392	0.00117292	0.00317755	528.875	1038.31	1742.18	1449.95
ENSG00000106852	LHX6	9	122202577	122229626	27050	-	protein_coding	5.7192	0.855981	10.5824	1.74801	0.0578213	0.100698	0	1.71196	8.11393	13.0509
ENSG00000106853	PTGR1	9	111549722	111599893	50172	-	protein_coding	180.796	35.601	325.99	2.47948	0.00320794	0.00793654	3.57953	67.6225	336.149	315.832
ENSG00000106976	DNM1	9	128191655	128255248	63594	+	protein_coding	44.3761	28.0138	60.7383	1.01949	0.0662117	0.113009	28.6362	27.3914	51.0019	70.4748
ENSG00000107014	RLN2	9	5299864	5304716	4853	-	protein_coding	22.6349	16.283	28.9868	0.764191	0.138037	0.209127	20.5823	11.9837	37.0923	20.8814
ENSG00000107020	PLGRKT	9	5357971	5437925	79955	-	protein_coding	394.152	338.617	449.687	0.403243	0.0896454	0.145902	298.891	378.344	506.541	392.832
ENSG00000107077	KDM4C	9	6720863	7175648	454786	+	protein_coding	1691.5	1668.81	1714.2	0.0384584	0.760588	0.814888	1755.76	1581.85	1679.58	1748.82
ENSG00000107130	NCS1	9	130172404	130237303	64900	+	protein_coding	306.553	17.2363	595.87	4.6645	4.9334e-20	8.56344e-19	5.36929	29.1034	651.433	540.307
ENSG00000107159	CA9	9	35673918	35681159	7242	+	protein_coding	85.9917	0.427991	171.555	6.35127	3.19487e-20	5.62117e-19	0	0.855981	156.483	186.628
ENSG00000107175	CREB3	9	35732598	35736999	4402	+	protein_coding	779.377	513.023	1045.73	1.01142	7.39641e-06	2.94717e-05	446.546	579.499	906.442	1185.02
ENSG00000107185	RGP1	9	35749287	35758585	9299	+	protein_coding	1212.41	1030.15	1394.66	0.434443	0.00197984	0.00511556	1081.91	978.387	1344.59	1444.73
ENSG00000107223	EDF1	9	136862119	136866308	4190	-	protein_coding	3114.41	2578.67	3650.15	0.499517	2.53887e-05	9.2897e-05	2580.84	2576.5	3837.89	3462.4
ENSG00000107242	PIP5K1B	9	68705240	69009176	303937	+	protein_coding	46.9483	42.0792	51.8174	0.276067	0.587522	0.668043	25.9516	58.2067	57.9567	45.6781
ENSG00000107249	GLIS3	9	3824127	4348392	524266	-	protein_coding	26.4126	22.0997	30.7255	0.40875	0.54269	0.629056	32.2158	11.9837	40.5697	20.8814
ENSG00000107281	NPDC1	9	137039463	137046179	6717	-	protein_coding	685.032	641.4	728.663	0.18078	0.440038	0.533117	524.401	758.399	739.527	717.799
ENSG00000107341	UBE2R2	9	33817160	33920399	103240	+	protein_coding	3400.22	1216.75	5583.7	2.18792	6.3441e-67	1.19423e-64	1200.04	1233.47	5287.97	5879.43
ENSG00000107362	ABHD17B	9	71862452	71911193	48742	-	protein_coding	471.4	452.384	490.415	0.116727	0.571424	0.654189	492.185	412.583	554.066	426.764
ENSG00000107371	EXOSC3	9	37759234	37832117	72884	-	protein_coding	642.927	515.668	770.186	0.574403	0.000914376	0.002528	568.25	463.086	795.165	745.206
ENSG00000107404	DVL1	1	1335276	1349418	14143	-	protein_coding	1246.19	1132.17	1360.22	0.262724	0.12314	0.190563	1266.26	998.074	1363.14	1357.29
ENSG00000107438	PDLIM1	10	95237572	95291012	53441	-	protein_coding	205.337	163.667	247.007	0.46978	0.520715	0.608678	27.7413	299.593	398.742	95.2715
ENSG00000107518	ATRNL1	10	115093365	115948999	855635	+	protein_coding	6.48683	0	12.9737	2.54927	0.00619924	0.0142938	0	0	11.5913	14.356
ENSG00000107537	PHYH	10	13277796	13302412	24617	-	protein_coding	193.666	129.817	257.516	0.971071	3.23546e-05	0.000116279	144.076	115.557	231.827	283.204
ENSG00000107554	DNMBP	10	99875577	100009947	134371	-	protein_coding	150.356	118.884	181.829	0.601136	0.0308007	0.0585313	113.65	124.117	210.962	152.695
ENSG00000107566	ERLIN1	10	100150094	100186033	35940	-	protein_coding	844.758	541.854	1147.66	1.06609	2.47794e-06	1.06364e-05	434.018	649.69	1111.61	1183.72
ENSG00000107581	EIF3A	10	119033670	119080823	47154	-	protein_coding	8323.83	6716.61	9931.05	0.562504	2.83021e-08	1.59799e-07	6524.59	6908.62	9825.97	10036.1
ENSG00000107625	DDX50	10	68901286	68946847	45562	+	protein_coding	2148.5	987.973	3309.03	1.72835	3.47239e-23	7.54777e-22	1012.11	963.835	2892.04	3726.03
ENSG00000107719	PALD1	10	70478767	70568450	89684	+	protein_coding	200.988	81.1431	320.834	1.61681	0.0349215	0.0651804	11.6335	150.653	179.666	462.002
ENSG00000107745	MICU1	10	72367327	72626191	258865	-	protein_coding	783.581	553.799	1013.36	0.850213	0.00296851	0.00739514	392.853	714.744	985.263	1041.46
ENSG00000107758	PPP3CB	10	73436433	73496024	59592	-	protein_coding	1471.28	1431.91	1510.64	0.07631	0.542228	0.628708	1371.85	1491.98	1430.37	1590.9
ENSG00000107771	CCSER2	10	84328586	84518521	189936	+	protein_coding	3213.49	3152.7	3274.27	0.0541596	0.632976	0.708508	3175.94	3129.47	3143.57	3404.98
ENSG00000107796	ACTA2	10	88935074	88991339	56266	-	protein_coding	54.0482	53.5959	54.5005	0.0256964	0.941513	0.956307	43.8492	63.3426	56.7975	52.2036
ENSG00000107819	SFXN3	10	101031234	101041244	10011	+	protein_coding	2018.79	1530.78	2506.8	0.700192	0.00278254	0.00696767	1765.6	1295.96	2108.46	2905.13
ENSG00000107833	NPM3	10	101781325	101783413	2089	-	protein_coding	965.75	209.287	1722.21	3.00387	3.31834e-52	3.44061e-50	177.187	241.387	1593.81	1850.62
ENSG00000107862	GBF1	10	102245371	102382899	137529	+	protein_coding	2640.08	2462.28	2817.89	0.193483	0.132279	0.201917	2404.55	2520.01	2712.37	2923.4
ENSG00000107874	CUEDC2	10	102423245	102432584	9340	-	protein_coding	863.401	514.229	1212.57	1.22557	7.0254e-12	5.96129e-11	442.967	585.491	1241.43	1183.72
ENSG00000107897	ACBD5	10	27168135	27243046	74912	-	protein_coding	1025.33	768.163	1282.5	0.727438	0.00169519	0.00443762	626.418	909.908	1167.25	1397.75
ENSG00000107902	LHPP	10	124461823	124617888	156066	+	protein_coding	291.368	289.009	293.728	0.0249372	0.91207	0.933445	300.68	277.338	330.353	257.103
ENSG00000107929	LARP4B	10	806914	931705	124792	-	protein_coding	2467.36	2387.17	2547.55	0.0936832	0.400341	0.494912	2394.7	2379.63	2621.96	2473.14
ENSG00000107937	GTPBP4	10	988434	1019932	31499	+	protein_coding	1374.61	992.293	1756.94	0.817909	3.41451e-07	1.66383e-06	876.09	1108.5	1788.54	1725.33
ENSG00000107949	BCCIP	10	125823546	125853695	30150	+	protein_coding	818.561	674.413	962.708	0.50932	0.000829225	0.00231169	625.523	723.304	919.193	1006.22
ENSG00000107951	MTPAP	10	30309801	30374448	64648	-	protein_coding	583.726	451.762	715.689	0.658964	2.62752e-05	9.58693e-05	424.174	479.349	727.936	703.443
ENSG00000107954	NEURL1	10	103493979	103592552	98574	+	protein_coding	111.05	50.172	171.929	1.69016	2.49729e-05	9.15138e-05	43.8492	56.4948	129.823	214.035
ENSG00000107959	PITRM1	10	3137728	3172841	35114	-	protein_coding	2181.95	1777.4	2586.51	0.53708	0.000837054	0.00233084	1947.26	1607.53	2386.66	2786.37
ENSG00000107960	STN1	10	103877569	103918184	40616	-	protein_coding	1325.45	908.426	1742.47	0.930402	3.25987e-07	1.59128e-06	798.235	1018.62	1707.4	1777.53
ENSG00000107968	MAP3K8	10	30434021	30461833	27813	+	protein_coding	1107.03	232.885	1981.18	2.81304	2.16194e-07	1.07897e-06	81.4343	384.336	2362.31	1600.04
ENSG00000108010	GLRX3	10	130136391	130184521	48131	+	protein_coding	849.282	626.946	1071.62	0.767535	8.81928e-07	4.05494e-06	568.25	685.641	1075.68	1067.56
ENSG00000108039	XPNPEP1	10	109864766	109923553	58788	-	protein_coding	1929.61	1208.41	2650.81	1.11347	4.74889e-06	1.95367e-05	934.257	1482.56	2412.16	2889.47
ENSG00000108055	SMC3	10	110567695	110606048	38354	+	protein_coding	3286.17	1929.39	4642.94	1.2601	4.11568e-21	7.69516e-20	1910.57	1948.21	4227.36	5058.53
ENSG00000108064	TFAM	10	58385345	58399220	13876	+	protein_coding	1283.18	1208.6	1357.76	0.167384	0.143808	0.21623	1258.2	1159	1350.39	1365.12
ENSG00000108091	CCDC6	10	59788747	59906556	117810	-	protein_coding	1936.98	733.067	3140.89	2.08339	6.56329e-39	3.66731e-37	646.105	820.03	3085.61	3196.16
ENSG00000108094	CUL2	10	35008551	35090642	82092	-	protein_coding	987.914	947.432	1028.4	0.116852	0.586426	0.667188	781.232	1113.63	1098.86	957.935
ENSG00000108106	UBE2S	19	55399745	55407788	8044	-	protein_coding	996.283	133.747	1858.82	3.59406	2.09475e-18	3.19301e-17	68.9059	198.588	2108.46	1609.17
ENSG00000108107	RPL28	19	55385932	55403250	17319	+	protein_coding	25306.4	17363.3	33249.5	0.933219	2.93766e-14	3.13474e-13	16644.8	18081.7	32797.7	33701.3
ENSG00000108175	ZMIZ1	10	79068966	79316519	247554	+	protein_coding	2373.21	1656.69	3089.73	0.871202	0.00736335	0.0166183	1158.87	2154.5	2467.79	3711.67
ENSG00000108176	DNAJC12	10	67796669	67838188	41520	-	protein_coding	93.9411	5.60278	182.279	4.50209	1.49772e-17	2.16066e-16	1.78976	9.41579	172.711	191.848
ENSG00000108179	PPIF	10	79347469	79355334	7866	+	protein_coding	2024.58	764.993	3284.17	2.00048	4.86979e-07	2.31706e-06	401.802	1128.18	3411.33	3157.01
ENSG00000108256	NUFIP2	17	29255839	29294148	38310	-	protein_coding	5916.27	4880.36	6952.17	0.50841	1.75426e-05	6.61354e-05	5000.6	4760.11	6841.2	7063.14
ENSG00000108298	RPL19	17	39200283	39204840	4558	+	protein_coding	28472.5	23477.8	33467.3	0.501905	0.0474861	0.0850001	29630.4	17325.1	31286.2	35648.5
ENSG00000108306	FBXL20	17	39252663	39402523	149861	-	protein_coding	848.008	826.115	869.9	0.0726889	0.77948	0.830357	988.845	663.385	745.323	994.478
ENSG00000108309	RUNDC3A	17	44308413	44318670	10258	+	protein_coding	9.31739	5.66113	12.9737	0.945765	0.215226	0.300888	4.47441	6.84785	11.5913	14.356
ENSG00000108344	PSMD3	17	39980807	39997959	17153	+	protein_coding	2584.76	1849.26	3320.26	0.836342	3.43368e-06	1.44384e-05	1591.1	2107.43	3460.01	3180.5
ENSG00000108349	CASC3	17	40140318	40172171	31854	+	protein_coding	4666.14	3096.69	6235.58	1.00058	1.6847e-08	9.80624e-08	3355.81	2837.58	5485.02	6986.14
ENSG00000108352	RAPGEFL1	17	40177010	40195656	18647	+	protein_coding	150.515	149.115	151.915	0.0248436	0.931779	0.948609	165.553	132.677	136.778	167.051
ENSG00000108370	RGS9	17	65100812	65227703	126892	+	protein_coding	100.95	27.3913	174.509	2.5507	2.8491e-12	2.52013e-11	19.6874	35.0952	202.848	146.17
ENSG00000108384	RAD51C	17	58692573	58735611	43039	+	protein_coding	338.555	225.745	451.365	0.990506	1.28232e-08	7.56631e-08	205.823	245.667	479.881	422.849
ENSG00000108389	MTMR4	17	58489529	58517905	28377	-	protein_coding	3599.12	2460.74	4737.49	0.940453	1.74165e-13	1.72908e-12	2511.04	2410.44	4394.27	5080.71
ENSG00000108395	TRIM37	17	58982638	59106921	124284	-	protein_coding	602.476	509.715	695.237	0.445176	0.00529945	0.0124592	491.29	528.14	741.845	648.629
ENSG00000108406	DHX40	17	59565558	59608345	42788	+	protein_coding	1140.33	679.315	1601.34	1.22235	1.74057e-09	1.14206e-08	772.283	586.347	1440.8	1761.87
ENSG00000108424	KPNB1	17	47649476	47685505	36030	+	protein_coding	9918.34	7597.96	12238.7	0.675485	0.0061955	0.0142903	5683.4	9512.52	11656.2	12821.2
ENSG00000108439	PNPO	17	47941506	47949308	7803	+	protein_coding	220.171	174.503	265.84	0.591975	0.0354588	0.0660179	132.443	216.563	265.442	266.238
ENSG00000108443	RPS6KB1	17	59893046	59950574	57529	+	protein_coding	931.71	875.373	988.046	0.174376	0.144356	0.216834	872.51	878.237	1014.24	961.851
ENSG00000108448	TRIM16L	17	18697998	18736118	38121	+	transcribed_unprocessed_pseudogene	58.2638	26.3602	90.1673	1.65779	0.000354509	0.00106188	31.3209	21.3995	70.7071	109.627
ENSG00000108468	CBX1	17	48070052	48101478	31427	-	protein_coding	1222.9	767.112	1678.69	1.12505	3.80362e-21	7.13233e-20	794.655	739.568	1632.06	1725.33
ENSG00000108479	GALK1	17	75751594	75765236	13643	-	protein_coding	662.066	251.988	1072.14	2.04201	9.77143e-14	9.92968e-13	192.4	311.577	1212.45	931.834
ENSG00000108506	INTS2	17	61865367	61928016	62650	-	protein_coding	1043.32	584.477	1502.15	1.35415	5.22915e-23	1.12404e-21	603.151	565.804	1430.37	1573.94
ENSG00000108518	PFN1	17	4945652	4949061	3410	-	protein_coding	14865	7892.55	21837.5	1.43763	6.21872e-08	3.3428e-07	5689.66	10095.4	23049.4	20625.6
ENSG00000108523	RNF167	17	4940008	4945222	5215	+	protein_coding	3165.57	2156.56	4174.58	0.946279	8.19941e-10	5.57428e-09	2339.22	1973.89	3830.94	4518.22
ENSG00000108528	SLC25A11	17	4937130	4940053	2924	-	protein_coding	1164.53	762.968	1566.09	1.02628	4.43696e-08	2.43637e-07	663.108	862.829	1451.23	1680.95
ENSG00000108551	RASD1	17	17494437	17496395	1959	-	protein_coding	14.7183	2.6263	26.8103	2.47933	0.00315063	0.00780772	2.68465	2.56794	40.5697	13.0509
ENSG00000108556	CHRNE	17	4897771	4934438	36668	-	protein_coding	9.42844	7.04235	11.8145	0.57603	0.474649	0.566024	8.94882	5.13589	9.27307	14.356
ENSG00000108559	NUP88	17	5360963	5419676	58714	-	protein_coding	1085.81	906.267	1265.36	0.47853	0.000453876	0.0013364	836.715	975.819	1242.59	1288.12
ENSG00000108561	C1QBP	17	5432777	5448830	16054	-	protein_coding	2494.32	1203.54	3785.09	1.63848	1.65041e-21	3.18723e-20	1025.53	1381.55	3798.48	3771.71
ENSG00000108578	BLMH	17	30248203	30292056	43854	-	protein_coding	1197.82	893.485	1502.16	0.745498	3.10917e-07	1.5227e-06	957.524	829.446	1585.69	1418.63
ENSG00000108582	CPD	17	30378927	30469989	91063	+	protein_coding	1756.87	863.39	2650.36	1.60494	5.33682e-21	9.85482e-20	872.51	854.269	2989.4	2311.31
ENSG00000108588	CCDC47	17	63745255	63776351	31097	-	protein_coding	1955.86	1082.52	2829.19	1.36509	1.54812e-09	1.02201e-08	852.823	1312.22	2719.33	2939.06
ENSG00000108590	MED31	17	6643311	6651634	8324	-	protein_coding	124.887	97.2118	152.563	0.636819	0.0146295	0.0306455	101.122	93.302	147.21	157.916
ENSG00000108599	AKAP10	17	19904302	19978343	74042	-	protein_coding	1340.47	1065.3	1615.65	0.594087	0.0017254	0.00451097	1064.91	1065.7	1379.37	1851.92
ENSG00000108604	SMARCD2	17	63832081	63843065	10985	-	protein_coding	2644.75	1882.06	3407.44	0.850619	2.26275e-08	1.29386e-07	1682.38	2081.75	3567.81	3247.06
ENSG00000108639	SYNGR2	17	78168581	78173527	4947	+	protein_coding	2873.19	2697.97	3048.41	0.165182	0.717704	0.780243	1177.66	4218.28	3176.03	2920.79
ENSG00000108641	B9D1	17	19334308	19378193	43886	-	protein_coding	32.1583	15.7578	48.5589	1.50024	0.00197185	0.00509763	16.1079	15.4077	47.5245	49.5934
ENSG00000108651	UTP6	17	31860904	31901708	40805	-	protein_coding	1092.79	1055.97	1129.61	0.0960627	0.576621	0.658311	930.677	1181.25	1097.7	1161.53
ENSG00000108666	C17orf75	17	32324565	32350023	25459	-	protein_coding	389.013	307.88	470.147	0.606198	0.000266945	0.000819214	322.158	293.602	471.767	468.527
ENSG00000108671	PSMD11	17	32444379	32483319	38941	+	protein_coding	1837.1	1387.54	2286.67	0.711924	0.000518102	0.00150833	1161.56	1613.52	2474.75	2098.58
ENSG00000108733	PEX12	17	35574795	35578863	4069	-	protein_coding	103.731	102.737	104.725	0.0294917	0.92157	0.940615	119.019	86.4541	108.959	100.492
ENSG00000108788	MLX	17	42567072	42573239	6168	+	protein_coding	1136.21	1069.7	1202.72	0.168174	0.226981	0.314436	991.529	1147.87	1232.16	1173.28
ENSG00000108798	ABI3	17	49210411	49223225	12815	+	protein_coding	667.928	580.51	755.345	0.337466	0.562694	0.646792	164.658	996.362	916.874	593.816
ENSG00000108813	DLX4	17	49968970	49974959	5990	+	protein_coding	14.7516	14.0653	15.4379	0.111337	0.868642	0.90031	17.0028	11.1278	13.9096	16.9662
ENSG00000108821	COL1A1	17	50184101	50201632	17532	-	protein_coding	73.5919	19.1817	128.002	2.46985	3.80361e-05	0.000135243	16.1079	22.2555	102.004	154.001
ENSG00000108826	MRPL27	17	50367857	50373207	5351	-	protein_coding	427.712	357.274	498.151	0.46953	0.0584254	0.101597	290.837	423.711	431.198	565.104
ENSG00000108829	LRRC59	17	50375059	50397523	22465	-	protein_coding	1232.42	922.356	1542.49	0.716595	0.0332976	0.0625771	592.412	1252.3	1732.9	1352.07
ENSG00000108852	MPP2	17	43875357	43909711	34355	-	protein_coding	172.508	60.3075	284.708	2.12777	2.61881e-07	1.29597e-06	76.9599	43.655	224.872	344.544
ENSG00000108861	DUSP3	17	43766125	43778977	12853	-	protein_coding	1038.36	766.238	1310.47	0.706777	0.187871	0.268928	281.888	1250.59	1199.7	1421.24
ENSG00000108883	EFTUD2	17	44849948	44899445	49498	-	protein_coding	2345.44	1978.03	2712.84	0.449752	0.0320956	0.0606177	1588.42	2367.64	2670.64	2755.04
ENSG00000108924	HLF	17	55264960	55325187	60228	+	protein_coding	128.575	106.472	150.678	0.477713	0.238601	0.327382	133.337	79.6063	146.051	155.306
ENSG00000108946	PRKAR1A	17	68511780	68551319	39540	+	protein_coding	4179.78	3124.3	5235.26	0.737321	6.58744e-05	0.000224431	2617.53	3631.07	5401.56	5068.97
ENSG00000108953	YWHAE	17	1344275	1400222	55948	-	protein_coding	3761.92	1367.7	6156.14	2.06467	2.03993e-07	1.02185e-06	701.588	2033.81	6311.48	6000.8
ENSG00000108960	MMD	17	55392622	55421924	29303	-	protein_coding	654.606	244.032	1065.18	2.03233	1.22546e-07	6.34456e-07	141.391	346.672	1043.22	1087.14
ENSG00000108961	RANGRF	17	8288654	8290092	1439	+	protein_coding	91.229	77.8745	104.583	0.413493	0.166643	0.243908	77.8547	77.8943	100.845	108.322
ENSG00000109016	DHRS7B	17	21123364	21193265	69902	+	protein_coding	170.837	121.063	220.612	0.844517	0.00266852	0.00670294	95.7524	146.373	227.19	214.035
ENSG00000109046	WSB1	17	27294076	27315926	21851	+	protein_coding	7297.57	5569.2	9025.94	0.686647	0.00199996	0.0051634	6250.75	4887.65	7432.36	10619.5
ENSG00000109062	SLC9A3R1	17	74748628	74769353	20726	+	protein_coding	2529.97	2390.14	2669.81	0.157072	0.516862	0.605416	2964.74	1815.54	2773.81	2565.81
ENSG00000109079	TNFAIP1	17	28335602	28347009	11408	+	protein_coding	745.838	584.944	906.731	0.629217	8.07497e-06	3.20083e-05	604.94	564.948	927.307	886.156
ENSG00000109084	TMEM97	17	28319200	28328685	9486	+	protein_coding	312.394	103.029	521.758	2.27926	9.9018e-16	1.21973e-14	73.3803	132.677	501.905	541.612
ENSG00000109089	CDR2L	17	74987632	75005800	18169	+	protein_coding	8.87755	4.7857	12.9694	1.05352	0.184444	0.264902	3.57953	5.99187	22.0235	3.91527
ENSG00000109103	UNC119	17	28546708	28552631	5924	-	protein_coding	1935.72	906.85	2964.59	1.69785	9.06355e-29	2.84358e-27	902.936	910.764	3191.09	2738.08
ENSG00000109107	ALDOC	17	28573115	28576948	3834	-	protein_coding	5290.62	432.91	10148.3	4.38642	4.3238e-36	2.05476e-34	502.029	363.792	8623.95	11672.7
ENSG00000109111	SUPT6H	17	28662198	28702679	40482	+	protein_coding	4865.43	4201.6	5529.26	0.393505	0.00819299	0.0183075	4392.08	4011.13	5085.12	5973.39
ENSG00000109113	RAB34	17	28714281	28718429	4149	-	protein_coding	144.688	132.618	156.757	0.22655	0.610862	0.689006	76.065	189.172	173.87	139.645
ENSG00000109180	OCIAD1	4	48805212	48861817	56606	+	protein_coding	2089.81	1994.62	2185	0.130976	0.294175	0.38809	2135.19	1854.06	2151.35	2218.65
ENSG00000109320	NFKB1	4	102501331	102617302	115972	+	protein_coding	4370.16	2615.23	6125.1	1.20542	1.34069e-06	5.99092e-06	1939.21	3291.25	5975.33	6274.87
ENSG00000109321	AREG	4	74445136	74455005	9870	+	protein_coding	77.1529	5.23314	149.073	4.29489	3.66549e-14	3.86671e-13	4.47441	5.99187	171.552	126.594
ENSG00000109332	UBE2D3	4	102794383	102868896	74514	-	protein_coding	7083.47	5250.47	8916.46	0.759499	1.03526e-07	5.40021e-07	4681.13	5819.82	9015.74	8817.18
ENSG00000109390	NDUFC1	4	139266880	139302551	35672	-	protein_coding	473.219	340.037	606.401	0.823048	0.000102724	0.000339015	285.467	394.607	608.545	604.256
ENSG00000109445	ZNF330	4	141220887	141234697	13811	+	protein_coding	1017.75	763.649	1271.85	0.73132	1.27199e-06	5.69837e-06	733.803	793.495	1326.05	1217.65
ENSG00000109466	KLHL2	4	165207561	165323156	115596	+	protein_coding	695.738	452.637	938.839	1.04022	1.48126e-07	7.58774e-07	385.694	519.581	956.285	921.393
ENSG00000109471	IL2	4	122451470	122456725	5256	-	protein_coding	323.585	16.0107	631.158	4.94464	2.155e-22	4.41683e-21	8.05394	23.9675	526.247	736.07
ENSG00000109475	RPL34	4	108620569	108630412	9844	+	protein_coding	12132.4	10801.8	13463	0.307356	0.356357	0.452108	14893.5	6710.04	12504.7	14421.2
ENSG00000109519	GRPEL1	4	7058895	7068064	9170	-	protein_coding	1146.66	585.703	1707.62	1.53134	5.4053e-21	9.97178e-20	521.716	649.69	1649.45	1765.79
ENSG00000109534	GAR1	4	109815510	109824740	9231	+	protein_coding	363.204	258.077	468.331	0.851343	1.69064e-06	7.43983e-06	236.249	279.906	479.881	456.781
ENSG00000109536	FRG1	4	189940870	189963202	22333	+	protein_coding	331.793	247.378	416.209	0.743027	0.000170482	0.000540111	236.249	258.506	457.858	374.561
ENSG00000109606	DHX15	4	24517441	24584554	67114	-	protein_coding	6884	3703.78	10064.2	1.43355	1.13401e-23	2.54483e-22	3522.26	3885.3	9182.65	10945.8
ENSG00000109674	NEIL3	4	177309874	177362936	53063	+	protein_coding	421.413	12.5284	830.297	5.77765	1.66741e-73	3.99129e-71	5.36929	19.6876	783.574	877.02
ENSG00000109680	TBC1D19	4	26576437	26756223	179787	+	protein_coding	96.6988	87.5821	105.816	0.26575	0.360966	0.456571	91.278	83.8862	102.004	109.627
ENSG00000109685	NSD2	4	1871393	1982207	110815	+	protein_coding	6498.69	1819.5	11177.9	2.61279	4.46025e-184	2.162e-180	1836.3	1802.7	11176.4	11179.4
ENSG00000109686	SH3D19	4	151102751	151325605	222855	-	protein_coding	15.4893	10.4663	20.5123	0.682739	0.437091	0.530302	8.94882	11.9837	16.2279	24.7967
ENSG00000109736	MFSD10	4	2930561	2934834	4274	-	protein_coding	5077.1	1732.27	8421.93	2.26673	1.62855e-51	1.61101e-49	1761.13	1703.4	7521.62	9322.25
ENSG00000109762	SNX25	4	185204237	185370185	165949	+	protein_coding	493.921	395.656	592.186	0.578064	0.00049759	0.00145407	422.384	368.928	616.659	567.714
ENSG00000109771	LRP2BP	4	185363872	185395924	32053	-	protein_coding	53.3039	37.3906	69.2172	0.827641	0.0823129	0.135769	46.5339	28.2474	61.4341	77.0003
ENSG00000109775	UFSP2	4	185399537	185425979	26443	-	protein_coding	547.01	364.958	729.062	0.984671	4.64254e-06	1.91154e-05	408.066	321.849	650.274	807.85
ENSG00000109805	NCAPG	4	17810979	17844865	33887	+	protein_coding	1512.33	77.0577	2947.6	4.69795	7.24516e-18	1.07316e-16	20.5823	133.533	2880.45	3014.76
ENSG00000109814	UGDH	4	39498755	39528311	29557	-	protein_coding	393.66	377.039	410.28	0.120298	0.557522	0.6421	333.791	420.287	417.288	403.273
ENSG00000109846	CRYAB	11	111908564	111923722	15159	-	protein_coding	7.76645	1.32287	14.21	1.4186	0.12591	0.193967	1.78976	0.855981	2.31827	26.1018
ENSG00000109854	HTATIP2	11	20363685	20383782	20098	+	protein_coding	1116.33	761.451	1471.21	0.935815	2.93456e-05	0.000106213	612.994	909.908	1382.85	1559.58
ENSG00000109881	CCDC34	11	27330827	27363234	32408	-	protein_coding	309.938	47.39	572.485	3.54022	2.36594e-65	4.09583e-63	53.6929	41.0871	566.816	578.155
ENSG00000109906	ZBTB16	11	114059041	114256765	197725	+	protein_coding	396.27	287.336	505.205	0.784697	0.0294197	0.056271	322.158	252.514	557.543	452.866
ENSG00000109911	ELP4	11	31509755	31790324	280570	+	protein_coding	263.831	208.411	319.25	0.609214	0.000980131	0.00269328	195.979	220.843	329.194	309.306
ENSG00000109917	ZPR1	11	116773799	116788039	14241	-	protein_coding	1275.86	1084.72	1466.99	0.432989	0.00104339	0.00285081	1052.38	1117.06	1418.78	1515.21
ENSG00000109919	MTCH2	11	47617315	47642607	25293	-	protein_coding	1018.46	566.892	1470.02	1.32599	9.96733e-05	0.000329733	345.425	788.359	1463.99	1476.06
ENSG00000109929	SC5D	11	121292681	121313410	20730	+	protein_coding	883.019	670.678	1095.36	0.701079	0.000129654	0.000420096	611.205	730.152	1175.36	1015.36
ENSG00000109971	HSPA8	11	123057489	123063230	5742	-	protein_coding	27430.7	18576.2	36285.2	0.936233	0.00358978	0.00879038	12097	25055.4	31303.6	41266.9
ENSG00000110002	VWA5A	11	124115404	124147721	32318	+	protein_coding	320.648	276.831	364.465	0.392214	0.0686946	0.11659	252.357	301.305	398.742	330.188
ENSG00000110013	SIAE	11	124633113	124695707	62595	-	protein_coding	212.173	184.307	240.039	0.37222	0.207695	0.292341	229.09	139.525	239.941	240.136
ENSG00000110031	LPXN	11	58526871	58578220	51350	-	protein_coding	3871.41	3000.86	4741.96	0.657987	8.29391e-11	6.31372e-10	2885.1	3116.63	4644.65	4839.27
ENSG00000110048	OSBP	11	59574398	59615774	41377	-	protein_coding	1989.38	1518.91	2459.84	0.692299	4.09172e-08	2.26024e-07	1593.79	1444.04	2387.81	2531.87
ENSG00000110063	DCPS	11	126304060	126350005	45946	+	protein_coding	769.745	510.26	1029.23	0.9985	2.18033e-06	9.44259e-06	417.91	602.611	1013.08	1045.38
ENSG00000110074	FOXRED1	11	126269055	126278131	9077	+	protein_coding	499.456	462.442	536.471	0.212595	0.189407	0.270827	502.029	422.855	516.973	555.968
ENSG00000110080	ST3GAL4	11	126355640	126440344	84705	+	protein_coding	250.663	100.461	400.866	1.8807	1.44179e-05	5.49752e-05	53.6929	147.229	390.628	411.103
ENSG00000110104	CCDC86	11	60842113	60851081	8969	+	protein_coding	264.941	200.182	329.699	0.699267	0.0202973	0.0407228	152.13	248.235	308.329	351.069
ENSG00000110200	ANAPC15	11	72106378	72112780	6403	-	protein_coding	139.984	116.102	163.867	0.49082	0.0259137	0.0503901	123.494	108.71	164.597	163.136
ENSG00000110218	PANX1	11	94128841	94181968	53128	+	protein_coding	315.853	302.452	329.253	0.116116	0.774563	0.826119	170.922	433.982	336.149	322.357
ENSG00000110321	EIF4G2	11	10797050	10808940	11891	-	protein_coding	14485.8	14249.3	14722.4	0.0468	0.740095	0.797782	13005.3	15493.3	13987.3	15457.5
ENSG00000110328	GALNT18	11	11270877	11622005	351129	-	protein_coding	151.832	1.77031	301.893	6.22941	1.12451e-27	3.29352e-26	2.68465	0.855981	221.394	382.391
ENSG00000110330	BIRC2	11	102347211	102378670	31460	+	protein_coding	1752	1637.47	1866.52	0.187922	0.150133	0.223917	1574.1	1700.83	1882.43	1850.62
ENSG00000110367	DDX6	11	118747763	118791164	43402	-	protein_coding	6808.41	6425.94	7190.88	0.160919	0.332475	0.428272	7151.9	5699.98	6625.61	7756.15
ENSG00000110375	UPK2	11	118925164	118958559	33396	+	protein_coding	24.4278	7.47035	41.3852	2.1273	0.00192197	0.00498329	8.94882	5.99187	37.0923	45.6781
ENSG00000110395	CBL	11	119206298	119313926	107629	+	protein_coding	3180.42	3085.43	3275.4	0.0860548	0.452954	0.545282	3093.61	3077.25	3395.1	3155.71
ENSG00000110435	PDHX	11	34915829	35020591	104763	+	protein_coding	611.437	420.208	802.667	0.920515	2.02564e-05	7.55435e-05	350.794	489.621	797.484	807.85
ENSG00000110448	CD5	11	61102489	61127852	25364	+	protein_coding	9954.31	4677.95	15230.7	1.67047	6.85745e-11	5.2657e-10	5730.83	3625.08	12827	17634.4
ENSG00000110492	MDK	11	46380756	46383837	3082	+	protein_coding	70.2413	52.8567	87.6259	0.662804	0.216979	0.302858	29.5311	76.1823	79.9802	95.2715
ENSG00000110514	MADD	11	47269161	47330031	60871	+	protein_coding	3865.17	3534.68	4195.66	0.245516	0.110155	0.173723	3796.09	3273.27	3879.62	4511.69
ENSG00000110536	PTPMT1	11	47565430	47573461	8032	+	protein_coding	102.278	77.077	127.479	0.702355	0.0331645	0.0623669	60.852	93.302	141.414	113.543
ENSG00000110619	CARS1	11	3000922	3057613	56692	-	protein_coding	2169.28	1315.42	3023.13	1.19121	2.50653e-13	2.45326e-12	1171.4	1459.45	3111.11	2935.15
ENSG00000110651	CD81	11	2376177	2397397	21221	+	protein_coding	3471.03	3409.91	3532.14	0.0485534	0.899189	0.923186	1855.99	4963.84	3753.27	3311.01
ENSG00000110660	SLC35F2	11	107790991	107928293	137303	-	protein_coding	384.87	226.465	543.275	1.24749	1.57115e-10	1.15873e-09	199.559	253.37	543.634	542.917
ENSG00000110697	PITPNM1	11	67491768	67506263	14496	-	protein_coding	3582.09	2533.63	4630.54	0.859691	2.56049e-05	9.35996e-05	2851.99	2215.28	5294.92	3966.17
ENSG00000110700	RPS13	11	17074388	17077715	3328	-	protein_coding	11573.5	9843.15	13303.9	0.423064	0.160924	0.237203	13045.6	6640.7	11942.6	14665.3
ENSG00000110711	AIP	11	67468174	67491154	22981	+	protein_coding	2785.32	1676.78	3893.87	1.21086	2.63393e-26	6.95767e-25	1709.22	1644.34	3760.23	4027.51
ENSG00000110713	NUP98	11	3671083	3797792	126710	-	protein_coding	4287.95	3409.48	5166.43	0.597109	4.17227e-07	2.00536e-06	3194.73	3624.22	5116.41	5216.44
ENSG00000110717	NDUFS8	11	68030617	68036644	6028	+	protein_coding	1005.79	751.023	1260.56	0.73953	0.000131823	0.000426412	704.272	797.774	1443.12	1078
ENSG00000110723	EXPH5	11	108505435	108593768	88334	-	protein_coding	127.9	124.973	130.827	0.0608886	0.87468	0.904916	137.812	112.134	108.959	152.695
ENSG00000110756	HPS5	11	18278668	18322198	43531	-	protein_coding	1020	984.104	1055.89	0.0973678	0.790261	0.839358	578.094	1390.11	1066.4	1045.38
ENSG00000110777	POU2AF1	11	111352255	111455630	103376	-	protein_coding	337.748	178.2	497.297	1.20193	0.101414	0.162092	26.8465	329.553	745.323	249.272
ENSG00000110801	PSMD9	12	121888732	121918297	29566	+	protein_coding	219.28	170.904	267.656	0.638761	0.00104349	0.00285081	163.763	178.044	257.328	277.984
ENSG00000110841	PPFIBP1	12	27523431	27695564	172134	+	protein_coding	190.061	159.368	220.754	0.463689	0.0404294	0.0738887	144.971	173.764	235.304	206.204
ENSG00000110848	CD69	12	9752486	9760901	8416	-	protein_coding	3018.51	1176	4861.03	1.90898	6.27965e-05	0.000214775	486.816	1865.18	4432.53	5289.53
ENSG00000110852	CLEC2B	12	9852369	9869386	17018	-	protein_coding	1409.48	1008.97	1810	0.82764	0.000890252	0.00246587	816.133	1201.8	1640.17	1979.82
ENSG00000110871	COQ5	12	120503279	120534434	31156	-	protein_coding	458.914	342.372	575.456	0.740037	0.000148297	0.000475924	294.416	390.327	571.453	579.46
ENSG00000110880	CORO1C	12	108645109	108731526	86418	-	protein_coding	1738.86	1089.57	2388.15	0.895192	0.232617	0.320786	231.774	1947.36	2355.36	2420.94
ENSG00000110881	ASIC1	12	50057548	50083611	26064	+	protein_coding	119.954	14.1236	225.785	3.70908	1.40743e-15	1.70767e-14	19.6874	8.55981	165.756	285.815
ENSG00000110906	KCTD10	12	109448655	109477359	28705	-	protein_coding	1464.47	853.76	2075.19	1.27092	1.14813e-14	1.27352e-13	744.542	962.979	2071.37	2079.01
ENSG00000110917	MLEC	12	120687149	120701859	14711	+	protein_coding	2921.49	1951.12	3891.86	0.987539	8.11474e-09	4.90604e-08	1669.85	2232.4	3874.98	3908.74
ENSG00000110921	MVK	12	109573255	109598125	24871	+	protein_coding	399.093	261.89	536.295	1.01504	4.73913e-05	0.000166101	214.772	309.009	592.317	480.273
ENSG00000110944	IL23A	12	56334174	56340410	6237	+	protein_coding	383.847	190.182	577.512	1.52792	0.000141569	0.000455711	263.095	117.269	507.7	647.324
ENSG00000110955	ATP5F1B	12	56638175	56645984	7810	-	protein_coding	12621.7	6562.55	18680.8	1.4843	3.95472e-10	2.78627e-09	4950.49	8174.62	19168.6	18192.9
ENSG00000110958	PTGES3	12	56663341	56688408	25068	-	protein_coding	5792.93	2923.94	8661.92	1.55735	1.85597e-27	5.33908e-26	2614.85	3233.04	8612.36	8711.47
ENSG00000110987	BCL7A	12	122019422	122062044	42623	+	protein_coding	201.057	180.631	221.484	0.289129	0.214714	0.300302	158.394	202.868	223.713	219.255
ENSG00000111011	RSRC2	12	122503454	122527000	23547	-	protein_coding	3525.81	2515.45	4536.17	0.84636	1.73512e-10	1.27577e-09	2704.33	2326.56	4337.48	4734.86
ENSG00000111012	CYP27B1	12	57762334	57768986	6653	-	protein_coding	102.365	70.0737	134.657	0.785718	0.25468	0.345604	14.3181	125.829	141.414	127.899
ENSG00000111087	GLI1	12	57459785	57472268	12484	+	protein_coding	27.4519	25.9128	28.9911	0.140302	0.819653	0.86324	30.426	21.3995	26.6601	31.3221
ENSG00000111142	METAP2	12	95473520	95515839	42320	+	protein_coding	2704.74	1234.01	4175.48	1.74638	2.24969e-30	7.70658e-29	1107.86	1360.15	3930.62	4420.34
ENSG00000111144	LTA4H	12	96000753	96043520	42768	-	protein_coding	4368	2003.81	6732.19	1.73739	1.40567e-32	5.41841e-31	1907.89	2099.72	6137.61	7326.77
ENSG00000111196	MAGOHB	12	10604193	10613609	9417	-	protein_coding	335.877	292.861	378.894	0.369859	0.0259919	0.0505205	300.68	285.042	397.583	360.205
ENSG00000111206	FOXM1	12	2857680	2877174	19495	-	protein_coding	1462.62	130.654	2794.58	4.28763	2.22813e-44	1.58828e-42	84.1189	177.188	2968.54	2620.62
ENSG00000111229	ARPC3	12	110434823	110450422	15600	-	protein_coding	2397.47	1703.79	3091.15	0.842849	0.000969811	0.00266679	1258.2	2149.37	3253.69	2928.62
ENSG00000111231	GPN3	12	110452486	110469268	16783	-	protein_coding	624.87	283.134	966.606	1.73245	1.37276e-10	1.02175e-09	207.613	358.656	960.921	972.291
ENSG00000111245	MYL2	12	110910819	110921443	10625	-	protein_coding	3.589	0	7.17799	0.493776	0.445769	0.538439	0	0	0	14.356
ENSG00000111247	RAD51AP1	12	4538798	4560047	21250	+	protein_coding	936.87	86.1816	1787.56	4.17774	1.57892e-28	4.87478e-27	46.5339	125.829	1903.3	1671.82
ENSG00000111261	MANSC1	12	12326056	12350242	24187	-	protein_coding	18.7336	16.3025	21.1648	0.325396	0.604338	0.682997	21.4772	11.1278	16.2279	26.1018
ENSG00000111266	DUSP16	12	12473282	12562863	89582	-	protein_coding	3744.64	2853.22	4636.05	0.691407	0.00106405	0.0029025	3397.87	2308.58	4937.91	4334.2
ENSG00000111300	NAA25	12	112026689	112108796	82108	-	protein_coding	1362.6	1129.74	1595.47	0.491808	0.013413	0.0284031	996.899	1262.57	1430.37	1760.57
ENSG00000111328	CDK2AP1	12	123250112	123272334	22223	-	protein_coding	785.473	241.6	1329.35	2.34169	2.35112e-09	1.51398e-08	127.968	355.232	1324.89	1333.8
ENSG00000111344	RASAL1	12	113098819	113136239	37421	-	protein_coding	742.456	169.932	1314.98	2.59821	6.1802e-05	0.000211748	40.2697	299.593	993.377	1636.58
ENSG00000111348	ARHGDIB	12	14942031	14961728	19698	-	protein_coding	14557.1	11636.2	17478.1	0.585507	1.81019e-10	1.32745e-09	11992.3	11280.1	17324.4	17631.8
ENSG00000111358	GTF2H3	12	123633739	123662604	28866	+	protein_coding	699.672	617.549	781.794	0.337815	0.0188176	0.0382366	569.145	665.953	776.619	786.969
ENSG00000111424	VDR	12	47841537	47943048	101512	-	protein_coding	2682.65	179.172	5186.12	4.62034	3.76079e-31	1.34784e-29	91.278	267.066	5010.93	5361.31
ENSG00000111445	RFC5	12	118013588	118033130	19543	+	protein_coding	830.056	315.175	1344.94	2.07964	5.50916e-44	3.84234e-42	342.74	287.61	1315.62	1374.26
ENSG00000111452	ADGRD1	12	130953907	131141469	187563	+	protein_coding	5.33378	1.75086	8.91669	1.46552	0.108898	0.172164	1.78976	1.71196	3.4774	14.356
ENSG00000111481	COPZ1	12	54301202	54351846	50645	+	protein_coding	1695.07	1322.06	2068.08	0.642935	2.50049e-08	1.42051e-07	1279.68	1364.43	2070.21	2065.96
ENSG00000111530	CAND1	12	67269358	67319953	50596	+	protein_coding	4874.39	2964.29	6784.49	1.19016	8.41303e-27	2.30071e-25	2797.4	3131.18	6623.29	6945.68
ENSG00000111536	IL26	12	68201349	68225810	24462	-	protein_coding	66.9569	7.10071	126.813	3.60095	2.05049e-09	1.32966e-08	11.6335	2.56794	172.711	80.9155
ENSG00000111537	IFNG	12	68154768	68159740	4973	-	protein_coding	1715.83	59.8408	3371.81	5.12768	1.22046e-16	1.64102e-15	16.1079	103.574	4879.95	1863.67
ENSG00000111581	NUP107	12	68686951	68745809	58859	+	protein_coding	1780.72	1198.97	2362.47	0.975436	5.29758e-20	9.14646e-19	1228.67	1169.27	2379.7	2345.25
ENSG00000111602	TIMELESS	12	56416363	56449426	33064	-	protein_coding	1672.29	671.049	2673.53	1.87842	1.17883e-05	4.57492e-05	313.209	1028.89	2704.26	2642.81
ENSG00000111615	KRR1	12	75490863	75511636	20774	-	protein_coding	1380.17	1058.03	1702.31	0.679948	6.83794e-05	0.000232273	1104.28	1011.77	1516.15	1888.46
ENSG00000111639	MRPL51	12	6491886	6493841	1956	-	protein_coding	1387.85	541.037	2234.66	2.0195	2.88107e-22	5.86776e-21	435.808	646.266	2171.06	2298.26
ENSG00000111640	GAPDH	12	6534512	6538374	3863	+	protein_coding	64219.4	4888.69	123550	4.56167	8.41086e-66	1.49613e-63	3513.31	6264.07	116168	130932
ENSG00000111642	CHD4	12	6570082	6614524	44443	-	protein_coding	573.103	408.185	738.022	0.849132	3.27621e-09	2.07116e-08	408.066	408.303	725.617	750.426
ENSG00000111647	UHRF1BP1L	12	100028455	100142874	114420	-	protein_coding	1412.8	524.248	2301.36	2.10939	1.99964e-26	5.29657e-25	470.708	577.787	2002.98	2599.74
ENSG00000111664	GNB3	12	6839954	6847393	7440	+	protein_coding	35.1679	30.6206	39.7152	0.321298	0.629063	0.705186	50.1134	11.1278	42.8879	36.5425
ENSG00000111665	CDCA3	12	6844793	6851292	6500	-	protein_coding	1006.33	68.6923	1943.97	4.72661	9.11501e-84	3.04708e-81	49.2185	88.1661	1865.05	2022.89
ENSG00000111666	CHPT1	12	101696947	101744140	47194	+	protein_coding	155.921	152.831	159.011	0.0545833	0.880794	0.909501	100.227	205.435	158.801	159.221
ENSG00000111667	USP5	12	6852148	6866632	14485	+	protein_coding	2447.33	1672.17	3222.48	0.941497	9.09789e-13	8.4361e-12	1536.51	1807.83	3199.21	3245.76
ENSG00000111669	TPI1	12	6867119	6870948	3830	+	protein_coding	12136.2	1855.9	22416.5	3.51162	2.00883e-36	9.78624e-35	1305.63	2406.16	21160	23673
ENSG00000111674	ENO2	12	6913745	6923698	9954	+	protein_coding	14450.4	2403.04	26497.8	3.38229	6.99573e-33	2.74575e-31	3026.49	1779.58	22191.6	30804
ENSG00000111676	ATN1	12	6924463	6942321	17859	+	protein_coding	1908.53	1479.3	2337.76	0.655482	1.48022e-05	5.63407e-05	1386.17	1572.44	2171.06	2504.47
ENSG00000111678	C12orf57	12	6942978	6946003	3026	+	protein_coding	668.217	657.759	678.674	0.0423799	0.925618	0.943626	1001.37	314.145	642.16	715.189
ENSG00000111679	PTPN6	12	6946468	6961316	14849	+	protein_coding	5510.26	4140.06	6880.47	0.719925	0.00336902	0.00829484	3155.35	5124.76	6301.05	7459.89
ENSG00000111684	LPCAT3	12	6976185	7018477	42293	-	protein_coding	196.036	156.527	235.544	0.571026	0.0724396	0.121794	112.755	200.3	238.781	232.306
ENSG00000111707	SUDS3	12	118376555	118418033	41479	+	protein_coding	1096.35	999.665	1193.04	0.253645	0.0382185	0.0704391	1018.38	980.954	1147.54	1238.53
ENSG00000111711	GOLT1B	12	21501781	21518408	16628	+	protein_coding	1588.82	1056.26	2121.38	0.997332	4.44711e-09	2.7734e-08	924.413	1188.1	2052.83	2189.94
ENSG00000111716	LDHB	12	21635342	21757857	122516	-	protein_coding	1489.65	1015.68	1963.63	0.936618	4.14566e-05	0.000146385	1223.3	808.046	1822.16	2105.11
ENSG00000111725	PRKAB1	12	119667864	119681624	13761	+	protein_coding	784.182	641.069	927.295	0.529614	0.000724932	0.00204625	666.687	615.45	994.536	860.054
ENSG00000111726	CMAS	12	22046218	22065674	19457	+	protein_coding	1022.36	509.015	1535.7	1.57281	1.75297e-14	1.91268e-13	419.7	598.331	1477.89	1593.51
ENSG00000111775	COX6A1	12	120438090	120440737	2648	+	protein_coding	523.837	239.09	808.583	1.72732	5.30087e-13	5.03816e-12	189.715	288.466	869.35	747.816
ENSG00000111786	SRSF9	12	120461672	120469748	8077	-	protein_coding	1443.09	1281.3	1604.87	0.323514	0.0130029	0.027644	1275.21	1287.4	1654.08	1555.67
ENSG00000111788		12	9277235	9313241	36007	+	unprocessed_pseudogene	169.375	130.459	208.291	0.646131	0.0927392	0.150231	173.607	87.3101	215.599	200.984
ENSG00000111790	FGFR1OP2	12	26938470	26966650	28181	+	protein_coding	2625.64	2008.73	3242.55	0.685249	2.57144e-05	9.39824e-05	1898.05	2119.41	2880.45	3604.66
ENSG00000111802	TDP2	6	24649979	24666930	16952	-	protein_coding	1249.09	1155.86	1342.31	0.214965	0.059493	0.103213	1115.92	1195.81	1357.35	1327.28
ENSG00000111816	FRK	6	115931149	116060891	129743	-	protein_coding	1.70632	0.875432	2.5372	0.747907	0.407405	0.501969	0.894882	0.855981	1.15913	3.91527
ENSG00000111832	RWDD1	6	116571409	116597675	26267	+	protein_coding	683.614	583.952	783.275	0.420568	0.0197288	0.0397963	559.301	608.603	877.464	689.087
ENSG00000111837	MAK	6	10762723	10838553	75831	-	protein_coding	31.6897	28.2278	35.1517	0.276326	0.661254	0.732673	38.4799	17.9756	32.4557	37.8476
ENSG00000111843	TMEM14C	6	10722915	10731129	8215	+	protein_coding	1053.29	595.255	1511.32	1.33817	9.00604e-27	2.4525e-25	587.043	603.467	1543.97	1478.67
ENSG00000111845	PAK1IP1	6	10694972	10709782	14811	+	protein_coding	260.625	240.277	280.973	0.220739	0.446051	0.538644	185.241	295.314	315.284	246.662
ENSG00000111859	NEDD9	6	11183298	11382348	199051	-	protein_coding	686.51	638.423	734.596	0.201542	0.178401	0.257808	604.045	672.801	769.664	699.528
ENSG00000111863	ADTRP	6	11712054	11807046	94993	-	protein_coding	874.424	248.798	1500.05	2.56616	9.45455e-41	5.67536e-39	242.513	255.082	1432.69	1567.41
ENSG00000111879	FAM184A	6	118959763	119149387	189625	-	protein_coding	322.502	170.651	474.354	1.42235	4.16579e-05	0.000147016	230.88	110.422	467.131	481.578
ENSG00000111880	RNGTT	6	88609897	88963618	353722	-	protein_coding	799.976	551.289	1048.66	0.922144	5.22125e-12	4.50533e-11	533.35	569.228	1004.97	1092.36
ENSG00000111885	MAN1A1	6	119177205	119349761	172557	-	protein_coding	853.911	779.544	928.278	0.246002	0.392894	0.487666	578.989	980.098	1072.2	784.359
ENSG00000111897	SERINC1	6	122443351	122471807	28457	-	protein_coding	4449.01	4404.76	4493.26	0.0282931	0.825189	0.866998	4326.76	4482.77	4127.67	4858.85
ENSG00000111906	HDDC2	6	125219962	125302078	82117	-	protein_coding	791.82	576.948	1006.69	0.797882	1.59584e-07	8.13012e-07	630.892	523.005	987.582	1025.8
ENSG00000111907	TPD52L1	6	125119049	125264407	145359	+	protein_coding	8.5372	3.52118	13.5532	1.37864	0.114764	0.179709	4.47441	2.56794	12.7505	14.356
ENSG00000111911	HINT3	6	125956770	125980244	23475	+	protein_coding	541.198	502.673	579.724	0.202489	0.372992	0.468572	423.279	582.067	596.954	562.493
ENSG00000111981	ULBP1	6	149963943	149973715	9773	+	protein_coding	40.9492	1.75086	80.1474	4.34935	3.75163e-10	2.64799e-09	1.78976	1.71196	105.481	54.8137
ENSG00000112029	FBXO5	6	152970519	152983579	13061	-	protein_coding	1194.66	239.265	2150.06	3.13188	2.80221e-60	3.93711e-58	197.769	280.762	2136.28	2163.84
ENSG00000112031	MTRF1L	6	152987362	153002709	15348	-	protein_coding	107.61	80.0534	135.167	0.73384	0.0179314	0.0366859	79.6445	80.4622	133.3	137.034
ENSG00000112039	FANCE	6	35452338	35467102	14765	+	protein_coding	328.152	236.386	419.918	0.821256	1.33892e-05	5.14373e-05	262.2	210.571	430.038	409.798
ENSG00000112062	MAPK14	6	36027677	36111236	83560	+	protein_coding	2059.22	1649.57	2468.87	0.580166	4.24709e-09	2.65293e-08	1658.22	1640.92	2472.43	2465.31
ENSG00000112078	KCTD20	6	36442767	36491143	48377	+	protein_coding	2373.7	1859.83	2887.57	0.630712	2.08927e-05	7.76328e-05	1683.27	2036.38	3046.2	2728.94
ENSG00000112081	SRSF3	6	36594353	36605600	11248	+	protein_coding	5768.89	4805.09	6732.69	0.484905	1.13316e-05	4.40739e-05	4511.1	5099.08	6865.55	6599.84
ENSG00000112110	MRPL18	6	159789812	159798436	8625	+	protein_coding	800.547	487.558	1113.54	1.17317	2.77243e-07	1.36954e-06	397.328	577.787	1228.68	998.393
ENSG00000112115	IL17A	6	52186375	52190638	4264	+	protein_coding	180.772	0.427991	361.117	6.66955	4.80865e-18	7.18296e-17	0	0.855981	607.386	114.848
ENSG00000112116	IL17F	6	52236681	52244500	7820	-	protein_coding	217.454	3.85192	431.055	5.43762	1.64629e-13	1.63776e-12	0	7.70383	678.093	184.018
ENSG00000112118	MCM3	6	52264014	52284881	20868	-	protein_coding	5421.04	1907.41	8934.67	2.21156	4.45972e-45	3.27536e-43	1667.17	2147.66	8633.22	9236.12
ENSG00000112130	RNF8	6	37353979	37394734	40756	+	protein_coding	484.831	327.1	642.561	0.96745	3.52057e-10	2.49307e-09	320.368	333.833	656.069	629.053
ENSG00000112164	GLP1R	6	39048781	39091303	42523	+	protein_coding	9.92737	3.91027	15.9445	1.47254	0.0874132	0.142737	2.68465	5.13589	16.2279	15.6611
ENSG00000112195	TREML2	6	41189749	41201149	11401	-	protein_coding	231.239	130.401	332.078	1.17561	0.0566018	0.0988785	33.1106	227.691	343.103	321.052
ENSG00000112200	ZNF451	6	57086844	57170305	83462	+	protein_coding	1581.33	1512.94	1649.72	0.123939	0.389335	0.484391	1614.37	1411.51	1574.1	1725.33
ENSG00000112208	BAG2	6	57172326	57189833	17508	+	protein_coding	251.041	126.957	375.124	1.54483	1.1872e-15	1.45228e-14	130.653	123.261	395.264	354.984
ENSG00000112210	RAB23	6	57186992	57222307	35316	-	protein_coding	37.4404	30.0954	44.7854	0.537283	0.251251	0.341603	25.9516	34.2392	55.6384	33.9323
ENSG00000112218	GPR63	6	96794125	96837477	43353	-	protein_coding	50.3775	33.7916	66.9634	0.939955	0.0198736	0.0400177	38.4799	29.1034	76.5028	57.4239
ENSG00000112237	CCNC	6	99542387	99568825	26439	-	protein_coding	1186.92	735.985	1637.86	1.14922	1.92769e-20	3.45434e-19	760.65	711.32	1669.15	1606.56
ENSG00000112249	ASCC3	6	100508194	100881372	373179	-	protein_coding	1681.25	1522.01	1840.49	0.267247	0.352349	0.448126	1066.7	1977.32	1725.95	1955.02
ENSG00000112276	BVES	6	105096822	105137157	40336	-	protein_coding	1.70913	0.447441	2.97081	1.1245	0.221273	0.307811	0.894882	0	4.63653	1.30509
ENSG00000112282	MED23	6	131573966	131628242	54277	-	protein_coding	1601.91	1573.73	1630.08	0.0501325	0.790792	0.839585	1792.45	1355.02	1533.53	1726.63
ENSG00000112290	WASF1	6	110099819	110180004	80186	-	protein_coding	80.8227	46.398	115.247	1.20035	0.02295	0.0453689	27.7413	65.0546	86.935	143.56
ENSG00000112304	ACOT13	6	24667035	24705065	38031	+	protein_coding	363.874	339.804	387.944	0.189087	0.404047	0.498414	294.416	385.192	430.038	345.849
ENSG00000112305	SMAP1	6	70667776	70862011	194236	+	protein_coding	354.458	250.14	458.775	0.851489	0.00426134	0.0102294	186.135	314.145	445.107	472.442
ENSG00000112306	RPS12	6	132814569	132817564	2996	+	protein_coding	20847.5	17977.3	23717.7	0.391821	0.133843	0.203871	22781.9	13172.7	21573.8	25861.6
ENSG00000112312	GMNN	6	24774931	24786099	11169	+	protein_coding	822.961	117.25	1528.67	3.60118	1.75495e-33	7.04488e-32	77.8547	156.645	1475.58	1581.77
ENSG00000112335	SNX3	6	108211222	108261246	50025	-	protein_coding	1890.5	1431.33	2349.67	0.702695	0.0037125	0.00905658	1089.07	1773.59	2303.2	2396.14
ENSG00000112339	HBS1L	6	134960378	135103056	142679	-	protein_coding	2908.41	783.006	5033.81	2.6762	1.76512e-152	3.80265e-149	777.653	788.359	4952.98	5114.64
ENSG00000112343	TRIM38	6	25962802	25991231	28430	+	protein_coding	2605.07	2519.11	2691.03	0.0935765	0.699432	0.764795	1927.58	3110.64	2830.6	2551.45
ENSG00000112367	FIG4	6	109690609	109878098	187490	+	protein_coding	591.616	450.575	732.656	0.684117	0.016802	0.0345943	330.212	570.939	727.936	737.375
ENSG00000112378	PERP	6	138088505	138107419	18915	-	protein_coding	585	101.861	1068.14	3.26067	2.70947e-20	4.802e-19	118.124	85.5981	1431.53	704.748
ENSG00000112379	ARFGEF3	6	138161939	138344663	182725	+	protein_coding	197.912	0.875432	394.949	7.09223	2.74122e-29	8.91769e-28	0.894882	0.855981	318.762	471.137
ENSG00000112406	HECA	6	139135080	139180802	45723	+	protein_coding	4789.39	4276.66	5302.12	0.306413	0.12643	0.194675	4891.43	3661.89	4681.74	5922.49
ENSG00000112473	SLC39A7	6	33200445	33204439	3995	+	protein_coding	1795.15	1157.32	2432.97	1.06118	6.96647e-09	4.24091e-08	986.16	1328.48	2327.54	2538.4
ENSG00000112514	CUTA	6	33416442	33418317	1876	-	protein_coding	2396.47	1273.89	3519.06	1.45495	2.29855e-19	3.79937e-18	1406.75	1141.02	3308.17	3729.94
ENSG00000112576	CCND3	6	41934934	42050357	115424	-	protein_coding	11509	4155.79	18862.2	2.17377	1.35891e-77	3.81854e-75	3977.75	4333.83	19913.9	17810.6
ENSG00000112578	BYSL	6	41921499	41933046	11548	+	protein_coding	362.243	147.501	576.984	1.92174	2.58959e-12	2.30136e-11	110.965	184.036	557.543	596.426
ENSG00000112640	PPP2R5D	6	42984553	43012342	27790	+	protein_coding	1489.47	649.59	2329.34	1.83342	1.99428e-48	1.74176e-46	645.21	653.97	2190.76	2467.92
ENSG00000112651	MRPL2	6	43054029	43059438	5410	-	protein_coding	162.502	98.2234	226.781	1.17849	3.32746e-05	0.000119452	108.281	88.1661	212.121	241.442
ENSG00000112655	PTK7	6	43076307	43161719	85413	+	protein_coding	137.043	82.5241	191.561	1.17061	0.000810798	0.00226488	75.1701	89.878	170.393	212.73
ENSG00000112658	SRF	6	43171269	43181506	10238	+	protein_coding	1667.01	1260.6	2073.41	0.711787	3.04141e-05	0.000109813	1110.55	1410.66	2161.78	1985.04
ENSG00000112667	DNPH1	6	43225629	43229481	3853	-	protein_coding	571.298	425.966	716.63	0.731047	0.0125264	0.0267071	300.68	551.252	733.731	699.528
ENSG00000112685	EXOC2	6	485154	693139	207986	-	protein_coding	1830.38	1680.5	1980.25	0.233657	0.243666	0.333246	1427.34	1933.66	1786.22	2174.28
ENSG00000112695	COX7A2	6	75237675	75250323	12649	-	protein_coding	1736.53	923.231	2549.83	1.44688	3.29853e-12	2.89652e-11	750.806	1095.66	2554.73	2544.92
ENSG00000112697	TMEM30A	6	75252924	75284948	32025	-	protein_coding	3532.78	3203.26	3862.3	0.268428	0.0328865	0.0619305	3021.12	3385.41	3650.11	4074.49
ENSG00000112699	GMDS	6	1623806	2245605	621800	-	protein_coding	461.919	192.848	730.99	1.88397	2.02884e-13	1.99985e-12	149.445	236.251	723.299	738.68
ENSG00000112715	VEGFA	6	43770184	43786487	16304	+	protein_coding	1292.93	94.5664	2491.29	4.08106	1.21358e-10	9.09199e-10	18.7925	170.34	2074.85	2907.74
ENSG00000112742	TTK	6	80003887	80042527	38641	+	protein_coding	1052.85	56.5336	2049.16	4.80176	6.5123e-25	1.59227e-23	21.4772	91.59	1883.59	2214.74
ENSG00000112759	SLC29A1	6	44219553	44234142	14590	+	protein_coding	514.765	215.474	814.056	1.66905	0.00644705	0.0147984	48.3236	382.624	782.415	845.698
ENSG00000112855	HARS2	5	140691430	140699305	7876	+	protein_coding	1062.57	962.469	1162.68	0.270514	0.0821581	0.135583	1039.85	885.085	1101.18	1224.17
ENSG00000112877	CEP72	5	612340	667168	54829	+	protein_coding	334.352	232.048	436.657	0.90115	2.22598e-05	8.23028e-05	259.516	204.58	454.38	418.934
ENSG00000112941	TENT4A	5	6713432	6757044	43613	+	protein_coding	1655.06	1535.25	1774.88	0.207798	0.165553	0.242513	1656.43	1414.08	1710.88	1838.87
ENSG00000112972	HMGCS1	5	43287470	43313512	26043	-	protein_coding	2264.8	867.787	3661.81	2.02081	2.48112e-11	1.99529e-10	582.568	1153.01	3673.29	3650.33
ENSG00000112977	DAP	5	10679230	10761234	82005	-	protein_coding	1229.65	979.336	1479.96	0.588566	0.00297949	0.00742059	811.658	1147.01	1451.23	1508.68
ENSG00000112983	BRD8	5	138139770	138178953	39184	-	protein_coding	1871.99	1280.85	2463.12	0.933653	6.15285e-07	2.88647e-06	1412.12	1149.58	2169.9	2756.35
ENSG00000112984	KIF20A	5	138178719	138187723	9005	+	protein_coding	1572.02	61.008	3083.03	5.39065	1.22899e-45	9.23601e-44	30.426	91.59	2895.51	3270.55
ENSG00000112992	NNT	5	43602692	43707405	104714	+	protein_coding	2369.69	1430.51	3308.86	1.2066	7.04686e-38	3.76396e-36	1405.86	1455.17	3309.33	3308.4
ENSG00000112996	MRPS30	5	44808947	44820428	11482	+	protein_coding	930.868	751.257	1110.48	0.561027	9.03085e-06	3.5582e-05	774.073	728.44	1080.31	1140.65
ENSG00000113013	HSPA9	5	138553756	138575675	21920	-	protein_coding	6001.01	3682.92	8319.1	1.16585	4.53818e-12	3.94047e-11	3153.56	4212.28	8460.51	8177.69
ENSG00000113048	MRPS27	5	72219403	72320646	101244	-	protein_coding	1781.56	954.357	2608.76	1.4426	1.58923e-26	4.22105e-25	942.311	966.403	2406.36	2811.16
ENSG00000113068	PFDN1	5	140245035	140303113	58079	-	protein_coding	763.77	466.216	1061.32	1.17432	2.56499e-10	1.84674e-09	400.012	532.42	1073.36	1049.29
ENSG00000113070	HBEGF	5	140332843	140346603	13761	-	protein_coding	442.566	59.3934	825.738	3.36266	9.96106e-08	5.20439e-07	15.213	103.574	938.898	712.579
ENSG00000113083	LOX	5	122063195	122078413	15219	-	protein_coding	19.2626	4.8246	33.7006	2.31258	0.00196387	0.0050797	5.36929	4.27991	34.774	32.6272
ENSG00000113108	APBB3	5	140558268	140564781	6514	-	protein_coding	1152.01	1004.64	1299.38	0.365438	0.109608	0.173004	1168.72	840.574	1189.27	1409.5
ENSG00000113141	IK	5	140647058	140662480	15423	+	protein_coding	2251.74	2170.97	2332.51	0.10291	0.445868	0.538525	2313.27	2028.68	2244.08	2420.94
ENSG00000113161	HMGCR	5	75336329	75364001	27673	+	protein_coding	1562.74	1083.4	2042.09	0.900381	8.63018e-05	0.000288402	853.718	1313.08	2161.78	1922.4
ENSG00000113194	FAF2	5	176447628	176510074	62447	+	protein_coding	1350.7	935.001	1766.39	0.910054	3.81996e-08	2.121e-07	819.712	1050.29	1710.88	1821.9
ENSG00000113272	THG1L	5	157731420	157741449	10030	+	protein_coding	538.676	313.249	764.102	1.27451	1.59501e-12	1.44648e-11	313.209	313.289	777.778	750.426
ENSG00000113300	CNOT6	5	180494379	180578358	83980	+	protein_coding	1306.04	1105.2	1506.87	0.444863	0.00195458	0.00505973	1049.7	1160.71	1593.81	1419.94
ENSG00000113318	MSH3	5	80654652	80876815	222164	+	protein_coding	642.175	255.451	1028.9	1.9888	2.75146e-27	7.78803e-26	233.564	277.338	935.421	1122.38
ENSG00000113328	CCNG1	5	163437569	163446151	8583	+	protein_coding	5735.7	2038.61	9432.79	2.19445	1.73139e-44	1.24333e-42	2248.84	1828.38	8950.83	9914.76
ENSG00000113356	POLR3G	5	90471748	90514557	42810	+	protein_coding	129.11	62.0389	196.181	1.62261	3.93557e-09	2.46788e-08	58.1673	65.9106	221.394	170.967
ENSG00000113368	LMNB1	5	126776623	126837020	60398	+	protein_coding	4318.59	1399.99	7237.19	2.22785	3.27649e-07	1.59899e-06	651.474	2148.51	8253.03	6221.36
ENSG00000113387	SUB1	5	32531633	32604079	72447	+	protein_coding	3023.28	2320.91	3725.65	0.674047	0.00129177	0.00346659	1886.41	2755.4	3944.53	3506.77
ENSG00000113407	TARS1	5	33440696	33468091	27396	+	protein_coding	2683.72	1841.42	3526.01	0.925395	7.50081e-06	2.98386e-05	1486.4	2196.45	3508.7	3543.32
ENSG00000113448	PDE4D	5	58969038	60522120	1553083	-	protein_coding	3285.86	1304.65	5267.06	1.99763	4.33305e-34	1.79516e-32	1364.7	1244.6	4761.72	5772.41
ENSG00000113456	RAD1	5	34905260	34918989	13730	-	protein_coding	724.08	594.204	853.956	0.520308	0.000996277	0.00273416	637.156	551.252	905.283	802.63
ENSG00000113460	BRIX1	5	34915677	34925996	10320	+	protein_coding	654.653	493.802	815.503	0.719322	1.38901e-07	7.14553e-07	487.711	499.893	790.529	840.477
ENSG00000113522	RAD50	5	132556019	132646349	90331	+	protein_coding	141.221	127.054	155.388	0.28452	0.251903	0.342339	115.44	138.669	154.165	156.611
ENSG00000113525	IL5	5	132541445	132556838	15394	-	protein_coding	7.92481	5.19424	10.6554	0.733967	0.405203	0.499712	2.68465	7.70383	6.9548	14.356
ENSG00000113532	ST8SIA4	5	100806933	100903282	96350	-	protein_coding	1068.18	615.993	1520.36	1.28054	1.17254e-07	6.08357e-07	477.867	754.119	1410.67	1630.06
ENSG00000113552	GNPDA1	5	141991749	142013041	21293	-	protein_coding	2063.84	719.956	3407.72	2.20051	5.04803e-18	7.51737e-17	574.514	865.397	2879.29	3936.15
ENSG00000113569	NUP155	5	37288137	37371106	82970	-	protein_coding	1431.02	732.99	2129.05	1.5283	1.464e-25	3.73001e-24	662.213	803.766	2096.87	2161.23
ENSG00000113575	PPP2CA	5	134194332	134226073	31742	-	protein_coding	2080.13	1525.84	2634.42	0.781637	2.25741e-06	9.75026e-06	1341.43	1710.25	2776.12	2492.72
ENSG00000113583	C5orf15	5	133955510	133968674	13165	-	protein_coding	984.643	763.319	1205.97	0.638342	0.0529062	0.0933137	502.029	1024.61	1087.27	1324.67
ENSG00000113615	SEC24A	5	134648785	134727909	79125	+	protein_coding	2094.08	715.345	3472.81	2.2573	1.96557e-35	8.82187e-34	618.364	812.326	3275.71	3669.91
ENSG00000113621	TXNDC15	5	134874371	134901635	27265	+	protein_coding	575.233	557.261	593.204	0.0893667	0.618338	0.695616	493.08	621.442	610.863	575.544
ENSG00000113638	TTC33	5	40512333	40755963	243631	-	protein_coding	685.153	403.185	967.122	1.25359	1.94127e-16	2.57803e-15	414.33	392.039	942.375	991.868
ENSG00000113643	RARS1	5	168486451	168519301	32851	+	protein_coding	1338.66	984.025	1693.3	0.773374	0.000118424	0.000386619	830.451	1137.6	1545.12	1841.48
ENSG00000113649	TCERG1	5	146447311	146511961	64651	+	protein_coding	2793.88	2079.56	3508.21	0.751386	2.84096e-10	2.03334e-09	2203.2	1955.92	3418.28	3598.13
ENSG00000113657	DPYSL3	5	147390808	147510068	119261	-	protein_coding	4.23454	3.54063	4.92844	0.316708	0.719712	0.781634	5.36929	1.71196	4.63653	5.22036
ENSG00000113712	CSNK1A1	5	149492982	149551471	58490	-	protein_coding	2256.11	1570.49	2941.73	0.899578	8.87995e-10	6.01374e-09	1406.75	1734.22	2880.45	3003.01
ENSG00000113716	HMGXB3	5	150000046	150053142	53097	+	protein_coding	1498.57	1345.46	1651.69	0.292857	0.115662	0.180824	1155.29	1535.63	1718.99	1584.38
ENSG00000113719	ERGIC1	5	172834251	172952683	118433	+	protein_coding	1639.54	1503.78	1775.3	0.237981	0.0734896	0.123292	1389.75	1617.8	1745.65	1804.94
ENSG00000113721	PDGFRB	5	150113839	150155872	42034	-	protein_coding	22.8112	15.4077	30.2147	0.587253	0.529425	0.616922	0	30.8153	48.6836	11.7458
ENSG00000113734	BNIP1	5	173144442	173164387	19946	+	protein_coding	286.327	105.908	466.747	2.11079	4.19611e-23	9.04988e-22	107.386	104.43	453.221	480.273
ENSG00000113739	STC2	5	173314723	173328447	13725	-	protein_coding	292.657	3.44338	581.87	6.55404	2.75254e-40	1.63208e-38	0.894882	5.99187	490.313	673.426
ENSG00000113749	HRH2	5	175658030	175710756	52727	+	protein_coding	949.33	233.254	1665.41	2.81226	5.46326e-58	7.1092e-56	216.561	249.947	1677.27	1653.55
ENSG00000113758	DBN1	5	177456608	177474401	17794	-	protein_coding	310.994	60.1714	561.817	3.1697	2.8944e-47	2.36792e-45	51.0083	69.3345	591.158	532.476
ENSG00000113790	EHHADH	3	185190624	185281990	91367	-	protein_coding	37.0575	34.1808	39.9341	0.203978	0.698043	0.763833	17.0028	51.3589	39.4105	40.4578
ENSG00000113810	SMC4	3	160399274	160434954	35681	+	protein_coding	3896.15	1268.64	6523.66	2.35453	3.73109e-108	2.78239e-105	1322.64	1214.64	6340.46	6706.85
ENSG00000113811	SELENOK	3	53884417	53891962	7546	-	protein_coding	600.211	489.386	711.036	0.533833	0.00413158	0.0099574	442.072	536.7	760.391	661.68
ENSG00000113916	BCL6	3	187721377	187745725	24349	-	protein_coding	2639.91	676.185	4603.64	2.63228	1.02665e-10	7.73997e-10	352.584	999.786	5121.05	4086.23
ENSG00000113966	ARL6	3	97764521	97801229	36709	+	protein_coding	110.425	105.83	115.02	0.116863	0.711185	0.774846	123.494	88.1661	111.277	118.763
ENSG00000114023	FAM162A	3	122384176	122412334	28159	+	protein_coding	3269.92	465.788	6074.04	3.66259	2.79647e-76	7.32712e-74	459.075	472.502	5656.57	6491.51
ENSG00000114026	OGG1	3	9749944	9788219	38276	+	protein_coding	525.857	419.41	632.305	0.585039	0.00221144	0.00565668	432.228	406.591	559.861	704.748
ENSG00000114054	PCCB	3	136250340	136337896	87557	+	protein_coding	933.5	434.565	1432.44	1.6847	2.11256e-10	1.53755e-09	322.158	546.972	1532.37	1332.5
ENSG00000114062	UBE3A	15	25333728	25439051	105324	-	protein_coding	2013.84	1522.43	2505.24	0.716521	3.17673e-12	2.7959e-11	1519.51	1525.36	2547.77	2462.7
ENSG00000114107	CEP70	3	138494344	138594538	100195	-	protein_coding	269.227	149.854	388.6	1.34723	3.78572e-07	1.83046e-06	179.871	119.837	419.606	357.594
ENSG00000114120	SLC25A36	3	140941830	140980995	39166	+	protein_coding	3263.04	2004.58	4521.5	1.15937	1.49741e-08	8.76608e-08	2357.12	1652.04	4218.09	4824.91
ENSG00000114125	RNF7	3	141738249	141747560	9312	+	protein_coding	950.541	613.522	1287.56	1.06218	4.27462e-13	4.09489e-12	600.466	626.578	1200.86	1374.26
ENSG00000114209	PDCD10	3	167683298	167734939	51642	-	protein_coding	1194.95	720.209	1669.69	1.19751	7.7711e-09	4.71003e-08	586.148	854.269	1661.04	1678.34
ENSG00000114268	PFKFB4	3	48517684	48562015	44332	-	protein_coding	3362.2	160.204	6564.2	5.07123	3.49073e-34	1.44929e-32	124.389	196.02	5230.01	7898.4
ENSG00000114270	COL7A1	3	48564073	48595329	31257	-	protein_coding	90.5363	25.5431	155.529	2.45156	6.5292e-08	3.49999e-07	33.1106	17.9756	162.279	148.78
ENSG00000114315	HES1	3	194136148	194138732	2585	+	protein_coding	64.5829	4.31881	124.847	3.85564	5.06166e-07	2.40264e-06	1.78976	6.84785	193.575	56.1188
ENSG00000114346	ECT2	3	172750682	172821474	70793	+	protein_coding	900.721	126.024	1675.42	3.44873	6.22891e-13	5.88559e-12	48.3236	203.724	1663.36	1687.48
ENSG00000114353	GNAI2	3	50226292	50259362	33071	+	protein_coding	11108.6	8398.28	13819	0.706527	0.00304045	0.00755883	6371.56	10425	14489.2	13148.8
ENSG00000114354	TFG	3	100709295	100748964	39670	+	protein_coding	2512.83	1269.71	3755.95	1.5469	4.27292e-15	4.95204e-14	1076.54	1462.87	3432.19	4079.71
ENSG00000114388	NPRL2	3	50347330	50350826	3497	-	protein_coding	1763.39	1027.13	2499.64	1.26158	1.68392e-07	8.55594e-07	1238.52	815.75	2222.06	2777.23
ENSG00000114391	RPL24	3	101681091	101686718	5628	-	protein_coding	7657.82	4884.91	10430.7	1.07775	2.56043e-06	1.09687e-05	5918.75	3851.06	9548.94	11312.5
ENSG00000114405	C3orf14	3	62319015	62336213	17199	+	protein_coding	62.5875	50.6001	74.575	0.511088	0.316776	0.412296	24.1618	77.0383	79.9802	69.1697
ENSG00000114416	FXR1	3	180868141	180982753	114613	+	protein_coding	4357.76	2021.86	6693.65	1.71839	8.49505e-39	4.7195e-37	2128.03	1915.69	6231.5	7155.8
ENSG00000114423	CBLB	3	105655461	105869552	214092	-	protein_coding	1783.3	1506.81	2059.78	0.445562	0.0258172	0.0502227	1686.85	1326.77	1797.82	2321.75
ENSG00000114446	IFT57	3	108160812	108222435	61624	-	protein_coding	381.608	370.405	392.812	0.0849595	0.637901	0.712745	402.697	338.113	404.538	381.086
ENSG00000114455	HHLA2	3	108296490	108378285	81796	+	protein_coding	15.9489	11.4584	20.4393	0.741062	0.185034	0.265613	15.213	7.70383	17.387	23.4916
ENSG00000114473	IQCG	3	197889077	197960142	71066	-	protein_coding	406.316	141.645	670.986	2.17815	6.50941e-12	5.55017e-11	117.23	166.06	826.462	515.51
ENSG00000114480	GBE1	3	81489703	81761645	271943	-	protein_coding	2001.32	223.119	3779.53	3.96997	3.94926e-39	2.23895e-37	163.763	282.474	3223.55	4335.51
ENSG00000114503	NCBP2	3	196935402	196942594	7193	-	protein_coding	2355.16	1866.81	2843.52	0.60351	1.28142e-05	4.94278e-05	1925.79	1807.83	2626.6	3060.43
ENSG00000114520	SNX4	3	125446650	125520202	73553	-	protein_coding	604.212	493.705	714.719	0.524991	0.028478	0.0547018	404.487	582.923	795.165	634.273
ENSG00000114529	C3orf52	3	112086335	112131004	44670	+	protein_coding	120.959	90.1499	151.769	0.724556	0.0383775	0.0706917	110.965	69.3345	139.096	164.441
ENSG00000114541	FRMD4B	3	69168782	69542583	373802	-	protein_coding	823.356	326.283	1320.43	1.98713	4.60331e-19	7.45022e-18	263.095	389.471	1321.41	1319.45
ENSG00000114544	SLC41A3	3	126006357	126101561	95205	-	protein_coding	601.773	584.36	619.185	0.0818506	0.675158	0.744167	637.156	531.564	550.588	687.782
ENSG00000114646	CSPG5	3	47562238	47580792	18555	-	protein_coding	9.75153	0.875432	18.6276	2.95974	0.000238819	0.000737923	0.894882	0.855981	15.0687	22.1865
ENSG00000114686	MRPL3	3	131462212	131502983	40772	-	protein_coding	1075.31	645.232	1505.39	1.21363	1.02722e-15	1.26135e-14	582.568	707.896	1503.4	1507.38
ENSG00000114735	HEMK1	3	50569152	50596168	27017	+	protein_coding	2542.03	2501.71	2582.35	0.0443052	0.884516	0.912179	3017.54	1985.88	1913.73	3250.98
ENSG00000114737	CISH	3	50606489	50611774	5286	-	protein_coding	6447.97	1364.1	11531.8	2.5354	0.000760717	0.00213792	299.786	2428.42	10653.6	12410.1
ENSG00000114738	MAPKAPK3	3	50611520	50649291	37772	+	protein_coding	3068.78	1225.84	4911.73	1.94765	1.48523e-10	1.0987e-09	830.451	1621.23	4383.84	5439.61
ENSG00000114742	WDR48	3	39052013	39096671	44659	+	protein_coding	1621.89	1520.18	1723.61	0.179459	0.242517	0.331979	1553.52	1486.84	1550.92	1896.29
ENSG00000114757	PEX5L	3	179794958	180037053	242096	-	protein_coding	7.12675	4.39661	9.85689	0.874103	0.280161	0.373362	5.36929	3.42392	9.27307	10.4407
ENSG00000114779	ABHD14B	3	51968510	51983409	14900	-	protein_coding	1781.7	1636.1	1927.31	0.230679	0.421287	0.515352	2121.77	1150.44	1829.11	2025.5
ENSG00000114784	EIF1B	3	40309707	40312424	2718	+	protein_coding	821.621	625.642	1017.6	0.695904	5.70179e-05	0.000196957	567.355	683.929	1083.79	951.41
ENSG00000114790	ARHGEF26	3	154121003	154257827	136825	+	protein_coding	7.35205	6.22527	8.47882	0.304426	0.730818	0.790374	10.7386	1.71196	10.4322	6.52545
ENSG00000114805	PLCH1	3	155375580	155745071	369492	-	protein_coding	8.67214	2.1983	15.146	2.10956	0.00288419	0.00720361	2.68465	1.71196	18.5461	11.7458
ENSG00000114850	SSR3	3	156539553	156555149	15597	-	protein_coding	2526.17	1936.9	3115.44	0.679929	6.44195e-05	0.000220016	1685.06	2188.74	3272.23	2958.64
ENSG00000114867	EIF4G1	3	184314495	184335358	20864	+	protein_coding	6243.85	5983.04	6504.67	0.119005	0.572996	0.655523	4910.22	7055.85	6496.94	6512.4
ENSG00000114902	SPCS1	3	52704955	52711148	6194	+	protein_coding	1598.84	1144.56	2053.12	0.83663	2.31349e-07	1.15105e-06	1029.11	1260	2142.08	1964.16
ENSG00000114942	EEF1B2	2	206159585	206162928	3344	+	protein_coding	4576.69	3321.4	5831.97	0.780816	0.0301303	0.0574207	4695.45	1947.36	5241.6	6422.34
ENSG00000114956	DGUOK	2	73926826	73958961	32136	+	protein_coding	824.416	610.974	1037.86	0.759847	1.71624e-08	9.96591e-08	581.673	640.274	1010.76	1064.95
ENSG00000114978	MOB1A	2	74152528	74178898	26371	-	protein_coding	5459.95	4272	6647.91	0.623598	0.0243576	0.0477957	2983.54	5560.45	6740.36	6555.46
ENSG00000114982	KANSL3	2	96593170	96642787	49618	-	protein_coding	2356.63	1845.68	2867.58	0.632763	1.98623e-06	8.64834e-06	1977.69	1713.67	3001	2734.16
ENSG00000114988	LMAN2L	2	96705929	96740064	34136	-	protein_coding	206.077	200.454	211.7	0.0773253	0.731084	0.790486	184.346	216.563	213.281	210.119
ENSG00000114993	RTKN	2	74425835	74442422	16588	-	protein_coding	35.9475	18.9872	52.9078	1.21903	0.0915063	0.148569	7.15906	30.8153	51.0019	54.8137
ENSG00000115008	IL1A	2	112773925	112784493	10569	-	protein_coding	42.7048	7.27584	78.1339	2.33594	0.0081855	0.0182928	0	14.5517	64.9115	91.3562
ENSG00000115009	CCL20	2	227805739	227817564	11826	+	protein_coding	569.905	28.2473	1111.56	5.09694	1.80576e-39	1.05141e-37	19.6874	36.8072	1270.41	952.715
ENSG00000115042	FAHD2A	2	95402708	95416616	13909	+	protein_coding	333.779	282.005	385.552	0.439886	0.150533	0.224322	352.584	211.427	426.561	344.544
ENSG00000115053	NCL	2	231453531	231483641	30111	-	protein_coding	13476	11373.2	15578.9	0.451208	0.0016477	0.00432693	10504.1	12242.2	14613.2	16544.6
ENSG00000115073	ACTR1B	2	97655939	97664044	8106	-	protein_coding	3791.41	2230.07	5352.75	1.25077	1.19206e-11	9.92391e-11	2492.25	1967.9	4799.97	5905.53
ENSG00000115091	ACTR3	2	113890063	113962596	72534	+	protein_coding	9117.73	5885.83	12349.6	1.04033	0.000545857	0.00158153	3883.79	7887.87	12776	11923.3
ENSG00000115128	SF3B6	2	24067586	24076373	8788	-	protein_coding	1172.17	567.28	1777.05	1.62861	9.13778e-17	1.23897e-15	481.447	653.114	1883.59	1670.51
ENSG00000115138	POMC	2	25160853	25168903	8051	-	protein_coding	56.9863	37.3713	76.6013	0.956442	0.0525697	0.0928415	25.9516	48.7909	89.2533	63.9494
ENSG00000115159	GPD2	2	156435290	156613735	178446	+	protein_coding	794.679	744.8	844.559	0.167791	0.730107	0.789958	299.786	1189.81	836.894	852.223
ENSG00000115163	CENPA	2	26764289	26801067	36779	+	protein_coding	369.853	19.8043	719.901	4.72944	3.11312e-22	6.32708e-21	5.36929	34.2392	712.867	726.935
ENSG00000115165	CYTIP	2	157414619	157488961	74343	-	protein_coding	15747.6	3166.61	28328.5	3.1475	4.31787e-144	6.97659e-141	3264.53	3068.69	26228.9	30428.2
ENSG00000115183	TANC1	2	158968640	159232659	264020	+	protein_coding	30.6834	25.8544	35.5123	0.427765	0.366964	0.462496	27.7413	23.9675	37.0923	33.9323
ENSG00000115194	SLC30A3	2	27253684	27275817	22134	-	protein_coding	16.8496	0.427991	33.2713	3.90425	4.37881e-06	1.81334e-05	0	0.855981	20.8644	45.6781
ENSG00000115204	MPV17	2	27309492	27325680	16189	-	protein_coding	1023.33	976.768	1069.9	0.130084	0.346461	0.442293	929.783	1023.75	1020.04	1119.77
ENSG00000115216	NRBP1	2	27427790	27442259	14470	+	protein_coding	2477.91	2278.5	2677.32	0.231802	0.0712336	0.120163	2160.25	2396.75	2830.6	2524.04
ENSG00000115233	PSMD14	2	161308425	161411717	103293	+	protein_coding	1628.55	544.442	2712.66	2.21391	6.1841e-09	3.79562e-08	297.101	791.783	2756.42	2668.91
ENSG00000115239	ASB3	2	53532672	53860160	327489	-	protein_coding	562.925	342.527	783.322	1.18213	1.07474e-10	8.08308e-10	380.325	304.729	762.71	803.935
ENSG00000115241	PPM1G	2	27381195	27409591	28397	-	protein_coding	2877.73	1877.2	3878.27	1.03933	2.69357e-11	2.15541e-10	1655.53	2098.87	3966.55	3789.98
ENSG00000115257	PCSK4	19	1481428	1490752	9325	-	protein_coding	151.996	104.468	199.525	0.893253	0.0206746	0.0413769	139.602	69.3345	199.371	199.679
ENSG00000115268	RPS15	19	1438358	1440495	2138	+	protein_coding	4543.72	3471.55	5615.89	0.688986	1.27944e-05	4.93773e-05	3884.68	3058.42	5471.11	5760.66
[truncated: 17,390 more rows]

## Sheet: Upregulated
gene_id	gene_name	seqnames	start	end	width	strand	gene_biotype	baseMean	baseMean_A	baseMean_C	log2FoldChange	pvalue	padj	Naive-1	Naive-2	72 hrs Effector-2	72 hrs Effector-1
ENSG00000164104	HMGB2	4	173331376	173334432	3057	-	protein_coding	13165.9	2183.56	24148.3	3.45973	0	0	2163.83	2203.3	24011.4	24285.1
ENSG00000117632	STMN1	1	25884181	25906991	22811	-	protein_coding	7566.48	1272.22	13860.7	3.43441	5.51128e-237	5.34291e-233	1270.73	1273.7	14302.5	13418.9
ENSG00000118971	CCND2	12	4269771	4305353	35583	+	protein_coding	9728.88	1712.73	17745	3.36286	6.95908e-234	4.49765e-230	1669.85	1755.62	17344.1	18146
ENSG00000109685	NSD2	4	1871393	1982207	110815	+	protein_coding	6498.69	1819.5	11177.9	2.61279	4.46025e-184	2.162e-180	1836.3	1802.7	11176.4	11179.4
ENSG00000168209	DDIT4	10	72273919	72276036	2118	+	protein_coding	21768.8	359.958	43177.6	6.79251	5.55122e-183	2.15265e-179	315.893	404.023	43167.3	43188
ENSG00000143401	ANP32E	1	150218417	150236156	17740	-	protein_coding	5759.36	1866.65	9652.07	2.36546	1.63206e-175	5.274e-172	1859.57	1873.74	9613.85	9690.29
ENSG00000092470	WDR76	15	43826980	43868412	41433	+	protein_coding	1432.19	284.865	2579.52	3.16536	1.34164e-162	3.71614e-159	287.257	282.474	2632.39	2526.65
ENSG00000232956	SNHG15	7	44983023	44986961	3939	-	lncRNA	3231.47	524.85	5938.09	3.48418	1.85878e-161	4.50499e-158	557.512	492.189	5836.24	6039.95
ENSG00000112339	HBS1L	6	134960378	135103056	142679	-	protein_coding	2908.41	783.006	5033.81	2.6762	1.76512e-152	3.80265e-149	777.653	788.359	4952.98	5114.64
ENSG00000117650	NEK2	1	211658657	211675630	16974	-	protein_coding	1122.63	16.9445	2228.32	6.83665	4.11926e-149	7.98683e-146	11.6335	22.2555	2074.85	2381.79
ENSG00000176208	ATAD5	17	30831966	30895869	63904	+	protein_coding	2314.9	311.42	4318.38	3.76918	9.67747e-145	1.70579e-141	307.839	315.001	3951.49	4685.27
ENSG00000115165	CYTIP	2	157414619	157488961	74343	-	protein_coding	15747.6	3166.61	28328.5	3.1475	4.31787e-144	6.97659e-141	3264.53	3068.69	26228.9	30428.2
ENSG00000163918	RFC4	3	186789880	186807058	17179	-	protein_coding	1447.92	353.616	2542.23	2.83341	5.69407e-130	8.49249e-127	339.16	368.072	2519.96	2564.5
ENSG00000177494	ZBED2	3	111592900	111595346	2447	-	protein_coding	7091.06	85.9092	14096.2	7.16319	7.05774e-125	9.12284e-122	53.6929	118.125	13827.3	14365.1
ENSG00000140564	FURIN	15	90868588	90883564	14977	+	protein_coding	13284.3	1694.47	24874.1	3.8461	3.77872e-123	4.5791e-120	1498.93	1890.01	26641.5	23106.6
ENSG00000187045	TMPRSS6	22	37065436	37109713	44278	-	protein_coding	2795.32	29.9981	5560.65	7.32837	1.01532e-114	1.09367e-111	41.1646	18.8316	5270.58	5850.71
ENSG00000137310	TCF19	6	31158547	31167159	8613	+	protein_coding	1977.41	450.556	3504.26	2.94406	3.73356e-114	3.81e-111	427.754	473.358	3667.5	3341.03
ENSG00000139289	PHLDA1	12	76025447	76031776	6330	-	protein_coding	736.336	118.611	1354.06	3.48642	6.568e-114	6.36735e-111	120.809	116.413	1346.91	1361.21
ENSG00000173762	CD7	17	82314868	82317608	2741	-	protein_coding	10623.5	961.146	20285.8	4.35264	3.47355e-113	3.20707e-110	1116.81	805.478	20073.9	20497.7
ENSG00000010292	NCAPD2	12	6493356	6531955	38600	+	protein_coding	8061.82	1871.09	14252.6	2.91499	5.32988e-113	4.69732e-110	1906.1	1836.08	13054.2	15451
ENSG00000196365	LONP1	19	5691834	5720572	28739	-	protein_coding	5869.7	1661.04	10078.3	2.59099	1.14312e-112	9.63652e-110	1595.57	1726.51	9559.37	10597.3
ENSG00000128951	DUT	15	48331011	48343373	12363	+	protein_coding	3711.05	1147.65	6274.45	2.44241	1.52453e-111	1.23163e-108	1191.09	1104.22	6525.92	6022.99
ENSG00000076382	SPAG5	17	28577565	28599025	21461	-	protein_coding	4238.65	236.873	8240.43	5.04072	1.69539e-109	1.31487e-106	186.135	287.61	7409.18	9071.68
ENSG00000113810	SMC4	3	160399274	160434954	35681	+	protein_coding	3896.15	1268.64	6523.66	2.35453	3.73109e-108	2.78239e-105	1322.64	1214.64	6340.46	6706.85
ENSG00000144354	CDCA7	2	173354820	173368997	14178	+	protein_coding	2086.95	218.391	3955.51	4.13123	1.42648e-105	1.02437e-102	182.556	254.226	4252.86	3658.17
ENSG00000162063	CCNF	16	2429394	2458854	29461	+	protein_coding	1674.87	160.379	3189.37	4.26102	5.56619e-105	3.85439e-102	132.443	188.316	3320.92	3057.82
ENSG00000164109	MAD2L1	4	120055623	120066858	11236	-	protein_coding	1755.37	228.896	3281.85	3.80446	2.90844e-103	1.94454e-100	193.295	264.498	3240.94	3322.76
ENSG00000105220	GPI	19	34359480	34402413	42934	+	protein_coding	20307.1	2276.47	38337.7	4.03239	4.31635e-103	2.78966e-100	2047.49	2505.46	33942.9	42732.5
ENSG00000213390	ARHGAP19	10	97222173	97292673	70501	-	protein_coding	2075.54	469.309	3681.78	2.95514	1.15367e-102	7.21565e-100	483.236	455.382	3428.72	3934.84
ENSG00000167325	RRM1	11	4094707	4138932	44226	+	protein_coding	4645.02	842.049	8448	3.30256	2.59092e-100	1.56986e-97	737.383	946.715	8144.07	8751.93
ENSG00000128641	MYO1B	2	191245185	191425389	180205	+	protein_coding	873.223	16.9445	1729.5	6.45507	3.18768e-99	1.87291e-96	11.6335	22.2555	1674.95	1784.06
ENSG00000074695	LMAN1	18	59327823	59359265	31443	-	protein_coding	9350.29	1833.54	16867	3.18037	2.71918e-98	1.55065e-95	1675.22	1991.87	15504.6	18229.5
ENSG00000154920	EME1	17	50373220	50381483	8264	+	protein_coding	562.734	30.5429	1094.93	5.05298	1.11054e-94	5.98116e-92	26.8465	34.2392	995.695	1194.16
ENSG00000076003	MCM6	2	135839626	135876443	36818	-	protein_coding	7178.09	993.908	13362.3	3.71283	1.49128e-94	7.81471e-92	832.24	1155.57	13015.9	13708.7
ENSG00000149503	INCENP	11	62123998	62153169	29172	+	protein_coding	2461.42	524.423	4398.42	3.04764	4.74397e-94	2.42055e-91	478.762	570.083	4141.58	4655.25
ENSG00000062822	POLD1	19	50384204	50418018	33815	+	protein_coding	3109.17	907.648	5310.69	2.53687	2.6197e-93	1.30239e-90	841.189	974.107	5177.85	5443.53
ENSG00000168405	CMAHP	6	25061626	25452263	390638	-	transcribed_unitary_pseudogene	2714.76	560.763	4868.75	3.09698	5.15147e-93	2.49705e-90	516.347	605.179	5232.33	4505.17
ENSG00000197930	ERO1A	14	52639915	52695900	55986	-	protein_coding	7683.01	1914.92	13451.1	2.79718	5.65508e-93	2.6743e-90	1953.53	1876.31	12496.6	14405.6
ENSG00000119326	CTNNAL1	9	108942569	109013522	70954	-	protein_coding	501.019	51.9423	950.095	4.12828	1.14054e-91	5.26522e-89	46.5339	57.3507	912.238	987.953
ENSG00000008517	IL32	16	3065297	3082192	16896	+	protein_coding	15061.2	4657.45	25464.9	2.44062	2.53069e-91	1.11517e-88	4669.5	4645.41	24221.2	26708.7
ENSG00000135245	HILPDA	7	128455849	128458418	2570	+	protein_coding	6220.23	45.6002	12394.9	7.71911	1.53123e-88	6.59755e-86	50.1134	41.0871	10129.7	14660.1
ENSG00000158402	CDC25C	5	138285269	138338355	53087	-	protein_coding	425.927	15.1936	836.659	5.59414	1.90289e-88	8.02067e-86	9.8437	20.5435	827.621	845.698
ENSG00000164674	SYTL3	6	158650014	158764876	114863	+	protein_coding	7024.36	561.988	13486.7	4.51693	3.61959e-88	1.4932e-85	671.162	452.814	12065.4	14908
ENSG00000161888	SPC24	19	11131520	11155808	24289	-	protein_coding	527.552	41.3204	1013.78	4.52642	1.26377e-87	5.10484e-85	30.426	52.2149	1020.04	1007.53
ENSG00000161513	FDXR	17	74862497	74873031	10535	-	protein_coding	697.26	161.546	1232.97	2.91143	1.29676e-87	5.13121e-85	166.448	156.645	1176.52	1289.43
ENSG00000143228	NUF2	1	163266576	163355764	89189	+	protein_coding	1336.78	83.4774	2590.08	4.8583	1.83018e-87	7.09708e-85	59.9571	106.998	2703.1	2477.06
ENSG00000142945	KIF2C	1	44739818	44767767	27950	+	protein_coding	4358.43	101.492	8615.37	6.20862	1.18086e-86	4.48935e-84	61.7469	141.237	8242.6	8988.15
ENSG00000100526	CDKN3	14	54396849	54420218	23370	+	protein_coding	520.719	29.1227	1012.31	4.99148	1.59096e-86	5.93214e-84	20.5823	37.6632	1064.08	960.546
ENSG00000133816	MICAL2	11	12094008	12359144	265137	+	protein_coding	2097.54	367.681	3827.39	3.35044	2.12614e-86	7.77807e-84	356.163	379.2	3375.4	4279.39
ENSG00000134291	TMEM106C	12	47963569	47968878	5310	+	protein_coding	2227.94	546.503	3909.38	2.82146	2.29654e-86	8.24585e-84	569.145	523.861	3596.79	4221.96
ENSG00000077152	UBE2T	1	202331657	202341980	10324	-	protein_coding	936.504	79.6838	1793.32	4.41658	3.10502e-85	1.0562e-82	62.6418	96.7259	1811.73	1774.92
ENSG00000111665	CDCA3	12	6844793	6851292	6500	-	protein_coding	1006.33	68.6923	1943.97	4.72661	9.11501e-84	3.04708e-81	49.2185	88.1661	1865.05	2022.89
ENSG00000117724	CENPF	1	214603195	214664571	61377	+	protein_coding	2998.07	279.419	5716.71	4.28702	1.58739e-81	5.12965e-79	213.877	344.96	5714.53	5718.9
ENSG00000217801		1	1059708	1069355	9648	+	transcribed_unprocessed_pseudogene	1268.02	136.801	2399.24	4.07876	7.95212e-81	2.5276e-78	150.34	123.261	2179.17	2619.31
ENSG00000260997		7	44958999	44960909	1911	-	lncRNA	775.975	102.892	1449.06	3.76627	4.35288e-80	1.34537e-77	86.8036	118.981	1486.01	1412.11
ENSG00000171314	PGAM1	10	97426191	97433444	7254	+	protein_coding	1437.41	165.087	2709.73	3.98175	4.37146e-80	1.34537e-77	132.443	197.732	2647.46	2772.01
ENSG00000197299	BLM	15	90717346	90816166	98821	+	protein_coding	1348.32	228.546	2468.09	3.39835	9.67734e-80	2.93178e-77	196.874	260.218	2619.64	2316.53
ENSG00000184445	KNTC1	12	122527246	122626396	99151	+	protein_coding	3509.33	888.739	6129.92	2.76811	3.35967e-79	1.00216e-76	817.922	959.555	5701.78	6558.07
ENSG00000092621	PHGDH	1	119648411	119744218	95808	+	protein_coding	2737.79	202.75	5272.84	4.61359	7.21345e-79	2.11911e-76	171.817	233.683	6255.84	4289.83
ENSG00000165244	ZNF367	9	96385941	96418370	32430	-	protein_coding	705.749	207.905	1203.59	2.51916	3.41162e-78	9.87283e-76	212.087	203.724	1218.25	1188.94
ENSG00000103995	CEP152	15	48712928	48811146	98219	-	protein_coding	2176.82	415.207	3938.43	3.21781	6.23652e-78	1.77823e-75	435.808	394.607	3477.4	4399.46
ENSG00000112576	CCND3	6	41934934	42050357	115424	-	protein_coding	11509	4155.79	18862.2	2.17377	1.35891e-77	3.81854e-75	3977.75	4333.83	19913.9	17810.6
ENSG00000162775	RBM15	1	110338506	110346681	8176	+	protein_coding	2585.86	626.887	4544.82	2.83873	1.94364e-77	5.3836e-75	624.628	629.146	4096.38	4993.27
ENSG00000140525	FANCI	15	89243945	89317261	73317	+	protein_coding	3533.09	558.74	6507.43	3.50391	5.24817e-77	1.41329e-74	462.654	654.826	6297.57	6717.29
ENSG00000120802	TMPO	12	98515579	98550351	34773	+	protein_coding	6959.43	3607.71	10311.2	1.51208	1.54924e-76	4.11483e-74	3552.68	3662.74	10287.3	10335
ENSG00000114023	FAM162A	3	122384176	122412334	28159	+	protein_coding	3269.92	465.788	6074.04	3.66259	2.79647e-76	7.32712e-74	459.075	472.502	5656.57	6491.51
ENSG00000156802	ATAD2	8	123319850	123416350	96501	-	protein_coding	3959.38	788.414	7130.35	3.14934	4.89286e-76	1.2649e-73	672.056	904.772	6933.94	7326.77
ENSG00000185043	CIB1	15	90229975	90234047	4073	-	protein_coding	2399.56	921.46	3877.67	2.06583	6.18495e-76	1.57789e-73	925.308	917.612	4007.12	3748.22
ENSG00000136811	ODF2	9	128455186	128501292	46107	+	protein_coding	1859.09	791.488	2926.69	1.88062	7.0269e-75	1.76941e-72	774.073	808.902	2943.04	2910.35
ENSG00000085999	RAD54L	1	46246461	46278480	32020	+	protein_coding	682.65	39.0638	1326.24	4.95302	9.04814e-75	2.24916e-72	25.0567	53.0708	1301.71	1350.77
ENSG00000086758	HUWE1	X	53532096	53686728	154633	-	protein_coding	18264	7777.35	28750.6	1.88051	2.90576e-74	7.13161e-72	7911.65	7643.06	29267	28234.3
ENSG00000138821	SLC39A8	4	102251080	102431258	180179	-	protein_coding	1893.07	578.057	3208.09	2.4588	6.30527e-74	1.52816e-71	544.088	612.027	3116.91	3299.27
ENSG00000109674	NEIL3	4	177309874	177362936	53063	+	protein_coding	421.413	12.5284	830.297	5.77765	1.66741e-73	3.99129e-71	5.36929	19.6876	783.574	877.02
ENSG00000134222	PSRC1	1	109279556	109283186	3631	-	protein_coding	378.215	16.9445	739.486	5.26661	6.76712e-73	1.60009e-70	11.6335	22.2555	692.003	786.969
ENSG00000151503	NCAPD3	11	134150113	134225454	75342	-	protein_coding	3263.49	1189.67	5337.31	2.15675	1.37963e-72	3.22285e-70	1253.73	1125.62	5511.68	5162.93
ENSG00000122966	CIT	12	119685791	119877320	191530	-	protein_coding	1534.55	129.175	2939.92	4.42253	1.59745e-72	3.68726e-70	94.8575	163.492	2878.13	3001.71
ENSG00000142731	PLK4	4	127880893	127899224	18332	+	protein_coding	1024.42	105.305	1943.53	4.13375	2.19353e-72	5.00357e-70	79.6445	130.965	1861.57	2025.5
ENSG00000070495	JMJD6	17	76712832	76726799	13968	-	protein_coding	2087.69	575.061	3600.33	2.62997	2.71157e-72	6.11333e-70	563.776	586.347	3323.24	3877.42
ENSG00000136108	CKAP2	13	52455429	52476628	21200	+	protein_coding	1997.44	487.071	3507.82	2.82683	3.36039e-72	7.48904e-70	434.018	540.124	3310.48	3705.15
ENSG00000174010	KLHL15	X	23983720	24027186	43467	-	protein_coding	1690.2	421.997	2958.39	2.7905	5.16751e-72	1.13855e-69	433.123	410.871	2729.76	3187.03
ENSG00000131400	NAPSA	19	50358477	50365830	7354	-	protein_coding	758.806	32.566	1485.05	5.36964	1.49944e-71	3.2303e-69	41.1646	23.9675	1598.44	1371.65
ENSG00000102054	RBBP7	X	16839283	16870362	31080	-	protein_coding	4437.46	1663.09	7211.84	2.10794	4.67368e-71	9.95802e-69	1610.79	1715.39	7671.14	6752.53
ENSG00000034677	RNF19A	8	100257060	100336218	79159	-	protein_coding	6615.03	1859.69	11370.4	2.59586	2.43561e-69	5.02384e-67	1854.2	1865.18	10150.5	12590.2
ENSG00000186352	ANKRD37	4	185396021	185400628	4608	+	protein_coding	631.719	54.1406	1209.3	4.40051	4.86273e-69	9.92457e-67	49.2185	59.0627	1096.54	1322.06
ENSG00000133026	MYH10	17	8474207	8630761	156555	-	protein_coding	1029	206.757	1851.24	3.132	1.49699e-68	2.99228e-66	218.351	195.164	1658.72	2043.77
ENSG00000139496	NUP58	13	25301556	25349800	48245	+	protein_coding	5418.87	1215.43	9622.31	2.95974	6.45595e-68	1.26439e-65	1080.12	1350.74	8801.3	10443.3
ENSG00000161800	RACGAP1	12	49976923	50033136	56214	-	protein_coding	2937.36	332.509	5542.21	3.99439	7.3245e-68	1.42015e-65	254.147	410.871	5314.63	5769.8
ENSG00000027869	SH2D2A	1	156806243	156816848	10606	-	protein_coding	3182.78	414.624	5950.94	3.78937	1.02521e-67	1.9681e-65	330.212	499.037	5995.04	5906.83
ENSG00000024526	DEPDC1	1	68474152	68497221	23070	-	protein_coding	385.557	19.0844	752.03	5.11618	1.44048e-67	2.73817e-65	11.6335	26.5354	689.684	814.376
ENSG00000107341	UBE2R2	9	33817160	33920399	103240	+	protein_coding	3400.22	1216.75	5583.7	2.18792	6.3441e-67	1.19423e-64	1200.04	1233.47	5287.97	5879.43
ENSG00000136824	SMC2	9	104094260	104141419	47160	+	protein_coding	2507.71	658.597	4356.83	2.70527	1.05244e-66	1.9434e-64	587.043	730.152	4066.24	4647.42
ENSG00000148248	SURF4	9	133361450	133376166	14717	-	protein_coding	10768.6	2894.65	18642.5	2.6683	4.98523e-66	9.03352e-64	2605.9	3183.39	20108.6	17176.3
ENSG00000183963	SMTN	22	31064105	31104757	40653	+	protein_coding	1249.22	71.2408	2427.19	4.95752	6.54519e-66	1.17504e-63	48.3236	94.1579	2263.79	2590.6
ENSG00000111640	GAPDH	12	6534512	6538374	3863	+	protein_coding	64219.4	4888.69	123550	4.56167	8.41086e-66	1.49613e-63	3513.31	6264.07	116168	130932
ENSG00000121621	KIF18A	11	28020619	28108156	87538	-	protein_coding	847.34	39.9197	1654.76	5.20603	1.6593e-65	2.8984e-63	25.0567	54.7828	1473.26	1836.26
ENSG00000109881	CCDC34	11	27330827	27363234	32408	-	protein_coding	309.938	47.39	572.485	3.54022	2.36594e-65	4.09583e-63	53.6929	41.0871	566.816	578.155
ENSG00000152684	PELO	5	52787916	52804044	16129	+	protein_coding	946.849	226.562	1667.14	2.85542	4.09965e-65	7.03435e-63	223.721	229.403	1525.42	1808.85
ENSG00000146918	NCAPG2	7	158631169	158704804	73636	-	protein_coding	2922.07	384.004	5460.13	3.77256	1.18868e-64	2.00411e-62	299.786	468.222	5146.55	5773.71
ENSG00000059573	ALDH18A1	10	95605941	95656711	50771	-	protein_coding	2004.66	749.331	3259.99	2.11109	1.23411e-64	2.06277e-62	705.167	793.495	3131.98	3388.01
ENSG00000100814	CCNB1IP1	14	20311368	20333312	21945	-	protein_coding	1461.11	415.947	2506.26	2.57369	1.46298e-64	2.42442e-62	410.751	421.143	2344.93	2667.6
ENSG00000186827	TNFRSF4	1	1211340	1214153	2814	-	protein_coding	4730.87	291.616	9170.12	4.85643	6.96746e-64	1.13523e-61	204.033	379.2	8386.33	9953.92
ENSG00000123374	CDK2	12	55966781	55972789	6009	+	protein_coding	1749.75	434.934	3064.57	2.79325	1.77568e-63	2.84534e-61	378.535	491.333	3188.78	2940.37
ENSG00000139323	POC1B	12	89419718	89526047	106330	-	protein_coding	1290.57	392.836	2188.3	2.46222	2.045e-63	3.25005e-61	371.376	414.295	2233.65	2142.96
ENSG00000138182	KIF20B	10	89701590	89774939	73350	+	protein_coding	1389.88	541.912	2237.85	2.03631	2.28363e-63	3.59978e-61	515.452	568.372	2172.22	2303.48
ENSG00000136938	ANP32B	9	97983341	98015943	32603	+	protein_coding	7646.21	3570.5	11721.9	1.70987	2.40907e-63	3.76688e-61	3671.7	3469.29	11417.5	12026.4
ENSG00000166595	CIAO2B	16	66932065	66934423	2359	-	protein_coding	2250.88	714.197	3787.57	2.39233	5.20018e-63	8.00208e-61	644.315	784.079	3769.5	3805.64
ENSG00000011426	ANLN	7	36389821	36453791	63971	+	protein_coding	1016.65	67.7196	1965.58	4.72954	3.22418e-62	4.92233e-60	43.8492	91.59	2019.21	1911.96
ENSG00000106462	EZH2	7	148807257	148884321	77065	-	protein_coding	3302.35	506.117	6098.58	3.54236	4.49891e-62	6.8148e-60	404.487	607.747	5764.37	6432.78
ENSG00000101447	FAM83D	20	38926312	38953106	26795	+	protein_coding	296.57	40.6006	552.54	3.69833	3.05922e-61	4.59808e-59	36.6902	44.511	583.044	522.036
ENSG00000116717	GADD45A	1	67685201	67688334	3134	+	protein_coding	1264.31	131.646	2396.97	4.1103	3.2024e-61	4.77626e-59	110.071	153.221	2774.97	2018.97
ENSG00000149554	CHEK1	11	125625163	125676255	51093	+	protein_coding	1513.76	127.755	2899.77	4.40292	6.85655e-61	1.01482e-58	88.5933	166.916	2831.76	2967.77
ENSG00000162433	AK4	1	65147549	65232145	84597	+	protein_coding	614.641	10.4663	1218.82	6.46345	9.70529e-61	1.42557e-58	8.94882	11.9837	1049.02	1388.61
ENSG00000112029	FBXO5	6	152970519	152983579	13061	-	protein_coding	1194.66	239.265	2150.06	3.13188	2.80221e-60	3.93711e-58	197.769	280.762	2136.28	2163.84
ENSG00000167772	ANGPTL4	19	8363289	8374370	11082	+	protein_coding	960.021	3.09319	1916.95	8.50257	9.00294e-60	1.25581e-57	4.47441	1.71196	1444.28	2389.62
ENSG00000137309	HMGA1	6	34236873	34246231	9359	+	protein_coding	6882.88	1594.92	12170.8	2.90447	9.54675e-60	1.32216e-57	1349.48	1840.36	11677.1	12664.6
ENSG00000153044	CENPH	5	69189574	69210357	20784	+	protein_coding	1101.66	171.254	2032.06	3.51616	5.0016e-59	6.87773e-57	140.496	202.012	2217.42	1846.7
ENSG00000159147	DONSON	21	33559542	33588706	29165	-	protein_coding	617.846	185.689	1050	2.48197	8.99085e-59	1.21058e-56	194.189	177.188	1097.7	1002.31
ENSG00000166881	NEMP1	12	57055643	57088063	32421	-	protein_coding	3328.67	1237.9	5419.44	2.11941	1.65123e-58	2.20798e-56	1208.09	1267.71	5015.57	5823.31
ENSG00000147852	VLDLR	9	2621182	2660056	38875	+	protein_coding	422.336	12.6451	832.027	5.75199	3.08842e-58	4.10147e-56	10.7386	14.5517	807.916	856.139
ENSG00000215021	PHB2	12	6965327	6970780	5454	-	protein_coding	5455.73	2674.07	8237.38	1.61835	3.29965e-58	4.35217e-56	2756.24	2591.91	7944.7	8530.06
ENSG00000113749	HRH2	5	175658030	175710756	52727	+	protein_coding	949.33	233.254	1665.41	2.81226	5.46326e-58	7.1092e-56	216.561	249.947	1677.27	1653.55
ENSG00000117394	SLC2A1	1	42925353	42958893	33541	-	protein_coding	2883.43	1104.29	4662.58	2.06796	1.79837e-57	2.32457e-55	1145.45	1063.13	4433.68	4891.47
ENSG00000213347	MXD3	5	177301461	177312757	11297	-	protein_coding	869.659	270.508	1468.81	2.42442	2.02165e-57	2.59588e-55	276.519	264.498	1586.85	1350.77
ENSG00000168411	RFWD3	16	74621399	74666877	45479	-	protein_coding	2446.11	1077.11	3815.1	1.81785	2.10463e-57	2.68465e-55	1076.54	1077.68	4005.96	3624.23
ENSG00000150764	DIXDC1	11	111927144	112022653	95510	+	protein_coding	685.108	44.433	1325.78	4.76779	1.11669e-56	1.41513e-54	55.4827	33.3833	1526.58	1124.99
ENSG00000077312	SNRPA	19	40750637	40765389	14753	+	protein_coding	2801.4	976.379	4626.43	2.23111	2.04059e-56	2.56916e-54	911.885	1040.87	4365.3	4887.56
ENSG00000100479	POLE2	14	49643555	49688422	44868	-	protein_coding	294.349	50.1331	538.566	3.3671	3.37952e-56	4.22745e-54	42.0595	58.2067	535.52	541.612
ENSG00000116161	CACYBP	1	174999163	175012027	12865	+	protein_coding	1797.6	713.866	2881.33	2.00352	4.32058e-56	5.36998e-54	688.164	739.568	3052	2710.67
ENSG00000079616	KIF22	16	29790719	29805384	14666	+	protein_coding	3115.91	1173.53	5058.3	2.097	5.2397e-56	6.47086e-54	1259.1	1087.95	4812.72	5303.88
ENSG00000168159	RNF187	1	228487382	228496188	8807	+	protein_coding	4160.4	1474.79	6846	2.20212	5.80572e-56	7.1245e-54	1454.18	1495.4	6185.14	7506.87
ENSG00000178035	IMPDH2	3	49024325	49029447	5123	-	protein_coding	8620.76	2138.47	15103.1	2.79427	9.05726e-56	1.10447e-53	2097.6	2179.33	12843.2	17362.9
ENSG00000078668	VDAC3	8	42391624	42405937	14314	+	protein_coding	3701.35	1491.79	5910.91	1.97696	1.39455e-55	1.68994e-53	1448.81	1534.77	5480.38	6341.43
ENSG00000138303	ASCC1	10	72096032	72217134	121103	-	protein_coding	1026.55	321.07	1732.04	2.41402	1.54581e-55	1.8616e-53	298.891	343.248	1676.11	1787.97
ENSG00000087250	MT3	16	56589074	56591088	2015	+	protein_coding	770.381	1.32287	1539.44	8.80142	1.99731e-55	2.39048e-53	1.78976	0.855981	1211.29	1867.58
ENSG00000059804	SLC2A3	12	7919230	7936187	16958	-	protein_coding	14730.2	1600.43	27860	4.04225	3.98229e-55	4.73697e-53	1386.17	1814.68	23067.9	32652
ENSG00000100385	IL2RB	22	37125843	37175054	49212	-	protein_coding	11623.3	2331.04	20915.5	3.12871	4.12298e-55	4.87441e-53	1919.52	2742.56	22479.1	19351.9
ENSG00000176974	SHMT1	17	18327860	18363563	35704	-	protein_coding	610.533	239.168	981.898	2.02585	5.9696e-55	7.01483e-53	232.669	245.667	977.149	986.647
ENSG00000121957	GPSM2	1	108875350	108934545	59196	+	protein_coding	462.844	115.362	810.326	2.78403	7.74219e-55	9.04297e-53	109.176	121.549	862.395	758.257
ENSG00000075340	ADD2	2	70607618	70768225	160608	-	protein_coding	700.368	162.461	1238.28	2.90165	1.63057e-54	1.88185e-52	169.133	155.789	1154.5	1322.06
ENSG00000163808	KIF15	3	44761721	44873376	111656	+	protein_coding	1296.8	75.8903	2517.71	4.88852	3.91693e-54	4.46738e-52	45.639	106.142	2546.62	2488.81
ENSG00000180817	PPA1	10	70202835	70233911	31077	-	protein_coding	3616.65	1344.9	5888.41	2.11853	4.55457e-54	5.16425e-52	1247.47	1442.33	5537.18	6239.63
ENSG00000163535	SGO2	2	200510008	200584096	74089	+	protein_coding	1568.84	214.578	2923.1	3.7016	6.28933e-54	7.08975e-52	164.658	264.498	2699.62	3146.57
ENSG00000102471	NDFIP2	13	79481124	79556075	74952	+	protein_coding	2148.79	133.299	4164.27	4.81977	1.13315e-53	1.26998e-51	87.6985	178.9	3673.29	4655.25
ENSG00000186187	ZNRF1	16	74999024	75110994	111971	+	protein_coding	952.769	146.022	1759.52	3.5342	1.2469e-53	1.38944e-51	121.704	170.34	1861.57	1657.46
ENSG00000137312	FLOT1	6	30727709	30742732	15024	-	protein_coding	4742.29	1823.41	7661.17	2.0602	1.64503e-53	1.8226e-51	1701.17	1945.65	8152.18	7170.16
ENSG00000170265	ZNF282	7	149195546	149226238	30693	+	protein_coding	1690.66	437.911	2943.42	2.72356	3.47624e-53	3.82959e-51	397.328	478.494	3185.3	2701.53
ENSG00000173660	UQCRH	1	46303698	46316776	13079	+	protein_coding	1814.05	760.419	2867.67	1.9063	8.97237e-53	9.71873e-51	801.814	719.024	2771.49	2963.86
ENSG00000153234	NR4A2	2	156324437	156342348	17912	-	protein_coding	758.426	64.4124	1452.44	4.39487	9.49323e-53	1.02258e-50	49.2185	79.6063	1370.1	1534.78
ENSG00000139343	SNRPF	12	95858928	95903828	44901	+	protein_coding	1090.44	387.816	1793.06	2.1946	1.00859e-52	1.08042e-50	357.058	418.575	1753.77	1832.35
ENSG00000102144	PGK1	X	77910739	78129295	218557	+	protein_coding	33924.9	4961.23	62888.6	3.60422	1.49495e-52	1.58392e-50	3897.21	6025.25	58503.8	67273.4
ENSG00000170515	PA2G4	12	56104537	56113910	9374	+	protein_coding	2692.49	1097.91	4287.06	1.95576	2.64807e-52	2.7904e-50	1029.11	1166.7	4469.62	4104.51
ENSG00000034152	MAP2K3	17	21284672	21315232	30561	+	protein_coding	2010.21	756.509	3263.9	2.09735	2.69799e-52	2.82763e-50	700.693	812.326	3329.03	3198.77
ENSG00000179094	PER1	17	8140472	8156506	16035	-	protein_coding	6260.35	1204.69	11316	3.19118	2.80387e-52	2.92281e-50	1373.64	1035.74	9718.17	12913.9
ENSG00000107833	NPM3	10	101781325	101783413	2089	-	protein_coding	965.75	209.287	1722.21	3.00387	3.31834e-52	3.44061e-50	177.187	241.387	1593.81	1850.62
ENSG00000138684	IL21	4	122610108	122621066	10959	-	protein_coding	391.108	8.65706	773.56	6.15198	4.19652e-52	4.32799e-50	4.47441	12.8397	700.116	847.003
ENSG00000204899	MZT1	13	72708367	72727629	19263	-	protein_coding	1377.72	333.968	2421.47	2.8283	4.23852e-52	4.34818e-50	281.888	386.048	2427.23	2415.72
ENSG00000123562	MORF4L2	X	103675496	103688158	12663	-	protein_coding	3136.43	1140.32	5132.55	2.15739	7.06863e-52	7.21335e-50	1129.34	1151.29	4638.85	5626.24
ENSG00000143195	ILDR2	1	166895711	166975540	79830	-	protein_coding	256.167	12.5479	499.787	5.07776	8.59465e-52	8.7247e-50	6.26418	18.8316	508.86	490.714
ENSG00000196123	KIAA0895L	16	67175599	67184040	8442	-	protein_coding	1625.79	186.467	3065.12	3.95799	1.03238e-51	1.04254e-49	151.235	221.699	2547.77	3582.47
ENSG00000164466	SFXN1	5	175477062	175529742	52681	+	protein_coding	5575.48	1672.15	9478.81	2.48354	1.16321e-51	1.16858e-49	1889.99	1454.31	9007.62	9950
ENSG00000109736	MFSD10	4	2930561	2934834	4274	-	protein_coding	5077.1	1732.27	8421.93	2.26673	1.62855e-51	1.61101e-49	1761.13	1703.4	7521.62	9322.25
ENSG00000182199	SHMT2	12	57229573	57234935	5363	+	protein_coding	6888.86	1277.18	12500.5	3.24608	2.39853e-51	2.36066e-49	1006.74	1547.61	12711.1	12290
ENSG00000160752	FDPS	1	155308748	155320666	11919	+	protein_coding	1832.29	752.23	2912.35	1.94308	2.5784e-51	2.52488e-49	700.693	803.766	2911.74	2912.96
ENSG00000210082	MT-RNR2	MT	1671	3229	1559	+	Mt_rRNA	146622	63414.9	229828	1.8496	3.92468e-51	3.80478e-49	66552.4	60277.3	232370	227287
ENSG00000128340	RAC2	22	37225270	37244448	19179	-	protein_coding	17488	6200.39	28775.5	2.20064	4.74407e-51	4.57626e-49	5576.91	6823.88	27223.4	30327.7
ENSG00000221829	FANCG	9	35073835	35079942	6108	-	protein_coding	1004.36	320.35	1688.37	2.37903	5.23327e-51	5.02316e-49	285.467	355.232	1737.54	1639.19
ENSG00000106682	EIF4H	7	74174231	74197122	22892	+	protein_coding	6147.21	2330.36	9964.06	2.08435	7.99857e-51	7.63962e-49	2124.45	2536.27	9602.26	10325.9
ENSG00000163584	RPL22L1	3	170864875	170870208	5334	-	protein_coding	1613.77	471.391	2756.15	2.52576	1.12167e-50	1.06608e-48	421.489	521.293	2801.63	2710.67
ENSG00000167508	MVD	16	88651935	88663161	11227	-	protein_coding	1898.95	742.93	3054.96	2.02884	1.33569e-50	1.2633e-48	706.062	779.799	3103	3006.93
ENSG00000170037	CNTROB	17	7932101	7949920	17820	+	protein_coding	2750.96	909.107	4592.82	2.32039	2.10973e-50	1.98571e-48	927.993	890.22	4101.01	5084.63
ENSG00000126453	BCL2L12	19	49665142	49673916	8775	+	protein_coding	624.659	221.484	1027.83	2.19887	2.70266e-50	2.53149e-48	206.718	236.251	1055.97	999.698
ENSG00000266088		17	40516892	40527002	10111	+	lncRNA	414.031	25.9322	802.13	4.77971	7.64849e-50	7.09553e-48	31.3209	20.5435	692.003	912.257
ENSG00000276043	UHRF1	19	4903080	4962154	59075	+	protein_coding	830.218	250.257	1410.18	2.47304	1.24882e-49	1.15302e-47	250.567	249.947	1523.1	1297.26
ENSG00000141580	WDR45B	17	82614562	82648553	33992	-	protein_coding	4956.18	1418.12	8494.25	2.56041	1.68099e-49	1.54467e-47	1406.75	1429.49	7461.34	9527.15
ENSG00000125166	GOT2	16	58707131	58734342	27212	-	protein_coding	2011.05	931.44	3090.65	1.72304	2.16686e-49	1.97246e-47	872.51	990.37	3064.75	3116.55
ENSG00000178199	ZC3H12D	6	149446795	149485014	38220	-	protein_coding	3335.75	1642.27	5029.24	1.60896	4.11305e-49	3.72654e-47	1637.63	1646.91	4787.22	5271.26
ENSG00000188389	PDCD1	2	241849884	241858894	9011	-	protein_coding	1000.92	162.772	1839.07	3.44426	4.44878e-49	3.99339e-47	144.076	181.468	1634.38	2043.77
ENSG00000142230	SAE1	19	47113274	47210636	97363	+	protein_coding	2510.87	968.208	4053.53	2.0536	6.03081e-49	5.38855e-47	870.72	1065.7	4095.22	4011.84
ENSG00000143847	PPFIA4	1	203026498	203078740	52243	+	protein_coding	2806.65	43.1685	5570.12	6.57395	6.28064e-49	5.58603e-47	56.3776	29.9593	4612.19	6528.06
ENSG00000186871	ERCC6L	X	72204657	72239027	34371	-	protein_coding	302.324	36.9627	567.686	3.84173	6.69238e-49	5.92505e-47	26.8465	47.079	601.59	533.781
ENSG00000148688	RPP30	10	90871952	90908553	36602	+	protein_coding	1181.17	497.323	1865.03	1.89724	8.53043e-49	7.51803e-47	472.498	522.149	1823.32	1906.74
ENSG00000085117	CD82	11	44564427	44620358	55932	+	protein_coding	3635.86	1323.58	5948.14	2.15429	1.57132e-48	1.37857e-46	1290.42	1356.73	5376.06	6520.23
ENSG00000112640	PPP2R5D	6	42984553	43012342	27790	+	protein_coding	1489.47	649.59	2329.34	1.83342	1.99428e-48	1.74176e-46	645.21	653.97	2190.76	2467.92
ENSG00000147872	PLIN2	9	19108375	19149290	40916	-	protein_coding	4093.47	892.727	7294.22	2.99318	3.01743e-48	2.61183e-46	804.499	980.954	6383.35	8205.1
ENSG00000183570	PCBP3	21	45643694	45942454	298761	+	protein_coding	197.796	11.4001	384.191	4.85864	3.67169e-48	3.16402e-46	12.5284	10.2718	385.991	382.391
ENSG00000167645	YIF1B	19	38303558	38317273	13716	-	protein_coding	1554.26	636.089	2472.42	1.94816	4.18542e-48	3.59076e-46	634.471	637.706	2302.04	2642.81
ENSG00000171246	NPTX1	17	80466834	80477843	11010	-	protein_coding	401.754	27.333	776.174	4.65042	5.68455e-48	4.83411e-46	17.0028	37.6632	689.684	862.664
ENSG00000253824		8	100380486	100464613	84128	-	lncRNA	656.464	1.32287	1311.6	8.48787	8.12216e-48	6.87688e-46	1.78976	0.855981	912.238	1710.97
ENSG00000169710	FASN	17	82078338	82098294	19957	-	protein_coding	6869.48	1855.55	11883.4	2.65292	1.16819e-47	9.8478e-46	1565.15	2145.94	12107.1	11659.7
ENSG00000116898	MRPS15	1	36455718	36464384	8667	-	protein_coding	1121.63	480.69	1762.58	1.86504	2.16932e-47	1.81297e-45	455.495	505.885	1823.32	1701.84
ENSG00000081181	ARG2	14	67619920	67651708	31789	+	protein_coding	231.852	17.4697	446.235	4.52079	2.30374e-47	1.91705e-45	16.1079	18.8316	436.993	455.476
ENSG00000113758	DBN1	5	177456608	177474401	17794	-	protein_coding	310.994	60.1714	561.817	3.1697	2.8944e-47	2.36792e-45	51.0083	69.3345	591.158	532.476
ENSG00000175216	CKAP5	11	46743048	46846308	103261	-	protein_coding	4785.44	1506.6	8064.27	2.40057	2.9509e-47	2.40399e-45	1302.95	1710.25	8040.91	8087.64
ENSG00000183258	DDX41	5	177511577	177516961	5385	-	protein_coding	3401.2	1314.26	5488.15	2.04978	4.38307e-47	3.54097e-45	1235.83	1392.68	5085.12	5891.17
ENSG00000155380	SLC16A1	1	112911847	112957593	45747	-	protein_coding	1022.41	349.181	1695.64	2.26202	5.58888e-47	4.49638e-45	312.314	386.048	1684.22	1707.06
ENSG00000170734	POLH	6	43576185	43620523	44339	+	protein_coding	1509.79	768.143	2251.43	1.5463	6.24832e-47	5.00614e-45	763.334	772.951	2288.13	2214.74
ENSG00000156535	CD109	6	73695785	73828316	132532	+	protein_coding	996.027	114.39	1877.66	3.94249	8.83195e-47	7.04702e-45	103.806	124.973	1415.3	2340.02
ENSG00000179222	MAGED1	X	51803007	51902354	99348	+	protein_coding	1603.52	762.89	2444.15	1.67341	8.88208e-47	7.05797e-45	797.34	728.44	2460.84	2427.47
ENSG00000129810	SGO1	3	20160593	20186206	25614	-	protein_coding	415.445	26.8661	804.024	4.71844	9.94291e-47	7.86869e-45	15.213	38.5192	848.486	759.562
ENSG00000168214	RBPJ	4	26163455	26435131	271677	+	protein_coding	7229.21	2121.43	12337	2.51729	1.11134e-46	8.75924e-45	1845.25	2397.6	11380.4	13293.6
ENSG00000133119	RFC3	13	33818069	33966558	148490	+	protein_coding	1014.18	199.871	1828.5	3.14556	1.40718e-46	1.10461e-44	157.499	242.243	1792.02	1864.97
ENSG00000125319	HROB	17	44141906	44162476	20571	+	protein_coding	316.4	42.6822	590.117	3.70227	1.70906e-46	1.33617e-44	34.0055	51.3589	535.52	644.714
ENSG00000130520	LSM4	19	18306236	18323112	16877	-	protein_coding	2673.93	1203.54	4144.31	1.77539	2.59104e-46	2.01758e-44	1143.66	1263.43	3907.44	4381.18
ENSG00000128050	PAICS	4	56435741	56464578	28838	+	protein_coding	6102.83	1052.21	11153.4	3.3505	2.67631e-46	2.07564e-44	836.715	1267.71	9750.63	12556.3
ENSG00000169032	MAP2K1	15	66386837	66491544	104708	+	protein_coding	3030.21	1196.19	4864.23	2.01192	4.30969e-46	3.31589e-44	1179.45	1212.93	4402.39	5326.07
ENSG00000198554	WDHD1	14	54938949	55027105	88157	-	protein_coding	1065.21	172.266	1958.16	3.44231	6.9973e-46	5.36247e-44	127.968	216.563	1919.52	1996.79
ENSG00000198648	STK39	2	167954020	168247595	293576	-	protein_coding	1067.56	482.732	1652.38	1.76701	7.4988e-46	5.72418e-44	510.083	455.382	1614.67	1690.09
ENSG00000183150	GPR19	12	12660890	12696207	35318	-	protein_coding	248.162	35.1534	461.17	3.63418	7.58036e-46	5.76375e-44	42.0595	28.2474	438.152	484.188
ENSG00000101266	CSNK2A1	20	472498	543835	71338	-	protein_coding	2604.59	1271.21	3937.98	1.62483	1.04392e-45	7.87572e-44	1204.51	1337.9	3857.6	4018.37
ENSG00000112984	KIF20A	5	138178719	138187723	9005	+	protein_coding	1572.02	61.008	3083.03	5.39065	1.22899e-45	9.23601e-44	30.426	91.59	2895.51	3270.55
ENSG00000013573	DDX11	12	31073860	31104799	30940	+	protein_coding	685.197	234.168	1136.23	2.26071	1.29987e-45	9.73097e-44	238.934	229.403	1065.24	1207.21
ENSG00000167513	CDT1	16	88803789	88809258	5470	+	protein_coding	4994.34	115.83	9872.85	6.03611	2.5239e-45	1.87494e-43	51.9032	179.756	9610.37	10135.3
ENSG00000089006	SNX5	20	17941597	17968980	27384	-	protein_coding	3211.02	1378.2	5043.85	1.86201	3.27978e-45	2.42717e-43	1263.57	1492.83	4876.47	5211.22
ENSG00000160957	RECQL4	8	144511288	144517845	6558	-	protein_coding	902.195	275.061	1529.33	2.45177	3.39102e-45	2.49994e-43	249.672	300.449	1641.33	1417.33
ENSG00000112118	MCM3	6	52264014	52284881	20868	-	protein_coding	5421.04	1907.41	8934.67	2.21156	4.45972e-45	3.27536e-43	1667.17	2147.66	8633.22	9236.12
ENSG00000005189	REXO5	16	20806429	20849665	43237	+	protein_coding	319.975	26.9633	612.986	4.35942	5.36665e-45	3.92657e-43	19.6874	34.2392	638.682	587.29
ENSG00000146263	MMS22L	6	97142161	97283217	141057	-	protein_coding	783.409	321.673	1245.15	1.94059	5.48556e-45	3.99848e-43	306.945	336.401	1200.86	1289.43
ENSG00000105810	CDK6	7	92604921	92836573	231653	-	protein_coding	3516.05	1119.6	5912.51	2.38075	6.70825e-45	4.87139e-43	1022.85	1216.35	6346.25	5478.76
ENSG00000214517	PPME1	11	74171267	74254703	83437	+	protein_coding	1318.14	347.41	2288.86	2.69066	7.58085e-45	5.48452e-43	329.317	365.504	2066.73	2510.99
ENSG00000085840	ORC1	1	52372829	52404423	31595	-	protein_coding	1730.89	92.7181	3369.07	4.97454	1.72373e-44	1.24243e-42	51.9032	133.533	3068.23	3669.91
ENSG00000113328	CCNG1	5	163437569	163446151	8583	+	protein_coding	5735.7	2038.61	9432.79	2.19445	1.73139e-44	1.24333e-42	2248.84	1828.38	8950.83	9914.76
ENSG00000111206	FOXM1	12	2857680	2877174	19495	-	protein_coding	1462.62	130.654	2794.58	4.28763	2.22813e-44	1.58828e-42	84.1189	177.188	2968.54	2620.62
ENSG00000170779	CDCA4	14	105009573	105021083	11511	-	protein_coding	1119.69	325.077	1914.3	2.53269	2.34967e-44	1.66878e-42	286.362	363.792	2077.17	1751.43
ENSG00000177181	RIMKLA	1	42380792	42424232	43441	+	protein_coding	444.5	11.4195	877.581	5.89744	2.44658e-44	1.73127e-42	13.4232	9.41579	758.073	997.088
ENSG00000143158	MPC2	1	167916675	167937072	20398	-	protein_coding	608.64	230.316	986.964	2.08477	2.46772e-44	1.73988e-42	219.246	241.387	1000.33	973.597
ENSG00000074201	CLNS1A	11	77514936	77637794	122859	-	protein_coding	2360.79	1281.01	3440.57	1.42093	5.21065e-44	3.64727e-42	1261.78	1300.24	3404.37	3476.76
ENSG00000111445	RFC5	12	118013588	118033130	19543	+	protein_coding	830.056	315.175	1344.94	2.07964	5.50916e-44	3.84234e-42	342.74	287.61	1315.62	1374.26
ENSG00000125637	PSD4	2	113157325	113209396	52072	+	protein_coding	6914.2	2844.34	10984.1	1.93816	6.06309e-44	4.21352e-42	2752.66	2936.02	9932.61	12035.5
ENSG00000151640	DPYSL4	10	132186948	132205759	18812	+	protein_coding	631.229	74.4117	1188.05	3.9052	7.35693e-44	5.09441e-42	76.065	72.7584	936.58	1439.51
ENSG00000173207	CKS1B	1	154974653	154979251	4599	+	protein_coding	298.017	43.1296	552.905	3.59756	8.8968e-44	6.13879e-42	34.9004	51.3589	577.248	528.561
ENSG00000159111	MRPL10	17	47823272	47831541	8270	-	protein_coding	1421.82	661.554	2182.1	1.7137	1.16589e-43	7.95966e-42	624.628	698.481	2166.42	2197.77
ENSG00000140939	NOL3	16	67170154	67175735	5582	+	protein_coding	802.123	62.5836	1541.66	4.48805	1.42997e-43	9.72831e-42	63.5366	61.6306	1269.25	1814.07
ENSG00000149136	SSRP1	11	57325986	57335892	9907	-	protein_coding	6240.3	2705.55	9775.04	1.84346	2.43637e-43	1.64042e-41	2668.54	2742.56	8894.03	10656.1
ENSG00000125144	MT1G	16	56666730	56668065	1336	-	protein_coding	684.918	3.44338	1366.39	7.55849	2.43664e-43	1.64042e-41	0.894882	5.99187	798.643	1934.14
ENSG00000163655	GMPS	3	155870650	155944020	73371	+	protein_coding	1958.37	1010.83	2905.9	1.51825	3.40043e-43	2.28135e-41	1059.54	962.123	2910.58	2901.21
ENSG00000160014	CALM3	19	46601074	46610782	9709	+	protein_coding	9732.07	5353.29	14110.8	1.39411	4.10548e-43	2.74487e-41	5099.04	5607.53	14030.1	14191.5
ENSG00000042088	TDP1	14	89954939	90044764	89826	+	protein_coding	1727.75	778.628	2676.86	1.7728	5.65672e-43	3.76901e-41	812.553	744.704	2537.34	2816.38
ENSG00000159259	CHAF1B	21	36385392	36419015	33624	+	protein_coding	561.367	108.826	1013.91	3.16355	6.72954e-43	4.46846e-41	84.1189	133.533	1069.88	957.935
ENSG00000168653	NDUFS5	1	39026318	39034636	8319	+	protein_coding	1367.79	707.504	2028.08	1.51382	7.15377e-43	4.73394e-41	710.536	704.473	2031.96	2024.19
ENSG00000128578	STRIP2	7	129434432	129488399	53968	+	protein_coding	1427.01	42.799	2811.23	5.70319	8.4992e-43	5.60513e-41	19.6874	65.9106	3211.96	2410.5
ENSG00000095261	PSMD5	9	120815496	120842951	27456	-	protein_coding	1654.3	780.885	2527.71	1.68691	9.48236e-43	6.23232e-41	778.547	783.223	2387.81	2667.6
ENSG00000166851	PLK1	16	23677656	23690367	12712	+	protein_coding	1711.7	136.626	3286.78	4.43587	1.35133e-42	8.82186e-41	83.224	190.028	3245.57	3327.98
ENSG00000141562	NARF	17	82458180	82490537	32358	+	protein_coding	3383.46	1498.84	5268.08	1.80452	1.4917e-42	9.70555e-41	1536.51	1461.16	5481.54	5054.61
ENSG00000076248	UNG	12	109097597	109110992	13396	+	protein_coding	1001.77	414.838	1588.71	1.92513	1.97986e-42	1.27958e-40	379.43	450.246	1641.33	1536.09
ENSG00000145911	N4BP3	5	178113532	178126081	12550	+	protein_coding	1147.1	97.1341	2197.07	4.36772	2.21208e-42	1.42492e-40	77.8547	116.413	2063.26	2330.89
ENSG00000184117	NIPSNAP1	22	29554808	29581327	26520	-	protein_coding	1681.03	731.705	2630.35	1.8364	3.26477e-42	2.08913e-40	780.337	683.073	2633.55	2627.14
ENSG00000213672	NCKIPSD	3	48673844	48686364	12521	-	protein_coding	2158.13	572.921	3743.33	2.67751	3.71574e-42	2.36988e-40	603.151	542.692	3269.91	4216.74
ENSG00000183765	CHEK2	22	28687743	28742422	54680	-	protein_coding	479.231	141.022	817.44	2.50891	4.2906e-42	2.72755e-40	127.968	154.077	842.69	792.189
ENSG00000123485	HJURP	2	233833416	233854566	21151	-	protein_coding	2578.9	60.0159	5097.79	5.99543	4.72858e-42	2.99616e-40	24.1618	95.8699	4879.95	5315.63
ENSG00000004777	ARHGAP33	19	35774532	35788822	14291	+	protein_coding	1103.77	379.801	1827.75	2.24843	6.36256e-42	4.01836e-40	401.802	357.8	1669.15	1986.35
ENSG00000123219	CENPK	5	65517766	65563168	45403	-	protein_coding	617.61	176.934	1058.29	2.55318	6.72247e-42	4.20458e-40	204.928	148.941	1059.45	1057.12
ENSG00000135919	SERPINE2	2	223975045	224039318	64274	-	protein_coding	1182.56	235.355	2129.77	3.12902	9.00164e-42	5.61199e-40	273.834	196.876	1919.52	2340.02
ENSG00000145349	CAMK2D	4	113418054	113761927	343874	-	protein_coding	2112.18	941.77	3282.59	1.79258	9.21776e-42	5.72831e-40	1013.01	870.533	3384.67	3180.5
ENSG00000170312	CDK1	10	60778331	60794852	16522	+	protein_coding	3225.57	135.011	6316.12	5.27802	1.04896e-41	6.49784e-40	68.011	202.012	6403.05	6229.19
ENSG00000176105	YES1	18	721588	812546	90959	-	protein_coding	561.475	135.089	987.861	2.83585	1.57664e-41	9.70461e-40	150.34	119.837	934.261	1041.46
ENSG00000103145	HCFC1R1	16	3022625	3024286	1662	-	protein_coding	771.508	214.131	1328.89	2.60526	1.69693e-41	1.0412e-39	222.826	205.435	1207.82	1449.95
ENSG00000163599	CTLA4	2	203867771	203873965	6195	+	protein_coding	1803.62	391.104	3216.14	2.99632	1.73773e-41	1.06287e-39	370.481	411.727	3828.62	2603.65
ENSG00000135723	FHOD1	16	67229387	67247481	18095	-	protein_coding	2067.03	912.803	3221.25	1.8097	1.79637e-41	1.09528e-39	920.834	904.772	3021.86	3420.64
ENSG00000092036	HAUS4	14	22946228	22957161	10934	-	protein_coding	733.566	275.839	1191.29	2.09541	2.67897e-41	1.62829e-39	285.467	266.21	1154.5	1228.09
ENSG00000170525	PFKFB3	10	6144934	6254644	109711	+	protein_coding	4036.98	1192.63	6881.32	2.50338	3.23663e-41	1.9611e-39	1370.06	1015.19	7230.67	6531.97
ENSG00000164032	H2AZ1	4	99948086	99950355	2270	-	protein_coding	5633.21	2104.4	9162.02	2.10693	6.79341e-41	4.10335e-39	1948.16	2260.65	10121.6	8202.49
ENSG00000115484	CCT4	2	61868085	61888671	20587	-	protein_coding	4500.19	1903.21	7097.17	1.88766	7.58155e-41	4.56517e-39	1710.12	2096.3	6880.62	7313.72
ENSG00000111863	ADTRP	6	11712054	11807046	94993	-	protein_coding	874.424	248.798	1500.05	2.56616	9.45455e-41	5.67536e-39	242.513	255.082	1432.69	1567.41
ENSG00000181788	SIAH2	3	150741125	150763477	22353	-	protein_coding	1784.68	509.91	3059.44	2.5569	1.36815e-40	8.18737e-39	441.177	578.643	2783.08	3335.81
ENSG00000087586	AURKA	20	56369389	56392337	22949	-	protein_coding	1882.03	77.8552	3686.21	5.28255	1.43532e-40	8.56291e-39	37.5851	118.125	3586.36	3786.06
ENSG00000135631	RAB11FIP5	2	73073382	73156721	83340	-	protein_coding	1399.67	420.265	2379.08	2.47672	1.77893e-40	1.05803e-38	451.915	388.615	2188.44	2569.72
ENSG00000113739	STC2	5	173314723	173328447	13725	-	protein_coding	292.657	3.44338	581.87	6.55404	2.75254e-40	1.63208e-38	0.894882	5.99187	490.313	673.426
ENSG00000183207	RUVBL2	19	48993562	49015970	22409	+	protein_coding	1650.68	542.476	2758.89	2.32463	4.01307e-40	2.37224e-38	462.654	622.298	2830.6	2687.18
ENSG00000123080	CDKN2C	1	50960745	50974634	13890	+	protein_coding	363.791	90.2667	637.315	2.77973	7.58132e-40	4.46791e-38	96.6473	83.8862	718.663	555.968
ENSG00000134574	DDB2	11	47214465	47239217	24753	+	protein_coding	3542.8	1382.11	5703.48	2.03076	1.37844e-39	8.09895e-38	1443.44	1320.78	5095.55	6311.41
ENSG00000139146	SINHCAF	12	31280584	31327058	46475	-	protein_coding	1994.03	857.048	3131.01	1.85812	1.679e-39	9.83509e-38	797.34	916.756	2962.74	3299.27
ENSG00000166136	NDUFB8	10	100523740	100530000	6261	-	protein_coding	621.215	183.841	1058.59	2.49836	1.7775e-39	1.03807e-37	168.238	199.444	1023.51	1093.66
ENSG00000115009	CCL20	2	227805739	227817564	11826	+	protein_coding	569.905	28.2473	1111.56	5.09694	1.80576e-39	1.05141e-37	19.6874	36.8072	1270.41	952.715
ENSG00000122565	CBX3	7	26201162	26213607	12446	+	protein_coding	4795.73	2897.48	6693.97	1.205	1.82802e-39	1.06118e-37	2874.36	2920.61	6516.65	6871.29
ENSG00000061656	SPAG4	20	35615829	35621094	5266	+	protein_coding	221.405	7.50925	435.3	5.51687	1.83952e-39	1.06467e-37	10.7386	4.27991	403.378	467.222
ENSG00000106399	RPA3	7	7636518	7718607	82090	-	protein_coding	988.214	292.531	1683.9	2.49684	2.08604e-39	1.20018e-37	246.093	338.969	1673.79	1694.01
ENSG00000156531	PHF6	X	134373312	134428791	55480	+	protein_coding	1791.56	956.225	2626.9	1.45245	2.56416e-39	1.46656e-37	929.783	982.666	2553.57	2700.23
ENSG00000226979	LTA	6	31572054	31574324	2271	+	protein_coding	6771.09	526.116	13016.1	4.47475	3.28497e-39	1.86781e-37	320.368	731.864	14078.8	11953.3
ENSG00000114480	GBE1	3	81489703	81761645	271943	-	protein_coding	2001.32	223.119	3779.53	3.96997	3.94926e-39	2.23895e-37	163.763	282.474	3223.55	4335.51
ENSG00000198836	OPA1	3	193593144	193697811	104668	+	protein_coding	2587.67	1550.84	3624.5	1.22155	4.10794e-39	2.32213e-37	1526.67	1575.01	3613.02	3635.98
ENSG00000089693	MLF2	12	6747996	6767475	19480	-	protein_coding	4850.74	1597.27	8104.2	2.32157	4.19845e-39	2.36639e-37	1438.08	1756.47	7209.81	8998.59
ENSG00000126003	PLAGL2	20	32192504	32207743	15240	-	protein_coding	1720.32	633.755	2806.9	2.12995	4.38634e-39	2.46512e-37	566.46	701.049	2638.19	2975.6
ENSG00000214193	SH3D21	1	36306368	36329340	22973	+	protein_coding	1619.64	125.031	3114.25	4.47839	4.70945e-39	2.63906e-37	101.122	148.941	2441.13	3787.37
ENSG00000108091	CCDC6	10	59788747	59906556	117810	-	protein_coding	1936.98	733.067	3140.89	2.08339	6.56329e-39	3.66731e-37	646.105	820.03	3085.61	3196.16
ENSG00000169155	ZBTB43	9	126805006	126838210	33205	+	protein_coding	1294.5	553.701	2035.3	1.86715	8.29173e-39	4.61978e-37	565.566	541.836	1927.64	2142.96
ENSG00000114416	FXR1	3	180868141	180982753	114613	+	protein_coding	4357.76	2021.86	6693.65	1.71839	8.49505e-39	4.7195e-37	2128.03	1915.69	6231.5	7155.8
ENSG00000196843	ARID5A	2	96536743	96552634	15892	+	protein_coding	6423.1	2403.41	10442.8	2.10367	9.41014e-39	5.21295e-37	2295.37	2511.45	9637.03	11248.6
ENSG00000065150	IPO5	13	97953658	98024296	70639	+	protein_coding	5631.53	2253.85	9009.22	1.98528	1.3609e-38	7.51753e-37	2109.24	2398.46	8071.04	9947.39
ENSG00000084070	SMAP2	1	40344850	40423326	78477	+	protein_coding	9356.48	4264.31	14448.6	1.75131	1.8963e-38	1.04452e-36	3968.8	4559.81	15101.2	13796.1
ENSG00000179715	PCED1B	12	47079603	47236662	157060	+	protein_coding	2585.46	1177.81	3993.12	1.7521	2.08083e-38	1.14293e-36	1101.6	1254.01	3956.12	4030.12
ENSG00000073111	MCM2	3	127598410	127622436	24027	+	protein_coding	3952.86	435.849	7469.86	3.98101	2.14491e-38	1.17479e-36	282.783	588.915	7013.92	7925.81
ENSG00000177374	HIC1	17	2054154	2063241	9088	+	protein_coding	530.991	102.484	959.498	3.16728	3.00394e-38	1.64066e-36	107.386	97.5819	1146.38	772.613
ENSG00000163781	TOPBP1	3	133598175	133662380	64206	-	protein_coding	3580.86	1720.79	5440.94	1.65266	3.83689e-38	2.07803e-36	1587.52	1854.06	5275.22	5606.66
ENSG00000171720	HDAC3	5	141620876	141636849	15974	-	protein_coding	2614.8	1266.34	3963.27	1.63823	3.9511e-38	2.13392e-36	1295.79	1236.89	3725.45	4201.08
ENSG00000166508	MCM7	7	100092728	100101940	9213	-	protein_coding	7980.75	3551.8	12409.7	1.79481	5.40381e-38	2.9104e-36	3874.84	3228.76	13024	11795.4
ENSG00000100206	DMC1	22	38518948	38570204	51257	-	protein_coding	168.242	9.04615	327.437	4.84276	5.90067e-38	3.1692e-36	2.68465	15.4077	344.263	310.611
ENSG00000140465	CYP1A1	15	74719542	74725536	5995	-	protein_coding	273.478	12.3533	534.603	5.17662	6.17623e-38	3.30804e-36	17.0028	7.70383	474.086	595.121
ENSG00000112992	NNT	5	43602692	43707405	104714	+	protein_coding	2369.69	1430.51	3308.86	1.2066	7.04686e-38	3.76396e-36	1405.86	1455.17	3309.33	3308.4
ENSG00000119969	HELLS	10	94501434	94613905	112472	+	protein_coding	857.683	202.011	1513.35	2.86009	8.26709e-38	4.40359e-36	157.499	246.523	1521.94	1504.77
ENSG00000115457	IGFBP2	2	216632828	216664436	31609	+	protein_coding	509.481	9.6492	1009.31	6.18175	9.72104e-38	5.14976e-36	10.7386	8.55981	780.097	1238.53
ENSG00000158019	BABAM2	2	27889941	28338901	448961	+	protein_coding	806.04	335.991	1276.09	1.9122	9.95741e-38	5.26061e-36	315.893	356.088	1237.95	1314.22
ENSG00000106355	LSM5	7	32485338	32495283	9946	-	protein_coding	880.448	432.872	1328.02	1.60966	1.21885e-37	6.42181e-36	421.489	444.254	1366.62	1289.43
ENSG00000165195	PIGA	X	15319452	15335554	16103	-	protein_coding	967.049	354.608	1579.49	2.13836	1.50083e-37	7.88608e-36	384.799	324.417	1497.6	1661.38
ENSG00000198056	PRIM1	12	56731296	56752374	21079	-	protein_coding	574.325	225.511	923.139	2.01766	1.7034e-37	8.92629e-36	234.459	216.563	873.986	972.291
ENSG00000186891	TNFRSF18	1	1203508	1206592	3085	-	protein_coding	2925.09	134.603	5715.58	5.15172	2.13732e-37	1.111e-35	68.9059	200.3	5286.81	6144.36
ENSG00000089157	RPLP0	12	120196699	120201235	4537	-	protein_coding	23526.8	8889.05	38164.6	2.08592	2.27996e-37	1.17569e-35	9535.86	8242.24	33842.1	42487.2
ENSG00000134690	CDCA8	1	37692481	37709719	17239	+	protein_coding	1814.35	101.706	3527	4.87453	3.44904e-37	1.76914e-35	51.9032	151.509	3555.06	3498.94
ENSG00000170584	NUDCD2	5	163446526	163460102	13577	-	protein_coding	1238.21	598.426	1877.99	1.64184	3.73992e-37	1.91328e-35	595.097	601.755	1855.77	1900.21
ENSG00000102003	SYP	X	49187815	49200199	12385	-	protein_coding	381.303	43.4993	719.107	3.93986	4.27131e-37	2.17938e-35	32.2158	54.7828	704.753	733.46
ENSG00000196465	MYL6B	12	56152256	56159647	7392	+	protein_coding	734.386	97.2898	1371.48	3.71337	5.47212e-37	2.78475e-35	65.3264	129.253	1298.23	1444.73
ENSG00000186469	GNG2	14	51826195	51979342	153148	+	protein_coding	4213.86	1627.25	6800.47	2.0479	5.83607e-37	2.96219e-35	1714.59	1539.91	7602.76	5998.19
ENSG00000167695	TLCD3A	17	732412	742968	10557	+	protein_coding	227.466	28.3251	426.607	3.79447	6.23257e-37	3.14696e-35	23.2669	33.3833	385.991	467.222
ENSG00000160183	TMPRSS3	21	42371887	42396091	24205	-	protein_coding	1008.85	61.3581	1956.35	4.7842	7.22869e-37	3.64044e-35	46.5339	76.1823	1367.78	2544.92
ENSG00000124224	PPP4R1L	20	58228940	58309451	80512	-	transcribed_unprocessed_pseudogene	783.901	312.646	1255.16	1.99092	7.31056e-37	3.67213e-35	305.155	320.137	1186.95	1323.36
ENSG00000101166	PRELID3B	20	59033145	59042809	9665	-	protein_coding	2288.06	1105.09	3471.04	1.64304	7.39491e-37	3.70491e-35	1024.64	1185.53	3531.88	3410.2
ENSG00000121152	NCAPH	2	96335766	96377091	41326	+	protein_coding	1296.65	147.112	2446.19	3.93261	8.23004e-37	4.10211e-35	93.0677	201.156	2438.82	2453.57
ENSG00000151135	TMEM263	12	106955719	106978778	23060	+	protein_coding	1965.29	929.281	3001.31	1.68252	8.41616e-37	4.18413e-35	871.615	986.946	2929.13	3073.49
ENSG00000176890	TYMS	18	657653	673578	15926	+	protein_coding	1277.1	102.27	2451.93	4.40434	9.99144e-37	4.95458e-35	58.1673	146.373	2596.46	2307.4
ENSG00000142552	RCN3	19	49528003	49546962	18960	+	protein_coding	489.147	56.6502	921.645	3.92159	1.24414e-36	6.15372e-35	46.5339	66.7665	804.438	1038.85
ENSG00000138778	CENPE	4	103105349	103198445	93097	-	protein_coding	1664.35	116.938	3211.76	4.57772	1.26259e-36	6.22908e-35	63.5366	170.34	3182.98	3240.54
ENSG00000156509	FBXO43	8	100133351	100145817	12467	-	protein_coding	125.475	5.25259	245.697	5.11805	1.36428e-36	6.71372e-35	5.36929	5.13589	232.986	258.408
ENSG00000187735	TCEA1	8	53966552	54022456	55905	-	protein_coding	1150.48	568.817	1732.13	1.59914	1.44984e-36	7.11668e-35	552.142	585.491	1798.97	1665.29
ENSG00000143033	MTF2	1	93079235	93139079	59845	+	protein_coding	1946.79	953.209	2940.36	1.61716	1.47451e-36	7.21952e-35	909.2	997.218	2850.31	3030.42
ENSG00000162676	GFI1	1	92473043	92486925	13883	-	protein_coding	1675.09	415.83	2934.34	2.77907	1.51846e-36	7.416e-35	503.819	327.841	3028.82	2839.87
ENSG00000111669	TPI1	12	6867119	6870948	3830	+	protein_coding	12136.2	1855.9	22416.5	3.51162	2.00883e-36	9.78624e-35	1305.63	2406.16	21160	23673
ENSG00000143155	TIPRL	1	168178962	168202109	23148	+	protein_coding	1481.95	799.95	2163.95	1.43054	2.65195e-36	1.28869e-34	808.973	790.927	2216.26	2111.63
ENSG00000069974	RAB27A	15	55202966	55319113	116148	-	protein_coding	2465.36	1182.53	3748.19	1.65575	2.67531e-36	1.29679e-34	1082.81	1282.26	3804.28	3692.1
ENSG00000099901	RANBP1	22	20115938	20127355	11418	+	protein_coding	1385.29	601.616	2168.97	1.8379	2.89351e-36	1.39906e-34	544.983	658.25	2178.01	2159.92
ENSG00000243927	MRPS6	21	34073224	34143034	69811	+	protein_coding	1066.11	484.114	1648.11	1.75733	3.41922e-36	1.64504e-34	514.557	453.67	1589.17	1707.06
ENSG00000169750	RAC3	17	82031678	82034204	2527	+	protein_coding	181.181	23.2476	339.114	3.75963	3.45102e-36	1.65623e-34	25.9516	20.5435	334.99	343.238
ENSG00000073150	PANX2	22	50170731	50180295	9565	+	protein_coding	403.806	12.081	795.532	5.65206	3.73201e-36	1.78667e-34	4.47441	19.6876	693.162	897.901
ENSG00000121644	DESI2	1	244653103	244709033	55931	+	protein_coding	1372.08	685.074	2059.09	1.58011	3.82662e-36	1.82745e-34	643.42	726.728	2078.33	2039.85
ENSG00000106628	POLD2	7	44114680	44124358	9679	-	protein_coding	1910.68	844.694	2976.67	1.80569	4.08711e-36	1.94705e-34	819.712	869.677	2708.89	3244.45
ENSG00000109107	ALDOC	17	28573115	28576948	3834	-	protein_coding	5290.62	432.91	10148.3	4.38642	4.3238e-36	2.05476e-34	502.029	363.792	8623.95	11672.7
ENSG00000101255	TRIB3	20	362835	397559	34725	+	protein_coding	658.098	225.472	1090.72	2.25249	4.4341e-36	2.10202e-34	212.982	237.963	1166.09	1015.36
ENSG00000136122	BORA	13	72727749	72756198	28450	+	protein_coding	523.082	183.101	863.062	2.21453	4.96345e-36	2.34723e-34	173.607	192.596	802.12	924.003
ENSG00000006634	DBF4	7	87876216	87909553	33338	+	protein_coding	747.746	346.807	1148.68	1.71741	5.62781e-36	2.65493e-34	340.95	352.664	1095.38	1201.99
ENSG00000164638	SLC29A4	7	5274369	5306912	32544	+	protein_coding	237.653	14.4154	460.891	4.80041	6.05755e-36	2.85072e-34	13.4232	15.4077	411.492	510.29
ENSG00000103522	IL21R	16	27402174	27452042	49869	+	protein_coding	1386.29	698.186	2074.39	1.56384	6.46003e-36	3.03277e-34	675.636	720.736	2063.26	2085.53
ENSG00000135045	C9orf40	9	74946583	74952912	6330	-	protein_coding	419.207	144.777	693.636	2.23798	6.76715e-36	3.16928e-34	143.181	146.373	756.914	630.358
ENSG00000126767	ELK1	X	47635521	47650604	15084	-	protein_coding	2512.55	836.524	4188.57	2.30083	7.35727e-36	3.43735e-34	758.86	914.188	3660.54	4716.59
ENSG00000152484	USP12	13	27066156	27171811	105656	-	protein_coding	2077.18	852.398	3301.96	1.94023	7.82418e-36	3.64671e-34	780.337	924.46	3533.04	3070.87
ENSG00000167815	PRDX2	19	12796820	12801800	4981	-	protein_coding	2437.79	991.883	3883.7	1.95507	9.38789e-36	4.36503e-34	1093.55	890.22	3631.56	4135.83
ENSG00000005448	WDR54	2	74421678	74425755	4078	+	protein_coding	2316.52	357.331	4275.71	3.49826	9.70914e-36	4.5036e-34	451.021	263.642	3686.04	4865.37
ENSG00000156970	BUB1B	15	40161023	40221123	60101	+	protein_coding	1572.03	89.158	3054.89	4.84997	9.7749e-36	4.52328e-34	45.639	132.677	2741.35	3368.44
ENSG00000177150	FAM210A	18	13663347	13726663	63317	-	protein_coding	1235.41	260.14	2210.67	3.03318	9.99821e-36	4.6156e-34	212.982	307.297	1961.25	2460.09
ENSG00000012048	BRCA1	17	43044295	43170245	125951	-	protein_coding	1257.95	184.152	2331.75	3.56825	1.00469e-35	4.62708e-34	123.494	244.811	2328.7	2334.8
ENSG00000135913	USP37	2	218450251	218568351	118101	-	protein_coding	1407.01	414.857	2399.16	2.50211	1.04387e-35	4.79613e-34	400.012	429.703	2035.44	2762.87
ENSG00000138764	CCNG2	4	77157207	77433388	276182	+	protein_coding	2718.18	701.629	4734.72	2.71671	1.13074e-35	5.18297e-34	715.906	687.353	3899.32	5570.12
ENSG00000159055	MIS18A	21	32268228	32279049	10822	-	protein_coding	495.112	165.34	824.884	2.29524	1.19688e-35	5.47321e-34	163.763	166.916	900.647	749.121
ENSG00000284946		15	90966190	91022566	56377	-	protein_coding	395.518	67.272	723.764	3.35443	1.24098e-35	5.6482e-34	82.3292	52.2149	661.865	785.664
ENSG00000176619	LMNB2	19	2427638	2456959	29322	-	protein_coding	3963.16	1068.07	6858.25	2.64702	1.34114e-35	6.08978e-34	857.297	1278.84	6923.5	6792.99
ENSG00000165030	NFIL3	9	91409045	91423832	14788	-	protein_coding	2792.24	129.409	5455.08	5.12089	1.35878e-35	6.15547e-34	66.2213	192.596	4563.51	6346.65
ENSG00000124831	LRRFIP1	2	237627587	237813682	186096	+	protein_coding	8430.91	3001.08	13860.8	2.18763	1.39346e-35	6.29786e-34	2678.38	3323.78	12312.3	15409.2
ENSG00000075415	SLC25A3	12	98593591	98606379	12789	+	protein_coding	8909.23	4378.02	13440.4	1.61029	1.48833e-35	6.71098e-34	4021.6	4734.43	12842	14038.8
ENSG00000158615	PPP1R15B	1	204403381	204411817	8437	-	protein_coding	5885.06	2759.34	9010.77	1.69808	1.62378e-35	7.30473e-34	2524.46	2994.22	8709.73	9311.81
ENSG00000113615	SEC24A	5	134648785	134727909	79125	+	protein_coding	2094.08	715.345	3472.81	2.2573	1.96557e-35	8.82187e-34	618.364	812.326	3275.71	3669.91
ENSG00000132436	FIGNL1	7	50444128	50542535	98408	-	protein_coding	1162.83	347.702	1977.96	2.47856	2.46482e-35	1.1037e-33	382.115	313.289	1708.56	2247.36
ENSG00000163938	GNL3	3	52681156	52694497	13342	+	protein_coding	3405.25	1575.93	5234.57	1.72199	3.29031e-35	1.46995e-33	1499.82	1652.04	4801.13	5668
ENSG00000120334	CENPL	1	173799550	173824883	25334	-	protein_coding	373.958	127.949	619.967	2.25119	3.86795e-35	1.72404e-33	117.23	138.669	589.999	649.934
ENSG00000158042	MRPL17	11	6680385	6683340	2956	-	protein_coding	1271.54	425.655	2117.42	2.29068	3.87995e-35	1.72542e-33	365.112	486.197	2001.82	2233.01
ENSG00000145386	CCNA2	4	121816444	121823883	7440	-	protein_coding	2665.52	134.953	5196.09	4.98896	4.61653e-35	2.04361e-33	65.3264	204.58	5464.15	4928.02
ENSG00000143742	SRP9	1	225777813	225790468	12656	+	protein_coding	1981.55	1176.77	2786.32	1.23993	4.63976e-35	2.04921e-33	1211.67	1141.88	2768.01	2804.64
ENSG00000116062	MSH6	2	47695530	47810063	114534	+	protein_coding	1991.24	1113.16	2869.32	1.36086	7.64823e-35	3.36262e-33	1061.33	1164.99	2817.85	2920.79
ENSG00000138658	ZGRF1	4	112539333	112636995	97663	-	protein_coding	1290.74	461.08	2120.4	2.18129	8.13038e-35	3.56651e-33	518.137	404.023	1975.16	2265.63
ENSG00000154124	OTULIN	5	14664664	14699850	35187	+	protein_coding	2179.65	1232.53	3126.77	1.33865	8.43722e-35	3.69276e-33	1217.04	1248.02	3216.59	3036.94
ENSG00000141101	NOB1	16	69741871	69754926	13056	-	protein_coding	1554.6	609.787	2499.41	2.01883	8.86828e-35	3.87268e-33	566.46	653.114	2267.26	2731.55
ENSG00000204381	LAYN	11	111540280	111561745	21466	+	protein_coding	301.835	20.4268	583.244	4.6225	1.22162e-34	5.28706e-33	14.3181	26.5354	499.586	666.901
ENSG00000125977	EIF2S2	20	34088309	34112243	23935	-	protein_coding	1773.85	796.721	2750.98	1.77675	1.31353e-34	5.67216e-33	739.173	854.269	2852.63	2649.33
ENSG00000164754	RAD21	8	116845934	116874776	28843	-	protein_coding	9846.98	5450.81	14243.2	1.38065	1.39463e-34	6.00899e-33	5726.35	5175.26	13690.5	14795.8
ENSG00000169738	DCXR	17	82035136	82037709	2574	-	protein_coding	949.989	481.702	1418.28	1.5503	1.48007e-34	6.36298e-33	462.654	500.749	1404.87	1431.68
ENSG00000178127	NDUFV2	18	9102630	9134345	31716	+	protein_coding	470.036	74.1004	865.972	3.47232	1.62655e-34	6.96187e-33	81.4343	66.7665	776.619	955.325
ENSG00000147155	EBP	X	48521799	48528716	6918	+	protein_coding	675.886	182.207	1169.57	2.64413	1.63175e-34	6.96874e-33	152.13	212.283	1271.57	1067.56
ENSG00000116221	MRPL37	1	54184041	54225464	41424	+	protein_coding	2241.53	554.616	3928.45	2.78081	1.64262e-34	6.99973e-33	430.438	678.793	3770.66	4086.23
ENSG00000138668	HNRNPD	4	82352498	82374503	22006	-	protein_coding	8041.05	4800.19	11281.9	1.22922	1.72406e-34	7.33067e-33	4659.65	4940.72	11192.6	11371.2
ENSG00000140740	UQCRC2	16	21953288	21983660	30373	+	protein_coding	5048.01	2549.32	7546.71	1.55823	1.73233e-34	7.34972e-33	2372.33	2726.3	7202.85	7890.57
ENSG00000164919	COX6C	8	99873200	99893707	20508	-	protein_coding	1596.72	809.794	2383.65	1.54985	1.9166e-34	8.11373e-33	749.911	869.677	2375.06	2392.23
ENSG00000096063	SRPK1	6	35832966	35921342	88377	-	protein_coding	1282.9	636.867	1928.94	1.5903	2.17162e-34	9.15338e-33	591.517	682.217	1906.77	1951.11
ENSG00000198901	PRC1	15	90966040	90995629	29590	-	protein_coding	139.719	17.5086	261.929	3.77001	2.19617e-34	9.23678e-33	17.8976	17.1196	255.009	268.848
ENSG00000166483	WEE1	11	9573670	9593457	19788	+	protein_coding	796.504	158.337	1434.67	3.11497	2.47138e-34	1.03718e-32	117.23	199.444	1382.85	1486.5
ENSG00000168393	DTYMK	2	241675747	241686944	11198	-	protein_coding	692.623	309.631	1075.62	1.78374	2.68758e-34	1.12548e-32	284.573	334.689	1053.65	1097.58
ENSG00000011590	ZBTB32	19	35704558	35717038	12481	+	protein_coding	2243.51	103.788	4383.24	5.11022	2.82413e-34	1.18011e-32	49.2185	158.357	4196.06	4570.42
ENSG00000081870	HSPB11	1	53916574	53945699	29126	-	protein_coding	1009.34	482.11	1536.57	1.66281	3.31155e-34	1.38081e-32	481.447	482.773	1484.85	1588.29
ENSG00000114268	PFKFB4	3	48517684	48562015	44332	-	protein_coding	3362.2	160.204	6564.2	5.07123	3.49073e-34	1.44929e-32	124.389	196.02	5230.01	7898.4
ENSG00000113448	PDE4D	5	58969038	60522120	1553083	-	protein_coding	3285.86	1304.65	5267.06	1.99763	4.33305e-34	1.79516e-32	1364.7	1244.6	4761.72	5772.41
ENSG00000247095	MIR210HG	11	565660	568457	2798	-	lncRNA	344.945	17.5864	672.303	4.95802	4.58975e-34	1.89342e-32	21.4772	13.6957	618.977	725.63
ENSG00000101945	SUV39H1	X	48695554	48709016	13463	+	protein_coding	612.766	231.309	994.224	2.08408	5.035e-34	2.07269e-32	205.823	256.794	978.308	1010.14
ENSG00000101210	EEF1A2	20	63488013	63499239	11227	-	protein_coding	362.001	6.59491	717.406	6.25926	5.13298e-34	2.10854e-32	8.05394	5.13589	607.386	827.427
ENSG00000010165	EEF1AKNMT	1	171781660	171814023	32364	+	protein_coding	1672.57	945.175	2399.97	1.33941	5.37188e-34	2.20202e-32	933.362	956.987	2354.2	2445.74
ENSG00000105552	BCAT2	19	48795062	48811029	15968	-	protein_coding	739.071	327.295	1150.85	1.8015	8.86574e-34	3.6113e-32	309.629	344.96	1123.2	1178.5
ENSG00000146143	PRIM2	6	57314805	57646850	332046	+	protein_coding	382.292	120.362	644.223	2.38896	1.10949e-33	4.49099e-32	102.911	137.813	671.138	617.307
ENSG00000147536	GINS4	8	41529218	41545030	15813	+	protein_coding	474.697	165.768	783.627	2.21733	1.41714e-33	5.71245e-32	183.451	148.085	726.777	840.477
ENSG00000112312	GMNN	6	24774931	24786099	11169	+	protein_coding	822.961	117.25	1528.67	3.60118	1.75495e-33	7.04488e-32	77.8547	156.645	1475.58	1581.77
ENSG00000198743	SLC5A3	21	34073578	34106260	32683	+	protein_coding	4434.6	1456.45	7412.76	2.32242	2.06566e-33	8.27501e-32	1693.12	1219.77	6925.82	7899.7
ENSG00000205593	DENND6B	22	50309030	50327012	17983	-	protein_coding	351.295	74.5479	628.042	3.01262	3.17641e-33	1.26463e-31	62.6418	86.4541	700.116	555.968
ENSG00000144381	HSPD1	2	197486584	197516737	30154	-	protein_coding	7784.02	2200.66	13367.4	2.56769	3.20563e-33	1.27365e-31	1769.18	2632.14	12261.3	14473.4
ENSG00000104341	LAPTM4B	8	97775057	97853013	77957	+	protein_coding	485.671	179.055	792.286	2.1247	4.36153e-33	1.72936e-31	164.658	193.452	827.621	756.952
ENSG00000143851	PTPN7	1	202147013	202161588	14576	-	protein_coding	3058.18	1287.39	4828.96	1.89299	5.08952e-33	2.00979e-31	1161.56	1413.22	4475.41	5182.51
ENSG00000158769	F11R	1	160995211	161021343	26133	-	protein_coding	1707.27	397.349	3017.19	2.87623	5.70366e-33	2.24773e-31	401.802	392.895	2397.09	3637.28
ENSG00000111674	ENO2	12	6913745	6923698	9954	+	protein_coding	14450.4	2403.04	26497.8	3.38229	6.99573e-33	2.74575e-31	3026.49	1779.58	22191.6	30804
ENSG00000136628	EPRS1	1	219968600	220046530	77931	-	protein_coding	6808.18	3463.13	10153.2	1.54418	8.03874e-33	3.14875e-31	3457.82	3468.44	9261.47	11045
ENSG00000100348	TXN2	22	36467046	36481640	14595	-	protein_coding	1670.05	803.841	2536.26	1.64811	8.18662e-33	3.20021e-31	732.014	875.669	2573.28	2499.25
ENSG00000196968	FUT11	10	73772276	73780251	7976	+	protein_coding	1947.47	410.636	3484.31	3.02717	9.62499e-33	3.75491e-31	402.697	418.575	2813.22	4155.4
ENSG00000161996	WDR90	16	649311	667833	18523	+	protein_coding	1235.12	437.152	2033.09	2.19542	1.17636e-32	4.56169e-31	480.552	393.751	1827.95	2238.23
ENSG00000137094	DNAJB5	9	34989641	34998900	9260	+	protein_coding	288.182	57.5256	518.839	3.1065	1.18261e-32	4.57676e-31	47.4288	67.6225	548.27	489.408
ENSG00000111144	LTA4H	12	96000753	96043520	42768	-	protein_coding	4368	2003.81	6732.19	1.73739	1.40567e-32	5.41841e-31	1907.89	2099.72	6137.61	7326.77
ENSG00000184661	CDCA2	8	25459199	25507911	48713	+	protein_coding	823.001	41.9041	1604.1	4.94831	1.76447e-32	6.78797e-31	17.8976	65.9106	1604.24	1603.95
ENSG00000168556	ING2	4	183505058	183512429	7372	+	protein_coding	361.435	108.982	613.888	2.46173	1.83849e-32	7.0587e-31	110.965	106.998	562.18	665.595
ENSG00000125746	EML2	19	45606994	45645602	38609	-	protein_coding	1950.14	997.934	2902.35	1.5325	2.15224e-32	8.23074e-31	997.794	998.074	2718.17	3086.54
ENSG00000103540	CCP110	16	19523811	19553408	29598	+	protein_coding	1151.94	609.067	1694.81	1.47008	2.18974e-32	8.35765e-31	612.099	606.035	1749.13	1640.5
ENSG00000273443		1	1062208	1063288	1081	-	lncRNA	197.892	2.13995	393.644	6.52509	2.7701e-32	1.0552e-30	0	4.27991	318.762	468.527
ENSG00000140612	SEC11A	15	84669538	84716460	46923	-	protein_coding	1625.27	930.176	2320.36	1.31393	2.86689e-32	1.08993e-30	893.092	967.259	2354.2	2286.52
ENSG00000166012	TAF1D	11	93729948	93784391	54444	-	protein_coding	4717.25	2161.5	7273.01	1.73944	4.39001e-32	1.65922e-30	2113.71	2209.29	6492.31	8053.71
ENSG00000147224	PRPS1	X	107628428	107651993	23566	+	protein_coding	1946.87	1153.55	2740.2	1.24429	4.52177e-32	1.70569e-30	1147.24	1159.85	2795.83	2684.57
ENSG00000077514	POLD3	11	74493851	74669117	175267	+	protein_coding	1438.61	412.854	2464.36	2.54142	4.6625e-32	1.75536e-30	327.527	498.181	2523.43	2405.28
ENSG00000280721	LINC01943	2	87439523	87459044	19522	-	lncRNA	218.862	16.925	420.798	4.41966	5.2419e-32	1.96967e-30	10.7386	23.1115	405.697	435.9
ENSG00000149636	DSN1	20	36751791	36773818	22028	-	protein_coding	659.047	294.904	1023.19	1.78212	6.25264e-32	2.3404e-30	276.519	313.289	1067.56	978.817
ENSG00000167799	NUDT8	11	67627938	67629937	2000	-	protein_coding	181.077	35.7954	326.359	3.1155	6.63946e-32	2.4804e-30	32.2158	39.3751	319.921	332.798
ENSG00000101187	SLCO4A1	20	62642503	62685785	43283	+	protein_coding	845.714	64.0623	1627.37	4.45006	7.35141e-32	2.74109e-30	33.1106	95.0139	1618.15	1636.58
ENSG00000105755	ETHE1	19	43506719	43527230	20512	-	protein_coding	918.102	254.906	1581.3	2.59421	7.59949e-32	2.82815e-30	208.508	301.305	1510.35	1652.24
ENSG00000156261	CCT8	21	29055805	29073797	17993	-	protein_coding	6350.19	2175.39	10525	2.25002	8.18986e-32	3.04202e-30	1847.04	2503.75	9513.01	11537
ENSG00000154839	SKA1	18	50375040	50394168	19129	+	protein_coding	462.573	28.0917	897.055	4.71238	8.67618e-32	3.21649e-30	12.5284	43.655	1008.45	785.664
ENSG00000127561	SYNGR3	16	1989660	1994275	4616	+	protein_coding	288.178	24.4343	551.922	4.31336	8.74079e-32	3.23426e-30	21.4772	27.3914	675.775	428.069
ENSG00000196352	CD55	1	207321532	207386804	65273	+	protein_coding	1887.13	881.599	2892.66	1.70372	9.12764e-32	3.37097e-30	883.249	879.949	2654.42	3130.91
ENSG00000099942	CRKL	22	20917407	20953747	36341	+	protein_coding	7442.41	3022.5	11862.3	1.95671	1.059e-31	3.90361e-30	3171.46	2873.53	10307	13417.6
ENSG00000130725	UBE2M	19	58555712	58558954	3243	-	protein_coding	1309.77	606.052	2013.49	1.7211	1.13882e-31	4.18192e-30	552.142	659.962	2077.17	1949.8
ENSG00000154719	MRPL39	21	25585656	25607517	21862	-	protein_coding	660.355	264.147	1056.56	1.98195	1.31088e-31	4.80464e-30	239.828	288.466	1014.24	1098.89
ENSG00000171174	RBKS	2	27781379	27890681	109303	-	protein_coding	193.415	22.2749	364.555	3.90047	1.36019e-31	4.97597e-30	20.5823	23.9675	355.854	373.256
ENSG00000178999	AURKB	17	8204733	8210600	5868	-	protein_coding	1955.27	80.7539	3829.79	5.2023	2.12962e-31	7.73242e-30	33.1106	128.397	3886.57	3773.01
ENSG00000092199	HNRNPC	14	21209136	21269494	60359	-	protein_coding	8305.41	4225.73	12385.1	1.54338	2.8203e-31	1.02095e-29	3828.31	4623.15	12409.7	12360.5
ENSG00000167005	NUDT21	16	56429133	56452199	23067	-	protein_coding	1350.35	767.831	1932.87	1.32651	2.88242e-31	1.04073e-29	768.704	766.959	1875.48	1990.26
ENSG00000101412	E2F1	20	33675477	33686385	10909	-	protein_coding	1609.89	148.24	3071.54	4.19323	3.43554e-31	1.23813e-29	85.9087	210.571	3513.33	2629.75
ENSG00000167971	CASKIN1	16	2177180	2196605	19426	-	protein_coding	262.828	1.32287	524.334	7.29808	3.6167e-31	1.301e-29	1.78976	0.855981	409.174	639.494
ENSG00000123473	STIL	1	47250139	47314892	64754	-	protein_coding	753.048	101.531	1404.56	3.66932	3.73358e-31	1.34056e-29	63.5366	139.525	1425.73	1383.39
ENSG00000111424	VDR	12	47841537	47943048	101512	-	protein_coding	2682.65	179.172	5186.12	4.62034	3.76079e-31	1.34784e-29	91.278	267.066	5010.93	5361.31
ENSG00000138376	BARD1	2	214725646	214809683	84038	-	protein_coding	533.25	180.067	886.433	2.27149	4.09503e-31	1.46222e-29	152.13	208.003	918.034	854.833
ENSG00000122786	CALD1	7	134744252	134970729	226478	+	protein_coding	329.373	19.2984	639.448	4.81213	4.41367e-31	1.5731e-29	21.4772	17.1196	467.131	811.765
ENSG00000068489	PRR11	17	59155732	59206709	50978	+	protein_coding	2223.14	103.69	4342.6	5.05179	4.53739e-31	1.61423e-29	44.7441	162.636	4126.51	4558.68
ENSG00000167747	C19orf48	19	50797704	50804929	7226	-	transcribed_unitary_pseudogene	1246.53	476.994	2016.06	2.05918	6.01138e-31	2.12691e-29	403.592	550.396	1994.87	2037.24
ENSG00000185262	UBALD2	17	76265348	76271298	5951	+	protein_coding	4528.65	1328.61	7728.68	2.50553	6.18705e-31	2.18508e-29	1049.7	1607.53	7608.55	7848.81
ENSG00000163507	CIP2A	3	108549864	108589644	39781	-	protein_coding	583.961	182.129	985.792	2.4025	6.22283e-31	2.19372e-29	148.55	215.707	1029.31	942.274
ENSG00000004455	AK2	1	33007940	33080996	73057	-	protein_coding	4774.71	1485.78	8063.63	2.40911	8.5965e-31	3.00757e-29	1211.67	1759.9	7481.05	8646.22
ENSG00000176171	BNIP3	10	131966455	131982013	15559	-	protein_coding	4616.09	605.934	8626.25	3.71492	8.60902e-31	3.00757e-29	723.96	487.909	6991.89	10260.6
ENSG00000178952	TUFM	16	28842411	28846348	3938	-	protein_coding	4498.88	1891.67	7106.09	1.89424	1.1709e-30	4.08321e-29	1632.27	2151.08	7236.47	6975.7
ENSG00000072778	ACADVL	17	7217125	7225266	8142	+	protein_coding	9833.15	4711.32	14955	1.65642	1.21096e-30	4.21533e-29	4194.31	5228.33	14687.4	15222.6
ENSG00000133393	CEP20	16	15865719	15888625	22907	-	protein_coding	1225.36	570.704	1880.02	1.70859	1.32294e-30	4.59687e-29	540.509	600.899	1854.61	1905.43
ENSG00000144580	CNOT9	2	218568580	218597080	28501	+	protein_coding	2414.61	1237.53	3591.69	1.52902	1.36137e-30	4.72194e-29	1132.03	1343.03	3512.17	3671.22
ENSG00000160447	PKN3	9	128702503	128720916	18414	+	protein_coding	322.814	124.097	521.531	2.05002	1.64399e-30	5.67176e-29	117.23	130.965	526.247	516.815
ENSG00000172893	DHCR7	11	71428193	71452868	24676	-	protein_coding	869.498	291.733	1447.26	2.2834	1.92227e-30	6.60833e-29	268.465	315.001	1618.15	1276.38
ENSG00000231721	LINC-PINT	7	130938963	131110176	171214	-	lncRNA	881.208	242.436	1519.98	2.61121	2.01154e-30	6.90296e-29	264.885	219.987	1458.19	1581.77
ENSG00000111142	METAP2	12	95473520	95515839	42320	+	protein_coding	2704.74	1234.01	4175.48	1.74638	2.24969e-30	7.70658e-29	1107.86	1360.15	3930.62	4420.34
ENSG00000146701	MDH2	7	76048051	76067508	19458	+	protein_coding	4917.95	1988.55	7847.34	1.96336	2.61152e-30	8.93029e-29	1698.49	2278.62	7682.74	8011.94
ENSG00000149925	ALDOA	16	30064164	30070457	6294	+	protein_coding	2255.6	401.863	4109.34	3.27309	3.44842e-30	1.17507e-28	294.416	509.309	3602.59	4616.1
ENSG00000099385	BCL7C	16	30833626	30894302	60677	-	protein_coding	663.537	308.366	1018.71	1.71336	3.75253e-30	1.27645e-28	324.842	291.89	1035.11	1002.31
ENSG00000058804	NDC1	1	53765478	53838463	72986	-	protein_coding	1141.47	595.838	1687.1	1.49337	3.96441e-30	1.34616e-28	554.827	636.85	1654.08	1720.11
ENSG00000156671	SAMD8	10	75099586	75182123	82538	+	protein_coding	1567.49	679.296	2455.69	1.83994	4.44022e-30	1.50509e-28	633.577	725.016	2256.83	2654.55
ENSG00000137656	BUD13	11	116748170	116772987	24818	-	protein_coding	901.213	496.701	1305.72	1.38819	5.19096e-30	1.7565e-28	502.924	490.477	1285.48	1325.97
ENSG00000075702	WDR62	19	36054649	36105108	50460	+	protein_coding	717.342	128.65	1306.03	3.25768	5.30071e-30	1.79051e-28	90.3831	166.916	1415.3	1196.77
ENSG00000183696	UPP1	7	48088628	48108736	20109	+	protein_coding	1758.25	754.817	2761.67	1.85705	7.81194e-30	2.62506e-28	681.9	827.734	2941.88	2581.47
ENSG00000115866	DARS1	2	135905881	135986100	80220	-	protein_coding	3684.94	1569.84	5800.05	1.87037	8.06608e-30	2.70577e-28	1436.29	1703.4	5303.03	6297.06
ENSG00000169100	SLC25A6	X	1386152	1392113	5962	-	protein_coding	14682.3	7821.71	21542.9	1.45474	8.32536e-30	2.78792e-28	8396.68	7246.74	20669.7	22416.2
ENSG00000105379	ETFB	19	51345169	51366388	21220	-	protein_coding	835.076	307.179	1362.97	2.12673	8.88579e-30	2.97046e-28	309.629	304.729	1184.63	1541.31
ENSG00000228203	GRASLND	2	6911754	6918734	6981	-	lncRNA	216	68.7506	363.25	2.36758	9.01834e-30	3.00958e-28	71.5906	65.9106	355.854	370.645
ENSG00000227145	IL21-AS1	4	122618983	122689156	70174	+	lncRNA	155.768	5.23314	306.302	5.37314	1.02934e-29	3.4233e-28	4.47441	5.99187	255.009	357.594
ENSG00000166845	C18orf54	18	54357906	54385218	27313	+	protein_coding	277.681	92.037	463.326	2.30264	1.13418e-29	3.76551e-28	99.3319	84.7421	486.836	439.815
ENSG00000138430	OLA1	2	174072447	174248599	176153	-	protein_coding	1399.72	531.543	2267.89	2.07194	1.19332e-29	3.9551e-28	471.603	591.483	2120.05	2415.72
ENSG00000158864	NDUFS2	1	161197104	161214723	17620	+	protein_coding	2926.62	1889.05	3964.19	1.06652	1.38863e-29	4.59457e-28	1846.14	1931.95	3949.17	3979.22
ENSG00000235823	OLMALINC	10	100373099	100454043	80945	+	lncRNA	270.519	48.1682	492.87	3.26448	1.39347e-29	4.60273e-28	50.1134	46.223	401.06	584.68
ENSG00000105255	FSD1	19	4304598	4323843	19246	+	protein_coding	257.298	62.8366	451.76	2.78867	1.52405e-29	5.02372e-28	55.4827	70.1905	401.06	502.459
ENSG00000172009	THOP1	19	2785503	2815807	30305	+	protein_coding	1449.08	725.325	2172.84	1.57329	1.52611e-29	5.02372e-28	664.003	786.647	2106.15	2239.53
ENSG00000166171	DPCD	10	101570560	101609662	39103	+	protein_coding	166.511	27.5275	305.495	3.37291	1.87476e-29	6.15053e-28	25.9516	29.1034	278.192	332.798
ENSG00000125629	INSIG2	2	118088452	118110997	22546	+	protein_coding	2232.51	471.391	3993.63	3.01856	1.97782e-29	6.47771e-28	519.927	422.855	3243.25	4744
ENSG00000120539	MASTL	10	27154824	27187953	33130	+	protein_coding	1158.19	308.172	2008.21	2.65903	2.07268e-29	6.77692e-28	237.144	379.2	2036.6	1979.82
ENSG00000106268	NUDT1	7	2242226	2251146	8921	+	protein_coding	695.616	255.899	1135.33	2.12507	2.64746e-29	8.62715e-28	214.772	297.025	1120.88	1149.78
ENSG00000112379	ARFGEF3	6	138161939	138344663	182725	+	protein_coding	197.912	0.875432	394.949	7.09223	2.74122e-29	8.91769e-28	0.894882	0.855981	318.762	471.137
ENSG00000136261	BZW2	7	16646131	16706523	60393	+	protein_coding	1311.25	683.323	1939.18	1.49646	3.58183e-29	1.1594e-27	641.631	725.016	1878.96	1999.4
ENSG00000169607	CKAP2L	2	112736349	112764664	28316	-	protein_coding	744.349	39.7252	1448.97	4.856	3.61498e-29	1.16818e-27	16.1079	63.3426	1518.46	1379.48
ENSG00000164362	TERT	5	1253147	1295068	41922	-	protein_coding	112.688	16.6332	208.742	3.4958	4.08247e-29	1.31705e-27	17.0028	16.2636	177.347	240.136
ENSG00000088325	TPX2	20	31739271	31801805	62535	+	protein_coding	4571.79	157.481	8986.09	5.38386	4.53339e-29	1.4601e-27	58.1673	256.794	8770	9202.18
ENSG00000105011	ASF1B	19	14119512	14136613	17102	-	protein_coding	977.242	147.637	1806.85	3.50035	5.03549e-29	1.61912e-27	97.5422	197.732	2073.69	1540.01
ENSG00000100883	SRP54	14	34981957	35029686	47730	+	protein_coding	2175.61	1001.51	3349.7	1.72941	6.27279e-29	2.01363e-27	886.828	1116.2	3261.8	3437.6
ENSG00000177879	AP3S1	5	115841592	115914081	72490	+	protein_coding	1627.02	484.367	2769.67	2.47899	6.32759e-29	2.02786e-27	447.441	521.293	2369.27	3170.06
ENSG00000149573	MPZL2	11	118253416	118264536	11121	-	protein_coding	335.858	22.6251	649.09	4.59827	6.46429e-29	2.06825e-27	17.0028	28.2474	469.449	828.732
ENSG00000145293	ENOPH1	4	82430590	82461177	30588	+	protein_coding	1689.83	689.957	2689.7	1.94508	6.58784e-29	2.10431e-27	651.474	728.44	2354.2	3025.2
ENSG00000049541	RFC2	7	74231499	74254458	22960	-	protein_coding	1101.36	275.411	1927.31	2.75483	6.95909e-29	2.21924e-27	206.718	344.104	1994.87	1859.75
ENSG00000092201	SUPT16H	14	21351476	21384019	32544	-	protein_coding	5006.19	3081.29	6931.09	1.16578	7.11545e-29	2.26538e-27	2922.69	3239.89	6979.14	6883.04
ENSG00000091542	ALKBH5	17	18183078	18209954	26877	+	protein_coding	4745.22	2078.33	7412.11	1.82034	7.53594e-29	2.39532e-27	2205.88	1950.78	6739.2	8085.03
ENSG00000164949	GEM	8	94249253	94262350	13098	-	protein_coding	219.163	4.7468	433.578	5.95213	7.89561e-29	2.50553e-27	1.78976	7.70383	358.172	508.985
ENSG00000198826	ARHGAP11A	15	32615144	32639941	24798	+	protein_coding	1188.37	118.261	2258.49	4.07572	7.95961e-29	2.5206e-27	65.3264	171.196	2238.29	2278.69
ENSG00000091651	ORC6	16	46689643	46698394	8752	+	protein_coding	483.552	71.6299	895.475	3.52618	7.9691e-29	2.5206e-27	46.5339	96.7259	971.354	819.596
ENSG00000122884	P4HA1	10	73007217	73096974	89758	-	protein_coding	2292.43	380.035	4204.83	3.37419	8.03116e-29	2.53609e-27	294.416	465.654	3609.54	4800.12
ENSG00000156411	ATP5MJ	14	103912288	103928269	15982	-	protein_coding	1236.05	679.705	1792.4	1.39213	8.42101e-29	2.65488e-27	652.369	707.04	1764.2	1820.6
ENSG00000084754	HADHA	2	26190635	26244672	54038	-	protein_coding	4141.28	2757.07	5525.5	1.00051	8.44808e-29	2.65909e-27	2754.45	2759.68	5403.88	5647.12
ENSG00000105701	FKBP8	19	18531751	18544077	12327	-	protein_coding	8187.81	4779.95	11595.7	1.27368	8.72787e-29	2.7427e-27	4929.91	4630	11142.7	12048.6
ENSG00000109103	UNC119	17	28546708	28552631	5924	-	protein_coding	1935.72	906.85	2964.59	1.69785	9.06355e-29	2.84358e-27	902.936	910.764	3191.09	2738.08
ENSG00000100749	VRK1	14	96797304	96954846	157543	+	protein_coding	1153.67	580.372	1726.97	1.56418	9.73542e-29	3.04452e-27	552.142	608.603	1849.98	1603.95
ENSG00000116350	SRSF4	1	29147743	29181900	34158	-	protein_coding	4675.71	2488.17	6863.25	1.45642	1.0929e-28	3.4068e-27	2315.96	2660.39	6564.17	7162.33
ENSG00000188706	ZDHHC9	X	129803288	129843909	40622	-	protein_coding	596.162	159.854	1032.47	2.64775	1.13546e-28	3.53378e-27	167.343	152.365	889.055	1175.89
ENSG00000168078	PBK	8	27809624	27838082	28459	-	protein_coding	693.351	31.9242	1354.78	5.02631	1.19122e-28	3.70138e-27	11.6335	52.2149	1366.62	1342.94
ENSG00000182004	SNRPE	1	203861599	203871152	9554	+	protein_coding	628.453	294.262	962.644	1.69745	1.23792e-28	3.84031e-27	306.05	282.474	899.487	1025.8
ENSG00000125901	MRPS26	20	3046052	3048250	2199	+	protein_coding	1510.39	505.221	2515.56	2.28742	1.32284e-28	4.09722e-27	540.509	469.934	2124.69	2906.43
ENSG00000111247	RAD51AP1	12	4538798	4560047	21250	+	protein_coding	936.87	86.1816	1787.56	4.17774	1.57892e-28	4.87478e-27	46.5339	125.829	1903.3	1671.82
ENSG00000134333	LDHA	11	18394560	18408425	13866	+	protein_coding	19315.9	2892.61	35739.1	3.51693	1.61096e-28	4.9658e-27	1862.25	3922.96	32711.9	38766.4
ENSG00000204128	C2orf72	2	231037523	231049719	12197	+	protein_coding	234.114	0	468.228	7.90346	1.65004e-28	5.0782e-27	0	0	377.877	558.578
ENSG00000094916	CBX5	12	54230942	54280133	49192	-	protein_coding	4874.52	2487.33	7261.7	1.53706	1.75961e-28	5.40682e-27	2690.91	2283.76	6827.29	7696.11
ENSG00000119411	BSPRY	9	113349541	113371233	21693	+	protein_coding	526.043	30.6791	1021.41	4.74686	1.77878e-28	5.44766e-27	13.4232	47.9349	992.218	1050.6
ENSG00000167397	VKORC1	16	31090842	31095980	5139	-	protein_coding	351.694	102.99	600.399	2.50497	1.78057e-28	5.44766e-27	91.278	114.701	569.134	631.663
ENSG00000143774	GUK1	1	228139962	228148984	9023	+	protein_coding	6641.07	2900.7	10381.5	1.82499	1.78133e-28	5.44766e-27	2569.21	3232.19	9657.9	11105
ENSG00000102007	PLP2	X	49171898	49175235	3338	+	protein_coding	1870.72	889.536	2851.9	1.6694	1.90644e-28	5.82111e-27	795.55	983.522	2856.1	2847.7
ENSG00000104419	NDRG1	8	133237175	133302022	64848	-	protein_coding	5752.62	2286.78	9218.47	1.99242	1.92016e-28	5.85377e-27	2364.28	2209.29	8074.52	10362.4
ENSG00000151092	NGLY1	3	25718944	25790039	71096	-	protein_coding	3108.52	1203.06	5013.99	2.03895	1.99808e-28	6.08176e-27	1180.35	1225.77	4303.86	5724.12
ENSG00000070770	CSNK2A2	16	58157907	58198106	40200	-	protein_coding	1194.82	673.985	1715.66	1.34191	2.07293e-28	6.2997e-27	664.897	683.073	1666.83	1764.48
ENSG00000278845	MRPL45	17	38297023	38323217	26195	+	protein_coding	691.7	321.75	1061.65	1.7095	2.21427e-28	6.71869e-27	330.212	313.289	985.263	1138.04
ENSG00000168488	ATXN2L	16	28822999	28837237	14239	+	protein_coding	9952.43	5437.66	14467.2	1.40509	2.35021e-28	7.12005e-27	5298.6	5576.72	13324.2	15610.2
ENSG00000118513	MYB	6	135181308	135219173	37866	+	protein_coding	1102.11	263.719	1940.5	2.82123	2.38307e-28	7.20833e-27	200.454	326.985	2189.6	1691.4
ENSG00000173281	PPP1R3B	8	9136255	9151574	15320	-	protein_coding	1698.18	344.804	3051.56	3.07511	2.99812e-28	9.02647e-27	288.152	401.455	2566.32	3536.79
ENSG00000137825	ITPKA	15	41493393	41503551	10159	+	protein_coding	127.053	3.03484	251.072	5.66811	3.12681e-28	9.39933e-27	1.78976	4.27991	209.803	292.34
ENSG00000129173	E2F8	11	19224063	19241620	17558	-	protein_coding	320.757	22.4695	619.044	4.49085	3.51044e-28	1.05362e-26	9.8437	35.0952	718.663	519.426
ENSG00000172638	EFEMP2	11	65866441	65873592	7152	-	protein_coding	646.727	107.97	1185.48	3.36758	3.64652e-28	1.09277e-26	123.494	92.446	998.014	1372.95
ENSG00000204392	LSM2	6	31797396	31806966	9571	-	protein_coding	1087.31	350.737	1823.87	2.34581	4.22249e-28	1.26342e-26	285.467	416.007	1927.64	1720.11
ENSG00000127337	YEATS4	12	69359710	69390870	31161	+	protein_coding	722.944	322.567	1123.32	1.78499	5.22538e-28	1.56109e-26	308.734	336.401	1062.93	1183.72
ENSG00000154473	BUB3	10	123154402	123170467	16066	+	protein_coding	5300.68	2623.94	7977.41	1.59449	5.43736e-28	1.62192e-26	2911.05	2336.83	7865.88	8088.94
ENSG00000156876	SASS6	1	100083563	100132955	49393	-	protein_coding	511.685	233.896	789.474	1.74223	5.80309e-28	1.72836e-26	246.093	221.699	789.37	789.579
ENSG00000106089	STX1A	7	73699206	73719672	20467	-	protein_coding	459.756	66.5523	852.96	3.57718	7.66159e-28	2.27489e-26	68.9059	64.1986	682.729	1023.19
ENSG00000104881	PPP1R13L	19	45379638	45406349	26712	-	protein_coding	515.271	119.506	911.037	2.87293	7.78347e-28	2.30755e-26	142.286	96.7259	858.918	963.156
ENSG00000235847	LDHAP7	2	84777259	84778223	965	-	processed_pseudogene	218.215	28.2278	408.202	3.6997	8.13403e-28	2.40413e-26	18.7925	37.6632	357.013	459.391
ENSG00000102755	FLT1	13	28300346	28495145	194800	-	protein_coding	333.073	26.8855	639.26	4.36468	8.59365e-28	2.52841e-26	16.1079	37.6632	573.771	704.748
ENSG00000167881	SRP68	17	76038775	76072517	33743	-	protein_coding	2974.68	1633.19	4316.17	1.3952	8.6904e-28	2.553e-26	1574.1	1692.27	4027.99	4604.35
ENSG00000102225	CDK16	X	47217860	47229997	12138	+	protein_coding	1930.64	1171.5	2689.79	1.1951	1.10703e-27	3.24724e-26	1205.41	1137.6	2674.12	2705.45
ENSG00000110328	GALNT18	11	11270877	11622005	351129	-	protein_coding	151.832	1.77031	301.893	6.22941	1.12451e-27	3.29352e-26	2.68465	0.855981	221.394	382.391
ENSG00000245694	CRNDE	16	54845189	54929189	84001	-	lncRNA	94.9559	6.984	182.928	4.38623	1.16449e-27	3.40549e-26	6.26418	7.70383	183.143	182.712
ENSG00000124785	NRN1	6	5997999	6007605	9607	-	protein_coding	228.259	2.56794	453.949	6.38665	1.41525e-27	4.12634e-26	0	5.13589	366.286	541.612
ENSG00000167670	CHAF1A	19	4402640	4445018	42379	+	protein_coding	1033.68	320.934	1746.43	2.40728	1.46025e-27	4.25117e-26	253.252	388.615	1779.27	1713.58
ENSG00000197620	EOLA1	X	149540355	149550510	10156	+	protein_coding	561.914	233.682	890.147	1.91203	1.56003e-27	4.53486e-26	216.561	250.802	879.782	900.512
ENSG00000165997	ARL5B	10	18659431	18681639	22209	+	protein_coding	2447.15	877.494	4016.82	2.1693	1.5816e-27	4.59067e-26	753.491	1001.5	3631.56	4402.07
ENSG00000053371	AKR7A2	1	19303965	19312144	8180	-	protein_coding	832.211	385.482	1278.94	1.71734	1.61273e-27	4.67403e-26	407.171	363.792	1182.32	1375.56
ENSG00000130270	ATP8B3	19	1782075	1812276	30202	-	protein_coding	424.481	102.445	746.518	2.8093	1.62572e-27	4.70463e-26	125.284	79.6063	694.321	798.715
ENSG00000183856	IQGAP3	1	156525405	156572604	47200	-	protein_coding	730.452	37.5658	1423.34	4.89109	1.69171e-27	4.88831e-26	15.213	59.9187	1262.3	1584.38
ENSG00000124356	STAMBP	2	73828916	73873659	44744	+	protein_coding	2298.43	924.611	3672.24	1.9707	1.75718e-27	5.06995e-26	952.155	897.068	3176.03	4168.45
ENSG00000126787	DLGAP5	14	55148112	55191608	43497	-	protein_coding	2390.94	65.4825	4716.39	5.59552	1.81036e-27	5.21561e-26	19.6874	111.278	4408.18	5024.59
ENSG00000110958	PTGES3	12	56663341	56688408	25068	-	protein_coding	5792.93	2923.94	8661.92	1.55735	1.85597e-27	5.33908e-26	2614.85	3233.04	8612.36	8711.47
ENSG00000147140	NONO	X	71254814	71301522	46709	+	protein_coding	9604.12	5907.08	13301.2	1.16704	2.18835e-27	6.25811e-26	5846.27	5967.9	12494.3	14108
ENSG00000074071	MRPS34	16	1771890	1773150	1261	-	protein_coding	1021.94	581.365	1462.53	1.32547	2.33472e-27	6.66683e-26	578.094	584.635	1531.22	1393.84
ENSG00000138160	KIF11	10	92574105	92655395	81291	+	protein_coding	2059.16	216.135	3902.19	3.99497	2.38639e-27	6.78679e-26	118.124	314.145	3980.46	3823.91
ENSG00000164611	PTTG1	5	160421855	160428739	6885	+	protein_coding	1581.18	102.017	3060.34	4.61977	2.38723e-27	6.78679e-26	46.5339	157.501	2893.2	3227.49
ENSG00000135740	SLC9A5	16	67237683	67272191	34509	+	protein_coding	243.12	53.9071	432.334	2.94048	2.72901e-27	7.73577e-26	58.1673	49.6469	388.31	476.358
ENSG00000113318	MSH3	5	80654652	80876815	222164	+	protein_coding	642.175	255.451	1028.9	1.9888	2.75146e-27	7.78803e-26	233.564	277.338	935.421	1122.38
ENSG00000188486	H2AX	11	119093854	119095467	1614	-	protein_coding	1915.4	334.376	3496.42	3.28934	3.0666e-27	8.66739e-26	221.931	446.822	3864.55	3128.3
ENSG00000101782	RIOK3	18	23453287	23486603	33317	+	protein_coding	3055.02	1619.26	4490.79	1.46366	3.24619e-27	9.16162e-26	1563.36	1675.16	4146.22	4835.36
ENSG00000164978	NUDT2	9	34329506	34343711	14206	+	protein_coding	505.735	223.06	788.409	1.80536	3.33015e-27	9.38491e-26	220.141	225.979	733.731	843.088
ENSG00000128944	KNSTRN	15	40382721	40394246	11526	+	protein_coding	602.583	106.822	1098.34	3.26488	3.70103e-27	1.03999e-25	70.6957	142.949	1148.7	1047.99
ENSG00000131747	TOP2A	17	40388525	40417896	29372	-	protein_coding	10779.4	438.476	21120.4	5.16499	3.90292e-27	1.09355e-25	167.343	709.608	20188.6	22052.1
ENSG00000117139	KDM5B	1	202724495	202808487	83993	-	protein_coding	2078.18	823.625	3332.73	1.99673	3.93756e-27	1.10167e-25	893.987	753.263	2919.86	3745.61
ENSG00000129355	CDKN2D	19	10566460	10569059	2600	-	protein_coding	1509.63	496.273	2523	2.31473	4.47958e-27	1.24791e-25	443.862	548.684	2918.7	2127.3
ENSG00000212864	RNF208	9	137220247	137221581	1335	-	protein_coding	207.708	16.6332	398.783	4.36014	4.64767e-27	1.29288e-25	17.0028	16.2636	340.785	456.781
ENSG00000127824	TUBA4A	2	219249710	219277902	28193	-	protein_coding	5461.11	1755.53	9166.7	2.3515	4.80235e-27	1.33399e-25	2102.97	1408.09	8430.38	9903.02
ENSG00000138092	CENPO	2	24793136	24822376	29241	+	protein_coding	408.255	116.705	699.805	2.53758	5.04441e-27	1.39923e-25	92.1729	141.237	741.845	657.765
ENSG00000118503	TNFAIP3	6	137867214	137883312	16099	+	protein_coding	11598.4	3810.29	19386.5	2.31576	5.11883e-27	1.41784e-25	3066.76	4553.82	18375.7	20397.2
ENSG00000198176	TFDP1	13	113584721	113641473	56753	+	protein_coding	2031.84	959.941	3103.75	1.6805	5.27039e-27	1.45774e-25	844.769	1075.11	3126.18	3081.32
ENSG00000165637	VDAC2	10	75210154	75231448	21295	+	protein_coding	1018.16	331.225	1705.1	2.33086	6.46298e-27	1.78505e-25	273.834	388.615	1606.56	1803.63
ENSG00000148308	GTF3C5	9	133030675	133058503	27829	+	protein_coding	2405.46	1270.58	3540.34	1.47043	6.57143e-27	1.81242e-25	1372.75	1168.41	3384.67	3696.01
ENSG00000184992	BRI3BP	12	124993645	125031231	37587	+	protein_coding	654.956	276.656	1033.26	1.88292	7.19829e-27	1.98249e-25	244.303	309.009	1094.22	972.291
ENSG00000164626	KCNK5	6	39188971	39229475	40505	-	protein_coding	321.63	31.1849	612.076	4.09066	7.73463e-27	2.12417e-25	17.0028	45.367	559.861	664.29
ENSG00000156515	HK1	10	69269984	69401884	131901	+	protein_coding	9439.11	3415.86	15462.4	2.15293	8.01135e-27	2.19706e-25	2799.19	4032.53	14515.8	16408.9
ENSG00000125775	SDCBP2	20	1309909	1329139	19231	-	protein_coding	157.694	12.2755	303.112	4.39571	8.29904e-27	2.27274e-25	13.4232	11.1278	253.85	352.374
ENSG00000111530	CAND1	12	67269358	67319953	50596	+	protein_coding	4874.39	2964.29	6784.49	1.19016	8.41303e-27	2.30071e-25	2797.4	3131.18	6623.29	6945.68
ENSG00000104738	MCM4	8	47960185	47978160	17976	+	protein_coding	5109.13	709.49	9508.78	3.61326	8.91724e-27	2.43173e-25	427.754	991.226	10024.2	8993.37
ENSG00000111843	TMEM14C	6	10722915	10731129	8215	+	protein_coding	1053.29	595.255	1511.32	1.33817	9.00604e-27	2.4525e-25	587.043	603.467	1543.97	1478.67
ENSG00000167792	NDUFV1	11	67605653	67612554	6902	+	protein_coding	3864.12	2642.03	5086.21	0.94272	9.80768e-27	2.66706e-25	2621.11	2662.96	5012.09	5160.32
ENSG00000134460	IL2RA	10	6010689	6062370	51682	-	protein_coding	7934.45	613.407	15255.5	4.39674	1.04659e-26	2.83809e-25	299.786	927.028	15396.8	15114.2
ENSG00000145730	PAM	5	102753981	103029730	275750	+	protein_coding	923.364	377.992	1468.74	1.93956	1.08453e-26	2.93276e-25	377.64	378.344	1411.82	1525.65
ENSG00000137135	ARHGEF39	9	35658875	35675866	16992	-	protein_coding	223.278	56.3973	390.158	2.72849	1.12078e-26	3.02235e-25	54.5878	58.2067	332.671	447.646
ENSG00000198885	ITPRIPL1	2	96325317	96330517	5201	+	protein_coding	379.944	147.481	612.407	2.03007	1.21355e-26	3.268e-25	129.758	165.204	637.523	587.29
ENSG00000232434	AJM1	9	136844415	136848801	4387	+	protein_coding	546.25	72.1357	1020.36	3.69031	1.28893e-26	3.46616e-25	50.1134	94.1579	884.419	1156.31
ENSG00000104823	ECH1	19	38815422	38831841	16420	-	protein_coding	1783.11	954.318	2611.9	1.44442	1.2944e-26	3.47604e-25	881.459	1027.18	2532.71	2691.09
ENSG00000164405	UQCRQ	5	132866630	132868847	2218	+	protein_coding	944.805	456.703	1432.91	1.63761	1.39266e-26	3.73476e-25	415.225	498.181	1441.96	1423.85
ENSG00000051596	THOC3	5	175917873	176034680	116808	-	protein_coding	299.597	114.915	484.28	2.05124	1.42634e-26	3.81451e-25	108.281	121.549	485.677	482.883
ENSG00000164056	SPRY1	4	123396795	123403760	6966	+	protein_coding	439.042	46.9815	831.103	3.97734	1.49606e-26	3.99547e-25	54.5878	39.3751	584.203	1078
ENSG00000141543	EIF4A3	17	80134369	80147151	12783	-	protein_coding	2573.65	988.13	4159.18	2.05091	1.51736e-26	4.04679e-25	822.397	1153.86	4075.51	4242.85
ENSG00000083720	OXCT1	5	41730065	41870425	140361	-	protein_coding	1609.04	787.655	2430.42	1.61497	1.5335e-26	4.0842e-25	873.405	701.905	2533.87	2326.97
ENSG00000023608	SNAPC1	14	61762420	61796428	34009	+	protein_coding	349.953	102.698	597.209	2.49839	1.56385e-26	4.15934e-25	97.5422	107.854	567.975	626.443
ENSG00000113048	MRPS27	5	72219403	72320646	101244	-	protein_coding	1781.56	954.357	2608.76	1.4426	1.58923e-26	4.22105e-25	942.311	966.403	2406.36	2811.16
ENSG00000111647	UHRF1BP1L	12	100028455	100142874	114420	-	protein_coding	1412.8	524.248	2301.36	2.10939	1.99964e-26	5.29657e-25	470.708	577.787	2002.98	2599.74
ENSG00000110711	AIP	11	67468174	67491154	22981	+	protein_coding	2785.32	1676.78	3893.87	1.21086	2.63393e-26	6.95767e-25	1709.22	1644.34	3760.23	4027.51
ENSG00000166896	ATP23	12	57906039	57959148	53110	+	protein_coding	351.652	133.63	569.673	2.06696	2.75921e-26	7.2688e-25	142.286	124.973	528.565	610.782
ENSG00000183077	AFMID	17	78187317	78207701	20385	+	protein_coding	394.18	61.8055	726.555	3.43892	3.23105e-26	8.50026e-25	47.4288	76.1823	576.089	877.02
ENSG00000185361	TNFAIP8L1	19	4639516	4655568	16053	+	protein_coding	969.061	528.333	1409.79	1.40842	3.49347e-26	9.16575e-25	501.134	555.532	1415.3	1404.28
ENSG00000243147	MRPL33	2	27771717	27988087	216371	+	protein_coding	596.119	312.451	879.788	1.48457	3.90829e-26	1.02264e-24	315.893	309.009	857.759	901.817
ENSG00000197905	TEAD4	12	2959330	3040676	81347	+	protein_coding	136.936	1.71196	272.159	6.26385	5.16666e-26	1.34646e-24	0	3.42392	237.622	306.696
ENSG00000050730	TNIP3	4	121131408	121227466	96059	-	protein_coding	120.284	12.1977	228.37	4.02729	5.32193e-26	1.38506e-24	9.8437	14.5517	228.349	228.391
ENSG00000155959	VBP1	X	155197007	155239841	42835	+	protein_coding	1247.58	606.752	1888.41	1.62616	5.43874e-26	1.41356e-24	544.983	668.521	1897.5	1879.33
ENSG00000125743	SNRPD2	19	45687460	45692569	5110	-	protein_coding	3943.53	1974.1	5912.96	1.57258	5.45757e-26	1.41656e-24	2195.15	1753.05	5769.01	6056.92
ENSG00000104812	GYS1	19	48968130	48993310	25181	-	protein_coding	2206.85	995.288	3418.42	1.76533	5.83411e-26	1.51227e-24	915.464	1075.11	3123.86	3712.98
ENSG00000197279	ZNF165	6	28080568	28089563	8996	+	protein_coding	132.231	8.75432	255.708	4.57951	6.90877e-26	1.78606e-24	8.94882	8.55981	219.076	292.34
ENSG00000115590	IL1R2	2	101991960	102028544	36585	+	protein_coding	775.19	49.3355	1501.04	4.635	6.98969e-26	1.80457e-24	25.0567	73.6144	1841.86	1160.22
ENSG00000169679	BUB1	2	110637528	110678063	40536	-	protein_coding	3102.02	215.259	5988.78	4.51398	7.53723e-26	1.94334e-24	97.5422	332.977	5818.85	6158.72
ENSG00000074266	EED	11	86244753	86278813	34061	+	protein_coding	1636.3	717.485	2555.12	1.81614	7.72351e-26	1.98873e-24	618.364	816.606	2553.57	2556.67
ENSG00000185480	PARPBP	12	102120183	102197520	77338	+	protein_coding	234.058	54.3546	413.762	2.85347	8.10862e-26	2.08236e-24	39.3748	69.3345	413.811	413.713
ENSG00000165704	HPRT1	X	134460165	134520513	60349	+	protein_coding	1033.87	391.318	1676.43	2.07378	8.22166e-26	2.10859e-24	321.263	461.374	1667.99	1684.87
ENSG00000069424	KCNAB2	1	5990927	6101193	110267	+	protein_coding	11536.7	5881.29	17192	1.53792	9.43465e-26	2.41649e-24	6293.71	5468.86	15763.1	18621
ENSG00000126088	UROD	1	45010950	45015575	4626	+	protein_coding	1352.27	790.087	1914.44	1.27105	9.84419e-26	2.51806e-24	749.016	831.158	1898.66	1930.23
ENSG00000170291	ELP5	17	7251416	7259940	8525	+	protein_coding	904.694	461.528	1347.86	1.53561	1.0931e-25	2.79236e-24	440.282	482.773	1258.82	1436.9
ENSG00000113569	NUP155	5	37288137	37371106	82970	-	protein_coding	1431.02	732.99	2129.05	1.5283	1.464e-25	3.73001e-24	662.213	803.766	2096.87	2161.23
ENSG00000084092	NOA1	4	56963350	56977606	14257	-	protein_coding	1202.61	687.156	1718.06	1.3157	1.6192e-25	4.12004e-24	699.798	674.513	1649.45	1786.67
ENSG00000164615	CAMLG	5	134738495	134752157	13663	+	protein_coding	1739.35	855.044	2623.65	1.60657	1.67401e-25	4.24834e-24	921.729	788.359	2511.84	2735.47
ENSG00000136378	ADAMTS7	15	78759206	78811464	52259	-	protein_coding	203.566	9.5714	397.56	5.03515	1.73671e-25	4.40171e-24	7.15906	11.9837	318.762	476.358
ENSG00000132341	RAN	12	130872037	130877678	5642	+	protein_coding	6395.45	2173.8	10617.1	2.25661	1.83268e-25	4.63888e-24	1714.59	2633	10154	11080.2
ENSG00000075188	NUP37	12	102073103	102120120	47018	-	protein_coding	607.885	226.251	989.519	2.10137	1.87788e-25	4.74711e-24	189.715	262.786	959.762	1019.27
ENSG00000035499	DEPDC1B	5	60596912	60700190	103279	-	protein_coding	689.708	44.472	1334.94	4.58327	1.97871e-25	4.98897e-24	17.8976	71.0464	1287.8	1382.09
ENSG00000167900	TK1	17	78174091	78187233	13143	-	protein_coding	3119.87	152.345	6087.4	4.92388	2.13399e-25	5.37349e-24	58.1673	246.523	6149.2	6025.6
ENSG00000254999	BRK1	3	10115675	10127190	11516	+	protein_coding	2577.72	1407.83	3747.6	1.40478	2.22484e-25	5.595e-24	1287.74	1527.93	3637.36	3857.84
ENSG00000117090	SLAMF1	1	160608106	160647295	39190	-	protein_coding	2115.28	1158.9	3071.65	1.39926	2.2578e-25	5.67053e-24	1137.4	1180.4	3242.1	2901.21
ENSG00000169093	ASMTL	X	1403139	1453762	50624	-	protein_coding	1584.27	713.166	2455.38	1.76833	2.4626e-25	6.16891e-24	616.574	809.758	2479.39	2431.38
[truncated: 8,351 more rows]

## Sheet: Downregulated
gene_id	gene_name	seqnames	start	end	width	strand	gene_biotype	baseMean	baseMean_A	baseMean_C	log2FoldChange	pvalue	padj	Naive-1	Naive-2	72 hrs Effector-2	72 hrs Effector-1
[truncated: 10,425 more rows]
