# Supplementary material for: Mitochondrial calcium uniporter complex controls T-cell-mediated immune responses
Source: EMBO Rep. 2024 Dec 2;26(2):407–42. doi: 10.1038/s44319-024-00313-4 (PMC11772621; doi:10.1038/s44319-024-00313-4)
Supplement: Supplementary file 5 — Source data Fig. 3 [file 44319_2024_313_MOESM5_ESM.zip › 3G/Fig 3-Panel G.xlsx]

## Sheet: Proteomics-MCUa-MICU1
Relative expression (LFQ)
	Naïve	12 hrs	24 hrs
Donor 1-repeat 1-MCUa	22.1905	22.6493	23.3121
Donor 1-repeat 2-MCUa	22.4115	22.9015	23.2633
Donor 1-repeat 3-MCUa	22.4027	23.0166	23.4282
Donor 1-repeat 4-MCUa	22.2581	22.7402	23.1668
Donor 1-repeat 1-MICU1	20.4886	20.7031	20.8014
Donor 1-repeat 2-MICU1	20.3799	20.4275	20.9784
Donor 1-repeat 3-MICU1	20.5037	20.5544	20.8286
Donor 1-repeat 4-MICU1	20.4653	20.6136	20.7466
