# Supplementary material for: Mitochondrial calcium uniporter complex controls T-cell-mediated immune responses
Source: EMBO Rep. 2024 Dec 2;26(2):407–42. doi: 10.1038/s44319-024-00313-4 (PMC11772621; doi:10.1038/s44319-024-00313-4)
Supplement: Supplementary file 6 — Source data Fig. 4 [file 44319_2024_313_MOESM6_ESM.zip]

Archive with 34 entries (19 files):
- 4E/
- 4E/Fig 4-Panel E.xlsx
- 4F/
- 4F/Fig 4-Panel F.xlsx
- 4G/
- 4G/Fig 4-Panel G.xlsx
- 4H/
- 4H/Fig 4-Panel H.xlsx
- 4I/
- 4I/Confocal origical images-raw data.pptx
- 4I/Donor2-siControl-no treatment-5.czi
- 4I/Donor2-siControl-no treatment-original/
- 4I/Donor2-siControl-no treatment-original/Donor2-siControl-no treatment-5-original_c1-2.jpg
- 4I/Donor2-siControl-TG-17.czi
- 4I/Donor2-siControl-TG-original/
- 4I/Donor2-siControl-TG-original/Donor2-siControl-TG-original_c1-2.jpg
- 4I/Donor2-siMCU-no treatment-7.czi
- 4I/Donor2-siMCU-no treatment-original/
- 4I/Donor2-siMCU-no treatment-original/Donor2-siMCU-no treatment-original_c1-2.jpg
- 4I/Donor2-siMCU-TG-25.czi
- 4I/Donor2-siMCU-TG-original/
- 4I/Donor2-siMCU-TG-original/Donor2-siMCU-TG-original_c1-2.jpg
- 4J/
- 4J/Fig 4-Panel J.xlsx
- 4K/
- 4K/Fig 4-Panel K.xlsx
- 4A/
- 4A/Fig 4-Panel A.xlsx
- 4B/
- 4B/Fig 4-Panel B.xlsx
- 4C/
- 4C/Fig 4-Panel C.xlsx
- 4D/
- 4D/Fig 4-Panel D.xlsx
