# Supplementary material for: Mitochondrial calcium uniporter complex controls T-cell-mediated immune responses
Source: EMBO Rep. 2024 Dec 2;26(2):407–42. doi: 10.1038/s44319-024-00313-4 (PMC11772621; doi:10.1038/s44319-024-00313-4)
Supplement: Supplementary file 6 — Source data Fig. 4 [file 44319_2024_313_MOESM6_ESM.zip › 4E/Fig 4-Panel E.xlsx]

## Sheet: Sheet1
IFNgamma
2^-∆Ct
	siControl	siMCU
Donor 1	1.02	0.96
Donor 2	1.32	1.02
Donor 3	1.03	0.91
Donor 4	1.08	0.93
Donor 5	0.71	0.65
