# Supplementary material for: Mitochondrial calcium uniporter complex controls T-cell-mediated immune responses
Source: EMBO Rep. 2024 Dec 2;26(2):407–42. doi: 10.1038/s44319-024-00313-4 (PMC11772621; doi:10.1038/s44319-024-00313-4)
Supplement: Supplementary file 6 — Source data Fig. 4 [file 44319_2024_313_MOESM6_ESM.zip › 4F/Fig 4-Panel F.xlsx]

## Sheet: Sheet1
FoxP3
2^-∆Ct
	siControl	siMCU
Donor 1	2.27	2.4614
Donor 2	2.24	2.17
Donor 3	1.34	1.59
Donor 4	2.81	3.31
Donor 5	3.4	4.04
Donor 6	3.45	3.74
