# Supplementary material for: Mitochondrial calcium uniporter complex controls T-cell-mediated immune responses
Source: EMBO Rep. 2024 Dec 2;26(2):407–42. doi: 10.1038/s44319-024-00313-4 (PMC11772621; doi:10.1038/s44319-024-00313-4)
Supplement: Supplementary file 6 — Source data Fig. 4 [file 44319_2024_313_MOESM6_ESM.zip › 4G/Fig 4-Panel G.xlsx]

## Sheet: Representative curves
CD3-CD28 µL/mL	siControl								siMCU
	Donor 1	Donor 2	Donor 3	Donor 4	Donor 5	Donor 6	Donor 7		Donor 1	Donor 2	Donor 3	Donor 4	Donor 5	Donor 6	Donor 7
0	0.726667	0.66	0	2.79583	0.420833	0.995238	0.371429		0.66	0.593333	-0.14	0.9625	0.4625	1.05238	0.233333
0.5	1.66	0.826667	0	3.4625	1.00417	1.40952	0.7		1.32667	0.726667	-0.173333	2.4625	1.67083	1.39524	0.461905
1	1.69333	1.22667	0	3.25417	1.62917	1.58571	0.904762		0.993333	0.726667	-0.0733333	2.17083	1.62917	1.44286	0.757143
2	1.56	2.02667	0.76	3.50417	2.5875	1.9381	1.28095		1.19333	1.42667	0.393333	2.5875	2.9625	1.49048	1.28571
10	10.26	11.7933	7.12667	5.42083	9.87917	10.9857	13.719		10.5267	10.16	5.22667	3.7125	8.79583	7.34762	8.75714
25	16.2015	17.3965	15.6115	7.50417	21.8375	11.9524	14.4905		13.622	12.602	13.2065	7.00417	12.8375	10.5238	14.1905
