# Supplementary material for: Mitochondrial calcium uniporter complex controls T-cell-mediated immune responses
Source: EMBO Rep. 2024 Dec 2;26(2):407–42. doi: 10.1038/s44319-024-00313-4 (PMC11772621; doi:10.1038/s44319-024-00313-4)
Supplement: Supplementary file 6 — Source data Fig. 4 [file 44319_2024_313_MOESM6_ESM.zip › 4H/Fig 4-Panel H.xlsx]

## Sheet: IFNgamma release at 25µL
IFNgamma release (at maximal restimulation stimulus)
ng/mL
	siControl	siMCU
Donor 1	16.2015	13.622
Donor 2	17.3965	12.602
Donor 3	15.6115	13.2065
Donor 4	7.50417	7.00417
Donor 5	21.8375	12.8375
Donor 6	11.9524	10.5238
Donor 7	14.4905	14.1905
