# Supplementary material for: Mitochondrial calcium uniporter complex controls T-cell-mediated immune responses
Source: EMBO Rep. 2024 Dec 2;26(2):407–42. doi: 10.1038/s44319-024-00313-4 (PMC11772621; doi:10.1038/s44319-024-00313-4)
Supplement: Supplementary file 6 — Source data Fig. 4 [file 44319_2024_313_MOESM6_ESM.zip › 4J/Fig 4-Panel J.xlsx]

## Sheet: NFAT (Cytosolic)
Cell #	siControl	siMCU	siControl+TG	siMCU+TG
1	5429.08	6820.83	1585.75	6647.89		Mean GFP FI (total cell area - nuclear area)
2	5168.74	4028.94	6776.9	935.334
3	5283.83	7316.37	387.901	3607.63
4	7443.14	3884.54	3057.01	1176.57
5	8187.26	6760.97	1201.1	4234.54
6	11666.5	9408.39	4328.56	6489.66
7	10343	7042.23	172.77	2740.01
8	5412.37	10368.8	2373.24	3348.47
9	12090.1	7535.27	1272.24	5147.42
10	5796.44	10417.2	3555.46	1400.99
11	8825.25	7918.03	3648.1	2559.76
12	10529.6	6386.99	929.724	9433.41
13	6999.69	7810.63	2616.78	4132.1
14	9433.37	7066.65	2347.41	715.685
15	8030.95	4066.69	2131.2	4658.33
16	5892.99	14480.4	2283.86	3702.7
17	11927.7	13431	3833.01	4244.78
18	4180.89	4775.14	1949.69	3029.51
19	7787.28	6068.07	1674.77	4809.51
20	8616.81	4060.5	2695.02	2475.63
21	11587	2447.37	81.002	531.01
22	1902.36	2446.53	1853	1954.4
23	2970.6	2369.17	197.945	2333.69
24	4157.97	1863.9	264.416	3563.51
25	3191.7	2195.97	1262.45	2987.36
26	1462.27	2786.16	52.337	3310.65
27	4055.15	4125.19	3009.3	1944.17
28	4243.16	5361.86	4333.57	2845.82
29	3212.01	2306.75	2226.4	1251.77
30	2987.48	1145.21	5061.31	1503.65
31	3986.16	6191.09	959.875	2315.21
32	1741.98	2978.3	722.669	2586.78
33	2682.36	5962.33	1473.7	1879.52
34	3790.58	2324.88	635.909	2413.29
35	4686.25	6089.86	200.931	4159.84
36	3597.97	3984.22	4164.27	1379.41
37	3226.21	6865.41	2524.94	757.347
38	8149.6	5157.68	1413.93	1881.65
39	3466.03	3198.15	203.352	3193.99
40	3634.32	4046.67	2815.01	2592.14
41	957.927	5783.58	461.433	3110.27
42	2796.64	3126.73	115.146	3890.49
43	3540.29	4254.11	1027.72	3619.76
44	1926.33	2467.82	34.208	1754.22
45	2276.92	2480.26	29.799	3554.85
46	5595.42	2038.08	551.59	4826.2
47	2122.84	2993.61	1070.65	1432.43
48	3291.93	2418.91	719.526	1575.99
49	2745.83	1554	897.057	2133.52
50	3031.06	1213.57	949.847	3938.22
51	2419.5	4029.27	1580.19	3789.62
52	3280.57	1374.16	867.391	3124.22
53	4191.34	3979.76	3368.27	3783.6
54	4916.64	3039.15	210.745	1300.16
55	1185.85	2393.09	723.339	1430.36
56	1412.55	2419.78	246.153	1717
57	1305.24	2297.48	367.635	1921.55
58	2022.2	2662.34	378.601	341.756
59	3870.63	2751.37	56.922	1946.22
60		962.378	197.693	1738.08
61		2157.79	318.847	2523.81
62		2573.86		2169.75
63		1640.1		1839.42
64		1441.58		2480.05
65		1532.69		5192.13

## Sheet: NFAT (Nuclear)
Cell #	siControl	siMCU	siControl+TG	siMCU+TG
1	0.405086	0.209638	0.903898	0.512145		Mean GFP FI (nuclear area/total cell area ratio)
2	0.665944	0.63458	0.670727	0.964253
3	0.591084	0.543364	0.978964	0.769398
4	0.425557	0.697943	0.817987	0.938142
5	0.430039	0.641487	0.91995	0.687194
6	0.468232	0.295524	0.675204	0.652558
7	0.465158	0.351306	0.986469	0.86162
8	0.498354	0.295964	0.829113	0.744831
9	0.25079	0.477449	0.905455	0.637667
10	0.507101	0.379534	0.648891	0.922912
11	0.211775	0.359857	0.585431	0.892988
12	0.421908	0.378569	0.916733	0.597003
13	0.357255	0.368529	0.544722	0.729554
14	0.404151	0.627997	0.739903	0.939578
15	0.313518	0.69936	0.658064	0.671248
16	0.598109	0.353128	0.664245	0.523105
17	0.274426	0.292484	0.562871	0.701013
18	0.680041	0.575369	0.851724	0.684214
19	0.370471	0.366607	0.791451	0.634111
20	0.460432	0.488584	0.651709	0.762608
21	0.311537	0.620893	0.992145	0.970284
22	0.529461	0.39121	0.786646	0.763629
23	0.554397	0.760015	0.983516	0.767003
24	0.365201	0.616217	0.968536	0.540015
25	0.523263	0.576175	0.878883	0.610394
26	0.718656	0.685608	0.993925	0.611386
27	0.435514	0.59945	0.746472	0.740996
28	0.304679	0.437107	0.429009	0.708398
29	0.535755	0.538964	0.79625	0.723104
30	0.268687	0.77912	0.471334	0.731695
31	0.306468	0.241335	0.928165	0.687738
32	0.425477	0.52036	0.896708	0.595773
33	0.497396	0.522414	0.736467	0.653412
34	0.435961	0.722271	0.936739	0.481058
35	0.184707	0.456699	0.974348	0.38446
36	0.455251	0.483176	0.487168	0.69801
37	0.472179	0.294554	0.757074	0.812685
38	0.290814	0.393727	0.85322	0.646111
39	0.478082	0.520375	0.968391	0.531159
40	0.418059	0.438704	0.569856	0.572717
41	0.797416	0.349045	0.936997	0.604844
42	0.597035	0.459868	0.98625	0.615757
43	0.569674	0.412933	0.849321	0.459405
44	0.697293	0.545836	0.996189	0.625548
45	0.594279	0.657705	0.996574	0.477817
46	0.454835	0.656555	0.913324	0.578139
47	0.498344	0.644841	0.845671	0.776356
48	0.561632	0.736411	0.786973	0.804243
49	0.525848	0.677662	0.835544	0.740059
50	0.525996	0.694567	0.798266	0.702148
51	0.602681	0.431331	0.662388	0.616351
52	0.487878	0.658997	0.891491	0.659223
53	0.589192	0.476611	0.578418	0.600207
54	0.483417	0.529861	0.921985	0.821535
55	0.737223	0.447781	0.924048	0.820754
56	0.629827	0.531722	0.962943	0.717277
57	0.660579	0.572515	0.94864	0.510864
58	0.667989	0.505371	0.896967	0.931733
59	0.506635	0.58425	0.990972	0.584186
60		0.843572	0.976704	0.76418
61		0.742843	0.943017	0.564393
62		0.645319		0.566505
63		0.640554		0.544832
64		0.604581		0.544324
65		0.685278		0.452638
