# Supplementary material for: Mitochondrial calcium uniporter complex controls T-cell-mediated immune responses
Source: EMBO Rep. 2024 Dec 2;26(2):407–42. doi: 10.1038/s44319-024-00313-4 (PMC11772621; doi:10.1038/s44319-024-00313-4)
Supplement: Supplementary file 6 — Source data Fig. 4 [file 44319_2024_313_MOESM6_ESM.zip › 4K/Fig 4-Panel K.xlsx]

## Sheet: NFAT (Cytosolic)
Cell #	siControl	siMCU
1	99.8622	-51.454
2	-55.3104	119.304
3	135.668	39.4246
4	55.8838	112.093
5	111.36	20.6851
6	17.8748	-46.7244
7	142.099	65.3593
8	76.3227	47.1713
9	109.234	-6.60254
10	40.9841	105.385
11	38.215	70.7472
12	119.472	-134.718
13	69.0429	23.7473
14	77.0947	125.87
15	83.5579	8.01725
16	78.9943	36.5827
17	32.6875	20.3792
18	88.9832	56.7057
19	97.2011	3.49831
20	66.7043	73.2621
21	144.842	131.39
22	91.8738	88.8425
23	141.346	77.5049
24	139.359	40.7433
25	109.526	57.9657
26	145.699	48.3019
27	57.3099	89.1483
28	17.7251	62.1965
29	80.7121	109.845
30	-4.02838	102.316
31	118.571	78.0573
32	125.661	69.9397
33	103.211	91.0809
34	128.255	75.1255
35	141.257	22.918
36	22.7857	106.03
37	71.7881	124.625
38	104.998	91.0172
39	141.185	51.7891
40	63.1176	69.7794
41	133.47	54.2917
42	143.821	30.9694
43	116.543	39.0621
44	146.241	94.8262
45	146.372	41.0022
46	130.775	2.99941
47	115.259	104.445
48	125.755	100.154
49	120.448	83.4884
50	118.87	29.5428
51	100.028	33.9845
52	121.335	53.8747
53	46.5795	34.1647
54	140.964	108.399
55	125.641	104.507
56	139.905	95.9389
57	136.274	89.8246
58	135.946	137.047
59	145.562	89.087
60	141.354	95.3087
61	137.732	71.8219
62		82.4054
63		92.2796
64		73.1301
65		-7.93879

## Sheet: NFAT (Nuclear)
Cell #	siControl	siMCU
1	149.523	-37.1594
2	1.43374	90.2201
3	116.27	62.8774
4	117.634	109.214
5	146.855	92.2905
6	62.0414	-11.4145
7	156.267	5.30661
8	99.1475	-11.2826
9	196.241	43.1189
10	42.5026	13.7682
11	112.006	7.86984
12	148.328	13.4789
13	56.1946	10.4693
14	100.644	88.2468
15	103.28	109.638
16	19.8248	5.85277
17	86.4636	-12.3257
18	51.4633	72.4712
19	126.192	9.8932
20	57.3367	46.4567
21	204.017	86.1173
22	77.0932	17.2681
23	128.632	127.82
24	180.854	84.7157
25	106.6	72.7128
26	82.5139	105.516
27	93.212	79.6896
28	37.2689	31.0261
29	78.0853	61.5585
30	60.745	133.547
31	186.358	-27.658
32	141.255	55.9818
33	71.6633	56.5975
34	150.112	116.506
35	236.701	36.899
36	9.56736	44.8356
37	85.3994	-11.7052
38	168.585	18.0226
39	146.974	55.9863
40	45.5023	31.5048
41	41.8405	4.62886
42	116.67	37.8489
43	83.8263	23.7798
44	89.5963	63.6184
45	120.591	97.152
46	137.436	96.8073
47	104.114	93.2959
48	67.5477	120.745
49	92.8337	103.134
50	81.615	108.202
51	17.8976	29.2947
52	120.986	97.5393
53	-3.22959	42.8677
54	131.464	58.8298
55	56.0022	34.2257
56	99.854	59.3877
57	86.3484	71.6157
58	68.6379	51.4888
59	145.184	75.1333
60		152.867
61		122.673
62		93.4392
63		92.0109
64		81.2277
65		105.417
