# Supplementary material for: Mitochondrial calcium uniporter complex controls T-cell-mediated immune responses
Source: EMBO Rep. 2024 Dec 2;26(2):407–42. doi: 10.1038/s44319-024-00313-4 (PMC11772621; doi:10.1038/s44319-024-00313-4)
Supplement: Supplementary file 6 — Source data Fig. 4 [file 44319_2024_313_MOESM6_ESM.zip › 4A/Fig 4-Panel A.xlsx]

## Sheet: Representative curves
Time (min)	siControl	siMCU
0	1.11285	0.913442
0.083278	1.10229	0.896332
0.166461	1.11227	0.906638
0.249661	1.1055	0.900647
0.332833	1.11916	0.910978
0.415994	1.12649	0.904548
0.499211	1.1102	0.91165
0.582511	1.11378	0.911615
0.665806	1.1117	0.908469
0.749028	1.11757	0.90313
0.832306	1.12738	0.908542
0.915561	1.12526	0.902793
0.998694	1.13679	0.911128
1.08182	1.12526	0.907243
1.16508	1.13264	0.909296
1.24836	1.13429	0.913893
1.33158	1.13485	0.915621
1.41491	1.14233	0.914531
1.49818	1.13634	0.913936
1.58134	1.13929	0.90747
1.66453	1.13963	0.915633
1.74782	1.14038	0.916108
1.83104	1.15102	0.91278
1.91417	1.14871	0.913781
1.99738	1.16687	0.950202
2.0806	1.16344	0.93474
2.16388	1.15822	0.929323
2.24719	1.14856	0.927091
2.33043	1.13735	0.933906
2.41368	1.15325	0.936833
2.49695	1.1486	0.932224
2.58023	1.1492	0.932501
2.66353	1.15851	0.934925
2.74683	1.15106	0.93694
2.83003	1.13992	0.936841
2.91328	1.15553	0.937061
2.99661	1.15424	0.937272
3.07985	1.14456	0.943706
3.16313	1.14006	0.944185
3.24639	1.15071	0.942522
3.32969	1.14733	0.94578
3.41288	1.13893	0.948061
3.49611	1.14544	0.946244
3.57931	1.14719	0.941346
3.66255	1.14291	0.946114
3.74577	1.14764	0.94209
3.82893	1.1508	0.948391
3.91224	1.15418	0.957072
3.99545	1.14624	0.952068
4.07876	1.142	0.952686
4.16208	1.14429	0.949728
4.24532	1.14248	0.95481
4.32864	1.1504	0.955415
4.41193	1.14851	0.958531
4.49517	1.14976	0.956881
4.57846	1.14953	0.95458
4.66173	1.1475	0.95449
4.74497	1.15582	0.955861
4.82825	1.15882	0.951024
4.91149	1.15432	0.954535
4.99478	1.15911	0.951227
5.07808	1.1368	0.94901
5.16124	1.13179	0.949515
5.24436	1.13826	0.942979
5.32756	1.15505	0.947637
5.41082	1.14671	0.945841
5.49404	1.13856	0.943259
5.57711	1.13829	0.946849
5.66036	1.14718	0.945302
5.74361	1.15063	0.949804
5.8269	1.1315	0.943376
5.91017	1.14862	0.937068
5.99338	1.13385	0.942508
6.07664	1.14194	0.943605
6.15988	1.1346	0.94265
6.2431	1.14491	0.943844
6.32633	1.13411	0.949849
6.40956	1.14551	0.943059
6.49287	1.13202	0.93981
6.57614	1.15014	0.942565
6.65943	1.15724	0.949204
6.74266	1.1897	0.937389
6.82586	1.23543	0.958673
6.90911	1.32261	0.984619
6.99212	1.3702	1.02836
7.07524	1.42322	1.07193
7.15829	1.47228	1.10997
7.24162	1.49086	1.12363
7.3249	1.48677	1.145
7.40811	1.46616	1.15773
7.49138	1.45098	1.17104
7.57469	1.44856	1.18329
7.65792	1.38626	1.17951
7.74114	1.4274	1.18383
7.82444	1.4075	1.184
7.90763	1.38675	1.1888
7.99091	1.38969	1.18254
8.07418	1.3869	1.19196
8.15741	1.38199	1.18865
8.24069	1.3904	1.19116
8.32393	1.40551	1.19043
8.40721	1.38477	1.19427
8.49047	1.39953	1.19989
8.5737	1.38238	1.19871
8.65673	1.39615	1.1968
8.73998	1.38623	1.20425
8.82326	1.38034	1.19966
8.90646	1.3595	1.19999
8.98959	1.34543	1.19347
9.07288	1.32398	1.19897
9.15621	1.32856	1.20142
9.23941	1.31856	1.20252
9.32264	1.30939	1.21237
9.40586	1.29763	1.2176
9.48903	1.30302	1.22147
9.57228	1.29731	1.21835
9.65556	1.283	1.20678
9.73886	1.28195	1.2141
9.82204	1.28448	1.21124
9.90534	1.28758	1.20528
9.98861	1.27074	1.21367
10.0718	1.28378	1.20159
10.1551	1.27503	1.20671
10.2383	1.27906	1.21693
10.3213	1.25829	1.20873
10.4045	1.28168	1.21239
10.4877	1.2813	1.21235
10.5709	1.28503	1.20289
10.6542	1.29049	1.20786
10.7375	1.26092	1.20443
10.8208	1.27025	1.20895
10.904	1.27193	1.21473
10.9873	1.26674	1.20579
11.0705	1.26188	1.20584
11.1538	1.28022	1.20254
11.2371	1.27045	1.20658
11.3204	1.29014	1.21059
11.4037	1.29616	1.21156
11.487	1.2764	1.20497
11.5702	1.30439	1.1887
11.6534	1.2961	1.20681
11.7367	1.29102	1.20494
11.8201	1.28012	1.21122
11.9032	1.29473	1.21552
11.9864	1.25713	1.20476
12.0695	1.26103	1.20923
12.1528	1.26242	1.21051
12.2361	1.25246	1.2107
12.3193	1.26069	1.20799
12.4025	1.27935	1.21515

## Sheet: Basal mito calcium
Cell #	siControl	siMCU
1	0.823994	0.782519
2	0.877073	0.775034
3	0.826463	0.559627
4	1.18711	1.06298
5	1.06873	0.663975
6	0.619773	0.619129
7	0.986687	0.713003
8	0.808449	0.735922
9	1.48147	0.918137
10	1.0226	0.879811
11	1.08763	0.602979
12	1.2809	0.835798
13	1.15551	0.71944
14	1.0748	1.01638
15	0.963409	0.84853
16	1.00482	0.753908
17	1.014	1.0548
18	0.79589	0.802283
19	0.740147	0.672011
20	1.01656	0.711567
21	1.15779	0.934342
22	0.983552	0.981213
23	0.97984	1.02965
24	1.0016	1.06246
25	1.12488	0.893352
26	1.24578	0.864794
27	1.05893	0.552883
28	1.15249	0.840815
29	1.10919	0.968662
30	1.03333	0.923306
31	1.0051	0.832375
32	1.62208	0.894307
33	1.4835	0.675924
34	0.841819	1.1537
35	1.81584	0.810441
36	1.74095	1.12617
37	1.75037	1.02847
38	1.86608	0.886201
39		0.896404
40		0.932742
41		1.15515
42		1.17653
43		0.738503
44		1.46475
45		1.34219
46		1.13094
47		1.25944
48		1.38175

## Sheet: mito calcium uptake
Cell #	siControl	siMCU
1	0.570602	0.559154
2	0.76288	0.478607
3	0.527516	0.27891
4	0.647864	0.488011
5	0.480082	0.570064
6	0.922289	0.648484
7	0.313592	0.873226
8	0.512185	0.378307
9	0.911828	0.733596
10	0.507598	1.39409
11	0.446278	0.6728
12	0.851676	0.794269
13	0.766213	0.277372
14	0.802991	0.436087
15	0.481151	0.265078
16	1.28596	0.376812
17	1.03955	0.275234
18	0.742439	0.372872
19	0.879324	0.498187
20	0.857974	0.456209
21	0.111667	0.47368
22	1.68802	0.382188
23	0.760065	0.241891
24	0.842646	0.53252
25	0.810679	0.360862
26	0.986352	0.588202
27	1.07563	1.22776
28	0.710805	0.586221
29	0.933582	0.469942
30	0.655381	0.468707
31	1.01611	0.539087
32	1.27016	0.736109
33	1.11773	0.364066
34	0.613773	0.778503
35	1.45949	0.683322
36	0.568535	0.531911
37	0.236653	0.857403
38	0.566855	0.793406
39		0.407397
40		0.362601
41		0.388071
42		0.523417
43		0.563172
44		0.94366
45		0.68571
46		0.931878
47		0.441584
48		0.887379
