# Supplementary material for: Mitochondrial calcium uniporter complex controls T-cell-mediated immune responses
Source: EMBO Rep. 2024 Dec 2;26(2):407–42. doi: 10.1038/s44319-024-00313-4 (PMC11772621; doi:10.1038/s44319-024-00313-4)
Supplement: Supplementary file 6 — Source data Fig. 4 [file 44319_2024_313_MOESM6_ESM.zip › 4B/Fig 4-Panel B.xlsx]

## Sheet: Timeline
Time (hrs)	siControl			siMCU
	Mean RFU	n		Mean RFU	n
0	72176.7	4		63474.2	4
24	158912	4		148142	4
48	290191	4		256372	4
72	338519	4		353476	4

## Sheet: Endpoint proliferation
	siControl	siMCU
Donor 1	268767	331153
Donor 2	353310	296943
Donor 3	341403	392150
Donor 4	390597	393657
