# Supplementary material for: Mitochondrial calcium uniporter complex controls T-cell-mediated immune responses
Source: EMBO Rep. 2024 Dec 2;26(2):407–42. doi: 10.1038/s44319-024-00313-4 (PMC11772621; doi:10.1038/s44319-024-00313-4)
Supplement: Supplementary file 6 — Source data Fig. 4 [file 44319_2024_313_MOESM6_ESM.zip › 4C/Fig 4-Panel C.xlsx]

## Sheet: Sheet1
Total number of cells
	siControl	siMCU
Donor 1	58837.5	57037.5
Donor 2	85050	56250
Donor 3	72075	41875
Donor 4	71900	56350
Donor 5	34000	21300
Donor 6	58850	31425
