# Supplementary material for: Mitochondrial calcium uniporter complex controls T-cell-mediated immune responses
Source: EMBO Rep. 2024 Dec 2;26(2):407–42. doi: 10.1038/s44319-024-00313-4 (PMC11772621; doi:10.1038/s44319-024-00313-4)
Supplement: Supplementary file 6 — Source data Fig. 4 [file 44319_2024_313_MOESM6_ESM.zip › 4D/Fig 4-Panel D.xlsx]

## Sheet: Sheet1
IL-2
2^-∆Ct
	siControl	siMCU
Donor 1	0.2	0.16
Donor 2	0.15	0.11
Donor 3	0.28	0.27
