# Supplementary material for: Mitochondrial calcium uniporter complex controls T-cell-mediated immune responses
Source: EMBO Rep. 2024 Dec 2;26(2):407–42. doi: 10.1038/s44319-024-00313-4 (PMC11772621; doi:10.1038/s44319-024-00313-4)
Supplement: Supplementary file 7 — Source data Fig. 5 [file 44319_2024_313_MOESM7_ESM.zip]

Archive with 17 entries (11 files):
- 5B/
- 5B/Figure 5-panel B.xlsx
- 5E/
- 5E/Fig 5-Panel E.xlsx
- 5D/
- 5D/1st expo gel1 20210506_174125-01_Ch_Chemi_COX6A.tif
- 5D/1st expo gel1 20210506_174125-03_Ch_Chemi_SDHA.tif
- 5D/1st expo gel1 20210506_174125-20_Ch_Chemi_COX1_TACO1_MITRAC12_ATP5B_uL1m_uL10m_.tif
- 5D/1st expo gel2 20210506_175218-20_Ch_Chemi_NDUFA9_uS14m_AFG3L2.tif
- 5D/Figure 5-Panel D-raw blot images-labeled.pptx
- 5F/
- 5F/F3_Transcriptomics_siControl_siMCU Human T-cells.xlsx
- 5F/readme.txt
- 5A/
- 5A/Figure 5-panel A.xlsx
- 5C/
- 5C/Fig 5-Panel C.xlsx
