# Supplementary material for: Mitochondrial calcium uniporter complex controls T-cell-mediated immune responses
Source: EMBO Rep. 2024 Dec 2;26(2):407–42. doi: 10.1038/s44319-024-00313-4 (PMC11772621; doi:10.1038/s44319-024-00313-4)
Supplement: Supplementary file 7 — Source data Fig. 5 [file 44319_2024_313_MOESM7_ESM.zip › 5B/Figure 5-panel B.xlsx]

## Sheet: Basal OCR
	siControl	siMCU				Technical replicates
Donor 1	71.5203	46.8475					siControl	siMCU
Donor 2	64.7455	32.0754				1	70.5706	40.9273
Donor 3	42.1213	43.5614				2	81.1157	39.6147
						3	73.4668	46.3895
						4	60.0803	42.4927
						5	79.5147	52.9078
						6	67.9952	49.4733
						7	72.7947	52.5459
						8	66.6244	45.9141
						9	56.6826	51.3627
						10	70.896	32.3207
						11	70.0354	31.0026
						12	77.4598	28.1797
						13	71.3897	29.9893
						14	67.941	32.5989
						15	48.1945	40.2737
						16	55.3646	36.2984
						17	45.7779	36.1759
						18	40.0438	29.0085
						19	41.8071	24.9062
						20	41.4115	31.3513
						21	39.9173	42.4732
						22	39.8469	37.951
						23	44.1915	51.44
						24	43.9747	49.009
						25		49.0523
						26		41.1031
						27		38.6038
						28		51.0693

## Sheet: Maximal OCR
	siControl	siMCU				Technical replicates
Donor 1	194.985	107.329					siControl	siMCU
Donor 2	160.268	91.879				1	253.065	88.2683
Donor 3	105.212	129.941				2	301.924	106.427
						3	94.7562	147.392
						4	99.0834	102.921
						5	201.491	85.0206
						6	117.897	161.752
						7	194.646	79.5776
						8	297.02	114.17
						9	148.857	80.4303
						10	261.616	105.536
						11	163.96	85.0389
						12	181.321	101.262
						13	138.955	102.935
						14	162.797	109.016
						15	139.779	93.6777
						16	84.8616	64.9634
						17	75.4073	127.375
						18	109.868	96.9542
						19	174.751	32.0318
						20	123.496	149.719
						21	106.468	149.814
						22	39.8109	121.718
						23	99.8098	180.915
						24	112.088	104.802
						25		80.6468
						26		121.475
						27		128.566
						28		131.817
