# Supplementary material for: Mitochondrial calcium uniporter complex controls T-cell-mediated immune responses
Source: EMBO Rep. 2024 Dec 2;26(2):407–42. doi: 10.1038/s44319-024-00313-4 (PMC11772621; doi:10.1038/s44319-024-00313-4)
Supplement: Supplementary file 7 — Source data Fig. 5 [file 44319_2024_313_MOESM7_ESM.zip › 5E/Fig 5-Panel E.xlsx]

## Sheet: Sheet1
	siControl			siMCU
	D1	D2	D3	D1	D2	D3
AFG3L2	0.119533	0.241425	0.222362	0.274359	0.307692	0.299587
ATP5b	0.0737896	0.348285	0.125126	0.310256	0.199504	0.080992
MITRAC12	0.178631	0.432718	0.286432	0.341026	0.290323	0.247934
NDUFA9	0.130551	0.169921	0.459799	0.180256	0.317618	0.413223
SDHA	0.318865	0.459103	0.396985	0.417949	0.451613	0.334711
Cox1	0.292154	0.585752	0.374372	0.453846	0.436725	0.504132
Cox6	0.317195	0.453826	0.452261	0.482051	0.531017	0.382231
TACO1	0.151753	0.23219	0.220352	0.152821	0.183375	0.169628
uL1m	0.207012	0.271768	0.163317	0.214615	0.050124	0.252066
uL10m	0.237062	0.316623	0.311558	0.305128	0.327543	0.252066
uS14m	0.142404	0.205541	0.286432	0.158205	0.22531	0.241736
normalised values to Histone H3
