# Supplementary material for: Mitochondrial calcium uniporter complex controls T-cell-mediated immune responses
Source: EMBO Rep. 2024 Dec 2;26(2):407–42. doi: 10.1038/s44319-024-00313-4 (PMC11772621; doi:10.1038/s44319-024-00313-4)
Supplement: Supplementary file 7 — Source data Fig. 5 [file 44319_2024_313_MOESM7_ESM.zip › 5F/F3_Transcriptomics_siControl_siMCU Human T-cells.xlsx]

## Sheet: All genes
gene_id	gene_name	seqnames	start	end	width	strand	gene_biotype	baseMean	baseMean_B	baseMean_D	log2FoldChange	pvalue	padj	siCTRL-1	siCTRL-2	siMCU-1	siMCU-2
ENSG00000000419	DPM1	20	50934867	50959140	24274	-	protein_coding	1421.78	1416.49	1427.07	0.0113956	0.919195	1	1404.67	1428.32	1462.92	1391.23
ENSG00000000938	FGR	1	27612064	27635185	23122	-	protein_coding	5.03258	2.51283	7.55234	0.294123	0.752961	1	5.02565	0	5.89888	9.2058
ENSG00000000971	CFH	1	196652043	196747504	95462	+	protein_coding	29.2421	25.6741	32.8101	0.338538	0.369558	1	26.8035	24.5448	34.5506	31.0696
ENSG00000001036	FUCA2	6	143494812	143511720	16909	-	protein_coding	396.476	377.182	415.771	0.129006	0.803331	1	355.984	398.381	423.034	408.507
ENSG00000001084	GCLC	6	53497341	53616970	119630	-	protein_coding	759.126	749.177	769.074	0.0372871	0.822473	1	763.899	734.456	766.012	772.137
ENSG00000001460	STPG1	1	24356999	24416934	59936	-	protein_coding	300.756	297.048	304.465	0.0347838	0.873528	1	294.838	299.258	301.686	307.244
ENSG00000001461	NIPAL3	1	24415802	24472976	57175	+	protein_coding	1841.96	1752.01	1931.92	0.140747	0.296768	1	1725.47	1778.55	1990.45	1873.38
ENSG00000001561	ENPP4	6	46129989	46146688	16700	+	protein_coding	434.303	405.973	462.634	0.184471	0.416234	1	415.454	396.493	437.36	487.907
ENSG00000001629	ANKIB1	7	92245974	92401383	155410	+	protein_coding	1491.12	1478.99	1503.25	0.0228952	0.894047	1	1535.34	1422.65	1467.98	1538.52
ENSG00000001630	CYP51A1	7	92112153	92134803	22651	-	protein_coding	86.6887	80.6921	92.6854	0.18517	0.70188	1	82.0856	79.2985	91.0113	94.3595
ENSG00000001631	KRIT1	7	92198969	92246166	47198	-	protein_coding	178.653	174.999	182.308	0.0555141	0.845881	1	187.624	162.373	173.596	191.02
ENSG00000002586	CD99	X	2691187	2741309	50123	+	protein_coding	4199.07	4048.46	4349.67	0.102272	0.607565	1	3975.29	4121.64	4200	4499.33
ENSG00000002822	MAD1L1	7	1815793	2233243	417451	-	protein_coding	49.8399	41.1905	58.4892	0.485302	0.230814	1	35.1796	47.2015	64.045	52.9334
ENSG00000002834	LASP1	17	38869859	38921770	51912	+	protein_coding	7486.2	7208.5	7763.89	0.105427	0.64389	1	7186.68	7230.33	7486.52	8041.27
ENSG00000002933	TMEM176A	7	150800403	150805118	4716	+	protein_coding	2.20309	1.41605	2.99013	0.0975473	0.916459	1	0	2.83209	2.52809	3.45218
ENSG00000003096	KLHL13	X	117897813	118117340	219528	-	protein_coding	28.734	25.7273	31.7407	0.272459	0.601588	1	25.9659	25.4888	27.809	35.6725
ENSG00000003147	ICA1	7	8113184	8262687	149504	-	protein_coding	105.761	94.892	116.63	0.290095	0.427211	1	96.325	93.459	133.146	100.113
ENSG00000003400	CASP10	2	201182898	201229406	46509	+	protein_coding	635.054	609.545	660.563	0.114129	0.601335	1	613.967	605.123	651.405	669.722
ENSG00000003509	NDUFAF7	2	37231631	37253403	21773	+	protein_coding	500.194	489.558	510.83	0.0612388	0.738535	1	489.163	489.952	519.944	501.716
ENSG00000003987	MTMR7	8	17296794	17413528	116735	-	protein_coding	15.052	14.6187	15.4853	0.0756119	0.897787	1	15.077	14.1605	16.0112	14.9594
ENSG00000004059	ARF5	7	127588386	127591700	3315	+	protein_coding	2424.15	2231.21	2617.1	0.229273	0.0742588	1	2192.02	2270.39	2651.97	2582.23
ENSG00000004399	PLXND1	3	129555214	129606676	51463	-	protein_coding	69.4387	62.9821	75.8953	0.254168	0.528595	1	63.6582	62.306	75.8427	75.9479
ENSG00000004455	AK2	1	33007940	33080996	73057	-	protein_coding	3988.67	3752	4225.35	0.169315	0.416072	1	3611.77	3892.24	4263.21	4187.49
ENSG00000004468	CD38	4	15778275	15853232	74958	+	protein_coding	3286.95	3188.69	3385.22	0.0661884	0.936308	1	3198.83	3178.55	3413.77	3356.66
ENSG00000004660	CAMKK1	17	3860315	3894891	34577	-	protein_coding	90.7082	85.093	96.3235	0.172587	0.631049	1	87.1113	83.0747	99.4383	93.2087
ENSG00000004700	RECQL	12	21468910	21501669	32760	-	protein_coding	4698.1	4553.09	4843.11	0.0887212	0.459686	1	4561.62	4544.56	4849.72	4836.5
ENSG00000004838	ZMYND10	3	50341110	50345732	4623	-	protein_coding	50.5363	48.5231	52.5496	0.10935	0.818968	1	46.0685	50.9776	55.618	49.4812
ENSG00000004897	CDC27	17	47117703	47189422	71720	-	protein_coding	3348.59	3313.01	3384.17	0.0303074	0.851877	1	3344.57	3281.45	3321.91	3446.42
ENSG00000004975	DVL2	17	7225342	7234517	9176	-	protein_coding	1156.79	1148.62	1164.96	0.0201115	0.901008	1	1148.36	1148.88	1156.18	1173.74
ENSG00000005020	SKAP2	7	26667068	26995239	328172	-	protein_coding	812.254	763.89	860.618	0.160684	0.72967	1	732.907	794.874	844.383	876.852
ENSG00000005022	SLC25A5	X	119468422	119471396	2975	+	protein_coding	10646.5	10146.5	11146.6	0.131984	0.66411	1	9918.96	10373.9	11159.8	11133.3
ENSG00000005059	MCUB	4	109560209	109688719	128511	+	protein_coding	3465.62	3259.88	3671.36	0.170394	0.278213	1	3237.36	3282.39	3743.26	3599.47
ENSG00000005102	MEOX1	17	43640389	43661922	21534	-	protein_coding	46.1528	43.7428	48.5628	0.135375	0.809525	1	54.4445	33.0411	52.2472	44.8783
ENSG00000005175	RPAP3	12	47661249	47706030	44782	-	protein_coding	1252.8	1234.51	1271.1	0.0418381	0.756078	1	1230.45	1238.57	1264.89	1277.3
ENSG00000005187	ACSM3	16	20610243	20797581	187339	+	protein_coding	234.483	209.435	259.531	0.306991	0.147508	1	210.24	208.631	270.506	248.557
ENSG00000005189	REXO5	16	20806429	20849665	43237	+	protein_coding	378.408	348.597	408.218	0.224344	0.399116	1	300.701	396.493	417.135	399.302
ENSG00000005243	COPZ2	17	48026167	48038030	11864	-	protein_coding	39.2197	35.4268	43.0126	0.255395	0.606908	1	29.3163	41.5373	35.3933	50.6319
ENSG00000005249	PRKAR2B	7	107044705	107161811	117107	+	protein_coding	85.4699	84.5746	86.3651	0.0255037	0.967925	1	80.4104	88.7389	78.3708	94.3595
ENSG00000005381	MPO	17	58269855	58280935	11081	-	protein_coding	5.03656	4.40089	5.67224	0.286508	0.698098	1	5.02565	3.77612	6.74158	4.6029
ENSG00000005436	GCFC2	2	75652000	75710985	58986	-	protein_coding	414.803	399.266	430.341	0.106706	0.591698	1	409.591	388.94	431.461	429.22
ENSG00000005448	WDR54	2	74421678	74425755	4078	+	protein_coding	1624.14	1342.47	1905.82	0.494319	0.0751959	1	1254.74	1430.21	1960.11	1851.52
ENSG00000005471	ABCB4	7	87401696	87480435	78740	-	protein_coding	0.446682	0.472015	0.421349	0.00233787	0.997993	1	0	0.94403	0.842697	0
ENSG00000005483	KMT2E	7	105014190	105115019	100830	+	protein_coding	3133.78	3023.02	3244.54	0.10133	0.467682	1	2960.95	3085.09	3163.49	3325.6
ENSG00000005486	RHBDD2	7	75842602	75888926	46325	+	protein_coding	691.159	687.431	694.887	0.015612	0.930478	1	725.369	649.493	715.45	674.325
ENSG00000005812	FBXL3	13	76992598	77027195	34598	-	protein_coding	1046.68	994.625	1098.74	0.142097	0.48913	1	994.241	995.008	1125	1072.48
ENSG00000005882	PDK2	17	50094737	50112152	17416	+	protein_coding	235.118	226.992	243.244	0.0983937	0.714945	1	223.641	230.343	249.438	237.049
ENSG00000005893	LAMP2	X	120426148	120469365	43218	-	protein_coding	2424.17	2296.97	2551.37	0.146633	0.656016	1	2315.99	2277.95	2460.68	2642.06
ENSG00000006007	GDE1	16	19501693	19522123	20431	-	protein_coding	974.622	970.845	978.398	0.0109722	0.966038	1	959.899	981.792	977.529	979.267
ENSG00000006047	YBX2	17	7288263	7294639	6377	-	protein_coding	82.9364	80.5857	85.2871	0.077251	0.835904	1	83.7608	77.4105	84.2697	86.3044
ENSG00000006118	TMEM132A	11	60924460	60937159	12700	+	protein_coding	9.49431	8.90819	10.0804	0.129652	0.874564	1	8.37608	9.4403	10.9551	9.2058
ENSG00000006282	SPATA20	17	50543058	50555852	12795	+	protein_coding	496.677	456.803	536.55	0.231257	0.10971	1	462.36	451.247	546.068	527.032
ENSG00000006451	RALA	7	39623565	39708120	84556	+	protein_coding	1196.17	1146.92	1245.41	0.118567	0.354401	1	1115.69	1178.15	1248.03	1242.78
ENSG00000006453	BAIAP2L1	7	98291650	98401090	109441	-	protein_coding	30.6616	28.3998	32.9234	0.208529	0.626514	1	28.4787	28.3209	37.0787	28.7681
ENSG00000006459	KDM7A	7	140084746	140176983	92238	-	protein_coding	917.804	825.529	1010.08	0.289357	0.0629327	1	832.583	818.474	1033.99	986.171
ENSG00000006468	ETV1	7	13891229	13991425	100197	-	protein_coding	12.2977	11.9462	12.6492	0.0642227	0.933193	1	12.5641	11.3284	12.6405	12.658
ENSG00000006530	AGK	7	141551278	141655244	103967	+	protein_coding	1577.68	1557.08	1598.27	0.0375171	0.761062	1	1598.99	1515.17	1615.45	1581.1
ENSG00000006555	TTC22	1	54779712	54801323	21612	-	protein_coding	474.798	461.317	488.278	0.0807581	0.772666	1	458.172	464.463	517.416	459.139
ENSG00000006576	PHTF2	7	77798792	77957503	158712	+	protein_coding	1320.37	1298.19	1342.54	0.0482541	0.737817	1	1275.68	1320.7	1339.89	1345.2
ENSG00000006625	GGCT	7	30496621	30504841	8221	-	protein_coding	823.364	784.539	862.19	0.132242	0.67301	1	749.66	819.418	845.225	879.154
ENSG00000006634	DBF4	7	87876216	87909553	33338	+	protein_coding	1137.69	1131.49	1143.9	0.0160172	0.901785	1	1128.26	1134.72	1161.24	1126.56
ENSG00000006659	LGALS14	19	39704481	39709444	4964	+	protein_coding	13.0392	7.91095	18.1674	1.01917	0.122528	1	9.21369	6.60821	20.2247	16.1102
ENSG00000006695	COX10	17	14069490	14231736	162247	+	protein_coding	777.245	762.581	791.908	0.05483	0.718284	1	731.232	793.93	804.776	779.041
ENSG00000006740	ARHGAP44	17	12789498	12991643	202146	+	protein_coding	6.60355	6.0761	7.13099	0.146261	0.863212	1	8.37608	3.77612	5.05618	9.2058
ENSG00000006756	ARSD	X	2903972	2929349	25378	-	protein_coding	34.6326	31.6576	37.6077	0.206435	0.762488	1	21.7778	41.5373	30.3371	44.8783
ENSG00000006757	PNPLA4	X	7898247	7927739	29493	-	protein_coding	241.02	226.414	255.626	0.17336	0.432033	1	225.317	227.511	260.393	250.858
ENSG00000006831	ADIPOR2	12	1688574	1788674	100101	+	protein_coding	2199.84	2125.31	2274.37	0.0965268	0.62495	1	2142.6	2108.02	2207.02	2341.73
ENSG00000007062	PROM1	4	15963076	16084378	121303	-	protein_coding	1.20484	0.837608	1.57207	0.338738	0.711659	1	1.67522	0	0.842697	2.30145
ENSG00000007129	CEACAM21	19	41549518	41586844	37327	+	protein_coding	310.737	283.008	338.466	0.255096	0.183108	1	278.086	287.929	332.865	344.067
ENSG00000007171	NOS2	17	27756766	27800529	43764	-	protein_coding	1.05083	0.837608	1.26405	0.198407	0.830806	1	1.67522	0	2.52809	0
ENSG00000007237	GAS7	17	9910606	10198606	288001	-	protein_coding	27.0021	24.5241	29.48	0.186602	0.814478	1	22.6154	26.4328	24.4382	34.5218
ENSG00000007255	TRAPPC6A	19	45162928	45178237	15310	-	protein_coding	484.559	411.565	557.553	0.436005	0.0100511	1	379.437	443.694	569.663	545.444
ENSG00000007264	MATK	19	3777970	3802129	24160	-	protein_coding	209.63	206.032	213.229	0.0483685	0.891985	1	204.376	207.687	221.629	204.829
ENSG00000007312	CD79B	17	63928740	63932336	3597	-	protein_coding	357.303	347.399	367.208	0.0741759	0.878955	1	349.283	345.515	370.787	363.629
ENSG00000007314	SCN4A	17	63938554	63972918	34365	-	protein_coding	8.6301	7.17977	10.0804	0.406824	0.57379	1	5.86326	8.49627	10.9551	9.2058
ENSG00000007350	TKTL1	X	154295795	154330350	34556	+	protein_coding	37.8949	36.3108	39.479	0.107279	0.860779	1	37.6924	34.9291	42.1349	36.8232
ENSG00000007402	CACNA2D2	3	50362613	50504244	141632	-	protein_coding	51.8799	42.3937	61.366	0.505657	0.221891	1	38.53	46.2575	64.045	58.687
ENSG00000007516	BAIAP3	16	1333638	1349441	15804	+	protein_coding	13.2666	12.3118	14.2213	0.1731	0.775813	1	14.2393	10.3843	13.4832	14.9594
ENSG00000007944	MYLIP	6	16129086	16148248	19163	+	protein_coding	392.002	347.48	436.524	0.323024	0.197058	1	318.291	376.668	419.663	453.386
ENSG00000007952	NOX1	X	100843324	100874359	31036	-	protein_coding	7.54514	6.65454	8.43573	0.228397	0.791301	1	6.70087	6.60821	4.21349	12.658
ENSG00000008018	PSMB1	6	170535120	170553307	18188	-	protein_coding	4666.04	4510.01	4822.07	0.0951537	0.672559	1	4474.5	4545.51	4936.52	4707.62
ENSG00000008056	SYN1	X	47571901	47619857	47957	-	protein_coding	4.77177	3.56328	5.98027	0.540424	0.490287	1	3.35043	3.77612	5.05618	6.90435
ENSG00000008083	JARID2	6	15246069	15522042	275974	+	protein_coding	1140.03	1114.33	1165.73	0.0642805	0.689332	1	1138.31	1090.36	1151.97	1179.49
ENSG00000008226	DLEC1	3	38039205	38124025	84821	+	protein_coding	37.9402	37.9328	37.9477	1.88141e-05	0.999972	1	41.8804	33.9851	37.9214	37.9739
ENSG00000008282	SYPL1	7	106090505	106112576	22072	-	protein_coding	1400.96	1295.68	1506.24	0.216805	0.0569183	1	1270.65	1320.7	1517.7	1494.79
ENSG00000008283	CYB561	17	63432304	63446354	14051	-	protein_coding	110.801	105.263	116.339	0.136876	0.580675	1	111.402	99.1232	109.551	123.128
ENSG00000008294	SPAG9	17	50962174	51120868	158695	-	protein_coding	2005.34	1971.65	2039.02	0.0478849	0.813853	1	1960.84	1982.46	2030.9	2047.14
ENSG00000008324	SS18L2	3	42581840	42596934	15095	+	protein_coding	789.533	782.709	796.357	0.0248733	0.860227	1	800.754	764.665	805.619	787.096
ENSG00000008382	MPND	19	4343527	4360086	16560	+	protein_coding	319.432	302.513	336.351	0.151426	0.52104	1	283.112	321.914	341.292	331.409
ENSG00000008441	NFIX	19	12995475	13098796	103322	+	protein_coding	16.6538	15.8288	17.4788	0.129407	0.832974	1	10.8889	20.7687	17.6966	17.2609
ENSG00000008513	ST3GAL1	8	133454848	133571940	117093	-	protein_coding	2515.35	2470.71	2560	0.050675	0.725326	1	2560.57	2380.84	2520.51	2599.49
ENSG00000008517	IL32	16	3065297	3082192	16896	+	protein_coding	17030.9	15814.4	18247.4	0.205642	0.0863114	1	14808.9	16819.8	18203.9	18290.8
ENSG00000008952	SEC62	3	169966635	169998373	31739	+	protein_coding	2138.36	2128.83	2147.89	0.0132633	0.905358	1	2079.78	2177.88	2187.64	2108.13
ENSG00000008988	RPS20	8	56067254	56074510	7257	-	protein_coding	13450	12143.4	14756.7	0.274608	0.33109	1	12008.8	12278.1	15021.1	14492.2
ENSG00000009307	CSDE1	1	114716913	114758676	41764	-	protein_coding	14029.8	13485	14574.5	0.111616	0.367177	1	13493	13477	14689.1	14460
ENSG00000009790	TRAF3IP3	1	209756032	209782320	26289	+	protein_coding	5509.12	5420.58	5597.67	0.0453706	0.868055	1	5506.44	5334.72	5638.49	5556.85
ENSG00000009844	VTA1	6	142147162	142224685	77524	+	protein_coding	1371.97	1349	1394.94	0.0479396	0.774795	1	1345.2	1352.8	1396.35	1393.53
ENSG00000010017	RANBP9	6	13621498	13711835	90338	-	protein_coding	1784.86	1694.87	1874.84	0.145182	0.286879	1	1696.16	1693.59	1928.09	1821.6
ENSG00000010030	ETV7	6	36354091	36387800	33710	-	protein_coding	15.9919	11.4742	20.5096	0.434653	0.628536	1	12.5641	10.3843	16.8539	24.1652
ENSG00000010165	EEF1AKNMT	1	171781660	171814023	32364	+	protein_coding	2031.98	1999.84	2064.13	0.0449285	0.676812	1	1992.67	2007.01	2000.56	2127.69
ENSG00000010219	DYRK4	12	4562204	4615302	53099	+	protein_coding	287.105	270.71	303.5	0.164396	0.446342	1	248.77	292.649	310.113	296.887
ENSG00000010256	UQCRC1	3	48599002	48610976	11975	-	protein_coding	5757.1	5670.48	5843.72	0.0423399	0.884306	1	5510.63	5830.33	5762.36	5925.08
ENSG00000010270	STARD3NL	7	38178245	38230670	52426	+	protein_coding	861.322	853.609	869.036	0.0250344	0.938228	1	866.087	841.131	873.877	864.195
ENSG00000010292	NCAPD2	12	6493356	6531955	38600	+	protein_coding	14961.8	14931	14992.7	0.00589444	0.963081	1	15287.2	14574.9	14989.1	14996.2
ENSG00000010310	GIPR	19	45668221	45683722	15502	+	protein_coding	129.341	129.322	129.36	0.0033613	0.991565	1	126.479	132.164	139.045	119.675
ENSG00000010318	PHF7	3	52410660	52423641	12982	+	protein_coding	415.05	388.383	441.717	0.182699	0.473635	1	380.274	396.493	454.214	429.22
ENSG00000010319	SEMA3G	3	52433035	52445103	12069	-	protein_coding	7.65999	7.23298	8.08701	0.129442	0.872533	1	5.02565	9.4403	9.26967	6.90435
ENSG00000010327	STAB1	3	52495338	52524495	29158	+	protein_coding	3.27771	2.14723	4.40819	0.608094	0.417536	1	3.35043	0.94403	4.21349	4.6029
ENSG00000010361	FUZ	19	49806866	49817376	10511	-	protein_coding	358.161	354.153	362.169	0.0302936	0.916713	1	361.847	346.459	335.393	388.945
ENSG00000010404	IDS	X	149476988	149521096	44109	-	protein_coding	369.729	361.286	378.172	0.0655655	0.705054	1	361.009	361.564	380.056	376.287
ENSG00000010610	CD4	12	6786858	6820799	33942	+	protein_coding	10068	9493.64	10642.3	0.163948	0.204923	1	9310.02	9677.25	10389.6	10895.1
ENSG00000010626	LRRC23	12	6873569	6914241	40673	+	protein_coding	98.6646	86.3632	110.966	0.352032	0.296184	1	74.5471	98.1792	113.764	108.168
ENSG00000010671	BTK	X	101349447	101390796	41350	-	protein_coding	14.787	12.7839	16.7901	0.0934625	0.920353	1	14.2393	11.3284	15.1685	18.4116
ENSG00000010704	HFE	6	26087281	26098343	11063	+	protein_coding	43.0776	42.2272	43.9279	0.0501316	0.92032	1	48.5813	35.8732	42.9776	44.8783
ENSG00000010810	FYN	6	111660332	111873452	213121	-	protein_coding	4879.95	4383.78	5376.11	0.288277	0.279143	1	4343.84	4423.73	5427.81	5324.4
ENSG00000010818	HIVEP2	6	142751469	142956698	205230	-	protein_coding	2008.5	1973.25	2043.75	0.0501541	0.782375	1	2054.65	1891.84	2067.98	2019.52
ENSG00000011028	MRC2	17	62627670	62693597	65928	+	protein_coding	148.175	139.114	157.236	0.171958	0.467033	1	143.231	134.996	153.371	161.102
ENSG00000011105	TSPAN9	12	3077355	3286564	209210	+	protein_coding	4.82716	3.98208	5.67224	0.397038	0.581977	1	4.18804	3.77612	6.74158	4.6029
ENSG00000011132	APBA3	19	3750772	3761692	10921	-	protein_coding	601.549	588.052	615.046	0.0645086	0.732408	1	603.078	573.026	632.866	597.226
ENSG00000011258	MBTD1	17	51177425	51260163	82739	-	protein_coding	562.246	521.534	602.958	0.206169	0.341077	1	505.915	537.153	585.675	620.241
ENSG00000011275	RNF216	7	5620047	5781696	161650	-	protein_coding	1363.35	1353.84	1372.86	0.0193582	0.901521	1	1387.92	1319.75	1318.82	1426.9
ENSG00000011295	TTC19	17	15999784	16045015	45232	+	protein_coding	1318.93	1268.64	1369.23	0.109443	0.433795	1	1243.01	1294.27	1357.59	1380.87
ENSG00000011422	PLAUR	19	43646095	43670547	24453	-	protein_coding	106.449	94.5333	118.364	0.280422	0.653047	1	87.1113	101.955	120.506	116.223
ENSG00000011426	ANLN	7	36389821	36453791	63971	+	protein_coding	2257.18	2241.58	2272.78	0.0195292	0.940967	1	2266.57	2216.58	2291.29	2254.27
ENSG00000011454	RABGAP1	9	122940833	123104866	164034	+	protein_coding	1013.93	981.482	1046.38	0.091334	0.489024	1	970.788	992.176	1017.98	1074.78
ENSG00000011478	QPCTL	19	45692403	45703989	11587	+	protein_coding	326.258	301.037	351.478	0.221891	0.33693	1	291.488	310.586	375	327.957
ENSG00000011523	CEP68	2	65056366	65087004	30639	+	protein_coding	961.725	919.21	1004.24	0.12444	0.665936	1	933.096	905.325	993.54	1014.94
ENSG00000011600	TYROBP	19	35904401	35908295	3895	-	protein_coding	3.85425	3.87566	3.83283	0.00176071	0.99848	1	5.86326	1.88806	4.21349	3.45218
ENSG00000011638	TMEM159	16	21158377	21180616	22240	+	protein_coding	259.939	238.832	281.046	0.23153	0.227459	1	237.881	239.784	275.562	286.531
ENSG00000012048	BRCA1	17	43044295	43170245	125951	-	protein_coding	4371.01	4325.18	4416.83	0.0295612	0.915417	1	4359.75	4290.62	4427.53	4406.13
ENSG00000012061	ERCC1	19	45407334	45478828	71495	-	protein_coding	759.991	733.462	786.521	0.0995729	0.456529	1	743.796	723.127	774.439	798.603
ENSG00000012124	CD22	19	35319261	35347361	28101	+	protein_coding	7.84035	6.28895	9.39175	0.0930399	0.920702	1	5.02565	7.55224	8.42697	10.3565
ENSG00000012171	SEMA3B	3	50267558	50277546	9989	+	protein_coding	11.1694	9.22746	13.1113	0.416152	0.538326	1	3.35043	15.1045	10.1124	16.1102
ENSG00000012174	MBTPS2	X	21839617	21885423	45807	+	protein_coding	276.176	248.472	303.88	0.286649	0.2213	1	249.607	247.336	314.326	293.435
ENSG00000012211	PRICKLE3	X	49174802	49186528	11727	-	protein_coding	294.094	273.262	314.926	0.201647	0.398065	1	268.035	278.489	316.854	312.997
ENSG00000012223	LTF	3	46435645	46485234	49590	-	protein_coding	2.17648	1.36283	2.99013	0.31505	0.724249	1	0.837608	1.88806	2.52809	3.45218
ENSG00000012660	ELOVL5	6	53267398	53349179	81782	-	protein_coding	4791.6	4528.11	5055.09	0.158241	0.159614	1	4516.38	4539.84	5043.54	5066.64
ENSG00000012822	CALCOCO1	12	53708517	53727745	19229	-	protein_coding	1040.49	964.478	1116.51	0.207118	0.41928	1	926.395	1002.56	1106.46	1126.56
ENSG00000012963	UBR7	14	93207241	93229215	21975	+	protein_coding	2420.57	2337.57	2503.57	0.0981802	0.547763	1	2419.85	2255.29	2523.88	2483.26
ENSG00000013364	MVP	16	29820394	29848039	27646	+	protein_coding	4841.73	4830.6	4852.87	0.00638838	0.98525	1	5000.52	4660.68	4827.81	4877.92
ENSG00000013374	NUB1	7	151341772	151378449	36678	+	protein_coding	2025.05	1887.86	2162.23	0.186254	0.642056	1	1882.94	1892.78	2131.18	2193.28
ENSG00000013392	RWDD2A	6	83193357	83198935	5579	+	protein_coding	115.503	104.166	126.841	0.272062	0.442901	1	106.376	101.955	121.348	132.333
ENSG00000013441	CLK1	2	200853009	200864744	11736	-	protein_coding	2406.6	2303.27	2509.94	0.121991	0.608789	1	2305.94	2300.6	2580.34	2439.54
ENSG00000013561	RNF14	5	141958328	141990292	31965	+	protein_coding	717.618	688.809	746.426	0.115187	0.468731	1	651.659	725.959	735.675	757.177
ENSG00000013583	HEBP1	12	12974870	13000265	25396	-	protein_coding	275.735	252.574	298.897	0.226538	0.631306	1	237.043	268.105	310.113	287.681
ENSG00000013619	MAMLD1	X	150361422	150514178	152757	+	protein_coding	99.2189	95.364	103.074	0.102546	0.841972	1	96.325	94.403	100.281	105.867
ENSG00000014123	UFL1	6	96521595	96555276	33682	+	protein_coding	1735.27	1602.6	1867.95	0.219954	0.150045	1	1551.25	1653.94	1915.45	1820.45
ENSG00000014164	ZC3H3	8	143437659	143541447	103789	-	protein_coding	713.235	701.646	724.824	0.0458441	0.773293	1	665.061	738.232	690.169	759.479
ENSG00000014216	CAPN1	11	65180566	65212006	31441	+	protein_coding	4906.17	4842.62	4969.72	0.0367727	0.869056	1	4878.23	4807	4811.8	5127.63
ENSG00000014641	MDH1	2	63588609	63607197	18589	+	protein_coding	6561.76	6169.22	6954.3	0.170076	0.470152	1	6055.91	6282.52	7074.44	6834.16
ENSG00000014824	SLC30A9	4	41990502	42090461	99960	+	protein_coding	2091.27	2005.2	2177.35	0.118548	0.384453	1	1982.62	2027.78	2237.36	2117.33
ENSG00000014919	COX15	10	99710868	99732127	21260	-	protein_coding	843.324	806.109	880.54	0.127198	0.437677	1	848.497	763.721	933.709	827.371
ENSG00000015153	YAF2	12	42157104	42238349	81246	-	protein_coding	451.058	450.415	451.702	0.00293623	0.986056	1	451.471	449.358	437.36	466.044
ENSG00000015171	ZMYND11	10	134465	254637	120173	+	protein_coding	856.181	849.826	862.535	0.0216239	0.912798	1	873.626	826.027	900.001	825.07
ENSG00000015285	WAS	X	48676596	48691427	14832	+	protein_coding	3695.83	3620.3	3771.36	0.0582299	0.628034	1	3567.37	3673.22	3526.69	4016.03
ENSG00000015475	BID	22	17734138	17774770	40633	-	protein_coding	254.868	247.595	262.141	0.0785851	0.84802	1	233.693	261.496	268.82	255.461
ENSG00000015479	MATR3	5	139293674	139331677	38004	+	protein_coding	137.654	131.881	143.428	0.119881	0.680628	1	138.205	125.556	153.371	133.484
ENSG00000015676	NUDCD3	7	44379119	44490658	111540	-	protein_coding	2554.32	2494.7	2613.95	0.0669869	0.547333	1	2532.09	2457.31	2603.09	2624.8
ENSG00000016864	GLT8D1	3	52694486	52706032	11547	-	protein_coding	854.493	791.777	917.209	0.210271	0.250206	1	806.617	776.937	934.551	899.867
ENSG00000017260	ATP2C1	3	130850595	131016712	166118	+	protein_coding	2193.93	2187.94	2199.93	0.00775056	0.964097	1	2248.98	2126.9	2201.97	2197.88
ENSG00000017797	RALBP1	18	9475009	9538114	63106	+	protein_coding	2623.09	2481.32	2764.86	0.155595	0.150552	1	2423.2	2539.44	2743.82	2785.91
ENSG00000018189	RUFY3	4	70704204	70808619	104416	+	protein_coding	448.137	436.268	460.007	0.0745718	0.801329	1	436.394	436.142	464.326	455.687
ENSG00000018280	SLC11A1	2	218382029	218396894	14866	+	protein_coding	15.8957	13.2027	18.5888	0.440448	0.440002	1	15.077	11.3284	21.0674	16.1102
ENSG00000018610	STEEP1	X	119538149	119565409	27261	-	protein_coding	417.665	417.607	417.723	0.00099321	0.995522	1	425.505	409.709	428.09	407.357
ENSG00000019102	VSIG2	11	124747474	124752255	4782	-	protein_coding	4.43242	4.03529	4.82954	0.182472	0.829413	1	3.35043	4.72015	5.05618	4.6029
ENSG00000019485	PRDM11	11	45095806	45235110	139305	+	protein_coding	47.921	46.5818	49.2602	0.0692217	0.858595	1	46.9061	46.2575	42.1349	56.3855
ENSG00000019582	CD74	5	150400041	150412969	12929	-	protein_coding	12058.8	11148.2	12969.4	0.151474	0.858235	1	10711.3	11585.1	12692.7	13246
ENSG00000019991	HGF	7	81699010	81770438	71429	-	protein_coding	0.497083	0.418804	0.575363	0.0741645	0.936648	1	0.837608	0	0	1.15073
ENSG00000020426	MNAT1	14	60734742	60969965	235224	+	protein_coding	430.872	399.12	462.625	0.209205	0.373843	1	397.026	401.213	450	475.249
ENSG00000020633	RUNX3	1	24899511	24965121	65611	-	protein_coding	4018.61	3943.36	4093.86	0.0533121	0.775604	1	3980.32	3906.4	3871.35	4316.37
ENSG00000020922	MRE11	11	94415570	94493885	78316	-	protein_coding	1571.42	1533.37	1609.46	0.0696149	0.661951	1	1489.27	1577.47	1629.78	1589.15
ENSG00000021300	PLEKHB1	11	73646178	73662819	16642	+	protein_coding	244.577	230.077	259.078	0.165887	0.607901	1	234.53	225.623	260.393	257.762
ENSG00000021355	SERPINB1	6	2832332	2841959	9628	-	protein_coding	3547.26	3157.82	3936.69	0.31398	0.13701	1	3060.62	3255.02	3950.56	3922.82
ENSG00000021574	SPAST	2	32063556	32157637	94082	+	protein_coding	862.169	846.994	877.344	0.0492955	0.751295	1	873.626	820.362	841.012	913.676
ENSG00000021826	CPS1	2	210477682	210679107	201426	+	protein_coding	27.4086	26.8773	27.9398	0.0500641	0.941119	1	30.1539	23.6008	32.8652	23.0145
ENSG00000022267	FHL1	X	136146702	136211359	64658	+	protein_coding	180.853	174.341	187.364	0.101543	0.731121	1	160.821	187.862	183.708	191.02
ENSG00000022277	RTF2	20	56468585	56519449	50865	+	protein_coding	2064.4	1999.06	2129.74	0.090523	0.569443	1	1982.62	2015.5	2082.3	2177.17
ENSG00000022840	RNF10	12	120533480	120577588	44109	+	protein_coding	4819.55	4741.52	4897.58	0.046335	0.693698	1	4686.42	4796.62	4734.27	5060.89
ENSG00000023171	GRAMD1B	11	123358428	123627774	269347	+	protein_coding	718.359	699.118	737.601	0.0742859	0.83594	1	734.583	663.653	739.888	735.313
ENSG00000023191	RNH1	11	494512	507300	12789	-	protein_coding	2569.28	2541.54	2597.02	0.0305398	0.904478	1	2522.88	2560.21	2563.48	2630.56
ENSG00000023287	RB1CC1	8	52622458	52745843	123386	-	protein_coding	1538.5	1468.66	1608.35	0.130699	0.366914	1	1423.1	1514.22	1639.05	1577.64
ENSG00000023318	ERP44	9	99979185	100099000	119816	-	protein_coding	1040.92	1001	1080.84	0.106716	0.755667	1	1020.21	981.792	1046.63	1115.05
ENSG00000023330	ALAS1	3	52198086	52214327	16242	+	protein_coding	1281.54	1266.48	1296.6	0.0309797	0.952741	1	1247.2	1285.77	1273.32	1319.88
ENSG00000023445	BIRC3	11	102317450	102339403	21954	+	protein_coding	3189.54	3065.83	3313.25	0.109175	0.707252	1	2940.84	3190.82	3310.11	3316.39
ENSG00000023608	SNAPC1	14	61762420	61796428	34009	+	protein_coding	249.819	224.5	275.139	0.290788	0.20272	1	196	253	276.405	273.873
ENSG00000023697	DERA	12	15911302	16037381	126080	+	protein_coding	756.464	694.326	818.602	0.23177	0.420758	1	698.565	690.086	809.832	827.371
ENSG00000023892	DEF6	6	35297818	35321771	23954	+	protein_coding	4318.23	4303.84	4332.62	0.00949159	0.959993	1	4413.36	4194.33	4337.36	4327.88
ENSG00000023909	GCLM	1	93885199	93909456	24258	-	protein_coding	814.951	809.813	820.089	0.0195662	0.900909	1	812.48	807.146	877.248	762.931
ENSG00000024048	UBR2	6	42564029	42693505	129477	+	protein_coding	2043.21	2020.41	2066.01	0.0319518	0.868747	1	2032.88	2007.95	2106.74	2025.28
ENSG00000024526	DEPDC1	1	68474152	68497221	23070	-	protein_coding	901.837	877.735	925.938	0.0758094	0.730477	1	865.25	890.221	902.529	949.348
ENSG00000024862	CCDC28A	6	138773769	138793319	19551	+	protein_coding	770.284	633.246	907.323	0.515459	0.00136028	0.662528	619.83	646.661	919.383	895.264
ENSG00000025039	RRAGD	6	89364616	89412273	47658	-	protein_coding	493.695	403.395	583.994	0.505814	0.226078	1	366.872	439.918	607.585	560.403
ENSG00000025156	HSF2	6	122399551	122433119	33569	+	protein_coding	720.377	693.715	747.039	0.106876	0.572607	1	678.463	708.967	792.135	701.942
ENSG00000025293	PHF20	20	35771974	35950370	178397	+	protein_coding	1690.76	1632.32	1749.2	0.0994315	0.464423	1	1677.73	1586.91	1790.73	1707.68
ENSG00000025423	HSD17B6	12	56752161	56787790	35630	+	protein_coding	90.2403	83.8898	96.5908	0.19815	0.567487	1	83.7608	84.0187	101.124	92.058
ENSG00000025708	TYMP	22	50525752	50530032	4281	-	protein_coding	580.419	573.262	587.577	0.0184658	0.983905	1	546.121	600.403	584.832	590.322
ENSG00000025796	SEC63	6	107867756	107958208	90453	-	protein_coding	1676.9	1612.9	1740.89	0.10959	0.361095	1	1582.24	1643.56	1716.57	1765.21
ENSG00000026025	VIM	10	17228241	17237593	9353	+	protein_coding	17970.3	17883.6	18056.9	0.0137008	0.951694	1	17663.5	18103.7	17618.3	18495.6
ENSG00000026103	FAS	10	88990531	89017059	26529	+	protein_coding	1387.26	1297.06	1477.45	0.177921	0.669555	1	1300.81	1293.32	1448.6	1506.3
ENSG00000026297	RNASET2	6	166922113	166957191	35079	-	protein_coding	1053.36	1003.02	1103.69	0.135668	0.589762	1	928.908	1077.14	1119.94	1087.44
ENSG00000026508	CD44	11	35138882	35232402	93521	+	protein_coding	5967.99	5602.93	6333.05	0.176143	0.0706456	1	5622.87	5583	6264.61	6401.48
ENSG00000026950	BTN3A1	6	26402237	26415208	12972	+	protein_coding	1197.73	1116.94	1278.52	0.194249	0.235698	1	1097.27	1136.61	1353.37	1203.66
ENSG00000027075	PRKCH	14	61187559	61550976	363418	+	protein_coding	3691.62	3604.52	3778.73	0.0669321	0.781191	1	3563.19	3645.85	3738.2	3819.26
ENSG00000027644	INSRR	1	156840063	156859117	19055	-	protein_coding	5.19694	2.30686	8.08701	1.40176	0.0484501	1	0.837608	3.77612	9.26967	6.90435
ENSG00000027697	IFNGR1	6	137197485	137219449	21965	-	protein_coding	536.293	498.859	573.728	0.194589	0.577536	1	469.061	528.657	588.203	559.252
ENSG00000027869	SH2D2A	1	156806243	156816848	10606	-	protein_coding	2093.77	2003.1	2184.44	0.123375	0.565738	1	1867.03	2139.17	2138.77	2230.11
ENSG00000028116	VRK2	2	57907629	58159920	252292	+	protein_coding	488.639	469.786	507.491	0.103728	0.827654	1	488.326	451.247	522.472	492.51
ENSG00000028137	TNFRSF1B	1	12166991	12209228	42238	+	protein_coding	6593.57	6554.43	6632.72	0.0167975	0.943938	1	6523.29	6585.56	6343.82	6921.61
ENSG00000028203	VEZT	12	95217746	95302799	85054	+	protein_coding	1175.68	1123.77	1227.6	0.127282	0.363989	1	1145.85	1101.68	1269.94	1185.25
ENSG00000029364	SLC39A9	14	69398015	69462390	64376	+	protein_coding	1510.05	1472.58	1547.52	0.0709267	0.706827	1	1495.13	1450.03	1565.73	1529.31
ENSG00000029639	TFB1M	6	155256134	155314493	58360	-	protein_coding	501.08	467.727	534.434	0.190933	0.364349	1	446.445	489.008	554.495	514.374
ENSG00000029725	RABEP1	17	5282265	5386340	104076	+	protein_coding	1611.35	1579.05	1643.64	0.0573662	0.669212	1	1602.34	1555.76	1634.83	1652.44
ENSG00000030419	IKZF2	2	212999691	213152427	152737	-	protein_coding	425.153	423.086	427.22	0.0158946	0.937184	1	398.702	447.47	451.686	402.754
ENSG00000030582	GRN	17	44345246	44353106	7861	+	protein_coding	1374.36	1324.99	1423.73	0.0723703	0.930534	1	1269.81	1380.17	1418.26	1429.2
ENSG00000031691	CENPQ	6	49463370	49493107	29738	+	protein_coding	427.415	383.212	471.618	0.29779	0.109258	1	357.659	408.765	479.495	463.742
ENSG00000031698	SARS1	1	109213918	109238182	24265	+	protein_coding	4932.42	4423.56	5441.28	0.297323	0.0318074	1	4371.48	4475.65	5700.85	5181.71
ENSG00000032219	ARID4A	14	58298504	58373887	75384	+	protein_coding	1015.44	956.997	1073.88	0.165293	0.353481	1	962.412	951.583	1122.47	1025.3
ENSG00000032742	IFT88	13	20567138	20691444	124307	+	protein_coding	205.233	190.98	219.486	0.195029	0.488288	1	203.539	178.422	215.73	223.241
ENSG00000033030	ZCCHC8	12	122471599	122501073	29475	-	protein_coding	1186.53	1180.41	1192.65	0.0149774	0.929955	1	1205.32	1155.49	1221.91	1163.38
ENSG00000033178	UBA6	4	67612652	67701155	88504	-	protein_coding	2415.26	2325.04	2505.48	0.106592	0.601993	1	2297.56	2352.52	2532.31	2478.66
ENSG00000033327	GAB2	11	78215293	78418348	203056	-	protein_coding	262.716	259.314	266.119	0.0354011	0.93863	1	264.684	253.944	284.832	247.406
ENSG00000034510	TMSB10	2	84905656	84906671	1016	+	protein_coding	38500	35349.7	41650.3	0.23	0.457315	1	33168.5	37530.9	41285.4	42015.3
ENSG00000034533	ASTE1	3	131013875	131027649	13775	-	protein_coding	261.436	245.959	276.914	0.166436	0.508048	1	244.582	247.336	260.393	293.435
ENSG00000034677	RNF19A	8	100257060	100336218	79159	-	protein_coding	1897.07	1732.16	2061.99	0.250068	0.0930878	1	1703.7	1760.62	2094.1	2029.88
ENSG00000034693	PEX3	6	143450805	143490616	39812	+	protein_coding	564.869	513.737	616.002	0.261379	0.111496	1	487.488	539.985	637.079	594.925
ENSG00000034713	GABARAPL2	16	75566375	75577881	11507	+	protein_coding	1414.38	1313.79	1514.96	0.205365	0.119661	1	1245.52	1382.06	1558.15	1471.78
ENSG00000035115	SH3YL1	2	217730	266398	48669	-	protein_coding	376.357	353.223	399.492	0.173521	0.518874	1	346.77	359.676	389.326	409.658
ENSG00000035499	DEPDC1B	5	60596912	60700190	103279	-	protein_coding	1861.16	1801.27	1921.05	0.0880222	0.835724	1	1826.82	1775.72	1901.97	1940.12
ENSG00000035681	NSMAF	8	58583508	58659853	76346	-	protein_coding	1892.96	1879.69	1906.23	0.0200402	0.848489	1	1929.85	1829.53	1913.77	1898.7
ENSG00000035687	ADSS2	1	244408494	244451909	43416	-	protein_coding	1788.6	1736.33	1840.87	0.0840046	0.466238	1	1786.62	1686.04	1858.99	1822.75
ENSG00000035720	STAP1	4	67558727	67607337	48611	+	protein_coding	639.685	563.276	716.094	0.329832	0.410415	1	569.574	556.978	722.192	709.997
ENSG00000035862	TIMP2	17	78852977	78925387	72411	-	protein_coding	107.972	104.605	111.338	0.0824122	0.885025	1	84.5985	124.612	130.618	92.058
ENSG00000035928	RFC1	4	39287456	39366375	78920	-	protein_coding	4381.86	4070.24	4693.48	0.204114	0.197644	1	4018.85	4121.64	4733.43	4653.53
ENSG00000036054	TBC1D23	3	100260992	100325251	64260	+	protein_coding	762.532	710.168	814.897	0.197894	0.218776	1	694.377	725.959	842.697	787.096
ENSG00000036257	CUL3	2	224470150	224585397	115248	-	protein_coding	1940.1	1928.19	1952.01	0.0170711	0.890023	1	1946.6	1909.77	1886.8	2017.22
ENSG00000036448	MYOM2	8	2045046	2165552	120507	+	protein_coding	258.26	247.548	268.972	0.117252	0.671044	1	226.992	268.105	262.922	275.023
ENSG00000036549	ZZZ3	1	77562416	77683419	121004	-	protein_coding	994.417	972.333	1016.5	0.0634523	0.679645	1	995.916	948.75	1014.61	1018.39
ENSG00000037241	RPL26L1	5	172958729	172969771	11043	+	protein_coding	411.385	404.731	418.04	0.0451315	0.889022	1	397.864	411.597	413.764	422.316
ENSG00000037637	FBXO42	1	16246840	16352480	105641	-	protein_coding	775.736	756.338	795.134	0.0716873	0.705272	1	732.907	779.769	799.72	790.548
ENSG00000038002	AGA	4	177430774	177442437	11664	-	protein_coding	384.187	351.647	416.727	0.241722	0.296713	1	349.283	354.011	427.247	406.206
ENSG00000038210	PI4K2B	4	25160663	25279204	118542	+	protein_coding	2881.68	2816.51	2946.85	0.0623342	0.873122	1	2704.64	2928.38	2944.38	2949.31
ENSG00000038274	MAT2B	5	163503114	163519354	16241	+	protein_coding	3343.33	3130.36	3556.29	0.182712	0.257706	1	3091.61	3169.11	3576.41	3536.18
ENSG00000038382	TRIO	5	14143342	14532128	388787	+	protein_coding	234.013	229.91	238.115	0.0448026	0.93877	1	244.582	215.239	233.427	242.803
ENSG00000038427	VCAN	5	83471618	83582303	110686	+	protein_coding	5.66386	4.92611	6.40162	0.26616	0.739072	1	4.18804	5.66418	5.89888	6.90435
ENSG00000038945	MSR1	8	16107878	16567490	459613	-	protein_coding	0.210674	0	0.421349	0.379257	0.679161	1	0	0	0.842697	0
ENSG00000039123	MTREX	5	55307989	55425579	117591	+	protein_coding	2384.91	2327.33	2442.48	0.0691345	0.618656	1	2313.47	2341.2	2401.69	2483.26
ENSG00000039523	RIPOR1	16	67518418	67546788	28371	+	protein_coding	310.544	297.441	323.646	0.118937	0.596869	1	266.359	328.523	297.472	349.82
ENSG00000039600	SOX30	5	157625679	157671480	45802	-	protein_coding	11.9272	10.743	13.1113	0.233442	0.729905	1	9.21369	12.2724	10.1124	16.1102
ENSG00000040341	STAU2	8	73420369	73747708	327340	-	protein_coding	1101.54	1072.73	1130.35	0.0745148	0.678017	1	1094.75	1050.71	1115.73	1144.97
ENSG00000040487	SLC66A1	1	19312326	19329300	16975	+	protein_coding	151.635	151.439	151.831	0.00342838	0.993133	1	142.393	160.485	148.315	155.348
ENSG00000040608	RTN4R	22	20241415	20283246	41832	-	protein_coding	43.4508	40.5589	46.3427	0.178716	0.712574	1	37.6924	43.4254	45.5056	47.1797
ENSG00000041353	RAB27B	18	54717860	54895516	177657	+	protein_coding	80.4507	77.721	83.1803	0.0919025	0.846804	1	61.983	93.459	80.0562	86.3044
ENSG00000041357	PSMA4	15	78540405	78552417	12013	+	protein_coding	4456.85	4304.22	4609.48	0.0950422	0.792826	1	4288.56	4319.88	4613.77	4605.2
ENSG00000041515	MYO16	13	108596152	109208005	611854	+	protein_coding	3.96422	1.83485	6.09359	1.24802	0.0938197	1	0.837608	2.83209	7.58427	4.6029
ENSG00000041880	PARP3	3	51942345	51948867	6523	+	protein_coding	526.331	491.413	561.25	0.182031	0.65661	1	467.386	515.441	549.439	573.061
ENSG00000041988	THAP3	1	6624866	6635586	10721	+	protein_coding	295.936	284.417	307.455	0.110659	0.576387	1	285.624	283.209	304.214	310.696
ENSG00000042062	RIPOR3	20	50586108	50691542	105435	-	protein_coding	8.46447	7.80453	9.12441	0.159101	0.830523	1	10.8889	4.72015	6.74158	11.5073
ENSG00000042088	TDP1	14	89954939	90044764	89826	+	protein_coding	2243.96	2098.18	2389.73	0.18708	0.137743	1	2042.09	2154.28	2410.11	2369.34
ENSG00000042317	SPATA7	14	88384924	88470350	85427	+	protein_coding	92.7034	88.8159	96.5908	0.118668	0.729806	1	87.9489	89.6829	101.124	92.058
ENSG00000042493	CAPG	2	85394753	85418432	23680	-	protein_coding	1537.31	1454.77	1619.86	0.118495	0.881466	1	1411.37	1498.18	1579.21	1660.5
ENSG00000042753	AP2S1	19	46838136	46850846	12711	-	protein_coding	1626.4	1543.08	1709.71	0.141459	0.71387	1	1477.54	1608.63	1714.05	1705.37
ENSG00000042832	TG	8	132866958	133134903	267946	+	protein_coding	12.9562	8.85498	17.0574	0.815152	0.183003	1	9.21369	8.49627	16.8539	17.2609
ENSG00000043039	BARX2	11	129375848	129452279	76432	+	protein_coding	11.351	7.75132	14.9507	0.696444	0.399588	1	11.7265	3.77612	12.6405	17.2609
ENSG00000043093	DCUN1D1	3	182938074	182985953	47880	-	protein_coding	897.189	872.376	922.001	0.0783908	0.677606	1	875.301	869.452	883.147	960.855
ENSG00000043355	ZIC2	13	99981784	99986765	4982	+	protein_coding	0.707758	0.418804	0.996711	0.336115	0.715931	1	0.837608	0	0.842697	1.15073
ENSG00000043514	TRIT1	1	39838110	39883511	45402	-	protein_coding	562.908	526.701	599.116	0.183123	0.444542	1	476.599	576.803	594.102	604.131
ENSG00000044090	CUL7	6	43037617	43053943	16327	-	protein_coding	577.211	553.856	600.566	0.116191	0.489315	1	546.958	560.754	605.057	596.076
ENSG00000044115	CTNNA1	5	138610967	138935034	324068	+	protein_coding	1141.99	1131.65	1152.32	0.0235612	0.96571	1	1125.75	1137.56	1130.9	1173.74
ENSG00000044459	CNTLN	9	17134982	17503923	368942	+	protein_coding	34.9602	34.5823	35.3382	0.0238013	0.976876	1	35.1796	33.9851	39.6068	31.0696
ENSG00000044524	EPHA3	3	89107621	89482134	374514	+	protein_coding	0.421349	0	0.842697	0.428416	0.626592	1	0	0	1.68539	0
ENSG00000046647	GEMIN8	X	14006726	14029893	23168	-	protein_coding	228.926	221.268	236.584	0.0933151	0.67374	1	232.018	210.519	229.214	243.954
ENSG00000046651	OFD1	X	13734743	13777955	43213	+	protein_coding	876.533	865.15	887.915	0.0374241	0.858322	1	862.737	867.564	918.54	857.29
ENSG00000047230	CTPS2	X	16587999	16712936	124938	-	protein_coding	240.839	228.661	253.016	0.144856	0.514054	1	234.53	222.791	262.079	243.954
ENSG00000047249	ATP6V1H	8	53715543	53843558	128016	-	protein_coding	926.077	882.143	970.012	0.130435	0.744148	1	862.737	901.549	957.304	982.719
ENSG00000047346	FAM214A	15	52581317	52709817	128501	-	protein_coding	767.964	725.664	810.265	0.1564	0.469742	1	725.369	725.959	773.596	846.934
ENSG00000047579	DTNBP1	6	15522807	15663058	140252	-	protein_coding	533.216	510.831	555.601	0.117935	0.702726	1	510.941	510.72	564.607	546.594
ENSG00000047644	WWC3	X	10015254	10144474	129221	+	protein_coding	1174.55	1149.12	1199.97	0.0620285	0.726177	1	1177.68	1120.56	1222.75	1177.19
ENSG00000047648	ARHGAP6	X	11117651	11665920	548270	-	protein_coding	1.49751	1.30962	1.68539	0.13809	0.882237	1	1.67522	0.94403	3.37079	0
ENSG00000047932	GOPC	6	117560269	117602542	42274	-	protein_coding	986.816	941.421	1032.21	0.131534	0.461232	1	962.412	920.43	1035.67	1028.75
ENSG00000048028	USP28	11	113797874	113875570	77697	-	protein_coding	1285.68	1214.71	1356.65	0.15719	0.476248	1	1200.29	1229.13	1350.84	1362.46
ENSG00000048392	RRM2B	8	102204502	102238961	34460	-	protein_coding	1508.73	1463.64	1553.83	0.0856812	0.536848	1	1464.98	1462.3	1543.82	1563.84
ENSG00000048462	TNFRSF17	16	11965210	11968068	2859	+	protein_coding	0.210674	0	0.421349	0.114621	0.892724	1	0	0	0.842697	0
ENSG00000048471	SNX29	16	11976734	12574287	597554	+	protein_coding	1200.71	1160.84	1240.58	0.0951452	0.608904	1	1208.67	1113.01	1290.17	1191
ENSG00000048544	MRPS10	6	42206807	42217861	11055	-	protein_coding	791.418	786.099	796.738	0.0191636	0.921068	1	821.694	750.504	809.832	783.644
ENSG00000048649	RSF1	11	77660009	77820869	160861	-	protein_coding	1243.47	1217.06	1269.87	0.060672	0.730619	1	1207.83	1226.3	1258.99	1280.76
ENSG00000049089	COL9A2	1	40300489	40317813	17325	-	protein_coding	217.848	196.552	239.144	0.279536	0.231171	1	190.137	202.967	243.539	234.748
ENSG00000049130	KITLG	12	88492793	88580851	88059	-	protein_coding	5.69265	5.29171	6.09359	0.147795	0.863455	1	5.86326	4.72015	7.58427	4.6029
ENSG00000049167	ERCC8	5	60866454	60945073	78620	-	protein_coding	294.855	294.841	294.869	0.00151972	0.994418	1	299.864	289.817	310.113	279.626
ENSG00000049239	H6PD	1	9234774	9271337	36564	+	protein_coding	1730.23	1624.83	1835.63	0.175364	0.185292	1	1557.95	1691.7	1840.45	1830.8
ENSG00000049249	TNFRSF9	1	7915871	7943165	27295	-	protein_coding	126.562	114.916	138.209	0.218919	0.750448	1	108.051	121.78	156.742	119.675
ENSG00000049323	LTBP1	2	32946953	33399509	452557	+	protein_coding	20.1014	20.1233	20.0795	0.010754	0.987438	1	17.5898	22.6567	28.6517	11.5073
ENSG00000049449	RCN1	11	32091074	32105722	14649	+	protein_coding	186.696	179.4	193.992	0.104635	0.827733	1	192.65	166.149	194.663	193.322
ENSG00000049541	RFC2	7	74231499	74254458	22960	-	protein_coding	1984.19	1955.67	2012.71	0.0407282	0.866077	1	1893	2018.34	1970.23	2055.19
ENSG00000049768	FOXP3	X	49250438	49270477	20040	-	protein_coding	287.784	230.537	345.03	0.550154	0.182822	1	190.137	270.937	325.281	364.78
ENSG00000049769	PPP1R3F	X	49269793	49301461	31669	+	protein_coding	128.394	118.685	138.104	0.215715	0.410735	1	115.59	121.78	141.573	134.635
ENSG00000049860	HEXB	5	74640023	74722647	82625	+	protein_coding	1095.33	1060.17	1130.48	0.0869531	0.84651	1	1062.09	1058.26	1152.81	1108.15
ENSG00000050030	NEXMIF	X	74732856	74925472	192617	-	protein_coding	14.7431	13.8875	15.5987	0.152371	0.813694	1	11.7265	16.0485	18.5393	12.658
ENSG00000050130	JKAMP	14	59484443	59505410	20968	+	protein_coding	562.598	546.688	578.508	0.0814599	0.655715	1	585.488	507.888	609.27	547.745
ENSG00000050344	NFE2L3	7	26152198	26187137	34940	+	protein_coding	457.409	448.573	466.245	0.054026	0.874882	1	458.172	438.974	483.708	448.783
ENSG00000050405	LIMA1	12	50175788	50283546	107759	-	protein_coding	3417.01	3341.33	3492.68	0.06301	0.779087	1	3344.57	3338.09	3543.54	3441.82
ENSG00000050426	LETMD1	12	51047962	51060424	12463	+	protein_coding	1707.98	1584.03	1831.92	0.209636	0.139472	1	1553.76	1614.29	1980.34	1683.51
ENSG00000050767	COL23A1	5	178237476	178590393	352918	-	protein_coding	1.07743	0.890819	1.26405	0.230133	0.802855	1	0.837608	0.94403	2.52809	0
ENSG00000051108	HERPUD1	16	56932142	56944864	12723	+	protein_coding	2354.6	2246.44	2462.76	0.129221	0.665246	1	2227.2	2265.67	2520.51	2405.02
ENSG00000051180	RAD51	15	40694774	40732340	37567	+	protein_coding	1845.68	1772.59	1918.77	0.107384	0.814476	1	1706.21	1838.97	1923.88	1913.66
ENSG00000051382	PIK3CB	3	138652698	138834928	182231	-	protein_coding	802.304	790.56	814.048	0.041211	0.853675	1	818.343	762.777	793.821	834.276
ENSG00000051596	THOC3	5	175917873	176034680	116808	-	protein_coding	405.078	387.553	422.602	0.123867	0.485645	1	371.061	404.045	417.135	428.07
ENSG00000051620	HEBP2	6	138403531	138422197	18667	+	protein_coding	860.87	802.415	919.325	0.1921	0.482766	1	758.036	846.795	926.124	912.525
ENSG00000051825	MPHOSPH9	12	123152320	123244014	91695	-	protein_coding	2181	2130.4	2231.59	0.0664683	0.655345	1	2144.28	2116.52	2223.88	2239.31
ENSG00000052795	FNIP2	4	158769026	158908050	139025	+	protein_coding	824.075	780.8	867.35	0.143358	0.735057	1	823.369	738.232	870.506	864.195
ENSG00000052802	MSMO1	4	165327667	165343164	15498	+	protein_coding	1117.69	995.205	1240.17	0.309733	0.290498	1	933.096	1057.31	1276.69	1203.66
ENSG00000052841	TTC17	11	43358920	43494933	136014	+	protein_coding	1138.68	1132.02	1145.35	0.0170985	0.920646	1	1127.42	1136.61	1172.19	1118.5
ENSG00000053108	FSTL4	5	133196455	133612541	416087	-	protein_coding	0.841425	0.418804	1.26405	0.30793	0.722817	1	0.837608	0	2.52809	0
ENSG00000053254	FOXN3	14	89124871	89619149	494279	-	protein_coding	2672.52	2478.17	2866.87	0.208496	0.21185	1	2428.23	2528.11	2837.36	2896.37
ENSG00000053328	METTL24	6	110243940	110358349	114410	-	protein_coding	0.863044	0	1.72609	0.331548	0.66156	1	0	0	0	3.45218
ENSG00000053371	AKR7A2	1	19303965	19312144	8180	-	protein_coding	980.68	922.901	1038.46	0.169194	0.27124	1	912.156	933.646	1042.42	1034.5
ENSG00000053501	USE1	19	17215346	17219829	4484	+	protein_coding	346.084	339.335	352.833	0.0555431	0.830254	1	335.043	343.627	358.146	347.519
ENSG00000053918	KCNQ1	11	2444684	2849105	404422	+	protein_coding	398.6	357.378	439.823	0.294244	0.214897	1	333.368	381.388	420.506	459.139
ENSG00000054148	PHPT1	9	136848724	136851027	2304	+	protein_coding	1195.59	1169.71	1221.48	0.0598075	0.875602	1	1143.34	1196.09	1240.45	1202.51
ENSG00000054179	ENTPD2	9	137048107	137054061	5955	-	protein_coding	1.57452	1.30962	1.83941	0.266406	0.76776	1	1.67522	0.94403	2.52809	1.15073
ENSG00000054219	LY75	2	159803355	159904756	101402	-	protein_coding	428.994	402.915	455.073	0.171557	0.494312	1	433.881	371.948	444.101	466.044
ENSG00000054267	ARID4B	1	235131634	235328219	196586	-	protein_coding	1739.85	1697.58	1782.11	0.0698261	0.575284	1	1720.45	1674.71	1793.26	1770.97
ENSG00000054277	OPN3	1	241590102	241677376	87275	-	protein_coding	69.296	68.7991	69.793	0.0200105	0.974021	1	68.6839	68.9142	80.8989	58.687
ENSG00000054282	SDCCAG8	1	243256034	243500091	244058	+	protein_coding	357.084	327.343	386.825	0.240624	0.177588	1	315.778	338.907	401.967	371.684
ENSG00000054356	PTPRN	2	219289623	219309648	20026	-	protein_coding	8.36632	4.92611	11.8065	1.05452	0.103404	1	4.18804	5.66418	10.9551	12.658
ENSG00000054392	HHAT	1	210328252	210676296	348045	+	protein_coding	54.1871	52.445	55.9291	0.0817806	0.862035	1	58.6326	46.2575	49.7191	62.1392
ENSG00000054611	TBC1D22A	22	46762617	47175699	413083	+	protein_coding	1096.61	1019.22	1174	0.202625	0.236862	1	933.933	1104.52	1169.66	1178.34
ENSG00000054690	PLEKHH1	14	67533290	67589612	56323	+	protein_coding	8.07227	7.02013	9.12441	0.28198	0.684453	1	8.37608	5.66418	6.74158	11.5073
ENSG00000054983	GALC	14	87837820	87993665	155846	-	protein_coding	386.498	343.856	429.141	0.319556	0.0559921	1	323.317	364.396	447.472	410.809
ENSG00000055070	SZRD1	1	16352575	16398145	45571	+	protein_coding	4191.73	4119	4264.45	0.0492041	0.834236	1	4098.42	4139.57	4121.63	4407.28
ENSG00000055147	FAM114A2	5	153990148	154038936	48789	-	protein_coding	736.256	704.696	767.816	0.124277	0.408612	1	713.642	695.75	810.675	724.957
ENSG00000055163	CYFIP2	5	157266079	157395595	129517	+	protein_coding	12311.9	12016.9	12606.8	0.0686265	0.659972	1	11950.2	12083.6	12289.9	12923.8
ENSG00000055208	TAB2	6	149218641	149411613	192973	+	protein_coding	2473.28	2382.85	2563.71	0.104828	0.495874	1	2457.54	2308.15	2594.66	2532.75
ENSG00000055211	GINM1	6	149566294	149591748	25455	+	protein_coding	425.814	413.898	437.73	0.0806864	0.68668	1	409.591	418.205	450.843	424.618
ENSG00000055917	PUM2	2	20248691	20352234	103544	-	protein_coding	5064.04	5043.87	5084.22	0.0113804	0.929207	1	5202.39	4885.36	5085.68	5082.75
ENSG00000055950	MRPL43	10	100969458	100987515	18058	-	protein_coding	863.21	848.305	878.114	0.0487529	0.750792	1	815.831	880.78	836.798	919.429
ENSG00000056050	HPF1	4	169729470	169757944	28475	-	protein_coding	481.69	462.321	501.058	0.11556	0.52677	1	449.796	474.847	507.304	494.812
ENSG00000056277	ZNF280C	X	130202707	130268899	66193	-	protein_coding	245.161	231.592	258.729	0.158302	0.446978	1	240.394	222.791	265.45	252.009
ENSG00000056558	TRAF1	9	120902393	120929173	26781	-	protein_coding	5208.33	4984.11	5432.56	0.122636	0.564562	1	4939.38	5028.85	5339.33	5525.78
ENSG00000056972	TRAF3IP2	6	111555381	111606906	51526	-	protein_coding	900.225	820.982	979.467	0.251672	0.217256	1	814.993	826.971	984.27	974.664
ENSG00000057608	GDI2	10	5765223	5842132	76910	-	protein_coding	8154.3	7922.22	8386.38	0.0805178	0.757284	1	7899.49	7944.96	8349.44	8423.31
ENSG00000057935	MTA3	2	42494569	42756947	262379	+	protein_coding	704.41	676.058	732.762	0.115336	0.560311	1	659.198	692.918	747.472	718.052
ENSG00000058063	ATP11B	3	182793503	182921629	128127	+	protein_coding	3677.67	3496.44	3858.89	0.141908	0.212422	1	3488.64	3504.24	3913.49	3804.3
ENSG00000058091	CDK14	7	90466424	91210590	744167	+	protein_coding	5.45537	5.23849	5.67224	0.0757013	0.929874	1	6.70087	3.77612	6.74158	4.6029
ENSG00000058272	PPP1R12A	12	79773563	79935460	161898	-	protein_coding	3097.91	3033	3162.82	0.0600108	0.60799	1	3115.9	2950.09	3128.93	3196.71
ENSG00000058335	RASGRF1	15	78959906	79090780	130875	-	protein_coding	2.20399	2.14723	2.26076	0.0363765	0.968956	1	3.35043	0.94403	3.37079	1.15073
ENSG00000058404	CAMK2B	7	44217150	44334577	117428	-	protein_coding	1.49406	1.41605	1.57207	0.0775347	0.932463	1	0	2.83209	0.842697	2.30145
ENSG00000058729	RIOK2	5	97160867	97183247	22381	-	protein_coding	804.947	776.813	833.082	0.100511	0.493662	1	767.249	786.377	837.641	828.522
ENSG00000058799	YIPF1	1	53851719	53889798	38080	-	protein_coding	536.785	501.777	571.792	0.184444	0.485418	1	490.001	513.553	557.866	585.719
ENSG00000058804	NDC1	1	53765478	53838463	72986	-	protein_coding	2162.57	2155.21	2169.92	0.00962169	0.938984	1	2192.02	2118.4	2161.52	2178.32
ENSG00000058866	DGKG	3	186105668	186362234	256567	-	protein_coding	6.24268	4.81969	7.66566	0.301465	0.746691	1	5.86326	3.77612	8.42697	6.90435
ENSG00000059691	GATB	4	151670504	151761007	90504	-	protein_coding	726.207	725.153	727.262	0.00393044	0.984357	1	711.13	739.176	714.607	739.916
ENSG00000059728	MXD1	2	69897688	69942945	45258	+	protein_coding	262.644	255.02	270.268	0.0822609	0.765369	1	257.983	252.056	274.719	265.817
ENSG00000059804	SLC2A3	12	7919230	7936187	16958	-	protein_coding	2275.24	1689.12	2861.36	0.74554	0.00399596	1	1392.94	1985.3	2876.97	2845.74
ENSG00000059915	PSD	10	102402617	102421539	18923	-	protein_coding	88.7479	86.3099	91.1859	0.0789881	0.835737	1	75.3848	97.2351	96.0675	86.3044
ENSG00000060558	GNA15	19	3136033	3163749	27717	+	protein_coding	1371.78	1152.24	1591.32	0.416721	0.469933	1	980.002	1324.47	1571.63	1611.02
ENSG00000060642	PIGV	1	26787054	26800659	13606	+	protein_coding	421.501	387.997	455.006	0.228998	0.222309	1	401.214	374.78	485.394	424.618
ENSG00000060656	PTPRU	1	29236516	29326813	90298	+	protein_coding	10.3563	10.3242	10.3885	0.00770823	0.992387	1	8.37608	12.2724	9.26967	11.5073
ENSG00000060982	BCAT1	12	24810024	24949101	139078	-	protein_coding	3127.1	2894.38	3359.82	0.208474	0.527481	1	2831.12	2957.65	3467.7	3251.95
ENSG00000061273	HDAC7	12	47782722	47833132	50411	-	protein_coding	5212.91	4989.34	5436.49	0.121674	0.61658	1	4842.21	5136.47	5311.52	5561.45
ENSG00000061337	LZTS1	8	20246165	20303963	57799	-	protein_coding	141.803	125.187	158.419	0.326873	0.37857	1	117.265	133.108	162.641	154.197
ENSG00000061656	SPAG4	20	35615829	35621094	5266	+	protein_coding	83.5627	68.3871	98.7383	0.516252	0.122486	1	60.3078	76.4665	101.966	95.5102
ENSG00000061794	MRPS35	12	27710822	27756295	45474	+	protein_coding	1579.76	1533.7	1625.82	0.0836721	0.616233	1	1528.64	1538.77	1656.74	1594.9
ENSG00000061918	GUCY1B1	4	155758992	155807811	48820	+	protein_coding	18.6174	16.7659	20.4689	0.242251	0.716554	1	18.4274	15.1045	20.2247	20.7131
ENSG00000062038	CDH3	16	68636189	68727468	91280	+	protein_coding	100.892	94.547	107.238	0.170586	0.737625	1	72.0343	117.06	124.719	89.7566
ENSG00000062194	GPBP1	5	57173948	57264679	90732	+	protein_coding	2901.6	2741.17	3062.04	0.158055	0.409678	1	2738.98	2743.35	3101.13	3022.95
ENSG00000062485	CS	12	56271699	56300391	28693	-	protein_coding	4486.51	4417.62	4555.4	0.0438281	0.813224	1	4450.21	4385.02	4506.74	4604.05
ENSG00000062650	WAPL	10	86435256	86521792	86537	-	protein_coding	3122.41	3120.57	3124.26	0.00134612	0.989728	1	3134.33	3106.8	3047.19	3201.32
ENSG00000062725	APPBP2	17	60443158	60526242	83085	-	protein_coding	965.789	944.306	987.272	0.0630613	0.69714	1	961.574	927.038	957.304	1017.24
ENSG00000062822	POLD1	19	50384204	50418018	33815	+	protein_coding	4424.11	4417.86	4430.36	0.00395926	0.973813	1	4468.64	4367.08	4391.3	4469.42
ENSG00000063046	EIF4B	12	53006282	53042215	35934	+	protein_coding	5758.87	5254.03	6263.72	0.247963	0.367948	1	5141.24	5366.81	6288.21	6239.23
ENSG00000063127	SLC6A16	19	49289638	49325215	35578	-	protein_coding	59.1858	57.1189	61.2527	0.098993	0.781604	1	51.9317	62.306	61.5169	60.9884
ENSG00000063177	RPL18	19	48615328	48619184	3857	-	protein_coding	16108.9	14885.5	17332.3	0.214444	0.446694	1	14266.1	15504.8	17462.4	17202.2
ENSG00000063180	CA11	19	48637946	48646187	8242	-	protein_coding	89.8577	84.5746	95.1408	0.162531	0.636347	1	80.4104	88.7389	90.1686	100.113
ENSG00000063978	RNF4	4	2462220	2625320	163101	+	protein_coding	2967.85	2930.49	3005.2	0.0361296	0.705564	1	2916.55	2944.43	2983.99	3026.41
ENSG00000064012	CASP8	2	201233443	201287711	54269	+	protein_coding	1788.92	1739.36	1838.47	0.0794523	0.571065	1	1738.88	1739.85	1831.18	1845.76
ENSG00000064102	INTS13	12	26905181	26938326	33146	-	protein_coding	1655.57	1516.43	1794.71	0.239376	0.299382	1	1436.5	1596.36	1774.72	1814.69
ENSG00000064115	TM7SF3	12	26971579	27014434	42856	-	protein_coding	1693.09	1674.56	1711.63	0.0312567	0.805106	1	1718.77	1630.34	1709.83	1713.43
ENSG00000064199	SPA17	11	124673844	124697518	23675	+	protein_coding	75.4348	71.8302	79.0394	0.126672	0.796989	1	80.4104	63.25	77.5281	80.5508
ENSG00000064201	TSPAN32	11	2301997	2318204	16208	+	protein_coding	137.352	136.98	137.723	0.00794517	0.985752	1	124.804	149.157	137.36	138.087
ENSG00000064225	ST3GAL6	3	98732236	98821201	88966	+	protein_coding	3.20097	3.14447	3.25747	0.042359	0.962365	1	2.51283	3.77612	4.21349	2.30145
ENSG00000064270	ATP2C2	16	84368527	84464187	95661	+	protein_coding	28.7294	24.8434	32.6154	0.319562	0.678329	1	17.5898	32.097	38.7641	26.4667
ENSG00000064300	NGFR	17	49495293	49515008	19716	+	protein_coding	7.63058	7.02013	8.24102	0.177413	0.816567	1	8.37608	5.66418	8.42697	8.05508
ENSG00000064309	CDON	11	125955796	126063335	107540	-	protein_coding	74.8261	69.8426	79.8095	0.175841	0.723855	1	74.5471	65.1381	73.3147	86.3044
ENSG00000064490	RFXANK	19	19192229	19201869	9641	+	protein_coding	1040.48	1011.1	1069.86	0.0806537	0.556089	1	1039.47	982.736	1062.64	1077.08
ENSG00000064652	SNX24	5	122843439	123029354	185916	+	protein_coding	77.2857	73.466	81.1055	0.13716	0.743028	1	69.5215	77.4105	85.1124	77.0986
ENSG00000064726	BTBD1	15	83016423	83067252	50830	-	protein_coding	2596.01	2475.98	2716.04	0.132637	0.392864	1	2470.11	2481.86	2737.08	2695
ENSG00000064763	FAR2	12	29149103	29340980	191878	+	protein_coding	399.864	394.02	405.708	0.0390926	0.933273	1	410.428	377.612	386.798	424.618
ENSG00000064787	BCAS1	20	53936777	54070594	133818	-	protein_coding	6.87024	6.34216	7.39833	0.149989	0.863664	1	4.18804	8.49627	6.74158	8.05508
ENSG00000064886	CHI3L2	1	111200771	111243440	42670	+	protein_coding	478.734	389.607	567.861	0.516518	0.211532	1	361.009	418.205	585.675	550.047
ENSG00000064961	HMG20B	19	3572777	3579088	6312	+	protein_coding	1748.23	1643.87	1852.59	0.172041	0.182007	1	1607.37	1680.37	1889.33	1815.84
ENSG00000064989	CALCRL	2	187341964	187448460	106497	-	protein_coding	66.0737	61.0408	71.1065	0.201494	0.695086	1	64.4958	57.5859	67.4158	74.7971
ENSG00000065054	SLC9A3R2	16	2025356	2039026	13671	+	protein_coding	31.9688	29.7094	34.2281	0.190165	0.705774	1	30.1539	29.2649	36.236	32.2203
ENSG00000065135	GNAI3	1	109548615	109600195	51581	+	protein_coding	3798.79	3733.35	3864.23	0.0489267	0.833243	1	3704.74	3761.96	3852.81	3875.64
ENSG00000065150	IPO5	13	97953658	98024296	70639	+	protein_coding	9482.96	9217.97	9747.95	0.0801066	0.59754	1	9146.68	9289.26	9685.96	9809.93
ENSG00000065361	ERBB3	12	56076799	56103505	26707	+	protein_coding	18.274	17.6104	18.9375	0.0840884	0.90701	1	12.5641	22.6567	16.0112	21.8638
ENSG00000065413	ANKRD44	2	196967017	197311173	344157	-	protein_coding	3611.87	3563.68	3660.07	0.0381724	0.781952	1	3604.23	3523.12	3606.74	3713.39
ENSG00000065491	TBC1D22B	6	37257772	37332970	75199	+	protein_coding	679.979	627.568	732.391	0.220714	0.209445	1	634.907	620.228	730.618	734.163
ENSG00000065518	NDUFB4	3	120596328	120602507	6180	+	protein_coding	1723.65	1563.08	1884.21	0.266769	0.172471	1	1519.42	1606.74	1914.61	1853.82
ENSG00000065548	ZC3H15	2	186486253	186509361	23109	+	protein_coding	2425.92	2364.84	2487	0.07233	0.644055	1	2310.12	2419.55	2526.41	2447.59
ENSG00000065613	SLK	10	103967140	104029233	62094	+	protein_coding	2008.15	1972.57	2043.74	0.0507609	0.708429	1	1991	1954.14	2033.43	2054.04
ENSG00000065615	CYB5R4	6	83859656	83967423	107768	+	protein_coding	1046.13	978.583	1113.67	0.183875	0.433149	1	986.703	970.463	1162.92	1064.42
ENSG00000065621	GSTO2	10	104268873	104304950	36078	+	protein_coding	27.7311	24.265	31.1973	0.32701	0.595904	1	19.265	29.2649	37.0787	25.316
ENSG00000065675	PRKCQ	10	6427143	6580301	153159	-	protein_coding	2056.26	1976.33	2136.2	0.110306	0.647844	1	1954.14	1998.51	2119.38	2153.01
ENSG00000065809	FAM107B	10	14518557	14774897	256341	-	protein_coding	15952	15001.8	16902.2	0.171309	0.183263	1	14798	15205.5	17268.6	16535.9
ENSG00000065882	TBC1D1	4	37891084	38139175	248092	+	protein_coding	1814.25	1724.92	1903.59	0.135465	0.733303	1	1706.21	1743.62	1906.18	1901
ENSG00000065911	MTHFD2	2	74186172	74217565	31394	+	protein_coding	4936.7	4147.31	5726.1	0.428567	0.398271	1	3994.55	4300.06	6128.94	5323.25
ENSG00000065923	SLC9A7	X	46599251	46759118	159868	-	protein_coding	543.65	529.85	557.449	0.0714255	0.804013	1	531.044	528.657	554.495	560.403
ENSG00000065978	YBX1	1	42682418	42703805	21388	+	protein_coding	11237.1	10771.9	11702.3	0.118281	0.534291	1	10296.7	11247.2	11651.1	11753.5
ENSG00000065989	PDE4A	19	10416773	10469630	52858	+	protein_coding	128.644	120.779	136.509	0.158768	0.768293	1	119.778	121.78	118.82	154.197
ENSG00000066027	PPP2R5A	1	212285410	212361853	76444	+	protein_coding	2173.65	2096.12	2251.19	0.103093	0.327146	1	2059.68	2132.56	2292.98	2209.39
ENSG00000066135	KDM4A	1	43650149	43705518	55370	+	protein_coding	504.052	484.964	523.139	0.109086	0.504571	1	464.873	505.056	525	521.278
ENSG00000066136	NFYC	1	40691648	40771603	79956	+	protein_coding	1377.44	1352.09	1402.79	0.0522534	0.716208	1	1348.55	1355.63	1353.37	1452.22
ENSG00000066185	ZMYND12	1	42430329	42456253	25925	-	protein_coding	22.3455	20.3893	24.3017	0.226879	0.716186	1	13.4017	27.3769	24.4382	24.1652
ENSG00000066379	POLR1H	6	30058899	30064909	6011	+	protein_coding	575.158	541.704	608.612	0.167736	0.258999	1	530.206	553.202	617.697	599.528
ENSG00000066422	ZBTB11	3	101648889	101677132	28244	-	protein_coding	1102.01	1075.31	1128.7	0.0688098	0.736798	1	1135.8	1014.83	1121.63	1135.77
ENSG00000066427	ATXN3	14	92044496	92106621	62126	-	protein_coding	706.798	655.389	758.206	0.208459	0.277575	1	665.061	645.717	784.551	731.861
ENSG00000066455	GOLGA5	14	92794305	92839947	45643	+	protein_coding	789.768	751.877	827.659	0.138373	0.397873	1	736.258	767.497	857.866	797.452
ENSG00000066557	LRRC40	1	70144805	70205579	60775	-	protein_coding	1179.08	1122.95	1235.22	0.136685	0.439044	1	1121.56	1124.34	1281.74	1188.7
ENSG00000066583	ISOC1	5	129094749	129114028	19280	+	protein_coding	453.784	449.836	457.731	0.0233959	0.918676	1	453.146	446.526	426.405	489.058
ENSG00000066651	TRMT11	6	125986479	126203817	217339	+	protein_coding	462.342	426.656	498.027	0.221575	0.275144	1	394.514	458.799	508.146	487.907
ENSG00000066697	MSANTD3	9	100427143	100451734	24592	+	protein_coding	329.967	325.753	334.18	0.0350351	0.900444	1	333.368	318.138	318.54	349.82
ENSG00000066827	ZFAT	8	134477788	134713049	235262	-	protein_coding	165.707	164.089	167.325	0.0240927	0.942275	1	188.462	139.716	151.685	182.965
ENSG00000066923	STAG3	7	100177563	100221488	43926	+	protein_coding	433.874	406.299	461.448	0.181326	0.462641	1	402.89	409.709	487.922	434.974
ENSG00000067048	DDX3Y	Y	12904108	12920478	16371	+	protein_coding	3017.06	2751.63	3282.5	0.251262	0.229512	1	2767.46	2735.8	3295.79	3269.21
ENSG00000067057	PFKP	10	3066333	3137718	71386	+	protein_coding	5306.42	5075.49	5537.34	0.123419	0.616206	1	4920.11	5230.87	5405.06	5669.62
ENSG00000067064	IDI1	10	1039152	1049119	9968	-	protein_coding	2810.74	2563.8	3057.69	0.249315	0.334936	1	2447.49	2680.1	3128.09	2987.28
ENSG00000067066	SP100	2	230415942	230545606	129665	+	protein_coding	3507.16	3244.73	3769.59	0.204409	0.630363	1	3171.19	3318.27	3803.94	3735.25
ENSG00000067082	KLF6	10	3775996	3785281	9286	-	protein_coding	2250.05	2249.07	2251.02	0.00123704	0.997242	1	2326.88	2171.27	2306.46	2195.58
ENSG00000067113	PLPP1	5	55424854	55534969	110116	-	protein_coding	162.933	148.355	177.51	0.255055	0.343766	1	131.505	165.205	177.809	177.212
ENSG00000067167	TRAM1	8	70573218	70608416	35199	-	protein_coding	3161	3008.46	3313.55	0.138171	0.432105	1	3056.43	2960.48	3380.9	3246.2
ENSG00000067182	TNFRSF1A	12	6328757	6342114	13358	-	protein_coding	961.761	940.676	982.847	0.0616588	0.829312	1	974.139	907.213	978.371	987.322
ENSG00000067208	EVI5	1	92508696	92792404	283709	-	protein_coding	279.873	271.732	288.014	0.0781334	0.869848	1	277.248	266.217	294.101	281.928
ENSG00000067221	STOML1	15	73978926	73994622	15697	-	protein_coding	222.393	220.171	224.614	0.0290826	0.898336	1	226.992	213.351	231.742	217.487
ENSG00000067225	PKM	15	72199029	72231822	32794	-	protein_coding	74605.4	73403.3	75807.6	0.0451375	0.886613	1	71258.7	75547.9	73889.4	77725.7
ENSG00000067365	METTL22	16	8621683	8649654	27972	+	protein_coding	390.751	376.37	405.132	0.103522	0.655576	1	383.625	369.116	386.798	423.467
ENSG00000067445	TRO	X	54920462	54931431	10970	+	protein_coding	113.41	112.669	114.151	0.0197285	0.943952	1	98.8378	126.5	112.079	116.223
ENSG00000067560	RHOA	3	49359139	49412998	53860	-	protein_coding	16538.1	15795.2	17280.9	0.127306	0.613246	1	15400.3	16190.1	17104.2	17457.6
ENSG00000067606	PRKCZ	1	2050411	2185395	134985	+	protein_coding	110.589	102.238	118.94	0.212216	0.53355	1	92.1369	112.34	120.506	117.374
ENSG00000067646	ZFY	Y	2935281	2982506	47226	+	protein_coding	476.771	462.062	491.48	0.0886699	0.595914	1	446.445	477.679	490.45	492.51
ENSG00000067704	IARS2	1	220094132	220148041	53910	+	protein_coding	5029.32	4991.78	5066.86	0.0212574	0.827631	1	4989.63	4993.92	4950.85	5182.87
ENSG00000067829	IDH3G	X	153785766	153794523	8758	-	protein_coding	1325.57	1265.75	1385.39	0.129293	0.478188	1	1191.92	1339.58	1388.77	1382.02
ENSG00000067840	PDZD4	X	153802166	153830565	28400	-	protein_coding	14.6379	13.2559	16.02	0.259489	0.605345	1	14.2393	12.2724	19.382	12.658
ENSG00000067992	PDK3	X	24465270	24550466	85197	+	protein_coding	2231.77	1983.36	2480.19	0.320676	0.0285555	1	1836.04	2130.68	2447.19	2513.18
ENSG00000068024	HDAC4	2	239048168	239401654	353487	-	protein_coding	838.498	815.683	861.312	0.0779519	0.711744	1	816.668	814.698	894.102	828.522
ENSG00000068028	RASSF1	3	50329782	50340980	11199	-	protein_coding	1571.33	1543.39	1599.26	0.0505764	0.801555	1	1547.06	1539.71	1569.1	1629.43
ENSG00000068079	IFI35	17	43006740	43014456	7717	+	protein_coding	814.813	793.1	836.525	0.0560367	0.945555	1	793.215	792.985	850.281	822.768
ENSG00000068120	COASY	17	42561467	42566277	4811	+	protein_coding	2561.79	2540.51	2583.06	0.0237144	0.879201	1	2561.41	2519.62	2564.33	2601.79
ENSG00000068137	PLEKHH3	17	42667914	42676994	9081	-	protein_coding	47.9815	43.9162	52.0469	0.214759	0.738927	1	36.8548	50.9776	61.5169	42.5768
ENSG00000068305	MEF2A	15	99565417	99716466	151050	+	protein_coding	564.163	561.129	567.198	0.0147254	0.950659	1	566.223	556.034	545.225	589.171
ENSG00000068308	OTUD5	X	48922024	48958386	36363	-	protein_coding	2453.86	2440.66	2467.05	0.0150758	0.899329	1	2498.59	2382.73	2415.17	2518.94
ENSG00000068323	TFE3	X	49028726	49043410	14685	-	protein_coding	1316.3	1289.31	1343.29	0.0580237	0.812418	1	1289.08	1289.55	1313.76	1372.81
ENSG00000068354	TBC1D25	X	48539714	48562609	22896	+	protein_coding	568.156	544.15	592.162	0.122205	0.395629	1	551.146	537.153	610.113	574.212
ENSG00000068366	ACSL4	X	109624244	109733403	109160	-	protein_coding	2800.83	2710.19	2891.46	0.0894674	0.811731	1	2713.85	2706.53	2825.56	2957.36
ENSG00000068383	INPP5A	10	132537787	132783480	245694	+	protein_coding	108.8	105.103	112.498	0.0970928	0.715946	1	113.915	96.2911	117.978	107.017
ENSG00000068394	GPKOW	X	49113407	49123735	10329	-	protein_coding	699.947	651.633	748.26	0.196317	0.264772	1	642.446	660.821	691.012	805.508
ENSG00000068489	PRR11	17	59155732	59206709	50978	+	protein_coding	4493.5	4242.62	4744.37	0.152676	0.722105	1	4262.59	4222.65	4687.92	4800.82
ENSG00000068697	LAPTM4A	2	20032650	20051628	18979	-	protein_coding	732.142	679.069	785.216	0.206398	0.341	1	693.54	664.597	775.281	795.151
ENSG00000068784	SRBD1	2	45388680	45612165	223486	-	protein_coding	663.653	638.503	688.803	0.106365	0.727831	1	663.386	613.62	695.225	682.38
ENSG00000068796	KIF2A	5	62306162	62391025	84864	+	protein_coding	4477.2	4155.78	4798.63	0.205734	0.234229	1	4136.11	4175.45	4828.66	4768.6
ENSG00000068903	SIRT2	19	38878555	38899862	21308	-	protein_coding	1211.26	1209.41	1213.1	0.00431609	0.974775	1	1201.97	1216.86	1207.59	1218.62
ENSG00000068912	ERLEC1	2	53787044	53818819	31776	+	protein_coding	882.763	878.786	886.741	0.013105	0.945209	1	863.574	893.997	896.63	876.852
ENSG00000068971	PPP2R5B	11	64917553	64934475	16923	+	protein_coding	238.678	218.424	258.933	0.242053	0.294607	1	187.624	249.224	248.596	269.27
ENSG00000069188	SDK2	17	73334384	73644445	310062	-	protein_coding	60.4038	30.3016	90.506	1.3491	0.0377823	1	13.4017	47.2015	80.8989	100.113
ENSG00000069275	NUCKS1	1	205712822	205750182	37361	-	protein_coding	8383.4	8252.64	8514.15	0.0447938	0.636582	1	8293.16	8212.12	8393.26	8635.04
ENSG00000069329	VPS35	16	46656132	46689518	33387	-	protein_coding	2842.73	2737.71	2947.76	0.105812	0.47926	1	2785.89	2689.54	2904.78	2990.73
ENSG00000069399	BCL3	19	44747705	44760044	12340	+	protein_coding	868.235	864.613	871.857	0.010478	0.9866	1	819.181	910.045	842.697	901.018
ENSG00000069424	KCNAB2	1	5990927	6101193	110267	+	protein_coding	14423.9	14170.7	14677.1	0.0503105	0.73089	1	13784.5	14556.9	14209.6	15144.7
ENSG00000069493	CLEC2D	12	9664969	9699553	34585	+	protein_coding	5115.15	4949.7	5280.61	0.0931189	0.408207	1	4953.62	4945.77	5355.34	5205.88
ENSG00000069509	FUNDC1	X	44523639	44542859	19221	-	protein_coding	271.516	264.627	278.405	0.0717498	0.73079	1	247.932	281.321	267.978	288.832
ENSG00000069667	RORA	15	60488284	61229302	741019	-	protein_coding	1449.11	1400.68	1497.55	0.0958041	0.562009	1	1378.7	1422.65	1499.16	1495.94
ENSG00000069696	DRD4	11	637269	640706	3438	+	protein_coding	5.31952	4.92611	5.71293	0.140056	0.857544	1	4.18804	5.66418	3.37079	8.05508
ENSG00000069702	TGFBR3	1	91680343	91906335	225993	-	protein_coding	222.657	211.576	233.739	0.14173	0.528371	1	221.129	202.022	238.483	228.994
ENSG00000069764	PLA2G10	16	14672548	14694308	21761	-	protein_coding	0.918432	0.418804	1.41806	0.576241	0.537491	1	0.837608	0	1.68539	1.15073
ENSG00000069869	NEDD4	15	55826922	55993660	166739	-	protein_coding	621.036	598.358	643.715	0.105765	0.524724	1	574.599	622.116	664.888	622.542
ENSG00000069943	PIGB	15	55318960	55355648	36689	+	protein_coding	415.771	400.163	431.378	0.106922	0.586492	1	402.89	397.437	428.933	433.823
ENSG00000069966	GNB5	15	52115100	52191392	76293	-	protein_coding	804.632	781.406	827.857	0.0815504	0.725136	1	791.54	771.273	793.821	861.893
ENSG00000069974	RAB27A	15	55202966	55319113	116148	-	protein_coding	3414.45	3221.48	3607.41	0.162587	0.209648	1	3180.4	3262.57	3655.62	3559.19
ENSG00000069998	HDHD5	22	17137511	17165287	27777	-	protein_coding	1454.45	1315.02	1593.88	0.274294	0.178159	1	1218.72	1411.33	1585.96	1601.81
ENSG00000070081	NUCB2	11	17208153	17349980	141828	+	protein_coding	3283.03	3090.51	3475.55	0.167306	0.430418	1	3027.95	3153.06	3580.62	3370.47
ENSG00000070087	PFN2	3	149964904	150050788	85885	-	protein_coding	51.723	48.935	54.5111	0.139729	0.771173	1	54.4445	43.4254	48.0337	60.9884
ENSG00000070182	SPTB	14	64746283	64879907	133625	-	protein_coding	1.9126	1.25641	2.56878	0.478376	0.598495	1	2.51283	0	1.68539	3.45218
ENSG00000070190	DAPP1	4	99816827	99870190	53364	+	protein_coding	1771.57	1722.16	1820.98	0.0759433	0.861995	1	1682.76	1761.56	1885.96	1756.01
ENSG00000070214	SLC44A1	9	105244622	105439171	194550	+	protein_coding	894.168	790.507	997.829	0.328213	0.242312	1	819.181	761.832	1000.28	995.377
ENSG00000070367	EXOC5	14	57200507	57268905	68399	-	protein_coding	2282.66	2225.08	2340.25	0.0719344	0.648079	1	2243.95	2206.2	2243.26	2437.24
ENSG00000070413	DGCR2	22	19036282	19122454	86173	-	protein_coding	1714.91	1703.94	1725.89	0.0176878	0.889907	1	1761.49	1646.39	1672.75	1779.02
ENSG00000070495	JMJD6	17	76712832	76726799	13968	-	protein_coding	908.875	889.115	928.635	0.0623518	0.671413	1	923.882	854.347	941.293	915.977
ENSG00000070501	POLB	8	42338454	42371808	33355	+	protein_coding	473.59	443.894	503.287	0.179058	0.414601	1	412.941	474.847	501.405	505.168
ENSG00000070540	WIPI1	17	68420948	68457513	36566	-	protein_coding	292.44	280.229	304.651	0.114137	0.788541	1	277.248	283.209	310.113	299.189
ENSG00000070669	ASNS	7	97851677	97872542	20866	-	protein_coding	107.497	100.357	114.636	0.18987	0.602525	1	84.5985	116.116	131.461	97.8116
ENSG00000070718	AP3M2	8	42152946	42171673	18728	+	protein_coding	1049.14	1030.58	1067.69	0.0512738	0.703482	1	1022.72	1038.43	1087.08	1048.31
ENSG00000070731	ST6GALNAC2	17	76565377	76586956	21580	-	protein_coding	0.630751	0.418804	0.842697	0.243971	0.789566	1	0.837608	0	1.68539	0
ENSG00000070756	PABPC1	8	100685816	100722809	36994	-	protein_coding	37951.1	35044	40858.1	0.219771	0.174957	1	34390.5	35697.6	39862.1	41854.2
ENSG00000070759	TESK2	1	45343883	45491163	147281	-	protein_coding	91.1273	87.0411	95.2135	0.12818	0.67209	1	78.7352	95.3471	96.0675	94.3595
ENSG00000070761	CFAP20	16	58113592	58129381	15790	-	protein_coding	788.041	769.367	806.714	0.0679514	0.644647	1	765.574	773.161	805.619	807.809
ENSG00000070770	CSNK2A2	16	58157907	58198106	40200	-	protein_coding	1189.52	1173.63	1205.41	0.0379107	0.751168	1	1155.9	1191.37	1177.25	1233.58
ENSG00000070778	PTPN21	14	88465778	88555007	89230	-	protein_coding	3.27925	2.72567	3.83283	0.293156	0.749454	1	1.67522	3.77612	4.21349	3.45218
ENSG00000070831	CDC42	1	22025511	22101360	75850	+	protein_coding	4557.53	4421.87	4693.2	0.0853985	0.571789	1	4442.68	4401.07	4757.03	4629.37
ENSG00000070985	TRPM5	11	2404515	2423045	18531	-	protein_coding	2.12608	1.41605	2.83612	0.448531	0.628327	1	0	2.83209	3.37079	2.30145
ENSG00000071051	NCK2	2	105744912	105894274	149363	+	protein_coding	1615.31	1561.23	1669.39	0.0959016	0.56939	1	1541.2	1581.25	1670.23	1668.55
ENSG00000071073	MGAT4A	2	98619106	98731132	112027	-	protein_coding	2616.57	2554.58	2678.55	0.0678807	0.680855	1	2548	2561.15	2696.63	2660.48
ENSG00000071082	RPL31	2	101002229	101024032	21804	+	protein_coding	11831.5	10505.7	13157.3	0.315721	0.302057	1	9977.59	11033.8	13543.8	12770.7
ENSG00000071189	SNX13	7	17790761	17940501	149741	-	protein_coding	831.424	806.955	855.893	0.0848153	0.51456	1	783.164	830.747	854.495	857.29
ENSG00000071205	ARHGAP10	4	147732063	148072776	340714	+	protein_coding	440.655	426.409	454.901	0.0828744	0.889843	1	435.556	417.261	470.225	439.577
ENSG00000071242	RPS6KA2	6	166409364	166906451	497088	-	protein_coding	429.946	335.427	524.464	0.629943	0.0331221	1	307.402	363.452	605.899	443.029
ENSG00000071246	VASH1	14	76761468	76783015	21548	+	protein_coding	101.418	91.8608	110.975	0.256328	0.542235	1	84.5985	99.1232	101.124	120.826
ENSG00000071282	LMCD1	3	8501807	8574668	72862	+	protein_coding	46.127	39.3557	52.8983	0.400799	0.375786	1	34.3419	44.3694	50.5618	55.2348
ENSG00000071462	BUD23	7	73683025	73705161	22137	+	protein_coding	906.843	883.032	930.655	0.0742005	0.578996	1	923.044	843.019	905.057	956.253
ENSG00000071794	HLTF	3	149030127	149086554	56428	-	protein_coding	901.361	822.218	980.505	0.251659	0.150753	1	840.121	804.314	981.742	979.267
ENSG00000071889	FAM3A	X	154506159	154516242	10084	-	protein_coding	628.089	615.403	640.774	0.0581598	0.77408	1	573.762	657.045	646.349	635.2
ENSG00000071909	MYO3B	2	170178145	170655171	477027	+	protein_coding	36.578	35.0543	38.1017	0.104262	0.869865	1	35.1796	34.9291	37.0787	39.1247
ENSG00000071967	CYBRD1	2	171522247	171558129	35883	+	protein_coding	45.5565	36.6832	54.4297	0.520168	0.327033	1	31.8291	41.5373	54.7753	54.0841
ENSG00000071994	PDCD2	6	170575295	170584692	9398	-	protein_coding	2072.91	2006.02	2139.81	0.0929041	0.451931	1	2006.91	2005.12	2165.73	2113.88
ENSG00000072042	RDH11	14	67676800	67695793	18994	-	protein_coding	1615.71	1548.78	1682.63	0.118773	0.309611	1	1558.79	1538.77	1657.59	1707.68
ENSG00000072062	PRKACA	19	14091688	14118084	26397	-	protein_coding	1844.89	1824.54	1865.24	0.0314826	0.859101	1	1794.99	1854.08	1842.14	1888.34
ENSG00000072110	ACTN1	14	68874128	68979440	105313	-	protein_coding	2339.92	2242.71	2437.13	0.117465	0.653513	1	2226.36	2259.06	2367.98	2506.28
ENSG00000072135	PTPN18	2	130356045	130375405	19361	+	protein_coding	2955.57	2888.28	3022.85	0.0651959	0.684248	1	2904.83	2871.74	3022.75	3022.95
ENSG00000072163	LIMS2	2	127638381	127681786	43406	-	protein_coding	521.599	500.374	542.824	0.114455	0.682553	1	474.924	525.825	514.888	570.76
ENSG00000072195	SPEG	2	219434843	219493629	58787	+	protein_coding	22.2419	20.3361	24.1477	0.23488	0.639345	1	14.2393	26.4328	25.2809	23.0145
ENSG00000072310	SREBF1	17	17810399	17837002	26604	-	protein_coding	4555.95	4530.16	4581.74	0.0157774	0.962914	1	4692.28	4368.03	4623.88	4539.61
ENSG00000072422	RHOBTB1	10	60869438	61001440	132003	-	protein_coding	10.8861	7.70499	14.0673	0.673017	0.399606	1	5.02565	10.3843	14.3259	13.8087
ENSG00000072571	HMMR	5	163460203	163491941	31739	+	protein_coding	5339.7	4908.13	5771.27	0.218773	0.644192	1	4634.49	5181.78	6032.87	5509.67
ENSG00000072682	P4HA2	5	132190147	132295315	105169	-	protein_coding	92.5605	51.3758	133.745	1.16962	0.0749697	1	23.453	79.2985	121.348	146.142
ENSG00000072778	ACADVL	17	7217125	7225266	8142	+	protein_coding	7344.34	7065.08	7623.59	0.109147	0.448167	1	6992.36	7137.81	7693.83	7553.36
ENSG00000072786	STK10	5	172042079	172188224	146146	-	protein_coding	6199.82	6113.29	6286.34	0.0398477	0.814373	1	6304.68	5921.9	6129.78	6442.91
ENSG00000072803	FBXW11	5	171861549	172006873	145325	-	protein_coding	1181.61	1138.9	1224.31	0.103365	0.520328	1	1108.16	1169.65	1196.63	1251.99
ENSG00000072818	ACAP1	17	7336529	7351477	14949	+	protein_coding	7890.2	7682.46	8097.94	0.0752526	0.681772	1	7646.53	7718.39	8114.33	8081.54
ENSG00000072858	SIDT1	3	113532555	113629575	97021	+	protein_coding	549.798	548.146	551.451	0.0103638	0.944719	1	540.257	556.034	574.72	528.183
ENSG00000072864	NDE1	16	15643267	15734691	91425	+	protein_coding	1927.36	1881.53	1973.19	0.0674509	0.595601	1	1923.15	1839.92	1871.63	2074.76
ENSG00000072954	TMEM38A	19	16661139	16690023	28885	+	protein_coding	40.1981	37.8864	42.5099	0.151404	0.77741	1	35.1796	40.5933	41.2922	43.7276
ENSG00000073050	XRCC1	19	43543311	43580473	37163	-	protein_coding	1052.38	1013.7	1091.06	0.1054	0.400142	1	1013.51	1013.89	1082.02	1100.09
ENSG00000073111	MCM2	3	127598410	127622436	24027	+	protein_coding	9137.7	8944.74	9330.66	0.0592958	0.84558	1	9019.37	8870.11	9126.41	9534.91
ENSG00000073331	ALPK1	4	112285509	112442621	157113	+	protein_coding	619.964	561.422	678.507	0.249535	0.634621	1	531.881	590.963	773.596	583.418
ENSG00000073350	LLGL2	17	75525080	75575209	50130	+	protein_coding	243.276	243.187	243.366	0.000901306	0.996664	1	236.206	250.168	239.326	247.406
ENSG00000073417	PDE8A	15	84980440	85139145	158706	+	protein_coding	500.5	491.492	509.508	0.0532918	0.768502	1	495.864	487.12	546.068	472.948
ENSG00000073464	CLCN4	X	10156975	10237660	80686	+	protein_coding	6.77236	4.34767	9.19704	0.683486	0.426687	1	5.86326	2.83209	12.6405	5.75363
ENSG00000073578	SDHA	5	218241	257082	38842	+	protein_coding	604.975	598.298	611.652	0.0313565	0.884563	1	582.975	613.62	604.214	619.09
ENSG00000073598	FNDC8	17	35121615	35130732	9118	+	protein_coding	5.39871	5.23849	5.55892	0.0458577	0.958414	1	6.70087	3.77612	4.21349	6.90435
ENSG00000073712	FERMT2	14	52857268	52952435	95168	-	protein_coding	15.1066	12.1591	18.0541	0.511644	0.365208	1	9.21369	15.1045	17.6966	18.4116
ENSG00000073756	PTGS2	1	186671791	186680922	9132	-	protein_coding	1.57107	1.41605	1.72609	0.10289	0.90985	1	0	2.83209	0	3.45218
ENSG00000073803	MAP3K13	3	185282941	185489094	206154	+	protein_coding	286.802	280.023	293.582	0.066565	0.786406	1	273.06	286.985	285.674	301.49
ENSG00000073849	ST6GAL1	3	186930325	187078553	148229	+	protein_coding	3010.65	2776.28	3245.02	0.223978	0.111553	1	2713.85	2838.7	3302.53	3187.51
ENSG00000073861	TBX21	17	47733236	47746122	12887	+	protein_coding	411.313	407.762	414.864	0.0231347	0.960505	1	409.591	405.933	402.809	426.919
ENSG00000073905	VDAC1P1	X	80929500	80930347	848	+	processed_pseudogene	10.4213	7.54536	13.2972	0.632601	0.439433	1	7.53848	7.55224	18.5393	8.05508
ENSG00000073969	NSF	17	46590669	46757464	166796	+	protein_coding	976.483	920.827	1032.14	0.161105	0.556627	1	885.352	956.303	1029.78	1034.5
ENSG00000074201	CLNS1A	11	77514936	77637794	122859	-	protein_coding	2828.02	2621.07	3034.97	0.211332	0.0349895	1	2563.92	2678.21	3091.86	2978.08
ENSG00000074266	EED	11	86244753	86278813	34061	+	protein_coding	1692.72	1638.26	1747.18	0.0920034	0.590756	1	1606.53	1669.99	1719.95	1774.42
ENSG00000074317	SNCB	5	176620082	176630556	10475	-	protein_coding	2.18147	1.83485	2.52809	0.268423	0.770137	1	0.837608	2.83209	5.05618	0
ENSG00000074319	TSG101	11	18468336	18526951	58616	-	protein_coding	1037.65	988.197	1087.1	0.13573	0.539929	1	969.113	1007.28	1087.92	1086.28
ENSG00000074590	NUAK1	12	106063345	106138954	75610	-	protein_coding	11.2432	10.2178	12.2686	0.184087	0.833177	1	10.0513	10.3843	8.42697	16.1102
ENSG00000074621	SLC24A1	15	65611366	65660995	49630	+	protein_coding	321.671	313.927	329.414	0.068961	0.758122	1	304.052	323.802	332.023	326.806
ENSG00000074695	LMAN1	18	59327823	59359265	31443	-	protein_coding	3582.05	3441.45	3722.66	0.112682	0.455731	1	3403.2	3479.7	3783.71	3661.61
ENSG00000074706	IPCEF1	6	154154496	154356792	202297	-	protein_coding	1015.41	983.037	1047.79	0.0916257	0.596677	1	990.891	975.183	1079.5	1016.09
ENSG00000074800	ENO1	1	8861000	8879190	18191	-	protein_coding	77576.1	71604.2	83548	0.214249	0.548337	1	66878.8	76329.6	82077	85019
ENSG00000074842	MYDGF	19	4641374	4670362	28989	-	protein_coding	1034.72	1024.85	1044.58	0.0265473	0.936723	1	971.626	1078.08	1012.08	1077.08
ENSG00000074935	TUBE1	6	112070663	112087529	16867	-	protein_coding	546.43	481.461	611.399	0.340468	0.132473	1	453.146	509.776	637.079	585.719
ENSG00000074966	TXK	4	48066393	48134250	67858	-	protein_coding	358.091	320.88	395.302	0.296002	0.212013	1	328.343	313.418	402.809	387.794
ENSG00000075089	ACTR6	12	100199122	100241865	42744	+	protein_coding	887.629	767.275	1007.98	0.39168	0.0132835	1	701.916	832.635	1017.14	998.829
ENSG00000075142	SRI	7	88205115	88226993	21879	-	protein_coding	1940.03	1888.61	1991.46	0.0752909	0.736559	1	1811.75	1965.47	1919.66	2063.25
ENSG00000075188	NUP37	12	102073103	102120120	47018	-	protein_coding	1361	1293.09	1428.91	0.142937	0.457312	1	1229.61	1356.57	1465.45	1392.38
ENSG00000075234	TTC38	22	46267961	46294008	26048	+	protein_coding	157.815	157.615	158.015	0.00230066	0.996306	1	156.633	158.597	136.517	179.513
ENSG00000075239	ACAT1	11	108116695	108147603	30909	+	protein_coding	2514.31	2414.09	2614.53	0.113606	0.594503	1	2419.01	2409.17	2650.28	2578.77
ENSG00000075303	SLC25A40	7	87833568	87876360	42793	-	protein_coding	1217.86	1145.49	1290.23	0.170785	0.165226	1	1130.77	1160.21	1276.69	1303.77
ENSG00000075336	TIMM21	18	74148523	74160531	12009	+	protein_coding	691.667	681.616	701.719	0.041898	0.822271	1	660.873	702.359	709.551	693.887
ENSG00000075415	SLC25A3	12	98593591	98606379	12789	+	protein_coding	15585	15294.1	15875.9	0.0535923	0.677159	1	15262.9	15325.4	15782	15969.8
ENSG00000075426	FOSL2	2	28392448	28417317	24870	+	protein_coding	1003.22	893.166	1113.28	0.293156	0.553167	1	852.685	933.646	1124.16	1102.39
ENSG00000075618	FSCN1	7	5592816	5606655	13840	+	protein_coding	755.957	661.328	850.587	0.221946	0.801644	1	593.864	728.791	817.416	883.757
ENSG00000075624	ACTB	7	5526409	5563902	37494	-	protein_coding	257519	252100	262937	0.0587337	0.860887	1	245146	259054	246850	279023
ENSG00000075651	PLD1	3	171600404	171810950	210547	-	protein_coding	61.9667	59.7312	64.2021	0.0893831	0.89288	1	62.8206	56.6418	67.4158	60.9884
ENSG00000075711	DLG1	3	197042560	197299330	256771	-	protein_coding	1342.67	1283.48	1401.87	0.126449	0.426366	1	1299.13	1267.83	1418.26	1385.47
ENSG00000075785	RAB7A	3	128693669	128825942	132274	+	protein_coding	5490	5346.89	5633.11	0.0740607	0.747805	1	5328.86	5364.92	5586.24	5679.98
ENSG00000075884	ARHGAP15	2	143091362	143768352	676991	+	protein_coding	3330.69	3091.13	3570.24	0.207712	0.0531829	1	3032.98	3149.29	3707.87	3432.61
ENSG00000075914	EXOSC7	3	44975241	45036066	60826	+	protein_coding	860.56	853.988	867.132	0.0214407	0.872768	1	852.685	855.291	852.81	881.455
ENSG00000075945	KIFAP3	1	169921326	170085208	163883	-	protein_coding	761.333	731.754	790.912	0.109936	0.684446	1	718.668	744.84	803.933	777.89
ENSG00000075975	MKRN2	3	12557057	12586208	29152	+	protein_coding	784.75	777.438	792.062	0.0270023	0.875575	1	772.275	782.601	803.933	780.192
ENSG00000076003	MCM6	2	135839626	135876443	36818	-	protein_coding	15506	14777.2	16234.8	0.134503	0.44895	1	14639.7	14914.7	16582.6	15886.9
ENSG00000076043	REXO2	11	114439435	114450279	10845	+	protein_coding	746.258	742.483	750.032	0.013948	0.925726	1	742.959	742.008	734.832	765.232
ENSG00000076053	RBM7	11	114400030	114414203	14174	+	protein_coding	517.31	461.264	573.356	0.306909	0.263494	1	459.009	463.519	571.349	575.363
ENSG00000076067	RBMS2	12	56521820	56596193	74374	+	protein_coding	186.862	177.479	196.244	0.143815	0.617058	1	170.872	184.086	210.674	181.815
ENSG00000076242	MLH1	3	36993350	37050846	57497	+	protein_coding	3186.47	3016.5	3356.45	0.153254	0.312386	1	2981.89	3051.11	3460.96	3251.95
ENSG00000076248	UNG	12	109097597	109110992	13396	+	protein_coding	2664.42	2549.02	2779.82	0.124492	0.349257	1	2546.33	2551.71	2803.65	2755.99
ENSG00000076513	ANKRD13A	12	109999186	110039763	40578	+	protein_coding	2955.66	2779.05	3132.26	0.171384	0.288982	1	2774.16	2783.95	3170.23	3094.3
ENSG00000076554	TPD52	8	80034745	80231232	196488	-	protein_coding	568.635	520.757	616.513	0.241893	0.168287	1	495.864	545.65	618.54	614.487
ENSG00000076555	ACACB	12	109116595	109268226	151632	+	protein_coding	613.562	597.566	629.558	0.0736615	0.811357	1	579.625	615.508	669.944	589.171
ENSG00000076641	PAG1	8	80967810	81112068	144259	-	protein_coding	2117.29	2093.56	2141.01	0.0317124	0.836014	1	2218.82	1968.3	2089.89	2192.13
ENSG00000076662	ICAM3	19	10333776	10339661	5886	-	protein_coding	723.225	662.529	783.92	0.238176	0.336059	1	656.685	668.373	763.484	804.357
ENSG00000076716	GPC4	X	133300103	133415489	115387	-	protein_coding	1.15444	0.890819	1.41806	0.261193	0.77977	1	0.837608	0.94403	1.68539	1.15073
ENSG00000076864	RAP1GAP	1	21596215	21669363	73149	-	protein_coding	7.91481	7.12656	8.70307	0.21439	0.763407	1	6.70087	7.55224	5.89888	11.5073
ENSG00000076924	XAB2	19	7619525	7629545	10021	-	protein_coding	1713.68	1689.36	1737.99	0.0405003	0.751728	1	1649.25	1729.46	1694.66	1781.32
ENSG00000077063	CTTNBP2	7	117710651	117874139	163489	-	protein_coding	3.38286	2.77888	3.98684	0.308225	0.729137	1	0.837608	4.72015	3.37079	4.6029
ENSG00000077097	TOP2B	3	25597984	25664907	66924	-	protein_coding	9897.59	9529.1	10266.1	0.106815	0.453839	1	9524.45	9533.76	10125	10407.2
ENSG00000077147	TM9SF3	10	96518110	96587452	69343	-	protein_coding	3132.43	3081.24	3183.62	0.0467364	0.762351	1	3188.78	2973.7	3169.38	3197.86
ENSG00000077150	NFKB2	10	102394110	102402524	8415	+	protein_coding	2553.4	2497.81	2608.99	0.0615143	0.81817	1	2520.36	2475.25	2620.79	2597.19
ENSG00000077152	UBE2T	1	202331657	202341980	10324	-	protein_coding	1522.4	1427.7	1617.1	0.178211	0.379689	1	1361.95	1493.46	1735.96	1498.24
ENSG00000077238	IL4R	16	27313668	27364778	51111	+	protein_coding	1773.43	1762.14	1784.73	0.0179686	0.918604	1	1774.05	1750.23	1731.74	1837.71
ENSG00000077264	PAK3	X	110944285	111227361	283077	+	protein_coding	5.53502	2.25365	8.81639	1.43389	0.0568253	1	1.67522	2.83209	8.42697	9.2058
ENSG00000077312	SNRPA	19	40750637	40765389	14753	+	protein_coding	3134.67	2941.86	3327.49	0.176495	0.204022	1	2871.32	3012.4	3191.29	3463.68
ENSG00000077327	SPAG6	10	22345445	22454224	108780	+	protein_coding	21.3412	16.088	26.5944	0.589149	0.457844	1	14.2393	17.9366	37.0787	16.1102
ENSG00000077348	EXOSC5	19	41386374	41397359	10986	-	protein_coding	592.062	587.182	596.942	0.0249674	0.889948	1	579.625	594.739	631.18	562.705
ENSG00000077380	DYNC1I2	2	171687409	171750158	62750	+	protein_coding	1000.68	956.553	1044.81	0.126306	0.509523	1	932.258	980.848	1064.33	1025.3
ENSG00000077420	APBB1IP	10	26438341	26567803	129463	+	protein_coding	2847.48	2762.24	2932.72	0.0855622	0.634474	1	2749.03	2775.45	2911.52	2953.91
ENSG00000077514	POLD3	11	74493851	74669117	175267	+	protein_coding	2402.16	2301.2	2503.11	0.119821	0.571048	1	2271.59	2330.81	2526.41	2479.81
ENSG00000077549	CAPZB	1	19338775	19485539	146765	-	protein_coding	9717.89	9372.18	10063.6	0.102276	0.394748	1	9245.52	9498.83	10049.2	10078.1
ENSG00000077585	GPR137B	1	236142505	236221865	79361	+	protein_coding	110.73	99.1401	122.319	0.286239	0.484703	1	96.325	101.955	114.607	130.032
ENSG00000077721	UBE2A	X	119574536	119591083	16548	+	protein_coding	2347.85	2313.4	2382.3	0.0415681	0.862636	1	2295.05	2331.75	2334.27	2430.33
ENSG00000077935	SMC1B	22	45344063	45413619	69557	-	protein_coding	79.6685	68.7991	90.5379	0.37853	0.336707	1	68.6839	68.9142	90.1686	90.9073
ENSG00000077984	CST7	20	24949269	24959928	10660	+	protein_coding	729.542	628.58	830.504	0.375282	0.420224	1	559.522	697.638	848.596	812.412
ENSG00000078018	MAP2	2	209424047	209734118	310072	+	protein_coding	8.65289	8.48939	8.81639	0.0392276	0.96232	1	7.53848	9.4403	8.42697	9.2058
ENSG00000078053	AMPH	7	38383704	38631420	247717	-	protein_coding	5.47571	5.23849	5.71293	0.0690471	0.935062	1	6.70087	3.77612	3.37079	8.05508
ENSG00000078070	MCCC1	3	183015218	183116075	100858	-	protein_coding	1168.38	1073.75	1263	0.23327	0.0687172	1	1063.76	1083.75	1268.26	1257.74
ENSG00000078081	LAMP3	3	183122215	183163839	41625	-	protein_coding	268.559	243.001	294.117	0.131883	0.886109	1	209.402	276.601	289.045	299.189
ENSG00000078114	NEBL	10	20779973	21293011	513039	-	protein_coding	1.62773	1.41605	1.83941	0.184449	0.842682	1	0	2.83209	2.52809	1.15073
ENSG00000078142	PIK3C3	18	41955234	42087830	132597	+	protein_coding	1156.78	1061.19	1252.36	0.236537	0.199358	1	1038.63	1083.75	1232.02	1272.7
ENSG00000078177	N4BP2	4	40056850	40158252	101403	+	protein_coding	1614.72	1607.53	1621.91	0.0128484	0.937462	1	1666.84	1548.21	1659.27	1584.55
ENSG00000078246	TULP3	12	2877223	2941138	63916	+	protein_coding	221.908	217.938	225.878	0.0533475	0.811387	1	202.701	233.175	234.27	217.487
ENSG00000078304	PPP2R5C	14	101761798	101927989	166192	+	protein_coding	8733.6	8145.06	9322.15	0.194065	0.0954717	1	8077.06	8213.06	9509.84	9134.46
ENSG00000078319	PMS2P1	7	100319222	100336307	17086	-	transcribed_unprocessed_pseudogene	281.645	264.506	298.784	0.174485	0.410526	1	264.684	264.328	307.584	289.983
ENSG00000078369	GNB1	1	1785285	1891117	105833	-	protein_coding	11344.4	11132.7	11556.2	0.0532756	0.779926	1	11200.5	11065	11462.4	11649.9
ENSG00000078401	EDN1	6	12290361	12297194	6834	+	protein_coding	0.86803	0.472015	1.26405	0.480077	0.605171	1	0	0.94403	2.52809	0
ENSG00000078403	MLLT10	10	21524646	21743630	218985	+	protein_coding	1208.36	1203.02	1213.69	0.0131418	0.927915	1	1191.08	1214.97	1242.14	1185.25
ENSG00000078487	ZCWPW1	7	100400826	100428992	28167	-	protein_coding	159.086	145.264	172.907	0.248875	0.345627	1	128.154	162.373	177.809	168.006
ENSG00000078589	P2RY10	X	78945332	78963727	18396	+	protein_coding	2277.7	2169.77	2385.63	0.136627	0.164133	1	2163.54	2175.99	2404.22	2367.04
ENSG00000078596	ITM2A	X	79360384	79367667	7284	-	protein_coding	2429.72	2196.46	2662.98	0.273577	0.240333	1	2107.42	2285.5	2700	2625.95
ENSG00000078618	NRDC	1	51789191	51878937	89747	-	protein_coding	4557.22	4504.92	4609.51	0.0327007	0.86136	1	4584.23	4425.61	4516.01	4703.01
ENSG00000078668	VDAC3	8	42391624	42405937	14314	+	protein_coding	4617.59	4494.82	4740.35	0.0764834	0.538379	1	4446.03	4543.62	4794.95	4685.75
ENSG00000078674	PCM1	8	17922840	18027975	105136	+	protein_coding	5260.11	5149.08	5371.15	0.060567	0.683643	1	5203.22	5094.93	5445.51	5296.79
ENSG00000078804	TP53INP2	20	34704339	34713439	9101	+	protein_coding	266.087	258.065	274.11	0.0822114	0.844526	1	254.633	261.496	266.292	281.928
ENSG00000078900	TP73	1	3652516	3736201	83686	+	protein_coding	25.354	23.1081	27.5999	0.223967	0.715107	1	22.6154	23.6008	25.2809	29.9189
ENSG00000078902	TOLLIP	11	1274371	1309654	35284	-	protein_coding	761.273	741.673	780.872	0.073265	0.763752	1	711.13	772.217	789.607	772.137
ENSG00000078967	UBE2D4	7	43926436	43956136	29701	+	protein_coding	135.349	132.512	138.185	0.0577167	0.81875	1	135.693	129.332	134.832	141.539
ENSG00000079150	FKBP7	2	178463664	178478600	14937	-	protein_coding	104.911	101.806	108.017	0.0810236	0.833638	1	106.376	97.2351	107.865	108.168
ENSG00000079156	OSBPL6	2	178194481	178402893	208413	+	protein_coding	23.976	23.9989	23.953	0.007058	0.990403	1	23.453	24.5448	29.4944	18.4116
ENSG00000079257	LXN	3	158645822	158672648	26827	-	protein_coding	312.903	301.96	323.847	0.0997888	0.693986	1	314.103	289.817	340.45	307.244
ENSG00000079263	SP140	2	230203110	230313215	110106	+	protein_coding	1757.17	1673.12	1841.23	0.134468	0.654005	1	1681.92	1664.33	1841.29	1841.16
ENSG00000079277	MKNK1	1	46557407	46616843	59437	-	protein_coding	691.881	680.219	703.544	0.0470351	0.876906	1	697.728	662.709	677.529	729.56
ENSG00000079308	TNS1	2	217799588	218033982	234395	-	protein_coding	22.7228	13.0568	32.3887	0.898345	0.260664	1	2.51283	23.6008	33.7079	31.0696
ENSG00000079337	RAPGEF3	12	47734363	47771040	36678	-	protein_coding	25.5896	24.7301	26.4492	0.0852359	0.868194	1	26.8035	22.6567	25.2809	27.6174
ENSG00000079387	SENP1	12	48042897	48106079	63183	-	protein_coding	1576.77	1576.18	1577.36	0.00100217	0.996174	1	1595.64	1556.71	1572.47	1582.25
ENSG00000079435	LIPE	19	42401514	42427388	25875	-	protein_coding	644.14	614.185	674.096	0.131997	0.533245	1	644.958	583.411	662.36	685.832
ENSG00000079459	FDFT1	8	11795573	11839304	43732	+	protein_coding	6153.72	5707.68	6599.76	0.207831	0.217803	1	5430.22	5985.15	6571.35	6628.18
ENSG00000079482	OPHN1	X	67949349	68433913	484565	-	protein_coding	0.657356	0.472015	0.842697	0.24608	0.792348	1	0	0.94403	1.68539	0
ENSG00000079739	PGM1	1	63593411	63660245	66835	+	protein_coding	1205.44	1098.44	1312.45	0.255573	0.0944611	1	1024.4	1172.49	1318.82	1306.07
ENSG00000079950	STX7	6	132445867	132513198	67332	-	protein_coding	594.544	593.862	595.225	0.00336247	0.992159	1	615.642	572.082	618.54	571.91
ENSG00000079999	KEAP1	19	10486125	10503558	17434	-	protein_coding	2407.03	2387.81	2426.25	0.0226644	0.91495	1	2424.04	2351.58	2399.16	2453.35
ENSG00000080007	DDX43	6	73394828	73417566	22739	+	protein_coding	16.0563	14.2531	17.8594	0.303049	0.597497	1	13.4017	15.1045	21.9101	13.8087
ENSG00000080166	DCT	13	94436811	94479682	42872	-	protein_coding	4.85223	3.45686	6.2476	0.618793	0.431533	1	5.02565	1.88806	6.74158	5.75363
ENSG00000080200	CRYBG3	3	97822011	97944984	122974	+	protein_coding	397.593	390.411	404.775	0.0512919	0.791338	1	400.377	380.444	404.495	405.055
ENSG00000080298	RFX3	9	3218297	3526004	307708	-	protein_coding	363.13	357.603	368.658	0.0435974	0.854778	1	374.411	340.795	381.742	355.574
ENSG00000080371	RAB21	12	71754863	71800286	45424	+	protein_coding	977.646	973.351	981.94	0.0122069	0.941973	1	972.463	974.239	958.147	1005.73
ENSG00000080493	SLC4A4	4	71062667	71572087	509421	+	protein_coding	11.5165	9.27379	13.7592	0.475916	0.501416	1	10.0513	8.49627	16.0112	11.5073
ENSG00000080546	SESN1	6	108986437	109094819	108383	-	protein_coding	601.442	542.143	660.741	0.282091	0.194032	1	508.428	575.859	672.472	649.009
ENSG00000080573	COL5A3	19	9959561	10010504	50944	-	protein_coding	39.9347	34.4828	45.3867	0.361348	0.47522	1	29.3163	39.6493	41.2922	49.4812
ENSG00000080802	CNOT4	7	135361795	135510127	148333	-	protein_coding	440.443	416.258	464.627	0.155605	0.347273	1	409.591	422.926	439.045	490.209
ENSG00000080815	PSEN1	14	73136418	73223691	87274	+	protein_coding	1084.51	1052.8	1116.22	0.0835238	0.695886	1	1036.96	1068.64	1142.7	1089.74
ENSG00000080822	CLDND1	3	98497912	98523066	25155	-	protein_coding	4676.73	4602.68	4750.77	0.0454402	0.66802	1	4761.8	4443.55	4753.66	4747.89
ENSG00000080986	NDC80	18	2571557	2616635	45079	+	protein_coding	3043.08	2873.98	3212.18	0.15423	0.674855	1	2884.72	2863.24	3305.9	3118.46
ENSG00000081019	RSBN1	1	113761832	113812476	50645	-	protein_coding	1107.69	985.172	1230.21	0.317176	0.110995	1	949.848	1020.5	1268.26	1192.15
ENSG00000081026	MAGI3	1	113390515	113685923	295409	+	protein_coding	287.874	275.189	300.559	0.12328	0.678564	1	282.274	268.105	291.573	309.545
ENSG00000081041	CXCL2	4	74097040	74099196	2157	-	protein_coding	0.287681	0	0.575363	0.311811	0.738689	1	0	0	0	1.15073
ENSG00000081052	COL4A4	2	227002714	227164453	161740	-	protein_coding	7.84252	6.60133	9.08372	0.332367	0.683754	1	7.53848	5.66418	10.1124	8.05508
ENSG00000081059	TCF7	5	134114681	134151865	37185	+	protein_coding	4500.66	4058.44	4942.89	0.278602	0.290603	1	3966.91	4149.96	4782.31	5103.47
ENSG00000081148	IMPG2	3	101222546	101320575	98030	-	protein_coding	26.7647	26.6182	26.9112	0.00801101	0.989537	1	26.8035	26.4328	22.7528	31.0696
ENSG00000081154	PCNP	3	101574180	101594465	20286	+	protein_coding	4358.12	4147.95	4568.28	0.13876	0.230949	1	4088.37	4207.54	4571.63	4564.93
ENSG00000081177	EXD2	14	69191511	69244020	52510	+	protein_coding	364.214	363.036	365.392	0.0112098	0.961127	1	340.907	385.164	390.169	340.615
ENSG00000081181	ARG2	14	67619920	67651708	31789	+	protein_coding	184.656	153.7	215.612	0.481511	0.0532948	1	136.53	170.869	214.888	216.336
ENSG00000081237	PTPRC	1	198638457	198757476	119020	+	protein_coding	27956.6	26239.5	29673.8	0.177098	0.0334244	1	26329.4	26149.6	29762.4	29585.1
ENSG00000081248	CACNA1S	1	201039512	201112451	72940	-	protein_coding	1.60112	1.36283	1.83941	0.202268	0.828498	1	0.837608	1.88806	2.52809	1.15073
ENSG00000081320	STK17B	2	196133583	196176503	42921	-	protein_coding	7129.04	6813.78	7444.3	0.127338	0.220602	1	6742.75	6884.81	7484.84	7403.77
ENSG00000081377	CDC14B	9	96490241	96619843	129603	-	protein_coding	141.864	134.507	149.222	0.138027	0.784061	1	134.017	134.996	150	148.444
ENSG00000081386	ZNF510	9	96754553	96778129	23577	-	protein_coding	450.572	432.751	468.393	0.113702	0.553406	1	439.744	425.758	484.551	452.235
ENSG00000081479	LRP2	2	169127109	169362534	235426	-	protein_coding	4.69704	1.72843	7.66566	1.53454	0.0284946	1	2.51283	0.94403	8.42697	6.90435
ENSG00000081665	ZNF506	19	19785839	19821751	35913	-	protein_coding	357.358	356.52	358.197	0.00725965	0.976452	1	354.308	358.732	366.573	349.82
ENSG00000081760	AACS	12	125065434	125143333	77900	+	protein_coding	672.051	664.065	680.036	0.0340269	0.822417	1	639.933	688.198	670.787	689.284
ENSG00000081870	HSPB11	1	53916574	53945699	29126	-	protein_coding	1490.37	1365.83	1614.91	0.241034	0.066292	1	1288.24	1443.42	1631.46	1598.36
ENSG00000081985	IL12RB2	1	67307364	67398724	91361	+	protein_coding	3058.41	3052.14	3064.68	0.00532838	0.992465	1	3059.78	3044.5	3061.52	3067.83
ENSG00000082014	SMARCD3	7	151238764	151277896	39133	-	protein_coding	69.2964	67.0243	71.5685	0.0890332	0.799943	1	59.4702	74.5784	64.8877	78.2493
ENSG00000082068	WDR70	5	37379285	37753435	374151	+	protein_coding	766.651	726.062	807.24	0.151861	0.350446	1	748.822	703.303	821.63	792.85
ENSG00000082074	FYB1	5	39105252	39274528	169277	-	protein_coding	8230.31	7846.13	8614.49	0.134044	0.320318	1	7722.75	7969.5	8458.15	8770.83
ENSG00000082146	STRADB	2	201387858	201480846	92989	+	protein_coding	409.431	397.71	421.152	0.0808962	0.652742	1	389.488	405.933	406.18	436.125
ENSG00000082153	BZW1	2	200810594	200827338	16745	+	protein_coding	2873.84	2835.55	2912.13	0.0378259	0.864475	1	2821.07	2850.03	2841.58	2982.68
ENSG00000082212	ME2	18	50879080	50954257	75178	+	protein_coding	3466.6	3447.4	3485.8	0.0156267	0.95295	1	3495.34	3399.45	3458.43	3513.16
ENSG00000082269	FAM135A	6	70412941	70561174	148234	+	protein_coding	215.26	212.42	218.099	0.0378272	0.888246	1	215.265	209.575	223.315	212.884
ENSG00000082293	COL19A1	6	69866556	70212468	345913	+	protein_coding	5.11856	4.8729	5.36421	0.092945	0.91771	1	5.02565	4.72015	8.42697	2.30145
ENSG00000082397	EPB41L3	18	5392381	5630700	238320	-	protein_coding	225.126	209.269	240.983	0.177868	0.77004	1	220.291	198.246	246.068	235.899
ENSG00000082458	DLG3	X	70444835	70505490	60656	+	protein_coding	659.733	604.327	715.138	0.240389	0.227101	1	584.651	624.004	717.978	712.299
ENSG00000082515	MRPL22	5	154941073	154969411	28339	+	protein_coding	938.128	883.353	992.904	0.166341	0.431488	1	858.549	908.157	967.416	1018.39
ENSG00000082641	NFE2L1	17	48048329	48061545	13217	+	protein_coding	3007.27	2803.89	3210.65	0.192079	0.427989	1	2799.29	2808.49	3194.67	3226.63
ENSG00000082701	GSK3B	3	119821321	120094994	273674	-	protein_coding	1459.54	1459.36	1459.73	0.0006668	0.995881	1	1502.67	1416.05	1498.32	1421.15
ENSG00000082996	RNF13	3	149812770	149962139	149370	+	protein_coding	560.689	545.341	576.038	0.0765086	0.819917	1	510.104	580.579	575.562	576.513
ENSG00000083093	PALB2	16	23603160	23641310	38151	-	protein_coding	631.131	615.621	646.641	0.0700048	0.737387	1	622.343	608.9	648.877	644.406
ENSG00000083099	LYRM2	6	89568144	89638749	70606	-	protein_coding	759.818	757.847	761.789	0.00753026	0.961129	1	746.309	769.385	761.798	761.78
ENSG00000083123	BCKDHB	6	80106647	80346270	239624	+	protein_coding	639.782	603.284	676.281	0.162862	0.502228	1	578.787	627.78	719.663	632.899
ENSG00000083223	TUT7	9	86287733	86354454	66722	-	protein_coding	1647.99	1620.8	1675.17	0.0474975	0.778088	1	1658.46	1583.14	1739.33	1611.02
ENSG00000083290	ULK2	17	19770829	19867936	97108	-	protein_coding	282.367	270.802	293.931	0.115588	0.526051	1	262.171	279.433	280.618	307.244
ENSG00000083444	PLOD1	1	11934205	11975538	41334	+	protein_coding	519.622	490.888	548.356	0.139781	0.821823	1	468.223	513.553	557.023	539.69
ENSG00000083535	PIBF1	13	72782133	73016461	234329	+	protein_coding	388.919	357.677	420.161	0.231073	0.283427	1	350.958	364.396	452.528	387.794
ENSG00000083544	TDRD3	13	60396457	60573878	177422	+	protein_coding	413.074	387	439.148	0.179796	0.438846	1	402.052	371.948	452.528	425.768
ENSG00000083635	NUFIP1	13	44939249	44989471	50223	-	protein_coding	191.759	182.856	200.661	0.130902	0.588608	1	197.676	168.037	202.247	199.075
ENSG00000083720	OXCT1	5	41730065	41870425	140361	-	protein_coding	4838.5	4646.47	5030.53	0.113837	0.439738	1	4652.08	4640.85	5004.78	5056.29
ENSG00000083799	CYLD	16	50742050	50801935	59886	+	protein_coding	4570.97	4450.4	4691.54	0.0757473	0.603742	1	4558.27	4342.54	4822.76	4560.32
ENSG00000083807	SLC27A5	19	58479512	58512413	32902	-	protein_coding	232.473	220.437	244.508	0.146877	0.591457	1	222.804	218.071	251.966	237.049
ENSG00000083814	ZNF671	19	57719751	57727624	7874	-	protein_coding	286.592	277.237	295.947	0.0926776	0.733137	1	279.761	274.713	304.214	287.681
ENSG00000083828	ZNF586	19	57769655	57819939	50285	+	protein_coding	285.314	279.178	291.449	0.0628883	0.811345	1	278.924	279.433	319.382	263.516
ENSG00000083838	ZNF446	19	58474017	58481230	7214	+	protein_coding	124.685	114.596	134.774	0.226169	0.485582	1	113.077	116.116	131.461	138.087
ENSG00000083844	ZNF264	19	57191500	57222846	31347	+	protein_coding	507.852	495.953	519.751	0.0686926	0.673643	1	492.514	499.392	543.54	495.963
ENSG00000083845	RPS5	19	58386400	58394806	8407	+	protein_coding	18632.6	17169.6	20095.5	0.221133	0.457312	1	16567.9	17771.4	20208.7	19982.3
ENSG00000083937	CHMP2B	3	87227271	87255556	28286	+	protein_coding	903.196	845.001	961.39	0.183305	0.423064	1	815.831	874.172	944.664	978.116
ENSG00000084070	SMAP2	1	40344850	40423326	78477	+	protein_coding	6512.98	6039.25	6986.71	0.20926	0.1213	1	5716.68	6361.82	7070.23	6903.2
ENSG00000084072	PPIE	1	39692182	39763914	71733	+	protein_coding	1741.98	1677.78	1806.17	0.105223	0.600888	1	1690.29	1665.27	1837.92	1774.42
ENSG00000084092	NOA1	4	56963350	56977606	14257	-	protein_coding	1612.12	1445.61	1778.63	0.29812	0.0150991	1	1392.11	1499.12	1783.99	1773.27
ENSG00000084093	REST	4	56907876	56966808	58933	+	protein_coding	1674.33	1639.74	1708.92	0.0589534	0.627373	1	1709.56	1569.92	1696.35	1721.48
ENSG00000084110	HAL	12	95972662	95996365	23704	-	protein_coding	7.94487	7.07334	8.81639	0.253458	0.721717	1	7.53848	6.60821	8.42697	9.2058
ENSG00000084112	SSH1	12	108778191	108857590	79400	-	protein_coding	1444.36	1428	1460.73	0.03243	0.830058	1	1387.08	1468.91	1439.33	1482.13
ENSG00000084207	GSTP1	11	67583742	67586656	2915	+	protein_coding	5197.86	4904.48	5491.25	0.154605	0.711218	1	4669.67	5139.3	5446.35	5536.14
ENSG00000084444	FAM234B	12	13044381	13142521	98141	+	protein_coding	174.119	157.761	190.476	0.260543	0.439191	1	169.197	146.325	176.124	204.829
ENSG00000084463	WBP11	12	14784582	14803486	18905	-	protein_coding	3592.48	3561.56	3623.39	0.0244124	0.878415	1	3563.19	3559.94	3451.69	3795.09
ENSG00000084623	EIF3I	1	32221077	32245397	24321	+	protein_coding	7133.17	7002.61	7263.74	0.052275	0.776456	1	6891	7114.21	7119.11	7408.37
ENSG00000084693	AGBL5	2	27042364	27070622	28259	+	protein_coding	673.945	652.531	695.358	0.0910985	0.623509	1	635.745	669.318	700.281	690.435
ENSG00000084731	KIF3C	2	25926598	25982749	56152	-	protein_coding	359.73	341.968	377.492	0.14009	0.544813	1	323.317	360.62	364.888	390.096
ENSG00000084754	HADHA	2	26190635	26244672	54038	-	protein_coding	7381.22	7141.93	7620.5	0.093268	0.29032	1	7090.36	7193.51	7509.27	7731.72
ENSG00000085063	CD59	11	33703010	33736479	33470	-	protein_coding	1243.92	1235.16	1252.67	0.0190053	0.898324	1	1257.25	1213.08	1170.51	1334.84
ENSG00000085117	CD82	11	44564427	44620358	55932	+	protein_coding	2524.44	2460.98	2587.9	0.0718683	0.624302	1	2416.5	2505.46	2496.91	2678.89
ENSG00000085185	BCORL1	X	129981107	130058071	76965	+	protein_coding	200.712	197.968	203.457	0.040889	0.850355	1	190.137	205.799	208.989	197.925
ENSG00000085231	AK6	5	69350984	69370013	19030	-	protein_coding	513.229	487.697	538.761	0.142391	0.546727	1	459.009	516.385	565.45	512.073
ENSG00000085274	MYNN	3	169773396	169789716	16321	+	protein_coding	325.064	317.423	332.704	0.0685242	0.704021	1	323.317	311.53	345.506	319.902
ENSG00000085365	SCAMP1	5	78360611	78480739	120129	+	protein_coding	474.902	440.025	509.778	0.210046	0.252976	1	399.539	480.511	487.922	531.635
ENSG00000085377	PREP	6	105273218	105454062	180845	-	protein_coding	1594.13	1539.19	1649.08	0.0983504	0.582367	1	1494.29	1584.08	1589.33	1708.83
ENSG00000085382	HACE1	6	104728094	104859919	131826	-	protein_coding	427.934	401.646	454.221	0.175984	0.360572	1	386.975	416.317	455.056	453.386
ENSG00000085449	WDFY1	2	223855716	223945357	89642	-	protein_coding	998.48	915.747	1081.21	0.223339	0.632123	1	935.609	895.885	1063.48	1098.94
ENSG00000085491	SLC25A24	1	108134043	108200849	66807	-	protein_coding	666.305	647.591	685.019	0.0764113	0.860273	1	646.634	648.549	675	695.038
ENSG00000085563	ABCB1	7	87503017	87713323	210307	-	protein_coding	273.754	262.565	284.943	0.116528	0.658959	1	265.522	259.608	298.315	271.571
ENSG00000085644	ZNF213	16	3129777	3142804	13028	+	protein_coding	500.647	488.308	512.986	0.0705059	0.654096	1	479.112	497.504	508.146	517.826
ENSG00000085662	AKR1B1	7	134442356	134459284	16929	-	protein_coding	3067.82	2926.34	3209.29	0.132195	0.414803	1	2870.48	2982.19	3211.52	3207.07
ENSG00000085719	CPNE3	8	86514435	86561498	47064	+	protein_coding	2224.57	2126.95	2322.19	0.126499	0.221315	1	2124.17	2129.73	2345.23	2299.15
ENSG00000085760	MTIF2	2	55236595	55269347	32753	-	protein_coding	1204.11	1191.69	1216.53	0.0301768	0.810642	1	1191.08	1192.31	1245.51	1187.55
ENSG00000085788	DDHD2	8	38225218	38275558	50341	+	protein_coding	1276.06	1191.79	1360.33	0.18933	0.300863	1	1204.48	1179.09	1415.73	1304.92
ENSG00000085832	EPS15	1	51354263	51519266	165004	-	protein_coding	2185.13	2150.09	2220.16	0.045732	0.80977	1	2228.04	2072.15	2229.78	2210.54
ENSG00000085840	ORC1	1	52372829	52404423	31595	-	protein_coding	2808.73	2648.23	2969.23	0.159388	0.644201	1	2626.74	2669.72	2973.04	2965.42
ENSG00000085871	MGST2	4	139665768	139740745	74978	+	protein_coding	337.339	295.745	378.933	0.311668	0.624252	1	285.624	305.866	388.483	369.383
ENSG00000086062	B4GALT1	9	33104082	33167356	63275	-	protein_coding	1659.78	1567.57	1752	0.158922	0.337495	1	1545.39	1589.75	1690.45	1813.54
ENSG00000086065	CHMP5	9	33264879	33282070	17192	+	protein_coding	1333.5	1192.51	1474.5	0.285901	0.538677	1	1163.44	1221.58	1549.72	1399.28
ENSG00000086232	EIF2AK1	7	6022247	6059175	36929	-	protein_coding	5353.94	5137.76	5570.12	0.116089	0.273874	1	5128.68	5146.85	5490.17	5650.06
ENSG00000086289	EPDR1	7	37683843	37951936	268094	+	protein_coding	49.3806	48.051	50.7102	0.064895	0.926932	1	46.0685	50.0336	53.0899	48.3305
ENSG00000086300	SNX10	7	26291862	26374383	82522	+	protein_coding	949.931	920.721	979.142	0.0767285	0.904242	1	887.027	954.415	1011.24	947.047
ENSG00000086475	SEPHS1	10	13317428	13348298	30871	-	protein_coding	1586.12	1575.58	1596.67	0.0192462	0.876086	1	1560.46	1590.69	1605.34	1588
ENSG00000086504	MRPL28	16	366969	371289	4321	-	protein_coding	2043.25	1961.17	2125.34	0.114011	0.6375	1	1954.98	1967.36	2125.28	2125.39
ENSG00000086544	ITPKC	19	40717112	40740860	23749	+	protein_coding	196.983	192.616	201.35	0.064256	0.746692	1	192.65	192.582	204.775	197.925
ENSG00000086589	RBM22	5	150690792	150701077	10286	-	protein_coding	1456.53	1436.14	1476.92	0.0388866	0.767013	1	1481.73	1390.56	1385.39	1568.44
ENSG00000086598	TMED2	12	123584533	123598582	14050	+	protein_coding	3658.33	3652.56	3664.1	0.00455183	0.975593	1	3728.2	3576.93	3713.77	3614.43
ENSG00000086619	ERO1B	1	236215101	236281958	66858	-	protein_coding	116.612	111.253	121.971	0.130586	0.645879	1	98.8378	123.668	119.663	124.278
ENSG00000086666	ZFAND6	15	80059568	80138393	78826	+	protein_coding	1112.78	1047.46	1178.1	0.168658	0.245026	1	1024.4	1070.53	1175.56	1180.64
ENSG00000086848	ALG9	11	111782195	111871581	89387	-	protein_coding	176.501	172.347	180.655	0.0663003	0.832223	1	162.496	182.198	179.495	181.815
ENSG00000086967	MYBPC2	19	50432892	50466321	33430	+	protein_coding	4.87894	1.36283	8.39504	1.81292	0.0160207	1	0.837608	1.88806	7.58427	9.2058
ENSG00000087008	ACOX3	4	8366282	8440723	74442	-	protein_coding	541.513	510.06	572.966	0.166413	0.396514	1	493.351	526.769	579.776	566.157
ENSG00000087074	PPP1R15A	19	48872421	48876058	3638	+	protein_coding	751.021	694.34	807.702	0.209294	0.568263	1	683.488	705.191	819.102	796.302
ENSG00000087077	TRIP6	7	100867387	100873454	6068	+	protein_coding	648.999	648.389	649.608	0.00248078	0.994472	1	634.07	662.709	629.495	669.722
ENSG00000087085	ACHE	7	100889994	100896974	6981	-	protein_coding	2.25222	1.78164	2.7228	0.171024	0.854488	1	1.67522	1.88806	0.842697	4.6029
ENSG00000087086	FTL	19	48965309	48966879	1571	+	protein_coding	19287.1	17933.5	20640.7	0.186614	0.710518	1	16944	18923.1	20660.4	20621
ENSG00000087111	PIGS	17	28553383	28571794	18412	-	protein_coding	1259.24	1239.18	1279.3	0.0454299	0.72559	1	1283.22	1195.14	1276.69	1281.91
ENSG00000087191	PSMC5	17	63827152	63832026	4875	+	protein_coding	3169.98	3148.28	3191.69	0.0194951	0.886807	1	3225.63	3070.93	3156.74	3226.63
ENSG00000087206	UIMC1	5	176905005	177022633	117629	-	protein_coding	805.572	775.178	835.967	0.107927	0.385912	1	778.138	772.217	825.001	846.934
ENSG00000087245	MMP2	16	55389700	55506691	116992	+	protein_coding	6.10927	5.81693	6.40162	0.108292	0.884568	1	5.02565	6.60821	5.89888	6.90435
ENSG00000087250	MT3	16	56589074	56591088	2015	+	protein_coding	51.553	24.2118	78.8942	1.61968	3.59274e-05	0.139319	20.1026	28.3209	65.7304	92.058
ENSG00000087258	GNAO1	16	56191390	56357444	166055	+	protein_coding	36.5615	33.7979	39.325	0.200985	0.71596	1	32.6667	34.9291	42.9776	35.6725
ENSG00000087299	L2HGDH	14	50237563	50312229	74667	-	protein_coding	567.459	537.016	597.902	0.152381	0.390567	1	551.984	522.049	575.562	620.241
ENSG00000087301	TXNDC16	14	52430596	52552522	121927	-	protein_coding	429.926	411.272	448.581	0.123123	0.631933	1	413.779	408.765	457.585	439.577
ENSG00000087302	RTRAF	14	51989514	52010694	21181	+	protein_coding	4053.5	3871.33	4235.67	0.129198	0.360778	1	3828.71	3913.95	4360.96	4110.39
ENSG00000087338	GMCL1	2	69829660	69881384	51725	+	protein_coding	1079.8	1038.26	1121.35	0.110058	0.582846	1	1050.36	1026.16	1158.71	1083.98
ENSG00000087460	GNAS	20	58839718	58911192	71475	+	protein_coding	19905.1	19008.9	20801.3	0.129654	0.163242	1	18807.7	19210.1	20524.7	21077.8
ENSG00000087502	ERGIC2	12	29337352	29381189	43838	-	protein_coding	967.219	913.854	1020.59	0.157822	0.323026	1	883.677	944.03	985.956	1055.21
ENSG00000087589	CASS4	20	56412112	56460387	48276	+	protein_coding	168.174	158.878	177.47	0.154384	0.662661	1	151.607	166.149	181.18	173.759
ENSG00000087842	PIR	X	15384799	15493564	108766	-	protein_coding	75.0444	73.4729	76.6159	0.0506698	0.944137	1	61.983	84.9627	87.6405	65.5913
ENSG00000087884	AAMDC	11	77821109	77918432	97324	+	protein_coding	75.6223	72.522	78.7227	0.117035	0.782144	1	69.5215	75.5224	91.854	65.5913
ENSG00000088179	PTPN4	2	119759922	119984899	224978	+	protein_coding	524.203	504.142	544.265	0.10836	0.472889	1	541.933	466.351	538.484	550.047
ENSG00000088205	DDX18	2	117814691	117832377	17687	+	protein_coding	3187.94	3176.93	3198.94	0.00960363	0.937709	1	3205.53	3148.34	3104.5	3293.38
ENSG00000088280	ASAP3	1	23428563	23484568	56006	-	protein_coding	6.08893	5.81693	6.36092	0.12501	0.870779	1	5.02565	6.60821	9.26967	3.45218
ENSG00000088298	EDEM2	20	35115364	35147336	31973	-	protein_coding	682.368	632.628	732.109	0.206098	0.435647	1	607.266	657.989	694.383	769.835
ENSG00000088325	TPX2	20	31739271	31801805	62535	+	protein_coding	7349.69	7228.4	7470.99	0.044451	0.92586	1	7341.64	7115.16	7275.85	7666.13
ENSG00000088340	FER1L4	20	35558737	35607562	48826	-	transcribed_unitary_pseudogene	51.1035	49.8928	52.3142	0.067835	0.902243	1	39.3676	60.4179	63.2023	41.4261
ENSG00000088356	PDRG1	20	31944337	31952046	7710	-	protein_coding	540.086	537.828	542.344	0.01229	0.936795	1	524.343	551.314	542.697	541.992
ENSG00000088451	TGDS	13	94574054	94596242	22189	-	protein_coding	466.488	427.001	505.974	0.244652	0.200887	1	418.804	435.198	552.809	459.139
ENSG00000088543	C3orf18	3	50558025	50571027	13003	-	protein_coding	177.48	166.104	188.855	0.179613	0.580032	1	164.171	168.037	191.292	186.417
ENSG00000088682	COQ9	16	57447425	57461270	13846	+	protein_coding	834.353	829.418	839.288	0.0173894	0.891767	1	823.369	835.467	847.753	830.823
ENSG00000088827	SIGLEC1	20	3686970	3712600	25631	-	protein_coding	3.22604	2.61925	3.83283	0.0738657	0.936914	1	3.35043	1.88806	4.21349	3.45218
ENSG00000088832	FKBP1A	20	1368977	1393164	24188	-	protein_coding	4846.19	4781.91	4910.47	0.0375521	0.882677	1	4734.16	4829.66	4893.54	4927.4
ENSG00000088881	EBF4	20	2692874	2760108	67235	+	protein_coding	12.2763	8.07059	16.482	0.860205	0.148995	1	6.70087	9.4403	16.8539	16.1102
ENSG00000088882	CPXM1	20	2794074	2800627	6554	-	protein_coding	41.2403	37.3612	45.1193	0.250311	0.568904	1	36.0172	38.7052	39.6068	50.6319
ENSG00000088930	XRN2	20	21303331	21389825	86495	+	protein_coding	3777.66	3731.87	3823.44	0.0346006	0.837544	1	3772.59	3691.16	3764.33	3882.55
ENSG00000088970	KIZ	20	21125983	21246622	120640	+	protein_coding	328.559	302.187	354.931	0.226811	0.448435	1	295.676	308.698	375	334.861
ENSG00000088992	TESC	12	117038923	117099479	60557	-	protein_coding	457.556	432.253	482.858	0.149613	0.746862	1	410.428	454.079	477.809	487.907
ENSG00000089006	SNX5	20	17941597	17968980	27384	-	protein_coding	3995.28	3890.22	4100.33	0.0755049	0.562532	1	3932.57	3847.87	4109.83	4090.83
ENSG00000089009	RPL6	12	112405189	112418838	13650	-	protein_coding	4243.75	4038.51	4448.99	0.136764	0.607437	1	3961.05	4115.97	4408.99	4488.98
ENSG00000089012	SIRPG	20	1629152	1657779	28628	-	protein_coding	1969.4	1850.73	2088.07	0.170578	0.514423	1	1820.96	1880.51	2042.7	2133.44
ENSG00000089041	P2RX7	12	121132819	121188032	55214	+	protein_coding	224.887	221.182	228.592	0.0438528	0.934247	1	211.077	231.287	247.753	209.432
ENSG00000089050	RBBP9	20	18486540	18497225	10686	-	protein_coding	734.966	668.971	800.96	0.257233	0.172834	1	666.736	671.206	805.619	796.302
ENSG00000089063	TMEM230	20	5068232	5113103	44872	-	protein_coding	1741.34	1689.11	1793.58	0.0868638	0.504172	1	1630.82	1747.4	1856.46	1730.69
ENSG00000089094	KDM2B	12	121429096	121581023	151928	-	protein_coding	1650.61	1615.06	1686.16	0.0614013	0.645272	1	1681.92	1548.21	1663.48	1708.83
ENSG00000089123	TASP1	20	13389392	13638932	249541	-	protein_coding	213.176	198.706	227.645	0.193362	0.460173	1	185.949	211.463	230.899	224.391
ENSG00000089127	OAS1	12	112905856	112933219	27364	+	protein_coding	503.615	468.152	539.078	0.102007	0.911981	1	439.744	496.56	551.124	527.032
ENSG00000089157	RPLP0	12	120196699	120201235	4537	-	protein_coding	32122.3	29588.4	34656.2	0.226357	0.165106	1	28448.5	30728.2	35244.1	34068.4
ENSG00000089159	PXN	12	120210439	120265771	55333	-	protein_coding	1461.96	1442.56	1481.37	0.0379209	0.843607	1	1462.46	1422.65	1493.26	1469.48
ENSG00000089163	SIRT4	12	120302316	120313249	10934	+	protein_coding	22.765	20.8476	24.6824	0.21549	0.71759	1	28.4787	13.2164	28.6517	20.7131
ENSG00000089177	KIF16B	20	16272104	16573448	301345	-	protein_coding	279.451	277.41	281.491	0.0237097	0.908816	1	262.171	292.649	298.315	264.667
ENSG00000089199	CHGB	20	5911510	5925353	13844	+	protein_coding	9.78072	9.327	10.2344	0.101397	0.901667	1	9.21369	9.4403	10.1124	10.3565
ENSG00000089220	PEBP1	12	118136124	118145584	9461	+	protein_coding	5456.23	5407	5505.45	0.0258158	0.798638	1	5437.75	5376.25	5425.28	5585.62
ENSG00000089248	ERP29	12	112013348	112023449	10102	+	protein_coding	4121.73	3843.84	4399.61	0.193625	0.208586	1	3718.98	3968.7	4471.35	4327.88
ENSG00000089250	NOS1	12	117208142	117452170	244029	-	protein_coding	1.20484	0.837608	1.57207	0.276176	0.764684	1	1.67522	0	0.842697	2.30145
ENSG00000089289	IGBP1	X	70133447	70166324	32878	+	protein_coding	1756.2	1572.43	1939.98	0.302464	0.021576	1	1506.02	1638.84	2037.64	1842.31
ENSG00000089327	FXYD5	19	35154730	35169881	15152	+	protein_coding	3966.48	3572.39	4360.56	0.284057	0.16544	1	3363	3781.79	4143.54	4577.58
ENSG00000089335	ZNF302	19	34677639	34686397	8759	+	protein_coding	531.207	514.674	547.74	0.0892306	0.682209	1	495.027	534.321	560.394	535.087
ENSG00000089351	GRAMD1A	19	34994784	35026471	31688	+	protein_coding	2306.52	2154.56	2458.48	0.186605	0.472898	1	2105.75	2203.37	2446.35	2470.61
ENSG00000089486	CDIP1	16	4510669	4538828	28160	-	protein_coding	1663.21	1630.78	1695.64	0.0553069	0.72878	1	1590.62	1670.93	1592.7	1798.58
ENSG00000089597	GANAB	11	62624826	62646726	21901	-	protein_coding	10268.3	10253.9	10282.8	0.00396285	0.963716	1	10382.2	10125.7	10184.8	10380.7
ENSG00000089685	BIRC5	17	78214186	78225636	11451	+	protein_coding	4813.09	4674.82	4951.36	0.0702209	0.921302	1	4554.91	4794.73	4902.81	4999.9
ENSG00000089692	LAG3	12	6772512	6778455	5944	+	protein_coding	384.38	325.063	443.696	0.321274	0.685485	1	284.787	365.34	421.349	466.044
ENSG00000089693	MLF2	12	6747996	6767475	19480	-	protein_coding	3190.33	2974.86	3405.79	0.193515	0.27472	1	2857.08	3092.64	3449.16	3362.42
ENSG00000089775	ZBTB25	14	64449106	64505213	56108	-	protein_coding	944.872	865.564	1024.18	0.236469	0.430631	1	811.643	919.486	1057.59	990.774
ENSG00000089847	ANKRD24	19	4183354	4224814	41461	+	protein_coding	70.9135	67.4225	74.4046	0.125595	0.8207	1	82.9232	51.9217	68.2585	80.5508
ENSG00000089876	DHX32	10	125836337	125896436	60100	-	protein_coding	492.335	439.879	544.791	0.303094	0.253039	1	386.975	492.784	554.495	535.087
ENSG00000089916	GPATCH2L	14	76151916	76254342	102427	+	protein_coding	1539.28	1500.54	1578.03	0.0723518	0.549718	1	1433.99	1567.09	1553.09	1602.96
ENSG00000090006	LTBP4	19	40592883	40629818	36936	+	protein_coding	1442.89	1402.83	1482.96	0.0782572	0.781195	1	1374.52	1431.15	1468.82	1497.09
ENSG00000090013	BLVRB	19	40447765	40465764	18000	-	protein_coding	498.839	443.535	554.142	0.288454	0.605843	1	403.727	483.344	566.293	541.992
ENSG00000090054	SPTLC1	9	92000087	92115413	115327	-	protein_coding	1124.77	1094.04	1155.5	0.0778667	0.623976	1	1138.31	1049.76	1141.85	1169.14
ENSG00000090097	PCBP4	3	51957454	51974016	16563	-	protein_coding	424.681	418.107	431.256	0.0453873	0.805359	1	395.351	440.862	439.045	423.467
ENSG00000090104	RGS1	1	192575763	192580024	4262	+	protein_coding	1365.06	1196.73	1533.38	0.237794	0.785387	1	1186.05	1207.41	1545.51	1521.26
ENSG00000090238	YPEL3	16	30092314	30096915	4602	-	protein_coding	1006.18	902.014	1110.35	0.292711	0.298089	1	869.438	934.59	1080.34	1140.37
ENSG00000090263	MRPS33	7	141002610	141015228	12619	-	protein_coding	1286.23	1275.13	1297.33	0.0251854	0.849909	1	1259.76	1290.49	1319.66	1275
ENSG00000090339	ICAM1	19	10271093	10286615	15523	+	protein_coding	203.908	188.023	219.794	0.139557	0.871146	1	168.359	207.687	214.045	225.542
ENSG00000090376	IRAK3	12	66189195	66254622	65428	+	protein_coding	241.9	239.836	243.964	0.0213294	0.974174	1	229.505	250.168	261.236	226.693
ENSG00000090382	LYZ	12	69348381	69354234	5854	+	protein_coding	12.5874	9.11415	16.0607	0.205352	0.82337	1	12.5641	5.66418	16.0112	16.1102
ENSG00000090470	PDCD7	15	65117379	65133808	16430	-	protein_coding	1181.58	1128	1235.16	0.129825	0.359372	1	1108.99	1147	1203.37	1266.95
ENSG00000090487	SPG21	15	64963022	64990310	27289	-	protein_coding	1524.48	1509.9	1539.07	0.0271618	0.90942	1	1464.98	1554.82	1526.97	1551.18
ENSG00000090581	GNPTG	16	1351931	1365737	13807	+	protein_coding	438.437	432.499	444.376	0.0382108	0.80591	1	428.856	436.142	436.517	452.235
ENSG00000090612	ZNF268	12	133181409	133214832	33424	+	protein_coding	442.413	440.921	443.905	0.00974529	0.962837	1	452.309	429.534	451.686	436.125
ENSG00000090661	CERS4	19	8206736	8262421	55686	+	protein_coding	287.419	266.866	307.972	0.206424	0.340516	1	264.684	269.049	332.865	283.078
ENSG00000090861	AARS1	16	70251983	70289707	37725	-	protein_coding	7620	7184.86	8055.14	0.163934	0.2827	1	7231.91	7137.81	8370.51	7739.78
ENSG00000090863	GLG1	16	74447427	74607144	159718	-	protein_coding	3169.61	3037.21	3302	0.119452	0.5088	1	3101.66	2972.75	3324.44	3279.57
ENSG00000090889	KIF4A	X	70290104	70420886	130783	+	protein_coding	1869	1865.01	1872.99	0.00575347	0.98959	1	1871.22	1858.8	1843.82	1902.15
ENSG00000090971	NAT14	19	55485188	55487568	2381	+	protein_coding	258.565	244.543	272.587	0.151162	0.604411	1	244.582	244.504	249.438	295.736
ENSG00000090989	EXOC1	4	55853648	55905086	51439	+	protein_coding	1233.45	1182.91	1283.99	0.11821	0.394557	1	1165.95	1199.86	1317.14	1250.84
ENSG00000091039	OSBPL8	12	76351797	76559809	208013	-	protein_coding	3258.8	3241.31	3276.3	0.0152144	0.917539	1	3351.27	3131.35	3225.84	3326.75
ENSG00000091129	NRCAM	7	108147623	108456717	309095	-	protein_coding	6.9269	6.34216	7.51165	0.175315	0.823993	1	4.18804	8.49627	9.26967	5.75363
ENSG00000091137	SLC26A4	7	107660828	107717809	56982	+	protein_coding	10.5252	8.59581	12.4545	0.476884	0.457487	1	5.86326	11.3284	16.8539	8.05508
ENSG00000091140	DLD	7	107891162	107931730	40569	+	protein_coding	4032.7	3937.66	4127.73	0.0668006	0.788703	1	4010.47	3864.86	4199.16	4056.31
ENSG00000091164	TXNL1	18	56597209	56651600	54392	-	protein_coding	1421.74	1330.61	1512.87	0.183078	0.368055	1	1322.58	1338.64	1528.65	1497.09
ENSG00000091317	CMTM6	3	32481312	32502852	21541	-	protein_coding	3168.13	3110.08	3226.18	0.0508863	0.885989	1	3128.47	3091.7	3207.31	3245.04
ENSG00000091428	RAPGEF4	2	172735274	173052893	317620	+	protein_coding	6.2405	4.50731	7.97369	0.58958	0.471136	1	3.35043	5.66418	6.74158	9.2058
ENSG00000091490	SEL1L3	4	25747433	25863760	116328	-	protein_coding	2259.84	2063.89	2455.79	0.249604	0.0596359	1	2039.58	2088.2	2454.78	2456.8
ENSG00000091513	TF	3	133746040	133796641	50602	+	protein_coding	5.29419	4.4541	6.13428	0.307542	0.720504	1	4.18804	4.72015	4.21349	8.05508
ENSG00000091536	MYO15A	17	18108706	18179802	71097	+	protein_coding	17.6285	17.3976	17.8594	0.0465352	0.937753	1	15.9146	18.8806	21.9101	13.8087
ENSG00000091542	ALKBH5	17	18183078	18209954	26877	+	protein_coding	3263.4	2982.4	3544.4	0.24719	0.130106	1	2760.76	3204.04	3465.17	3623.63
ENSG00000091622	PITPNM3	17	6451263	6556555	105293	-	protein_coding	47.2289	45.1657	49.2921	0.122266	0.747947	1	46.9061	43.4254	51.4045	47.1797
ENSG00000091640	SPAG7	17	4959226	4967817	8592	-	protein_coding	1102.09	1027.49	1176.69	0.194928	0.211727	1	1011.83	1043.15	1221.07	1132.31
ENSG00000091831	ESR1	6	151656691	152129619	472929	+	protein_coding	42.1622	37.6736	46.6507	0.288911	0.484406	1	38.53	36.8172	43.8203	49.4812
ENSG00000091844	RGS17	6	153004459	153131282	126824	-	protein_coding	19.4757	17.2912	21.6603	0.258349	0.72765	1	17.5898	16.9925	16.8539	26.4667
ENSG00000091879	ANGPT2	8	6499632	6563409	63778	-	protein_coding	1.67813	1.36283	1.99342	0.285378	0.751768	1	0.837608	1.88806	1.68539	2.30145
ENSG00000091947	TMEM101	17	44011188	44023946	12759	-	protein_coding	802.061	741.634	862.489	0.216627	0.166194	1	696.89	786.377	856.18	868.797
ENSG00000091972	CD200	3	112332347	112362812	30466	+	protein_coding	146.723	139.539	153.906	0.131175	0.778262	1	136.53	142.549	143.259	164.554
ENSG00000091986	CCDC80	3	112596797	112649530	52734	-	protein_coding	13.8986	12.3118	15.4853	0.288843	0.635886	1	14.2393	10.3843	16.0112	14.9594
ENSG00000092010	PSME1	14	24136163	24138967	2805	+	protein_coding	8248.82	7556.54	8941.11	0.230221	0.578439	1	7243.64	7869.44	8890.46	8991.77
ENSG00000092020	PPP2R3C	14	35085467	35122517	37051	-	protein_coding	822.668	780.636	864.7	0.146425	0.415985	1	773.95	787.321	875.562	853.838
ENSG00000092036	HAUS4	14	22946228	22957161	10934	-	protein_coding	973.247	901.828	1044.67	0.211454	0.153618	1	842.634	961.023	1052.53	1036.8
ENSG00000092051	JPH4	14	23568035	23578790	10756	-	protein_coding	3.79949	3.30411	4.29487	0.175932	0.850567	1	0	6.60821	1.68539	6.90435
ENSG00000092067	CEBPE	14	23117306	23119255	1950	-	protein_coding	9.9094	8.85498	10.9638	0.24284	0.742416	1	9.21369	8.49627	9.26967	12.658
ENSG00000092108	SCFD1	14	30622291	30737694	115404	+	protein_coding	1002.03	991.094	1012.97	0.0309991	0.796414	1	1012.67	969.519	1008.71	1017.24
ENSG00000092140	G2E3	14	30559158	30620064	60907	+	protein_coding	1009.96	993.639	1026.27	0.0460074	0.764926	1	1039.47	947.806	1027.25	1025.3
ENSG00000092199	HNRNPC	14	21209136	21269494	60359	-	protein_coding	11628.5	11483.2	11773.7	0.0358677	0.786033	1	11211.4	11755.1	11745.5	11801.8
ENSG00000092200	RPGRIP1	14	21280083	21351301	71219	+	protein_coding	7.49946	6.18252	8.81639	0.391416	0.61741	1	6.70087	5.66418	8.42697	9.2058
ENSG00000092203	TOX4	14	21476597	21499175	22579	+	protein_coding	2031.55	2015.76	2047.34	0.0222196	0.865087	1	2016.96	2014.56	2032.59	2062.1
ENSG00000092330	TINF2	14	24239643	24242674	3032	-	protein_coding	1588.09	1534.65	1641.54	0.0957051	0.676654	1	1580.57	1488.74	1677.81	1605.26
ENSG00000092439	TRPM7	15	50552473	50686797	134325	-	protein_coding	2464.54	2400.85	2528.23	0.0741288	0.584787	1	2449.17	2352.52	2530.62	2525.84
ENSG00000092445	TYRO3	15	41557675	41583589	25915	+	protein_coding	37.5502	37.4607	37.6396	0.00526761	0.992469	1	41.8804	33.0411	39.6068	35.6725
ENSG00000092470	WDR76	15	43826980	43868412	41433	+	protein_coding	2615.18	2567.04	2663.32	0.0528353	0.609377	1	2574.81	2559.27	2647.75	2678.89
ENSG00000092531	SNAP23	15	42491233	42545356	54124	+	protein_coding	692.18	658.721	725.64	0.13912	0.370569	1	634.907	682.534	729.776	721.505
ENSG00000092621	PHGDH	1	119648411	119744218	95808	+	protein_coding	5987.78	5127.18	6848.37	0.410958	0.0832746	1	4886.61	5367.76	7222.76	6473.98
ENSG00000092841	MYL6	12	56158346	56163496	5151	+	protein_coding	15266.1	14933.7	15598.6	0.061344	0.830815	1	14770.4	15096.9	15602.5	15594.6
ENSG00000092871	RFFL	17	35005990	35089319	83330	-	protein_coding	992.128	964.735	1019.52	0.0790736	0.611717	1	989.216	940.254	1026.41	1012.64
ENSG00000092931	MFSD11	17	76735865	76781449	45585	+	protein_coding	403.268	393.416	413.121	0.0702604	0.765158	1	382.787	404.045	428.09	398.151
ENSG00000092978	GPATCH2	1	217426992	217631090	204099	-	protein_coding	349.938	343.477	356.398	0.053108	0.799352	1	336.719	350.235	360.674	352.122
ENSG00000093010	COMT	22	19941371	19969975	28605	+	protein_coding	1074.29	1041.38	1107.19	0.085426	0.798698	1	1075.49	1007.28	1103.93	1110.45
ENSG00000093072	ADA2	22	17178790	17258235	79446	-	protein_coding	1223.56	1187.96	1259.15	0.0810849	0.809559	1	1205.32	1170.6	1229.5	1288.81
ENSG00000093144	ECHDC1	6	127288712	127343609	54898	-	protein_coding	1620.47	1589.61	1651.32	0.0541953	0.781047	1	1584.76	1594.47	1617.98	1684.66
ENSG00000094804	CDC6	17	40287879	40304657	16779	+	protein_coding	2212.38	2173.48	2251.28	0.0467687	0.927731	1	2179.46	2167.49	2260.96	2241.61
ENSG00000094841	UPRT	X	75156388	75304885	148498	+	protein_coding	609.77	505.462	714.078	0.484506	0.119732	1	417.129	593.795	698.596	729.56
ENSG00000094880	CDC23	5	138187650	138213343	25694	-	protein_coding	1233.23	1232.15	1234.31	0.00318171	0.978171	1	1222.91	1241.4	1261.52	1207.11
ENSG00000094916	CBX5	12	54230942	54280133	49192	-	protein_coding	9289.05	8878.65	9699.45	0.126809	0.357056	1	8907.97	8849.34	9485.4	9913.5
ENSG00000095002	MSH2	2	47403067	47663146	260080	+	protein_coding	2513.22	2480.1	2546.34	0.0379284	0.774581	1	2501.94	2458.25	2579.5	2513.18
ENSG00000095015	MAP3K1	5	56815549	56896152	80604	+	protein_coding	1664.57	1597.3	1731.83	0.115642	0.499695	1	1604.86	1589.75	1728.37	1735.29
ENSG00000095203	EPB41L4B	9	109171974	109321059	149086	-	protein_coding	6.42356	5.87014	6.97698	0.178265	0.834429	1	4.18804	7.55224	5.89888	8.05508
ENSG00000095209	TMEM38B	9	105694541	105776629	82089	+	protein_coding	300.883	298.996	302.77	0.0195241	0.919714	1	286.462	311.53	310.955	294.586
ENSG00000095261	PSMD5	9	120815496	120842951	27456	-	protein_coding	1484.61	1471.77	1497.45	0.0247009	0.839136	1	1463.3	1480.24	1483.99	1510.9
ENSG00000095303	PTGS1	9	122370530	122395703	25174	+	protein_coding	17.76	17.0852	18.4348	0.0996138	0.881507	1	13.4017	20.7687	21.9101	14.9594
ENSG00000095321	CRAT	9	129094142	129111189	17048	-	protein_coding	880.765	832.828	928.702	0.155616	0.30085	1	821.694	843.963	900.001	957.403
ENSG00000095370	SH2D3C	9	127738317	127778710	40394	-	protein_coding	2140.4	1942.64	2338.15	0.266648	0.0265474	1	1912.26	1973.02	2393.26	2283.04
ENSG00000095380	NANS	9	98056732	98083077	26346	+	protein_coding	746.187	735.065	757.308	0.0416964	0.897512	1	711.13	759	751.686	762.931
ENSG00000095383	TBC1D2	9	98199011	98255649	56639	-	protein_coding	215.359	210.439	220.279	0.0645387	0.856179	1	201.864	219.015	233.427	207.131
ENSG00000095485	CWF19L1	10	100232298	100267680	35383	-	protein_coding	1140.14	1116.11	1164.16	0.0600636	0.645177	1	1139.99	1092.24	1151.12	1177.19
ENSG00000095564	BTAF1	10	91923770	92030325	106556	+	protein_coding	2584.49	2555.28	2613.7	0.032225	0.869381	1	2640.98	2469.58	2623.32	2604.09
ENSG00000095574	IKZF5	10	122990807	123008812	18006	-	protein_coding	565.911	565.004	566.818	0.00370802	0.985838	1	572.087	557.922	541.012	592.623
ENSG00000095787	WAC	10	28532493	28623112	90620	+	protein_coding	4241.91	4219.73	4264.09	0.0147014	0.871699	1	4229.08	4210.38	4151.97	4376.21
ENSG00000095794	CREM	10	35126791	35212958	86168	+	protein_coding	724.684	684.122	765.247	0.154568	0.690491	1	673.437	694.806	808.989	721.505
ENSG00000095932	SMIM24	19	3473986	3480525	6540	-	protein_coding	26.3674	20.07	32.6648	0.626827	0.243079	1	18.4274	21.7127	22.7528	42.5768
ENSG00000095951	HIVEP1	6	12008762	12164999	156238	+	protein_coding	518.193	511.051	525.336	0.0386975	0.887433	1	500.052	522.049	509.832	540.841
ENSG00000096060	FKBP5	6	35573585	35728583	154999	-	protein_coding	7765.58	7624.06	7907.11	0.0520382	0.776184	1	7681.71	7566.4	7729.22	8084.99
ENSG00000096080	MRPS18A	6	43671202	43687791	16590	-	protein_coding	355.574	343.583	367.565	0.0944404	0.748556	1	335.043	352.123	353.09	382.041
ENSG00000096092	TMEM14A	6	52671113	52686588	15476	+	protein_coding	495.944	483.708	508.18	0.0712714	0.73147	1	462.36	505.056	525	491.36
ENSG00000096264	NCR2	6	41335608	41350889	15282	+	protein_coding	3.75227	2.25365	5.25089	0.601924	0.517977	1	1.67522	2.83209	5.89888	4.6029
ENSG00000096401	CDC5L	6	44387706	44450425	62720	+	protein_coding	1993.83	1946.34	2041.32	0.0684847	0.661379	1	1935.71	1956.97	2090.73	1991.91
ENSG00000096654	ZNF184	6	27450743	27473118	22376	-	protein_coding	437.831	393.071	482.591	0.291102	0.239009	1	358.496	427.646	476.124	489.058
ENSG00000096717	SIRT1	10	67884656	67918390	33735	+	protein_coding	727.721	724.859	730.583	0.0112206	0.956533	1	745.471	704.247	737.36	723.806
ENSG00000096872	IFT74	9	26947039	27066134	119096	+	protein_coding	402.908	371.611	434.205	0.222716	0.266667	1	369.385	373.836	444.944	423.467
ENSG00000097033	SH3GLB1	1	86704570	86748184	43615	+	protein_coding	2020.25	1966.46	2074.03	0.0758699	0.668035	1	1960.84	1972.08	1990.45	2157.61
ENSG00000099139	PCSK5	9	75890644	76362975	472332	+	protein_coding	91.9088	83.0453	100.772	0.263638	0.519511	1	89.6241	76.4665	100.281	101.264
ENSG00000099194	SCD	10	100347233	100364826	17594	+	protein_coding	9746.47	8273.94	11219	0.362972	0.618446	1	7482.36	9065.52	11270.2	11167.8
ENSG00000099203	TMED1	19	10832067	10836318	4252	-	protein_coding	168.195	155.581	180.809	0.208923	0.55822	1	144.069	167.093	178.652	182.965
ENSG00000099204	ABLIM1	10	114431113	114768061	336949	-	protein_coding	8902.95	8378.37	9427.52	0.16736	0.484547	1	8216.1	8540.64	9336.24	9518.8
ENSG00000099219	ERMP1	9	5765076	5833117	68042	-	protein_coding	1575.39	1560	1590.78	0.0277489	0.868686	1	1619.93	1500.06	1580.9	1600.66
ENSG00000099256	PRTFDC1	10	24848614	24952606	103993	-	protein_coding	22.5987	21.8517	23.3457	0.0786131	0.904188	1	20.1026	23.6008	20.2247	26.4667
ENSG00000099284	MACROH2A2	10	70052544	70112282	59739	+	protein_coding	159.759	149.551	169.967	0.177482	0.598302	1	142.393	156.709	159.27	180.664
ENSG00000099290	WASHC2A	10	50067888	50133509	65622	+	protein_coding	434.343	432.591	436.094	0.0109954	0.953989	1	442.257	422.926	431.461	440.728
ENSG00000099330	OCEL1	19	17226213	17229219	3007	+	protein_coding	206.546	196.452	216.641	0.140579	0.573215	1	184.274	208.631	225	208.281
ENSG00000099341	PSMD8	19	38374550	38383824	9275	+	protein_coding	4077.72	4050.1	4105.34	0.0191184	0.941955	1	4016.33	4083.88	4016.29	4194.39
ENSG00000099385	BCL7C	16	30833626	30894302	60677	-	protein_coding	586.194	551.848	620.541	0.167808	0.254791	1	563.71	539.985	618.54	622.542
ENSG00000099624	ATP5F1D	19	1241746	1244825	3080	+	protein_coding	2226.14	2132.11	2320.17	0.120322	0.564586	1	2102.4	2161.83	2261.8	2378.55
ENSG00000099795	NDUFB7	19	14566078	14572066	5989	-	protein_coding	1277.25	1203.68	1350.82	0.163709	0.495183	1	1165.95	1241.4	1357.59	1344.05
ENSG00000099797	TECR	19	14517085	14565980	48896	+	protein_coding	1478.86	1423.48	1534.25	0.106574	0.593732	1	1391.27	1455.69	1462.08	1606.41
ENSG00000099810	MTAP	9	21802636	21937651	135016	+	protein_coding	786.743	780.15	793.335	0.0239264	0.855376	1	789.027	771.273	793.821	792.85
ENSG00000099834	CDHR5	11	616577	626078	9502	-	protein_coding	2.96496	2.67246	3.25747	0.213134	0.787571	1	2.51283	2.83209	4.21349	2.30145
ENSG00000099840	IZUMO4	19	2096429	2099593	3165	+	protein_coding	221.734	204.682	238.786	0.216304	0.526073	1	188.462	220.903	261.236	216.336
ENSG00000099860	GADD45B	19	2476122	2478259	2138	+	protein_coding	250.497	219.852	281.142	0.342038	0.324364	1	232.018	207.687	303.371	258.913
ENSG00000099866	MADCAM1	19	489176	505343	16168	+	protein_coding	12.7751	12.2123	13.3379	0.109878	0.883327	1	8.37608	16.0485	15.1685	11.5073
ENSG00000099875	MKNK2	19	2037465	2051244	13780	-	protein_coding	8337.24	6602.93	10071.5	0.603387	0.000921004	0.645827	5551.67	7654.2	10059.3	10083.8
ENSG00000099917	MED15	22	20495913	20587632	91720	+	protein_coding	2981.37	2980.16	2982.58	0.000799811	0.995756	1	3085.75	2874.57	2855.9	3109.26
ENSG00000099940	SNAP29	22	20859007	20891214	32208	+	protein_coding	1217.8	1205.48	1230.11	0.0283232	0.844553	1	1196.94	1214.02	1180.62	1279.61
ENSG00000099942	CRKL	22	20917407	20953747	36341	+	protein_coding	3849.11	3779.59	3918.63	0.0516892	0.757358	1	3727.36	3831.82	3885.68	3951.59
ENSG00000099953	MMP11	22	23768226	23784316	16091	+	protein_coding	10.1213	8.43618	11.8065	0.410254	0.511094	1	8.37608	8.49627	10.9551	12.658
ENSG00000099957	P2RX6	22	21009808	21028830	19023	+	protein_coding	5.03386	2.09402	7.97369	1.0415	0.262991	1	4.18804	0	6.74158	9.2058
ENSG00000099958	DERL3	22	23834503	23839128	4626	-	protein_coding	55.1994	53.8216	56.5771	0.0666814	0.899972	1	44.3932	63.25	55.618	57.5363
ENSG00000099968	BCL2L13	22	17628855	17730855	102001	+	protein_coding	1336.21	1291.39	1381.03	0.0962228	0.549696	1	1256.41	1326.36	1381.18	1380.87
ENSG00000099974	DDTL	22	23966888	23972556	5669	+	protein_coding	52.6102	48.3033	56.9171	0.225024	0.600117	1	56.9574	39.6493	63.2023	50.6319
ENSG00000099992	TBC1D10A	22	30291990	30326947	34958	-	protein_coding	540.146	526.4	553.892	0.0722237	0.705948	1	518.48	534.321	539.326	568.458
ENSG00000100003	SEC14L2	22	30396941	30425303	28363	+	protein_coding	64.6495	57.4312	71.8678	0.304981	0.495022	1	54.4445	60.4179	75.8427	67.8928
ENSG00000100024	UPB1	22	24494107	24528390	34284	+	protein_coding	3.03826	1.78164	4.29487	0.749228	0.357246	1	1.67522	1.88806	1.68539	6.90435
ENSG00000100027	YPEL1	22	21697536	21735794	38259	-	protein_coding	295.759	253.092	338.425	0.414452	0.0468885	1	243.744	262.44	336.236	340.615
ENSG00000100055	CYTH4	22	37282027	37315341	33315	+	protein_coding	1438.36	1399.57	1477.15	0.0770082	0.707298	1	1388.75	1410.38	1497.47	1456.82
ENSG00000100056	ESS2	22	19130279	19144684	14406	-	protein_coding	510.391	506.717	514.064	0.0204947	0.898879	1	479.112	534.321	502.248	525.881
ENSG00000100075	SLC25A1	22	19175581	19178739	3159	-	protein_coding	1878.55	1711.96	2045.13	0.254382	0.137335	1	1650.09	1773.83	2013.2	2077.06
ENSG00000100077	GRK3	22	25564675	25729294	164620	+	protein_coding	3352.62	3270.68	3434.56	0.0644978	0.903716	1	3290.13	3251.24	3449.16	3419.95
ENSG00000100097	LGALS1	22	37675636	37679802	4167	+	protein_coding	12279.9	11397.2	13162.5	0.194308	0.67757	1	10997.8	11796.6	12980.1	13345
ENSG00000100100	PIK3IP1	22	31281594	31292534	10941	-	protein_coding	1400.1	1187.5	1612.7	0.431432	0.119494	1	1190.24	1184.76	1612.08	1613.32
ENSG00000100104	SRRD	22	26483877	26494658	10782	+	protein_coding	379.768	379.249	380.287	0.00289305	0.988474	1	390.326	368.172	371.629	388.945
ENSG00000100116	GCAT	22	37807905	37817176	9272	+	protein_coding	616.184	553.631	678.737	0.283332	0.431573	1	505.915	601.347	718.821	638.652
ENSG00000100129	EIF3L	22	37848868	37889407	40540	+	protein_coding	6794.8	6348.02	7241.59	0.18324	0.597342	1	6213.38	6482.66	7249.72	7233.46
ENSG00000100138	SNU13	22	41673933	41690504	16572	-	protein_coding	3066.56	3019.95	3113.17	0.043388	0.673215	1	3046.38	2993.52	3048.04	3178.3
ENSG00000100150	DEPDC5	22	31753867	31908033	154167	+	protein_coding	447.492	434.466	460.518	0.0815692	0.631508	1	457.334	411.597	445.787	475.249
ENSG00000100181	TPTEP1	22	16601887	16698742	96856	+	transcribed_unprocessed_pseudogene	0.943765	0.890819	0.996711	0.0781828	0.932228	1	0.837608	0.94403	0.842697	1.15073
ENSG00000100196	KDELR3	22	38468078	38483447	15370	+	protein_coding	7.81746	7.12656	8.50836	0.228561	0.730922	1	6.70087	7.55224	10.1124	6.90435
ENSG00000100206	DMC1	22	38518948	38570204	51257	-	protein_coding	649.032	590.447	707.618	0.256281	0.336837	1	565.386	615.508	721.349	693.887
ENSG00000100209	HSCB	22	28742039	28757515	15477	+	protein_coding	182.961	167.368	198.555	0.243204	0.306399	1	159.146	175.59	198.034	199.075
ENSG00000100211	CBY1	22	38656636	38673854	17219	+	protein_coding	126.944	115.807	138.081	0.241772	0.49495	1	108.889	122.724	119.663	156.499
ENSG00000100218	RSPH14	22	23059415	23145021	85607	-	protein_coding	6.89785	4.97932	8.81639	0.557221	0.546916	1	3.35043	6.60821	8.42697	9.2058
ENSG00000100219	XBP1	22	28794555	28800597	6043	-	protein_coding	1332.97	1217.93	1448.02	0.246802	0.23366	1	1238.82	1197.03	1515.17	1380.87
ENSG00000100221	JOSD1	22	38685543	38701556	16014	-	protein_coding	3469.86	3431.41	3508.32	0.0318136	0.822044	1	3375.56	3487.25	3498.88	3517.77
ENSG00000100225	FBXO7	22	32474676	32498829	24154	+	protein_coding	2908.58	2856.77	2960.38	0.0508195	0.791738	1	2895.61	2817.93	2955.34	2965.42
ENSG00000100226	GTPBP1	22	38705742	38738299	32558	+	protein_coding	2091.29	2084.35	2098.23	0.00921344	0.979648	1	2081.46	2087.25	2106.74	2089.72
ENSG00000100227	POLDIP3	22	42583721	42614962	31242	-	protein_coding	2906.57	2901.59	2911.55	0.00464738	0.969809	1	2925.77	2877.4	2841.58	2981.53
ENSG00000100234	TIMP3	22	32801705	32863041	61337	+	protein_coding	35.3507	31.6438	39.0577	0.284029	0.523724	1	36.8548	26.4328	41.2922	36.8232
ENSG00000100243	CYB5R3	22	42617840	42649392	31553	-	protein_coding	2436.13	2382	2490.25	0.0631062	0.772366	1	2292.53	2471.47	2376.41	2604.09
ENSG00000100246	DNAL4	22	38778508	38794198	15691	-	protein_coding	227.933	221.714	234.151	0.0799987	0.761133	1	202.701	240.728	251.966	216.336
ENSG00000100271	TTLL1	22	43039516	43089419	49904	-	protein_coding	292.266	241.512	343.02	0.498071	0.0462302	1	232.855	250.168	348.877	337.162
ENSG00000100281	HMGXB4	22	35257452	35295807	38356	+	protein_coding	1217	1201.17	1232.83	0.0375057	0.756224	1	1205.32	1197.03	1241.29	1224.37
ENSG00000100284	TOM1	22	35299275	35347992	48718	+	protein_coding	774.576	702.443	846.71	0.26794	0.103556	1	711.967	692.918	876.405	817.015
ENSG00000100292	HMOX1	22	35380361	35394214	13854	+	protein_coding	28.912	28.7654	29.0586	0.0102749	0.988407	1	30.1539	27.3769	23.5955	34.5218
ENSG00000100296	THOC5	22	29505879	29555216	49338	-	protein_coding	1296.52	1275.94	1317.1	0.045237	0.706025	1	1291.59	1260.28	1302.81	1331.39
ENSG00000100297	MCM5	22	35400134	35425431	25298	+	protein_coding	12713.9	12551.7	12876.1	0.0362809	0.867892	1	12700.7	12402.7	12422.2	13330
ENSG00000100298	APOBEC3H	22	39097224	39104067	6844	+	protein_coding	525.444	503.991	546.898	0.110691	0.810298	1	477.437	530.545	558.708	535.087
ENSG00000100300	TSPO	22	43151547	43163242	11696	+	protein_coding	2365.93	2206.23	2525.63	0.192012	0.417818	1	2094.86	2317.59	2579.5	2471.76
ENSG00000100307	CBX7	22	39120167	39152680	32514	-	protein_coding	755.388	677.768	833.009	0.286367	0.418585	1	624.856	730.679	831.742	834.276
ENSG00000100311	PDGFB	22	39223359	39244982	21624	-	protein_coding	28.0851	25.6209	30.5493	0.237948	0.558297	1	27.6411	23.6008	31.1798	29.9189
ENSG00000100316	RPL3	22	39312882	39320389	7508	-	protein_coding	39076.6	35140.1	43013.2	0.280112	0.441669	1	34112.4	36167.7	43540.5	42485.9
ENSG00000100319	ZMAT5	22	29730956	29767011	36056	-	protein_coding	283.411	266.66	300.161	0.169896	0.439765	1	260.496	272.825	312.641	287.681
ENSG00000100342	APOL1	22	36253071	36267530	14460	+	protein_coding	851.64	843.239	860.042	0.025246	0.965513	1	851.01	835.467	844.383	875.702
ENSG00000100344	PNPLA3	22	43923792	43964488	40697	+	protein_coding	1.83713	1.83485	1.83941	0.0171156	0.985353	1	0.837608	2.83209	2.52809	1.15073
ENSG00000100347	SAMM50	22	43955442	44010531	55090	+	protein_coding	1663.19	1662.37	1664.02	0.00168632	0.988207	1	1628.31	1696.42	1674.44	1653.59
ENSG00000100348	TXN2	22	36467046	36481640	14595	-	protein_coding	3557.98	3354.56	3761.41	0.164474	0.220572	1	3277.56	3431.55	3826.69	3696.13
ENSG00000100351	GRAP2	22	39901084	39973721	72638	+	protein_coding	2638.14	2546.5	2729.78	0.0991288	0.614222	1	2548.84	2544.16	2718.54	2741.03
ENSG00000100353	EIF3D	22	36510855	36529184	18330	-	protein_coding	8292.16	7706.77	8877.55	0.202712	0.17814	1	7553.55	7860	8841.58	8913.52
ENSG00000100365	NCF4	22	36860988	36878017	17030	+	protein_coding	556.071	502.501	609.641	0.260669	0.573895	1	500.89	504.112	627.809	591.473
ENSG00000100372	SLC25A17	22	40769630	40819399	49770	-	protein_coding	736.784	726.874	746.693	0.0382725	0.791068	1	721.181	732.568	737.36	756.026
ENSG00000100380	ST13	22	40824535	40856639	32105	-	protein_coding	1994.36	1932.66	2056.06	0.0887717	0.474934	1	1868.7	1996.62	2013.2	2098.92
ENSG00000100387	RBX1	22	40951347	40973309	21963	+	protein_coding	2025.72	1862.43	2189.01	0.228128	0.408808	1	1711.23	2013.62	2283.71	2094.32
ENSG00000100417	PMM1	22	41576900	41589871	12972	-	protein_coding	928.096	820.609	1035.58	0.33187	0.0972501	1	820.856	820.362	1042.42	1028.75
ENSG00000100426	ZBED4	22	49853844	49890080	36237	+	protein_coding	1879.8	1848.85	1910.76	0.0467711	0.685011	1	1872.89	1824.81	1860.68	1960.84
ENSG00000100427	MLC1	22	50059391	50085426	26036	-	protein_coding	20.8693	19.8109	21.9276	0.12622	0.836644	1	15.077	24.5448	18.5393	25.316
ENSG00000100439	ABHD4	14	22598237	22613215	14979	+	protein_coding	414.135	341.184	487.086	0.508507	0.0188078	1	320.804	361.564	520.787	453.386
ENSG00000100441	KHNYN	14	24429286	24441843	12558	+	protein_coding	2048.87	1925.37	2172.37	0.173361	0.218054	1	1931.53	1919.21	2220.51	2124.24
ENSG00000100442	FKBP3	14	45115599	45135319	19721	-	protein_coding	1636.53	1551.63	1721.44	0.149908	0.204616	1	1543.71	1559.54	1778.93	1663.95
ENSG00000100450	GZMH	14	24606480	24609699	3220	-	protein_coding	220.086	194.238	245.935	0.278392	0.700328	1	196.838	191.638	241.011	250.858
ENSG00000100473	COCH	14	30874514	30895065	20552	+	protein_coding	14.2135	12.2123	16.2147	0.255853	0.776778	1	8.37608	16.0485	15.1685	17.2609
ENSG00000100485	SOS2	14	50117130	50231578	114449	-	protein_coding	1136.73	1040.79	1232.68	0.243156	0.0564623	1	1040.31	1041.27	1242.14	1223.22
ENSG00000100504	PYGL	14	50857891	50944483	86593	-	protein_coding	23.3018	20.6485	25.9552	0.259336	0.713167	1	16.7522	24.5448	18.5393	33.371
ENSG00000100505	TRIM9	14	50975262	51096061	120800	-	protein_coding	40.01	38.1988	41.8212	0.118701	0.805907	1	37.6924	38.7052	38.7641	44.8783
ENSG00000100519	PSMC6	14	52707178	52728590	21413	+	protein_coding	1345.9	1331.89	1359.9	0.0300674	0.839697	1	1294.94	1368.84	1367.7	1352.1
ENSG00000100526	CDKN3	14	54396849	54420218	23370	+	protein_coding	1354.57	1308.91	1400.23	0.0967272	0.616503	1	1255.58	1362.24	1458.71	1341.75
ENSG00000100528	CNIH1	14	54423561	54441391	17831	-	protein_coding	1355.07	1262.16	1447.98	0.19718	0.186418	1	1218.72	1305.59	1458.71	1437.26
ENSG00000100532	CGRRF1	14	54509812	54539292	29481	+	protein_coding	205.423	200.906	209.94	0.0633656	0.76105	1	188.462	213.351	208.146	211.733
ENSG00000100554	ATP6V1D	14	67294371	67360265	65895	-	protein_coding	745.301	687.519	803.084	0.215533	0.548456	1	686.839	688.198	784.551	821.618
ENSG00000100564	PIGH	14	67581955	67600286	18332	-	protein_coding	183.468	172.287	194.649	0.17197	0.457502	1	170.872	173.702	187.921	201.377
ENSG00000100567	PSMA3	14	58244843	58272012	27170	+	protein_coding	2909.78	2869.94	2949.62	0.0389476	0.858825	1	2829.44	2910.45	2929.22	2970.02
ENSG00000100568	VTI1B	14	67647085	67674820	27736	-	protein_coding	1053.74	1042.56	1064.91	0.0309252	0.860283	1	1049.52	1035.6	1114.89	1014.94
ENSG00000100575	TIMM9	14	58408495	58427531	19037	-	protein_coding	458.708	434.34	483.076	0.153796	0.320181	1	422.155	446.526	495.506	470.647
ENSG00000100577	GSTZ1	14	77320996	77331597	10602	+	protein_coding	554.95	505.088	604.812	0.252793	0.422752	1	482.462	527.713	622.753	586.87
ENSG00000100578	KIAA0586	14	58427385	58551297	123913	+	protein_coding	1304.72	1269.36	1340.08	0.0778815	0.686911	1	1261.44	1277.27	1413.2	1266.95
ENSG00000100580	TMED8	14	77335029	77377094	42066	-	protein_coding	2112.38	2109.99	2114.77	0.00326414	0.987967	1	2145.95	2074.03	2154.78	2074.76
ENSG00000100593	ISM2	14	77474394	77498816	24423	-	protein_coding	0.945037	0.472015	1.41806	0.648247	0.477894	1	0	0.94403	1.68539	1.15073
ENSG00000100599	RIN3	14	92513781	92688994	175214	+	protein_coding	829.553	792.228	866.877	0.126773	0.476451	1	829.232	755.224	778.652	955.102
ENSG00000100600	LGMN	14	92703807	92748679	44873	-	protein_coding	968.17	833.707	1102.63	0.292698	0.7262	1	778.138	889.277	1040.73	1164.53
ENSG00000100603	SNW1	14	77717599	77761207	43609	-	protein_coding	2118.86	2016.68	2221.04	0.138563	0.321665	1	1987.64	2045.71	2228.09	2214
ENSG00000100612	DHRS7	14	60144119	60169856	25738	-	protein_coding	1076.71	1026.52	1126.9	0.1341	0.280355	1	990.053	1062.98	1115.73	1138.07
ENSG00000100614	PPM1A	14	60245752	60299087	53336	+	protein_coding	1469.52	1457.88	1481.16	0.0234006	0.840338	1	1459.11	1456.64	1522.75	1439.56
ENSG00000100628	ASB2	14	93934166	93976739	42574	-	protein_coding	7427.64	7298.03	7557.24	0.0484748	0.893399	1	7241.12	7354.94	7351.69	7762.79
ENSG00000100629	CEP128	14	80476983	80959517	482535	-	protein_coding	1780.05	1688.37	1871.74	0.147825	0.315664	1	1694.48	1682.26	1875.84	1867.63
ENSG00000100632	ERH	14	69380128	69398299	18172	-	protein_coding	2824.01	2792.51	2855.5	0.031779	0.885228	1	2792.59	2792.44	2908.99	2802.02
ENSG00000100644	HIF1A	14	61695513	61748259	52747	+	protein_coding	3453.62	3271.18	3636.07	0.149513	0.568709	1	3319.44	3222.92	3700.28	3571.85
ENSG00000100647	SUSD6	14	69611596	69715144	103549	+	protein_coding	1415.93	1406.43	1425.43	0.0189653	0.936194	1	1399.64	1413.21	1396.35	1454.52
ENSG00000100731	PCNX1	14	70907405	71115382	207978	+	protein_coding	1920.84	1907.67	1934	0.0194562	0.902601	1	1957.49	1857.85	1912.92	1955.08
ENSG00000100744	GSKIP	14	96363452	96387288	23837	+	protein_coding	817.807	789.91	845.704	0.0989536	0.523418	1	784.001	795.818	888.203	803.206
ENSG00000100749	VRK1	14	96797304	96954846	157543	+	protein_coding	2223.63	2156.98	2290.29	0.085964	0.526128	1	2156.84	2157.11	2271.07	2309.51
ENSG00000100767	PAPLN	14	73237497	73274640	37144	+	protein_coding	18.4862	18.0756	18.8968	0.0509217	0.945751	1	20.1026	16.0485	19.382	18.4116
ENSG00000100784	RPS6KA5	14	90847861	91060641	212781	-	protein_coding	474.78	458.266	491.294	0.0986112	0.498303	1	469.061	447.47	482.023	500.565
ENSG00000100802	C14orf93	14	22985894	23010166	24273	-	protein_coding	283.076	249.369	316.783	0.338008	0.158467	1	242.906	255.832	294.101	339.464
ENSG00000100814	CCNB1IP1	14	20311368	20333312	21945	-	protein_coding	858.221	746.546	969.895	0.376454	0.0123458	1	716.155	776.937	1014.61	925.183
ENSG00000100823	APEX1	14	20455191	20457772	2582	+	protein_coding	4557.66	4400.77	4714.56	0.0985384	0.543015	1	4351.38	4450.16	4596.07	4833.05
ENSG00000100852	ARHGAP5	14	32076114	32159728	83615	+	protein_coding	818.57	792.462	844.679	0.0905331	0.509411	1	803.266	781.657	818.259	871.099
ENSG00000100867	DHRS2	14	23630115	23645639	15525	+	protein_coding	105.614	104.897	106.331	0.0173416	0.961499	1	109.727	100.067	104.494	108.168
ENSG00000100883	SRP54	14	34981957	35029686	47730	+	protein_coding	2303.05	2266.94	2339.16	0.0450163	0.769413	1	2283.32	2250.57	2368.82	2309.51
ENSG00000100889	PCK2	14	24094053	24110598	16546	+	protein_coding	3308.08	2744.68	3871.49	0.469284	0.275485	1	2624.23	2865.13	4168.82	3574.15
ENSG00000100897	DCAF11	14	24114195	24125242	11048	+	protein_coding	2627.79	2525.49	2730.09	0.111183	0.589368	1	2470.94	2580.03	2836.52	2623.65
ENSG00000100902	PSMA6	14	35278633	35317493	38861	+	protein_coding	557.046	536.944	577.148	0.10181	0.722875	1	515.967	557.922	578.933	575.363
ENSG00000100906	NFKBIA	14	35401513	35404749	3237	-	protein_coding	1217.61	1177.06	1258.16	0.0883366	0.859505	1	1191.08	1163.05	1275.84	1240.48
ENSG00000100908	EMC9	14	24138959	24141591	2633	-	protein_coding	465.69	461.949	469.43	0.0230236	0.933539	1	455.659	468.239	482.023	456.838
ENSG00000100911	PSME2	14	24143362	24147570	4209	-	protein_coding	5139.13	5029.56	5248.69	0.0568277	0.909635	1	5018.95	5040.18	5259.27	5238.1
ENSG00000100934	SEC23A	14	39031919	39109646	77728	-	protein_coding	840.647	813.962	867.333	0.0921202	0.504321	1	806.617	821.306	895.787	838.879
ENSG00000100938	GMPR2	14	24232422	24239242	6821	+	protein_coding	2015.44	1874	2156.88	0.202634	0.0735941	1	1848.6	1899.39	2217.14	2096.62
ENSG00000100949	RABGGTA	14	24265538	24271611	6074	-	protein_coding	701.406	684.925	717.887	0.0659411	0.721314	1	712.805	657.045	680.899	754.876
ENSG00000100968	NFATC4	14	24365673	24379604	13932	+	protein_coding	5.08606	3.61649	6.55563	0.595449	0.441168	1	2.51283	4.72015	5.05618	8.05508
ENSG00000100979	PLTP	20	45898621	45912155	13535	-	protein_coding	108.422	90.3521	126.492	0.447621	0.383631	1	71.1967	109.508	126.405	126.58
ENSG00000100982	PCIF1	20	45934683	45948023	13341	+	protein_coding	1301	1264.04	1337.96	0.0820294	0.478091	1	1278.19	1249.9	1361.8	1314.13
ENSG00000100983	GSS	20	34928432	34956027	27596	-	protein_coding	1666.03	1622.34	1709.72	0.0757064	0.567574	1	1634.17	1610.52	1761.24	1658.19
ENSG00000100985	MMP9	20	46008908	46016561	7654	+	protein_coding	1.12783	0.837608	1.41806	0.0905479	0.921649	1	1.67522	0	1.68539	1.15073
ENSG00000100991	TRPC4AP	20	35002404	35092807	90404	-	protein_coding	2785.56	2769.97	2801.16	0.0160121	0.887793	1	2783.37	2756.57	2787.64	2814.67
ENSG00000100997	ABHD12	20	25294742	25390835	96094	-	protein_coding	614.435	611.334	617.536	0.0133374	0.978404	1	608.104	614.564	581.461	653.612
ENSG00000101000	PROCR	20	35172072	35216240	44169	+	protein_coding	29.116	25.3085	32.9234	0.352312	0.499172	1	25.1283	25.4888	37.0787	28.7681
ENSG00000101003	GINS1	20	25407673	25452628	44956	+	protein_coding	977.435	952.657	1002.21	0.0690949	0.87284	1	949.01	956.303	982.585	1021.84
ENSG00000101004	NINL	20	25452697	25585531	132835	-	protein_coding	93.9087	91.5347	96.2828	0.0716779	0.841399	1	97.1626	85.9068	102.809	89.7566
ENSG00000101017	CD40	20	46118278	46129863	11586	+	protein_coding	45.7753	43.4905	48.06	0.102119	0.897506	1	43.5556	43.4254	58.1461	37.9739
ENSG00000101019	UQCC1	20	35302566	35412031	109466	-	protein_coding	1213.68	1177.1	1250.26	0.0865467	0.623481	1	1145.85	1208.36	1275	1225.52
ENSG00000101049	SGK2	20	43558968	43588237	29270	+	protein_coding	4.8773	2.93163	6.82296	0.713902	0.414346	1	5.86326	0	6.74158	6.90435
ENSG00000101052	IFT52	20	43590937	43647299	56363	+	protein_coding	573.146	549.356	596.937	0.118571	0.457313	1	536.069	562.642	583.989	609.884
ENSG00000101079	NDRG3	20	36651766	36746090	94325	-	protein_coding	1348.61	1325.38	1371.83	0.0489467	0.818107	1	1360.28	1290.49	1368.54	1375.12
ENSG00000101082	SLA2	20	36612318	36646196	33879	-	protein_coding	2264.92	2226.33	2303.5	0.0489631	0.70065	1	2187	2265.67	2296.35	2310.66
ENSG00000101132	PFDN4	20	54208087	54228052	19966	+	protein_coding	722.221	674.484	769.958	0.189285	0.345546	1	602.24	746.728	764.326	775.589
ENSG00000101134	DOK5	20	54475593	54651169	175577	+	protein_coding	13.249	12.4715	14.0266	0.142787	0.851012	1	11.7265	13.2164	17.6966	10.3565
ENSG00000101138	CSTF1	20	56392371	56406362	13992	+	protein_coding	1484.86	1475.59	1494.14	0.0178807	0.915733	1	1477.54	1473.63	1495.79	1492.49
ENSG00000101152	DNAJC5	20	63895126	63936031	40906	+	protein_coding	3568.85	3529.28	3608.43	0.0315792	0.799315	1	3595.85	3462.7	3511.52	3705.33
ENSG00000101160	CTSZ	20	58985686	59008238	22553	-	protein_coding	1093.05	1087.7	1098.4	0.0102831	0.989926	1	1067.11	1108.29	1117.42	1079.38
ENSG00000101166	PRELID3B	20	59033145	59042809	9665	-	protein_coding	2472.34	2384.11	2560.57	0.102846	0.42183	1	2393.05	2375.18	2640.17	2480.96
ENSG00000101189	MRGBP	20	62796473	62801729	5257	+	protein_coding	769.913	724.741	815.086	0.167529	0.365208	1	702.753	746.728	791.293	838.879
ENSG00000101190	TCFL5	20	62841005	62861822	20818	-	protein_coding	308.672	282.954	334.389	0.236908	0.37365	1	278.924	286.985	348.877	319.902
ENSG00000101193	GID8	20	62938147	62948475	10329	+	protein_coding	1891.63	1824.1	1959.16	0.102159	0.49926	1	1816.77	1831.42	1913.77	2004.56
ENSG00000101197	BIRC7	20	63235883	63240495	4613	+	protein_coding	0.994167	0.837608	1.15073	0.139047	0.879276	1	1.67522	0	0	2.30145
ENSG00000101216	GMEB2	20	63587602	63627101	39500	-	protein_coding	921.174	899.207	943.141	0.0675965	0.775474	1	898.754	899.661	931.18	955.102
ENSG00000101230	ISM1	20	13221274	13300651	79378	+	protein_coding	9.20292	8.01737	10.3885	0.305714	0.65615	1	7.53848	8.49627	9.26967	11.5073
ENSG00000101236	RNF24	20	3927309	4015558	88250	-	protein_coding	498.111	471.901	524.322	0.149468	0.549999	1	469.898	473.903	534.27	514.374
ENSG00000101255	TRIB3	20	362835	397559	34725	+	protein_coding	826.547	770.066	883.027	0.197163	0.2515	1	747.147	792.985	942.135	823.919
ENSG00000101282	RSPO4	20	958452	1002311	43860	-	protein_coding	3.46332	2.67246	4.25418	0.439551	0.614754	1	2.51283	2.83209	5.05618	3.45218
ENSG00000101290	CDS2	20	5126879	5197887	71009	+	protein_coding	2453.96	2380.67	2527.25	0.085396	0.584883	1	2372.94	2388.4	2457.31	2597.19
ENSG00000101310	SEC23B	20	18507520	18561415	53896	+	protein_coding	2192.76	2103.51	2282	0.115824	0.591581	1	2062.19	2144.84	2218.82	2345.18
ENSG00000101333	PLCB4	20	9068763	9481242	412480	+	protein_coding	0.287681	0	0.575363	0.181373	0.819598	1	0	0	0	1.15073
ENSG00000101336	HCK	20	32052197	32101856	49660	+	protein_coding	4.09163	1.78164	6.40162	0.435942	0.634856	1	1.67522	1.88806	5.89888	6.90435
ENSG00000101363	MANBAL	20	37289649	37317260	27612	+	protein_coding	270.576	259.335	281.816	0.117913	0.584317	1	242.069	276.601	271.349	292.284
ENSG00000101384	JAG1	20	10637684	10673999	36316	-	protein_coding	11.0201	8.70223	13.3379	0.430963	0.587048	1	4.18804	13.2164	15.1685	11.5073
ENSG00000101400	SNTA1	20	33407957	33443763	35807	-	protein_coding	290.184	280.043	300.324	0.0991814	0.723369	1	250.445	309.642	299.158	301.49
ENSG00000101405	OXT	20	3071620	3072517	898	+	protein_coding	2.12327	1.25641	2.99013	0.584914	0.526331	1	2.51283	0	2.52809	3.45218
ENSG00000101417	PXMP4	20	33702758	33720319	17562	-	protein_coding	403.494	388.981	418.008	0.100935	0.691046	1	415.454	362.508	404.495	431.522
ENSG00000101421	CHMP4B	20	33811348	33854366	43019	+	protein_coding	2890.05	2756.6	3023.5	0.131413	0.557144	1	2726.42	2786.78	3028.65	3018.35
ENSG00000101444	AHCY	20	34280268	34311802	31535	-	protein_coding	6037.33	5903.96	6170.71	0.062268	0.825665	1	5869.96	5937.95	6104.5	6236.93
ENSG00000101445	PPP1R16B	20	38805697	38923024	117328	+	protein_coding	6228.11	6049.26	6406.96	0.0821015	0.650588	1	6071.82	6026.69	6433.15	6380.77
ENSG00000101457	DNTTIP1	20	45791954	45811427	19474	+	protein_coding	730.641	728.017	733.265	0.0100401	0.975902	1	732.907	723.127	741.574	724.957
ENSG00000101464	PIGU	20	34560542	34698790	138249	-	protein_coding	460.203	453.374	467.033	0.0421911	0.819168	1	427.18	479.567	454.214	479.852
ENSG00000101473	ACOT8	20	45841721	45857405	15685	-	protein_coding	590.55	562.026	619.073	0.138963	0.407036	1	559.522	564.53	632.866	605.281
ENSG00000101474	APMAP	20	24962925	24992751	29827	-	protein_coding	1147.82	1127.97	1167.66	0.0497291	0.775787	1	1131.61	1124.34	1194.94	1140.37
ENSG00000101493	ZNF516	18	76357682	76495242	137561	-	protein_coding	89.4187	81.4765	97.3609	0.245908	0.489692	1	84.5985	78.3545	96.9102	97.8116
ENSG00000101544	ADNP2	18	80109262	80147523	38262	+	protein_coding	1280.04	1258.14	1301.94	0.0484991	0.711932	1	1252.22	1264.06	1259.83	1344.05
ENSG00000101558	VAPA	18	9914016	9960021	46006	+	protein_coding	2650.23	2556.87	2743.59	0.101069	0.481159	1	2504.45	2609.3	2718.54	2768.64
ENSG00000101574	METTL4	18	2537525	2571509	33985	-	protein_coding	573.106	553.012	593.2	0.101565	0.471452	1	552.822	553.202	607.585	578.815
ENSG00000101577	LPIN2	18	2916994	3013144	96151	-	protein_coding	2883.12	2654.34	3111.89	0.223837	0.438164	1	2649.36	2659.33	3177.81	3045.97
ENSG00000101605	MYOM1	18	3066807	3219968	153162	-	protein_coding	45.7611	37.6273	53.895	0.47809	0.330315	1	31.8291	43.4254	51.4045	56.3855
ENSG00000101608	MYL12A	18	3247481	3256236	8756	+	protein_coding	8036.38	7542.7	8530.06	0.175293	0.397675	1	7290.54	7794.86	8576.97	8483.15
ENSG00000101654	RNMT	18	13726660	13764556	37897	+	protein_coding	1883.7	1715.76	2051.65	0.254802	0.223509	1	1627.47	1804.04	2068.82	2034.48
ENSG00000101665	SMAD7	18	48919853	48950965	31113	-	protein_coding	142.967	129.727	156.208	0.257149	0.358247	1	142.393	117.06	143.259	169.157
ENSG00000101695	RNF125	18	32018825	32073219	54395	+	protein_coding	1695.27	1661.51	1729.02	0.0554016	0.871378	1	1701.18	1621.84	1687.08	1770.97
ENSG00000101745	ANKRD12	18	9136228	9285985	149758	+	protein_coding	1781.86	1706.56	1857.17	0.120728	0.532378	1	1705.37	1707.75	1867.42	1846.91
ENSG00000101751	POLI	18	54269517	54321266	51750	+	protein_coding	412.431	393.071	431.791	0.132449	0.663397	1	358.496	427.646	442.416	421.165
ENSG00000101752	MIB1	18	21704957	21870953	165997	+	protein_coding	2231.97	2229.84	2234.09	0.00264973	0.986652	1	2250.65	2209.03	2219.66	2248.52
ENSG00000101782	RIOK3	18	23453287	23486603	33317	+	protein_coding	1744.57	1594.31	1894.84	0.248078	0.0690678	1	1555.44	1633.17	1916.29	1873.38
ENSG00000101811	CSTF2	X	100820359	100841520	21162	+	protein_coding	1295.33	1289.86	1300.8	0.0119107	0.952981	1	1317.56	1262.17	1294.38	1307.22
ENSG00000101842	VSIG1	X	108044970	108079184	34215	+	protein_coding	114.76	112.801	116.72	0.0453435	0.914353	1	126.479	99.1232	113.764	119.675
ENSG00000101843	PSMD10	X	108084207	108091549	7343	-	protein_coding	933.667	885.088	982.245	0.148257	0.527209	1	853.523	916.653	1016.29	948.197
ENSG00000101844	ATG4A	X	108091668	108154671	63004	+	protein_coding	386.845	371.412	402.279	0.113409	0.661006	1	357.659	385.164	408.708	395.849
ENSG00000101849	TBL1X	X	9463320	9741037	277718	+	protein_coding	1871.95	1748.98	1994.91	0.188475	0.189268	1	1773.22	1724.74	1966.86	2022.97
ENSG00000101868	POLA1	X	24693873	24996986	303114	+	protein_coding	2295.02	2278.27	2311.78	0.0206424	0.930041	1	2402.26	2154.28	2314.05	2309.51
ENSG00000101871	MID1	X	10445310	10833654	388345	-	protein_coding	15.7708	14.6788	16.8627	0.175404	0.813871	1	6.70087	22.6567	21.0674	12.658
ENSG00000101882	NKAP	X	119920672	119943751	23080	-	protein_coding	418.435	403.694	433.177	0.101455	0.57096	1	384.462	422.926	434.832	431.522
ENSG00000101888	NXT2	X	109535781	109544698	8918	+	protein_coding	678.509	639.967	717.05	0.159735	0.603931	1	610.617	669.318	726.405	707.696
ENSG00000101901	ALG13	X	111665811	111760649	94839	+	protein_coding	624.5	581.664	667.337	0.196872	0.213012	1	592.189	571.138	674.158	660.516
ENSG00000101911	PRPS2	X	12791355	12824222	32868	+	protein_coding	2245.01	2159.12	2330.9	0.107394	0.72861	1	2167.73	2150.5	2385.68	2276.13
ENSG00000101916	TLR8	X	12906620	12923169	16550	+	protein_coding	0.786037	0	1.57207	0.091662	0.920076	1	0	0	0.842697	2.30145
ENSG00000101935	AMMECR1	X	110194186	110440318	246133	-	protein_coding	604.277	601.926	606.628	0.0104984	0.948009	1	629.882	573.97	603.371	609.884
ENSG00000101940	WDR13	X	48590042	48608869	18828	+	protein_coding	804.268	759.249	849.287	0.161236	0.252902	1	761.386	757.112	865.45	833.125
ENSG00000101945	SUV39H1	X	48695554	48709016	13463	+	protein_coding	1025.28	995.097	1055.47	0.083706	0.605103	1	994.241	995.952	1015.45	1095.49
ENSG00000101955	SRPX	X	38149336	38220924	71589	-	protein_coding	2.14861	1.72843	2.56878	0.272564	0.767408	1	2.51283	0.94403	1.68539	3.45218
ENSG00000101966	XIAP	X	123859724	123913976	54253	+	protein_coding	657.98	654.098	661.863	0.0149179	0.939792	1	700.241	607.956	603.371	720.354
ENSG00000101972	STAG2	X	123960212	124422664	462453	+	protein_coding	4924.65	4702.36	5146.93	0.129785	0.28735	1	4782.74	4621.97	5192.7	5101.16
ENSG00000101986	ABCD1	X	153724856	153744755	19900	+	protein_coding	321.528	318.235	324.82	0.0272304	0.957065	1	295.676	340.795	319.382	330.258
ENSG00000101997	CCDC22	X	49235470	49250520	15051	+	protein_coding	838.838	811.25	866.426	0.0944595	0.585788	1	789.865	832.635	875.562	857.29
ENSG00000102001	CACNA1F	X	49205063	49233371	28309	-	protein_coding	14.2475	14.0471	14.4479	0.0702562	0.894343	1	9.21369	18.8806	18.5393	10.3565
ENSG00000102007	PLP2	X	49171898	49175235	3338	+	protein_coding	2215.13	2133.46	2296.81	0.105745	0.47793	1	2066.38	2200.53	2266.86	2326.77
ENSG00000102032	RENBP	X	153935269	153944687	9419	-	protein_coding	212.378	192.662	232.094	0.2487	0.60837	1	199.351	185.974	231.742	232.446
ENSG00000102034	ELF4	X	130063955	130110716	46762	-	protein_coding	2007.5	1988.87	2026.13	0.0260738	0.920175	1	2001.88	1975.86	1918.82	2133.44
ENSG00000102043	MTMR8	X	64268081	64395452	127372	-	protein_coding	86.415	76.0852	96.7448	0.33661	0.326264	1	72.8719	79.2985	100.281	93.2087
ENSG00000102048	ASB9	X	15235288	15270467	35180	-	protein_coding	73.6475	68.7991	78.496	0.170435	0.779182	1	68.6839	68.9142	86.7978	70.1942
ENSG00000102054	RBBP7	X	16839283	16870362	31080	-	protein_coding	7384.82	7344.1	7425.54	0.0158734	0.891485	1	7392.73	7295.47	7489.89	7361.19
ENSG00000102078	SLC25A14	X	130339888	130373361	33474	+	protein_coding	182.199	181.873	182.526	0.00678174	0.97811	1	183.436	180.31	191.292	173.759
ENSG00000102096	PIM2	X	48913182	48919024	5843	-	protein_coding	5804.17	5548.88	6059.46	0.119889	0.779918	1	5374.1	5723.66	6014.33	6104.6
ENSG00000102100	SLC35A2	X	48903180	48911958	8779	-	protein_coding	487.431	479.347	495.516	0.046468	0.86311	1	471.574	487.12	477.809	513.223
ENSG00000102103	PQBP1	X	48890197	48903143	12947	+	protein_coding	1081.24	1060.71	1101.76	0.0540362	0.643576	1	1046.17	1075.25	1076.97	1126.56
ENSG00000102144	PGK1	X	77910739	78129295	218557	+	protein_coding	29713.6	25476.5	33950.7	0.407606	0.0841177	1	22885.1	28067.9	34470.5	33430.9
ENSG00000102158	MAGT1	X	77825747	77895593	69847	-	protein_coding	1994.55	1924.61	2064.5	0.100085	0.620221	1	1898.86	1950.37	2077.25	2051.74
ENSG00000102172	SMS	X	21940709	21994837	54129	+	protein_coding	1761.83	1727.2	1796.46	0.0551861	0.856431	1	1677.73	1776.67	1783.99	1808.94
ENSG00000102181	CD99L2	X	150766336	150898816	132481	-	protein_coding	804.501	749.843	859.159	0.194095	0.326502	1	723.694	775.993	846.068	872.25
ENSG00000102189	EEA1	12	92770637	92929331	158695	-	protein_coding	597.499	588.385	606.613	0.0422766	0.812823	1	582.975	593.795	568.821	644.406
ENSG00000102226	USP11	X	47232866	47248328	15463	+	protein_coding	1167.76	1111.32	1224.21	0.13759	0.485444	1	1111.51	1111.12	1168.82	1279.61
ENSG00000102245	CD40LG	X	136648158	136660390	12233	+	protein_coding	668.316	666.618	670.013	0.00683722	0.983204	1	659.198	674.038	631.18	708.847
ENSG00000102265	TIMP1	X	47582408	47586789	4382	+	protein_coding	295.265	286.518	304.011	0.0828299	0.775693	1	282.274	290.761	291.573	316.449
ENSG00000102309	PIN4	X	72181353	72302926	121574	+	protein_coding	258.386	258.164	258.607	0.00449253	0.983864	1	260.496	255.832	275.562	241.652
ENSG00000102316	MAGED2	X	54807599	54816015	8417	+	protein_coding	1656.86	1585.09	1728.62	0.125045	0.322894	1	1537.01	1633.17	1767.98	1689.26
ENSG00000102317	RBM3	X	48574449	48581162	6714	+	protein_coding	11846.6	11667.6	12025.6	0.0434158	0.720005	1	11719	11616.3	12089.3	11961.8
ENSG00000102362	SYTL4	X	100674491	100732123	57633	-	protein_coding	3.93634	2.20044	5.67224	0.866721	0.328514	1	2.51283	1.88806	6.74158	4.6029
ENSG00000102383	ZDHHC15	X	75368427	75523502	155076	-	protein_coding	13.5354	12.8903	14.1806	0.120164	0.868442	1	12.5641	13.2164	16.8539	11.5073
ENSG00000102393	GLA	X	101393273	101408012	14740	-	protein_coding	628.652	604.633	652.671	0.101591	0.839595	1	594.702	614.564	637.922	667.421
ENSG00000102401	ARMCX3	X	101622797	101627843	5047	+	protein_coding	782.431	758.983	805.88	0.0854044	0.591723	1	765.574	752.392	791.293	820.467
ENSG00000102409	BEX4	X	103215108	103217246	2139	+	protein_coding	284.34	262.579	306.101	0.222095	0.221277	1	250.445	274.713	321.068	291.133
ENSG00000102524	TNFSF13B	13	108251240	108308484	57245	+	protein_coding	229.894	202.096	257.692	0.29695	0.655876	1	206.889	197.302	267.978	247.406
ENSG00000102531	FNDC3A	13	48975912	49209779	233868	+	protein_coding	1046.27	1030.55	1061.99	0.0430811	0.831003	1	993.404	1067.7	1071.07	1052.91
ENSG00000102543	CDADC1	13	49247925	49293485	45561	+	protein_coding	210.06	205.925	214.194	0.0557856	0.801749	1	206.052	205.799	213.202	215.186
ENSG00000102554	KLF5	13	73054976	73077541	22566	+	protein_coding	102.53	100.723	104.338	0.0469435	0.92889	1	86.2737	115.172	102.809	105.867
ENSG00000102572	STK24	13	98445185	98577940	132756	-	protein_coding	3047.7	3001.86	3093.53	0.0429601	0.801368	1	2981.89	3021.84	3042.14	3144.93
ENSG00000102575	ACP5	19	11574660	11579008	4349	-	protein_coding	598.269	530.616	665.922	0.241855	0.761029	1	496.702	564.53	612.641	719.203
ENSG00000102606	ARHGEF7	13	111114559	111305737	191179	+	protein_coding	1755.01	1737.96	1772.06	0.0278663	0.872727	1	1783.27	1692.65	1804.21	1739.9
ENSG00000102710	SUPT20H	13	37009312	37059713	50402	-	protein_coding	1535.56	1533.56	1537.56	0.00331512	0.978557	1	1516.07	1551.04	1497.47	1577.64
ENSG00000102738	MRPS31	13	40729128	40771190	42063	-	protein_coding	843.134	814.573	871.695	0.0966034	0.487206	1	826.72	802.426	856.18	887.209
ENSG00000102743	SLC25A15	13	40789412	40812460	23049	+	protein_coding	545.622	529.02	562.223	0.0856032	0.628823	1	521.83	536.209	528.371	596.076
ENSG00000102755	FLT1	13	28300346	28495145	194800	-	protein_coding	38.8601	33.6383	44.0819	0.364195	0.379933	1	35.1796	32.097	42.1349	46.029
ENSG00000102760	RGCC	13	41457550	41470871	13322	+	protein_coding	841.547	787.809	895.285	0.175687	0.654494	1	787.352	788.265	856.18	934.389
ENSG00000102763	VWA8	13	41566835	41961120	394286	-	protein_coding	769.857	761.329	778.385	0.0312963	0.90334	1	780.651	742.008	781.18	775.589
ENSG00000102786	INTS6	13	51354077	51454264	100188	-	protein_coding	1053.81	1018.17	1089.45	0.0982849	0.445348	1	1002.62	1033.71	1131.74	1047.16
ENSG00000102796	DHRS12	13	51767993	51804163	36171	-	protein_coding	77.8945	69.4238	86.3651	0.299309	0.371043	1	73.7095	65.1381	78.3708	94.3595
ENSG00000102804	TSC22D1	13	44432143	44577147	145005	-	protein_coding	220.418	199.277	241.558	0.275883	0.167342	1	191.812	206.743	246.068	237.049
ENSG00000102858	MGRN1	16	4616493	4690974	74482	+	protein_coding	2044.78	2022.72	2066.84	0.0304233	0.836003	1	2033.71	2011.73	1966.86	2166.82
ENSG00000102871	TRADD	16	67154185	67159909	5725	-	protein_coding	1020.06	921.015	1119.1	0.279013	0.0743323	1	852.685	989.344	1082.87	1155.33
ENSG00000102879	CORO1A	16	30182827	30189076	6250	+	protein_coding	44778.7	43348.2	46209.1	0.0918048	0.456443	1	43002.8	43693.5	46034.9	46383.4
ENSG00000102882	MAPK3	16	30114105	30123506	9402	-	protein_coding	1898.92	1760.92	2036.92	0.208374	0.193162	1	1674.38	1847.47	1966.86	2106.98
ENSG00000102893	PHKB	16	47461123	47701523	240401	+	protein_coding	1271.8	1234.94	1308.65	0.0830687	0.616351	1	1216.21	1253.67	1311.24	1306.07
ENSG00000102897	LYRM1	16	20899868	20925006	25139	+	protein_coding	577.987	540.101	615.874	0.186251	0.381506	1	562.873	517.329	600	631.748
ENSG00000102910	LONP2	16	48244300	48363122	118823	+	protein_coding	1905.46	1860.67	1950.24	0.0669128	0.750083	1	1909.75	1811.59	1950	1950.48
ENSG00000102921	N4BP1	16	48538726	48620148	81423	-	protein_coding	1543.95	1501.65	1586.26	0.0766468	0.810383	1	1535.34	1467.97	1574.16	1598.36
ENSG00000102934	PLLP	16	57248547	57284672	36126	-	protein_coding	17.8329	17.3444	18.3215	0.0717172	0.909601	1	16.7522	17.9366	19.382	17.2609
ENSG00000102970	CCL17	16	57404767	57416063	11297	+	protein_coding	6.26546	6.12931	6.40162	0.0126996	0.989159	1	7.53848	4.72015	5.89888	6.90435
ENSG00000102996	MMP15	16	58025754	58046901	21148	+	protein_coding	14.4805	13.3623	15.5987	0.209325	0.719562	1	12.5641	14.1605	18.5393	12.658
ENSG00000103018	CYB5B	16	69424619	69466264	41646	+	protein_coding	3605.61	3566.69	3644.52	0.0308224	0.871018	1	3631.03	3502.35	3679.22	3609.82
ENSG00000103021	CCDC113	16	58231157	58283836	52680	+	protein_coding	47.6486	41.5561	53.741	0.344466	0.497464	1	36.8548	46.2575	52.2472	55.2348
ENSG00000103024	NME3	16	1770320	1771561	1242	-	protein_coding	632.884	604.193	661.575	0.129204	0.578781	1	616.48	591.907	686.798	636.351
ENSG00000103047	TANGO6	16	68843531	69085182	241652	+	protein_coding	855.106	850.025	860.187	0.0165108	0.907385	1	885.352	814.698	856.18	864.195
ENSG00000103051	COG4	16	70480568	70523560	42993	-	protein_coding	2340.22	2237.47	2442.98	0.126301	0.239125	1	2286.67	2188.26	2455.62	2430.33
ENSG00000103061	SLC7A6OS	16	68284503	68310946	26444	-	protein_coding	254.373	240.521	268.226	0.157511	0.511375	1	226.154	254.888	289.045	247.406
ENSG00000103091	WDR59	16	74871362	75000173	128812	-	protein_coding	1140.27	1104.18	1176.37	0.0905978	0.644374	1	1060.41	1147.94	1188.2	1164.53
ENSG00000103145	HCFC1R1	16	3022625	3024286	1662	-	protein_coding	468.617	435.252	501.982	0.204414	0.283458	1	400.377	470.127	502.248	501.716
ENSG00000103150	MLYCD	16	83899115	83951445	52331	+	protein_coding	412.393	390.385	434.4	0.151876	0.543543	1	371.061	409.709	440.731	428.07
ENSG00000103152	MPG	16	77007	85851	8845	+	protein_coding	833.051	770.517	895.584	0.2148	0.176941	1	769.762	771.273	867.135	924.032
ENSG00000103184	SEC14L5	16	4958330	5019157	60828	+	protein_coding	0.918432	0.418804	1.41806	0.576407	0.537356	1	0.837608	0	1.68539	1.15073
ENSG00000103187	COTL1	16	84565596	84618078	52483	-	protein_coding	28370.1	27252.9	29487.3	0.111467	0.667493	1	27102.5	27403.3	28730.1	30244.5
ENSG00000103199	ZNF500	16	4748239	4767624	19386	-	protein_coding	266.697	264.453	268.94	0.0218644	0.917144	1	265.522	263.384	253.652	284.229
ENSG00000103202	NME4	16	396725	410367	13643	+	protein_coding	539.2	535.01	543.39	0.021908	0.922604	1	509.266	560.754	527.528	559.252
ENSG00000103226	NOMO3	16	16232506	16300806	68301	+	protein_coding	24.987	24.8296	25.1444	0.0133702	0.98081	1	32.6667	16.9925	26.1236	24.1652
ENSG00000103227	LMF1	16	853634	981318	127685	-	protein_coding	183.551	183.19	183.912	0.00613468	0.980445	1	177.573	188.806	183.708	184.116
ENSG00000103253	HAGHL	16	726936	735525	8590	+	protein_coding	152.738	152.689	152.787	0.00105642	0.997384	1	152.445	152.933	152.528	153.046
ENSG00000103257	SLC7A5	16	87830023	87869507	39485	-	protein_coding	9541.2	9066.25	10016.2	0.135785	0.753578	1	8852.68	9279.82	10227	9805.33
ENSG00000103274	NUBP1	16	10743786	10769351	25566	+	protein_coding	316.468	314.672	318.265	0.0161026	0.956984	1	292.325	337.019	314.326	322.203
ENSG00000103275	UBE2I	16	1308880	1327018	18139	+	protein_coding	2861.91	2828.93	2894.9	0.033197	0.770396	1	2828.6	2829.26	2910.68	2879.11
ENSG00000103351	CLUAP1	16	3500976	3539048	38073	+	protein_coding	288.984	267.605	310.363	0.207841	0.51	1	260.496	274.713	313.483	307.244
ENSG00000103363	ELOB	16	2771414	2777280	5867	-	protein_coding	2490.85	2398.35	2583.35	0.106534	0.515956	1	2362.06	2434.65	2635.11	2531.6
ENSG00000103365	GGA2	16	23463542	23521995	58454	-	protein_coding	3852.23	3749.22	3955.24	0.0767507	0.520221	1	3781.8	3716.65	3915.17	3995.32
ENSG00000103415	HMOX2	16	4474690	4510347	35658	+	protein_coding	1734.99	1710.82	1759.17	0.0399499	0.776988	1	1697.83	1723.8	1751.97	1766.36
ENSG00000103429	BFAR	16	14632931	14669236	36306	+	protein_coding	1398.83	1347.96	1449.7	0.104718	0.498116	1	1272.33	1423.6	1471.35	1428.05
ENSG00000103479	RBL2	16	53433977	53491648	57672	+	protein_coding	5462.09	5217.18	5706.99	0.126047	0.673766	1	5111.92	5322.44	5805.34	5608.63
ENSG00000103489	XYLT1	16	17101769	17470960	369192	-	protein_coding	879.028	844.727	913.33	0.108801	0.741719	1	887.027	802.426	886.517	940.142
ENSG00000103490	PYCARD	16	31201486	31203450	1965	-	protein_coding	356.604	345.198	368.01	0.0881516	0.82347	1	346.77	343.627	375.843	360.177
ENSG00000103496	STX4	16	31032889	31042975	10087	+	protein_coding	768.254	728.045	808.463	0.150725	0.360583	1	702.753	753.336	827.529	789.397
ENSG00000103507	BCKDK	16	31106107	31112791	6685	+	protein_coding	1292.29	1135.75	1448.83	0.339006	0.325785	1	1001.78	1269.72	1447.75	1449.91
ENSG00000103510	KAT8	16	31114489	31131393	16905	+	protein_coding	817.656	811.396	823.916	0.0224331	0.873677	1	802.429	820.362	834.27	813.563
ENSG00000103522	IL21R	16	27402174	27452042	49869	+	protein_coding	886.991	867.703	906.28	0.0611929	0.62751	1	882.002	853.403	874.72	937.841
ENSG00000103599	IQCH	15	67254786	67502260	247475	+	protein_coding	31.1195	30.8062	31.4327	0.0215695	0.971502	1	35.1796	26.4328	29.4944	33.371
ENSG00000103642	LACTB	15	63121833	63142061	20229	+	protein_coding	374.311	348.637	399.986	0.18101	0.728162	1	314.941	382.332	396.068	403.904
ENSG00000103671	TRIP4	15	64387748	64455303	67556	+	protein_coding	553.882	549.409	558.356	0.0232508	0.92996	1	535.232	563.586	574.72	541.992
ENSG00000103769	RAB11A	15	65726054	65891989	165936	+	protein_coding	2191.93	2102.91	2280.95	0.115349	0.619122	1	2094.02	2111.8	2233.99	2327.92
ENSG00000103852	TTC23	15	99136323	99251223	114901	-	protein_coding	126.133	121.212	131.054	0.105826	0.820026	1	105.539	136.884	129.775	132.333
ENSG00000103855	CD276	15	73683966	73714514	30549	+	protein_coding	4.35541	4.03529	4.67553	0.140258	0.868799	1	3.35043	4.72015	5.89888	3.45218
ENSG00000103876	FAH	15	80152490	80186946	34457	+	protein_coding	1270.15	1218.02	1322.29	0.114081	0.748353	1	1192.75	1243.29	1290.17	1354.4
ENSG00000103942	HOMER2	15	82836946	82986153	149208	-	protein_coding	52.6383	51.0822	54.1943	0.0849757	0.839648	1	57.795	44.3694	62.3596	46.029
ENSG00000104047	DTWD1	15	49621037	49656232	35196	+	protein_coding	255.703	248.219	263.187	0.0823635	0.740324	1	238.718	257.72	253.652	272.722
ENSG00000104064	GABPB1	15	50275389	50355408	80020	-	protein_coding	664.508	652.198	676.819	0.0523986	0.812536	1	655.847	648.549	663.203	690.435
ENSG00000104081	BMF	15	40087890	40108892	21003	-	protein_coding	484.055	415.314	552.797	0.402444	0.169061	1	409.591	421.038	570.506	535.087
ENSG00000104129	DNAJC17	15	40765161	40807478	42318	-	protein_coding	354.805	349.759	359.85	0.0405677	0.845601	1	349.283	350.235	360.674	359.026
ENSG00000104133	SPG11	15	44554818	44663688	108871	-	protein_coding	2349.32	2302.55	2396.08	0.0573756	0.60144	1	2346.98	2258.12	2432.02	2360.14
ENSG00000104164	BLOC1S6	15	45587214	45615945	28732	+	protein_coding	1806.53	1638.71	1974.36	0.268654	0.0207278	1	1636.69	1640.72	2073.04	1875.68
ENSG00000104205	SGK3	8	66712734	66862022	149289	+	protein_coding	30.1845	29.131	31.238	0.0996612	0.803054	1	31.8291	26.4328	33.7079	28.7681
ENSG00000104219	ZDHHC2	8	17156482	17224799	68318	+	protein_coding	934.852	867.443	1002.26	0.205919	0.329219	1	878.651	856.236	1026.41	978.116
ENSG00000104221	BRF2	8	37843268	37849861	6594	-	protein_coding	137.714	130.152	145.276	0.153938	0.571565	1	135.693	124.612	143.259	147.293
ENSG00000104231	ZFAND1	8	81701334	81732903	31570	-	protein_coding	780.121	673.034	887.209	0.395448	0.0398009	1	639.933	706.135	941.293	833.125
ENSG00000104267	CA2	8	85463968	85481493	17526	+	protein_coding	256.202	247.329	265.076	0.083551	0.906995	1	237.881	256.776	240.169	289.983
ENSG00000104299	INTS9	8	28767661	28890242	122582	-	protein_coding	852.085	836.697	867.472	0.0510211	0.843615	1	835.096	838.299	860.394	874.551
ENSG00000104312	RIPK2	8	89757806	89791064	33259	+	protein_coding	133.161	109.823	156.498	0.474476	0.316799	1	113.915	105.731	166.854	146.142
ENSG00000104324	CPQ	8	96645242	97149654	504413	+	protein_coding	98.1061	88.6168	107.595	0.271847	0.421183	1	76.2224	101.011	107.023	108.168
ENSG00000104325	DECR1	8	90001405	90053633	52229	+	protein_coding	1765.01	1670.16	1859.86	0.151868	0.579502	1	1594.81	1745.51	1858.99	1860.72
ENSG00000104331	BPNT2	8	56957931	56993867	35937	-	protein_coding	1688.62	1614.13	1763.11	0.125985	0.51273	1	1614.91	1613.35	1758.71	1767.51
ENSG00000104332	SFRP1	8	41261962	41309473	47512	-	protein_coding	11.8739	10.6366	13.1113	0.240676	0.733094	1	10.8889	10.3843	10.1124	16.1102
ENSG00000104361	NIPAL2	8	98189826	98294393	104568	-	protein_coding	54.7696	47.9377	61.6014	0.336633	0.421067	1	55.2822	40.5933	56.4607	66.7421
ENSG00000104388	RAB2A	8	60516936	60623644	106709	+	protein_coding	1119.1	1083.98	1154.23	0.0892765	0.657167	1	1125.75	1042.21	1139.33	1169.14
ENSG00000104408	EIF3E	8	108162787	108443496	280710	-	protein_coding	7909.05	7044.78	8773.33	0.311031	0.205823	1	6888.49	7201.06	9122.2	8424.46
ENSG00000104412	EMC2	8	108443601	108489196	45596	+	protein_coding	538.241	501.564	574.919	0.193974	0.416671	1	493.351	509.776	584.832	565.006
ENSG00000104419	NDRG1	8	133237175	133302022	64848	-	protein_coding	2480.2	2170.68	2789.72	0.358743	0.0472416	1	1970.89	2370.46	2793.54	2785.91
ENSG00000104432	IL7	8	78675743	78805523	129781	-	protein_coding	10.0167	9.79901	10.2344	0.0490594	0.950017	1	9.21369	10.3843	10.1124	10.3565
ENSG00000104442	ARMC1	8	65602458	65634217	31760	-	protein_coding	1642.18	1593.09	1691.27	0.0866524	0.48005	1	1567.17	1619.01	1751.97	1630.58
ENSG00000104450	SPAG1	8	100157906	100259278	101373	+	protein_coding	246.922	244.742	249.102	0.0250211	0.944316	1	256.308	233.175	264.607	233.597
ENSG00000104472	CHRAC1	8	140511311	140517154	5844	+	protein_coding	1208.76	1166.2	1251.31	0.100131	0.62155	1	1139.15	1193.25	1200	1302.62
ENSG00000104490	NCALD	8	101686542	102124907	438366	-	protein_coding	402.163	368.725	435.6	0.236785	0.258273	1	370.223	367.228	424.719	446.481
ENSG00000104497	SNX16	8	81799581	81842866	43286	-	protein_coding	178.313	154.045	202.582	0.386018	0.137507	1	160.821	147.269	198.034	207.131
ENSG00000104518	GSDMD	8	143553207	143563062	9856	+	protein_coding	2318.28	2269.61	2366.94	0.058731	0.855918	1	2293.37	2245.85	2415.17	2318.71
ENSG00000104549	SQLE	8	124998497	125022283	23787	+	protein_coding	1250.62	1187.07	1314.16	0.138178	0.754751	1	1145.01	1229.13	1331.46	1296.87
ENSG00000104613	INTS10	8	19817391	19852083	34693	+	protein_coding	1717.24	1699.51	1734.97	0.0295477	0.85371	1	1734.69	1664.33	1742.7	1727.24
ENSG00000104626	ERI1	8	9002147	9116746	114600	+	protein_coding	1236.76	1203.2	1270.32	0.0774131	0.699017	1	1225.42	1180.98	1281.74	1258.89
ENSG00000104660	LEPROTL1	8	30095408	30177208	81801	+	protein_coding	2007.05	1875.08	2139.01	0.187786	0.351448	1	1868.7	1881.45	2148.04	2129.99
ENSG00000104671	DCTN6	8	30156319	30183639	27321	+	protein_coding	346.191	332.88	359.502	0.109747	0.60989	1	340.069	325.69	365.731	353.273
ENSG00000104679	R3HCC1	8	23270120	23296279	26160	+	protein_coding	569.526	551.443	587.609	0.0915427	0.53434	1	547.796	555.09	594.102	581.116
ENSG00000104687	GSR	8	30678066	30727846	49781	-	protein_coding	2096.79	2033.79	2159.8	0.085234	0.730179	1	2089.83	1977.74	2213.77	2105.83
ENSG00000104695	PPP2CB	8	30774457	30814314	39858	-	protein_coding	523.737	518.622	528.852	0.0274386	0.918137	1	536.907	500.336	528.371	529.334
ENSG00000104722	NEFM	8	24913758	24919098	5341	+	protein_coding	7.24337	6.70775	7.77898	0.196245	0.777721	1	5.86326	7.55224	10.9551	4.6029
ENSG00000104756	KCTD9	8	25427847	25458476	30630	-	protein_coding	543.43	542.481	544.378	0.00484188	0.977264	1	540.257	544.706	541.012	547.745
ENSG00000104763	ASAH1	8	18055992	18084998	29007	-	protein_coding	824.163	801.131	847.195	0.0767398	0.851108	1	785.677	816.586	895.787	798.603
ENSG00000104765	BNIP3L	8	26383054	26505636	122583	+	protein_coding	3242.69	2385.64	4099.73	0.768531	0.0012406	0.657861	1930.69	2840.59	4194.95	4004.52
ENSG00000104774	MAN2B1	19	12646511	12666742	20232	-	protein_coding	2154.17	2126.58	2181.76	0.0355685	0.920102	1	2130.04	2123.12	2181.74	2181.77
ENSG00000104805	NUCB1	19	48900312	48923372	23061	+	protein_coding	3709.33	3554.96	3863.7	0.116496	0.716001	1	3444.25	3665.67	3776.97	3950.44
ENSG00000104812	GYS1	19	48968130	48993310	25181	-	protein_coding	2185.23	2064.45	2306	0.158487	0.340909	1	1934.04	2194.87	2292.14	2319.86
ENSG00000104823	ECH1	19	38815422	38831841	16420	-	protein_coding	2625.42	2352.11	2898.74	0.299872	0.0238937	1	2295.05	2409.17	2842.42	2955.06
ENSG00000104833	TUBB4A	19	6494319	6502848	8530	-	protein_coding	147.508	144.327	150.689	0.0590128	0.863859	1	120.616	168.037	135.674	165.704
ENSG00000104856	RELB	19	45001449	45038198	36750	+	protein_coding	600.518	577.483	623.554	0.10229	0.835445	1	576.275	578.691	642.978	604.131
ENSG00000104863	LIN7B	19	49114324	49118460	4137	+	protein_coding	20.1841	17.4439	22.9244	0.336103	0.55668	1	22.6154	12.2724	19.382	26.4667
ENSG00000104870	FCGRT	19	49506816	49526428	19613	+	protein_coding	228.681	221.136	236.226	0.0837347	0.888767	1	204.376	237.896	246.91	225.542
ENSG00000104872	PIH1D1	19	49446298	49453497	7200	-	protein_coding	2125.2	1994.81	2255.59	0.175043	0.392527	1	2049.63	1939.98	2250	2261.17
ENSG00000104880	ARHGEF18	19	7348937	7472485	123549	+	protein_coding	3137.33	3080.37	3194.29	0.0513976	0.833613	1	3165.32	2995.41	3107.87	3280.72
ENSG00000104881	PPP1R13L	19	45379638	45406349	26712	-	protein_coding	261.312	216.742	305.883	0.488028	0.0609888	1	191.812	241.672	303.371	308.394
ENSG00000104888	SLC17A7	19	49429401	49442360	12960	-	protein_coding	2.43756	1.30962	3.5655	0.785876	0.375337	1	1.67522	0.94403	2.52809	4.6029
ENSG00000104894	CD37	19	49335171	49343335	8165	+	protein_coding	2354.15	2236.34	2471.96	0.143143	0.383362	1	2200.4	2272.28	2366.29	2577.62
ENSG00000104903	LYL1	19	13099033	13103161	4129	-	protein_coding	84.3142	77.2884	91.3399	0.228652	0.591192	1	76.2224	78.3545	95.2248	87.4551
ENSG00000104904	OAZ1	19	2269509	2273490	3982	+	protein_coding	15117.1	14227.9	16006.4	0.167458	0.456316	1	13806.3	14649.5	16254.8	15758
ENSG00000104915	STX10	19	13144058	13150383	6326	-	protein_coding	1254.3	1224.27	1284.34	0.068298	0.708738	1	1183.54	1265	1252.25	1316.43
ENSG00000104921	FCER2	19	7688758	7702146	13389	-	protein_coding	1.96454	1.78164	2.14744	0.112072	0.898659	1	1.67522	1.88806	0.842697	3.45218
ENSG00000104946	TBC1D17	19	49877425	49888750	11326	+	protein_coding	693.363	644.831	741.896	0.199484	0.328275	1	682.651	607.012	741.574	742.218
ENSG00000104953	TLE6	19	2977538	2995179	17642	+	protein_coding	33.4981	27.2498	39.7464	0.516848	0.27327	1	24.2906	30.209	43.8203	35.6725
ENSG00000104964	TLE5	19	3052910	3063107	10198	-	protein_coding	10401.9	10145.6	10658.1	0.0704912	0.673602	1	10251.5	10039.8	10514.3	10801.9
ENSG00000104976	SNAPC2	19	7920338	7923250	2913	+	protein_coding	519.664	499.317	540.011	0.111379	0.618137	1	484.138	514.497	533.427	546.594
ENSG00000104979	C19orf53	19	13774456	13778773	4318	+	protein_coding	1962.32	1941.13	1983.52	0.030451	0.792676	1	1958.33	1923.93	1922.19	2044.84
ENSG00000104983	CCDC61	19	45995461	46021318	25858	+	protein_coding	422.326	412.521	432.131	0.0674482	0.700009	1	423.83	401.213	450	414.261
ENSG00000105011	ASF1B	19	14119512	14136613	17102	-	protein_coding	4319.22	4302.33	4336.11	0.0109518	0.971302	1	4288.56	4316.11	4286.8	4385.41
ENSG00000105053	VRK3	19	49976468	50025946	49479	-	protein_coding	1400.25	1349.61	1450.89	0.104296	0.430545	1	1305.83	1393.39	1467.98	1433.8
ENSG00000105058	FAM32A	19	16185380	16192046	6667	+	protein_coding	2200.08	2177.11	2223.05	0.0300046	0.820531	1	2107.42	2246.79	2204.5	2241.61
ENSG00000105085	MED26	19	16574907	16629062	54156	-	protein_coding	221.463	203.352	239.574	0.231602	0.261851	1	209.402	197.302	231.742	247.406
ENSG00000105088	OLFM2	19	9853718	9936515	82798	-	protein_coding	81.8695	62.4638	101.275	0.653632	0.140492	1	56.9574	67.9702	94.3821	108.168
ENSG00000105146	AURKC	19	57230802	57235548	4747	+	protein_coding	7.36605	7.17977	7.55234	0.0525093	0.93959	1	5.86326	8.49627	5.89888	9.2058
ENSG00000105176	URI1	19	29923644	30016612	92969	+	protein_coding	2039.19	1984.49	2093.89	0.0772371	0.570739	1	1914.77	2054.21	2108.43	2079.36
ENSG00000105185	PDCD5	19	32581190	32587453	6264	+	protein_coding	1631.76	1603.3	1660.22	0.0501315	0.728435	1	1584.76	1621.84	1666.86	1653.59
ENSG00000105186	ANKRD27	19	32597006	32676597	79592	-	protein_coding	1430.8	1393.33	1468.27	0.0752489	0.563885	1	1390.43	1396.22	1470.51	1466.02
ENSG00000105193	RPS16	19	39433137	39435949	2813	-	protein_coding	18266.5	16839.2	19693.8	0.220509	0.439832	1	16485.8	17192.7	19727.5	19660.1
ENSG00000105202	FBL	19	39834458	39846379	11922	-	protein_coding	6643.98	6407.68	6880.27	0.0997848	0.746228	1	6292.11	6523.25	6736.52	7024.03
ENSG00000105204	DYRK1B	19	39825350	39834201	8852	-	protein_coding	175.704	157.941	193.467	0.28599	0.242069	1	144.069	171.814	178.652	208.281
ENSG00000105205	CLC	19	39731255	39738029	6775	-	protein_coding	2.30888	1.78164	2.83612	0.413754	0.60887	1	1.67522	1.88806	3.37079	2.30145
ENSG00000105220	GPI	19	34359480	34402413	42934	+	protein_coding	17375.9	15127.1	19624.7	0.371787	0.0458941	1	13962.1	16292.1	18972.5	20276.9
ENSG00000105223	PLD3	19	40348456	40380439	31984	+	protein_coding	1527.62	1380.95	1674.3	0.26298	0.530665	1	1332.64	1429.26	1668.54	1680.06
ENSG00000105227	PRX	19	40393766	40414793	21028	-	protein_coding	123.13	116.325	129.936	0.159145	0.565664	1	115.59	117.06	139.045	120.826
ENSG00000105245	NUMBL	19	40665905	40690972	25068	-	protein_coding	161.483	154.045	168.921	0.130379	0.645266	1	160.821	147.269	174.438	163.403
ENSG00000105246	EBI3	19	4229523	4237528	8006	+	protein_coding	75.9198	69.6968	82.1429	0.15977	0.849429	1	61.983	77.4105	82.5843	81.7015
ENSG00000105248	YJU2	19	4247080	4269088	22009	+	protein_coding	521.099	507.341	534.856	0.0764561	0.70226	1	484.138	530.545	555.337	514.374
ENSG00000105258	POLR2I	19	36113709	36115213	1505	-	protein_coding	127.07	124.236	129.904	0.0629049	0.810407	1	124.804	123.668	129.775	130.032
ENSG00000105270	CLIP3	19	36014660	36033343	18684	-	protein_coding	51.0457	47.4263	54.6651	0.191045	0.63614	1	41.0428	53.8097	47.191	62.1392
ENSG00000105281	SLC1A5	19	46774883	46788594	13712	-	protein_coding	3574.18	3316.51	3831.86	0.195529	0.667741	1	3244.9	3388.12	3900.85	3762.87
ENSG00000105289	TJP3	19	3708362	3750813	42452	+	protein_coding	57.0369	54.2799	59.7939	0.134065	0.730257	1	59.4702	49.0896	63.2023	56.3855
ENSG00000105290	APLP1	19	35867899	35879792	11894	+	protein_coding	22.8751	22.0645	23.6857	0.103266	0.856226	1	16.7522	27.3769	27.809	19.5623
ENSG00000105321	CCDC9	19	47255980	47273701	17722	+	protein_coding	553.935	525.163	582.707	0.147295	0.533525	1	552.822	497.504	583.146	582.267
ENSG00000105323	HNRNPUL1	19	41262496	41307787	45292	+	protein_coding	15903.7	15373.5	16433.9	0.095905	0.314396	1	15269.6	15477.4	16006.2	16861.6
ENSG00000105327	BBC3	19	47220822	47232766	11945	-	protein_coding	404.519	360.303	448.735	0.312577	0.168381	1	346.77	373.836	456.742	440.728
ENSG00000105355	PLIN3	19	4838341	4867694	29354	-	protein_coding	1571.35	1512.52	1630.18	0.104261	0.761644	1	1468.33	1556.71	1569.94	1690.42
ENSG00000105369	CD79A	19	41877279	41881372	4094	+	protein_coding	93.2935	86.4627	100.124	0.111005	0.90342	1	80.4104	92.515	94.3821	105.867
ENSG00000105372	RPS19	19	41860255	41872925	12671	+	protein_coding	25420.1	23756.9	27083.2	0.186392	0.397915	1	23169.1	24344.7	27065.7	27100.7
ENSG00000105373	NOP53	19	47745546	47757058	11513	+	protein_coding	8314.15	7578.21	9050.09	0.250918	0.338809	1	7400.27	7756.15	9109.56	8990.61
ENSG00000105374	NKG7	19	51371606	51372701	1096	-	protein_coding	603.75	553.185	654.316	0.163546	0.848615	1	535.232	571.138	644.663	663.968
ENSG00000105376	ICAM5	19	10289952	10296778	6827	+	protein_coding	20.4769	15.882	25.0718	0.571183	0.32584	1	10.0513	21.7127	20.2247	29.9189
ENSG00000105379	ETFB	19	51345169	51366388	21220	-	protein_coding	1011.67	946.867	1076.48	0.183596	0.31473	1	913.831	979.903	1086.24	1066.72
ENSG00000105383	CD33	19	51225064	51243860	18797	+	protein_coding	8.96166	6.0761	11.8472	0.583937	0.488759	1	8.37608	3.77612	7.58427	16.1102
ENSG00000105404	RABAC1	19	41956681	41959321	2641	-	protein_coding	331.279	301.104	361.454	0.262363	0.190824	1	275.573	326.634	370.787	352.122
ENSG00000105409	ATP1A3	19	41966582	41997497	30916	-	protein_coding	15.5457	15.1439	15.9474	0.0560527	0.937491	1	14.2393	16.0485	13.4832	18.4116
ENSG00000105426	PTPRS	19	5158495	5340803	182309	-	protein_coding	21.6917	17.6636	25.7198	0.433073	0.529565	1	11.7265	23.6008	26.1236	25.316
ENSG00000105438	KDELR1	19	48382575	48391551	8977	-	protein_coding	1558.56	1455.59	1661.54	0.188316	0.391485	1	1383.73	1527.44	1653.37	1669.7
ENSG00000105464	GRIN2D	19	48393668	48444931	51264	+	protein_coding	5.93374	4.0885	7.77898	0.731573	0.305919	1	2.51283	5.66418	10.9551	4.6029
ENSG00000105472	CLEC11A	19	50723364	50725718	2355	+	protein_coding	44.7112	44.2217	45.2007	0.0189176	0.968182	1	46.9061	41.5373	32.8652	57.5363
ENSG00000105492	SIGLEC6	19	51517819	51531856	14038	-	protein_coding	3.98293	3.40364	4.56221	0.20657	0.819597	1	5.86326	0.94403	3.37079	5.75363
ENSG00000105499	PLA2G4C	19	48047843	48110817	62975	-	protein_coding	24.1153	23.5801	24.6504	0.0464285	0.952537	1	22.6154	24.5448	19.382	29.9189
ENSG00000105514	RAB3D	19	11322068	11346270	24203	-	protein_coding	191.566	172.965	210.166	0.276436	0.259228	1	175.06	170.869	213.202	207.131
ENSG00000105516	DBP	19	48630030	48637379	7350	-	protein_coding	318.058	293.047	343.069	0.219285	0.530131	1	253.795	332.299	332.865	353.273
ENSG00000105518	TMEM205	19	11342776	11346518	3743	-	protein_coding	207.775	197.183	218.367	0.144375	0.63018	1	187.624	206.743	225	211.733
ENSG00000105552	BCAT2	19	48795062	48811029	15968	-	protein_coding	1030.46	999.916	1061	0.0840213	0.554271	1	1000.1	999.728	1010.39	1111.6
ENSG00000105556	MIER2	19	305573	344815	39243	-	protein_coding	358.282	353.489	363.076	0.0378817	0.852705	1	342.582	364.396	355.618	370.533
ENSG00000105559	PLEKHA4	19	48837097	48868617	31521	-	protein_coding	120.415	114.337	126.492	0.141694	0.662064	1	109.727	118.948	126.405	126.58
ENSG00000105568	PPP2R1A	19	52190048	52229518	39471	+	protein_coding	6641.93	6518.61	6765.25	0.0531354	0.741439	1	6403.52	6633.7	6613.49	6917.01
ENSG00000105609	LILRB5	19	54249421	54257301	7881	-	protein_coding	0.210674	0	0.421349	0.307426	0.740964	1	0	0	0.842697	0
ENSG00000105612	DNASE2	19	12875209	12881466	6258	-	protein_coding	930.968	846.776	1015.16	0.245484	0.586313	1	825.044	868.508	1066.01	964.308
ENSG00000105613	MAST1	19	12833951	12874952	41002	+	protein_coding	31.8326	30.6603	33.0048	0.100208	0.829491	1	22.6154	38.7052	30.3371	35.6725
ENSG00000105617	LENG1	19	54155161	54159721	4561	-	protein_coding	161.021	149.126	172.916	0.207933	0.390582	1	149.094	149.157	165.169	180.664
ENSG00000105619	TFPT	19	54107020	54115657	8638	-	protein_coding	521.188	515.817	526.56	0.0290596	0.888103	1	506.753	524.881	515.731	537.389
ENSG00000105640	RPL18A	19	17859910	17864153	4244	+	protein_coding	1462.45	1359.12	1565.77	0.201383	0.369132	1	1282.38	1435.87	1579.21	1552.33
ENSG00000105641	SLC5A5	19	17871945	17895174	23230	+	protein_coding	61.3167	55.8624	66.7709	0.23708	0.648481	1	49.4189	62.306	69.1012	64.4406
ENSG00000105642	KCNN1	19	17951293	18000085	48793	+	protein_coding	0.630751	0.418804	0.842697	0.212938	0.819753	1	0.837608	0	1.68539	0
ENSG00000105647	PIK3R2	19	18153163	18170532	17370	+	protein_coding	2.18121	0.837608	3.5248	0.911179	0.32743	1	1.67522	0	5.89888	1.15073
ENSG00000105649	RAB3A	19	18196784	18204042	7259	-	protein_coding	39.6225	31.5975	47.6474	0.544825	0.259548	1	30.1539	33.0411	44.663	50.6319
ENSG00000105655	ISYNA1	19	18434388	18438167	3780	-	protein_coding	536.545	508.963	564.127	0.144204	0.640504	1	488.326	529.601	549.439	578.815
ENSG00000105668	UPK1A	19	35666516	35678483	11968	+	protein_coding	17.6562	8.59581	26.7165	1.38679	0.0337517	1	5.86326	11.3284	26.9663	26.4667
ENSG00000105669	COPE	19	18899514	18919387	19874	-	protein_coding	2841.13	2765.91	2916.36	0.0754442	0.717437	1	2691.24	2840.59	2884.55	2948.16
ENSG00000105672	ETV2	19	35641745	35644871	3127	+	protein_coding	22.7816	20.07	25.4931	0.301878	0.609042	1	18.4274	21.7127	21.0674	29.9189
ENSG00000105677	TMEM147	19	35545600	35547526	1927	+	protein_coding	430.975	426.862	435.089	0.0278673	0.907093	1	398.702	455.023	443.259	426.919
ENSG00000105695	MAG	19	35292125	35313807	21683	+	protein_coding	1.31344	1.36283	1.26405	0.00693863	0.994006	1	0.837608	1.88806	2.52809	0
ENSG00000105698	USF2	19	35268962	35279821	10860	+	protein_coding	2890.1	2717.57	3062.63	0.171317	0.191674	1	2731.44	2703.7	2968.82	3156.44
ENSG00000105699	LSR	19	35248330	35267964	19635	+	protein_coding	173.485	163.811	183.159	0.155213	0.517634	1	148.257	179.366	162.641	203.678
ENSG00000105700	KXD1	19	18557762	18569387	11626	+	protein_coding	1673.1	1634.49	1711.71	0.0663276	0.604135	1	1598.99	1669.99	1703.09	1720.33
ENSG00000105701	FKBP8	19	18531751	18544077	12327	-	protein_coding	8473.04	7465.73	9480.35	0.343429	0.00261831	0.903555	7097.89	7833.56	9428.1	9532.61
ENSG00000105708	ZNF14	19	19710472	19733112	22641	-	protein_coding	231.604	214.454	248.753	0.210226	0.457515	1	227.829	201.078	269.663	227.844
ENSG00000105737	GRIK5	19	41998321	42069498	71178	-	protein_coding	22.6279	20.954	24.3017	0.181723	0.775801	1	26.8035	15.1045	24.4382	24.1652
ENSG00000105738	SIPA1L3	19	37907208	38208369	301162	+	protein_coding	364.386	357.025	371.747	0.0559118	0.821421	1	376.086	337.963	352.247	391.247
ENSG00000105750	ZNF85	19	20923222	20950697	27476	+	protein_coding	308.863	290.354	327.371	0.172514	0.453848	1	273.898	306.81	346.349	308.394
ENSG00000105755	ETHE1	19	43506719	43527230	20512	-	protein_coding	1031.98	925.05	1138.91	0.296438	0.169313	1	856.036	994.064	1157.02	1120.81
ENSG00000105778	AVL9	7	32495426	32588726	93301	+	protein_coding	1815.74	1793.44	1838.03	0.0355606	0.735953	1	1786.62	1800.27	1855.62	1820.45
ENSG00000105793	GTPBP10	7	90335223	90391453	56231	+	protein_coding	626.375	607.218	645.531	0.0871498	0.577444	1	635.745	578.691	645.506	645.557
ENSG00000105808	RASA4	7	102573807	102616756	42950	-	protein_coding	5.58686	4.92611	6.2476	0.259559	0.746146	1	4.18804	5.66418	6.74158	5.75363
ENSG00000105819	PMPCB	7	103297435	103329511	32077	+	protein_coding	2695.52	2477.46	2913.58	0.233429	0.0382785	1	2402.26	2552.66	2959.55	2867.61
ENSG00000105829	BET1	7	93962762	94004382	41621	-	protein_coding	412.645	411.385	413.905	0.0115058	0.955862	1	404.565	418.205	458.427	369.383
ENSG00000105835	NAMPT	7	106248298	106285966	37669	-	protein_coding	1624.8	1405.04	1844.57	0.367368	0.41938	1	1317.56	1492.51	1885.96	1803.19
ENSG00000105851	PIK3CG	7	106865278	106908980	43703	+	protein_coding	2404.45	2369.38	2439.52	0.0414429	0.756818	1	2387.18	2351.58	2348.6	2530.44
ENSG00000105856	HBP1	7	107168961	107202522	33562	+	protein_coding	713.495	620.674	806.316	0.373537	0.0627416	1	602.24	639.109	826.686	785.945
ENSG00000105865	DUS4L	7	107563484	107578523	15040	+	protein_coding	121.701	121.059	122.343	0.019589	0.954697	1	100.513	141.605	136.517	108.168
ENSG00000105879	CBLL1	7	107743949	107761667	17719	+	protein_coding	1288.39	1264.89	1311.89	0.0515207	0.789669	1	1264.79	1265	1233.71	1390.08
ENSG00000105887	MTPN	7	135926760	135977359	50600	-	protein_coding	7269.43	7162.61	7376.25	0.0417006	0.861383	1	7128.89	7196.34	7378.66	7373.85
ENSG00000105889	STEAP1B	7	22419444	22727613	308170	-	protein_coding	1.07743	0.890819	1.26405	0.131799	0.882238	1	0.837608	0.94403	2.52809	0
ENSG00000105928	GSDME	7	24698355	24757940	59586	-	protein_coding	180.535	179.048	182.023	0.0216305	0.970422	1	175.898	182.198	197.191	166.855
ENSG00000105929	ATP6V0A4	7	138706294	138799560	93267	-	protein_coding	25.4365	20.1696	30.7033	0.543535	0.342456	1	24.2906	16.0485	30.3371	31.0696
ENSG00000105963	ADAP1	7	897900	955407	57508	-	protein_coding	54.5564	54.1803	54.9324	0.0158325	0.972718	1	53.6069	54.7538	48.8764	60.9884
ENSG00000105968	H2AZ2	7	44826791	44848087	21297	-	protein_coding	5788	5632.99	5943.02	0.076819	0.566362	1	5617.84	5648.13	5829.78	6056.27
ENSG00000106028	SSBP1	7	141738334	141787922	49589	+	protein_coding	2262.78	2223.95	2301.62	0.0495283	0.736277	1	2157.68	2290.22	2357.02	2246.22
ENSG00000106034	CPED1	7	120988697	121297442	308746	+	protein_coding	3.61887	3.2509	3.98684	0.170931	0.851218	1	0.837608	5.66418	3.37079	4.6029
ENSG00000106049	HIBADH	7	27525442	27662883	137442	-	protein_coding	720.303	672.886	767.72	0.18892	0.261062	1	686.839	658.933	782.866	752.574
ENSG00000106052	TAX1BP1	7	27739331	27844564	105234	+	protein_coding	2978.43	2631.73	3325.13	0.335184	0.0372351	1	2492.72	2770.73	3446.63	3203.62
ENSG00000106066	CPVL	7	28995235	29195451	200217	-	protein_coding	13.8762	9.85222	17.9001	0.590404	0.475067	1	8.37608	11.3284	18.5393	17.2609
ENSG00000106070	GRB10	7	50590063	50793462	203400	-	protein_coding	131.644	124.608	138.679	0.150335	0.651779	1	118.94	130.276	141.573	135.786
ENSG00000106086	PLEKHA8	7	30027404	30130483	103080	+	protein_coding	425.345	395.829	454.86	0.199888	0.296514	1	381.949	409.709	473.596	436.125
ENSG00000106105	GARS1	7	30580533	30634033	53501	+	protein_coding	7517.36	6780.56	8254.16	0.280279	0.176267	1	6648.94	6912.19	8673.04	7835.29
ENSG00000106153	CHCHD2	7	56101573	56106476	4904	-	protein_coding	5350.94	5048.62	5653.26	0.160797	0.479513	1	4882.42	5214.82	5740.45	5566.06
ENSG00000106211	HSPB1	7	76302673	76304295	1623	+	protein_coding	529.815	474.913	584.718	0.29014	0.382416	1	444.77	505.056	559.551	609.884
ENSG00000106236	NPTX2	7	98617285	98629869	12585	+	protein_coding	14.1412	11.6871	16.5954	0.439255	0.521898	1	9.21369	14.1605	19.382	13.8087
ENSG00000106244	PDAP1	7	99392048	99408597	16550	-	protein_coding	3251.3	3188.56	3314.05	0.0552441	0.716292	1	3171.19	3205.93	3267.98	3360.12
ENSG00000106245	BUD31	7	99408641	99419616	10976	+	protein_coding	1010.21	969.462	1050.96	0.115403	0.465667	1	981.677	957.247	1043.26	1058.67
ENSG00000106258	CYP3A5	7	99648194	99679998	31805	-	protein_coding	113.871	113.22	114.523	0.0182269	0.958652	1	127.316	99.1232	128.933	100.113
ENSG00000106261	ZKSCAN1	7	100015572	100041689	26118	+	protein_coding	1811.55	1790.46	1832.64	0.0336628	0.86131	1	1774.05	1806.87	1944.95	1720.33
ENSG00000106268	NUDT1	7	2242226	2251146	8921	+	protein_coding	1596.27	1528.82	1663.72	0.120827	0.502631	1	1538.69	1518.94	1663.48	1663.95
ENSG00000106330	MOSPD3	7	100612102	100615384	3283	+	protein_coding	429.993	413.486	446.5	0.107995	0.559264	1	401.214	425.758	415.45	477.551
ENSG00000106333	PCOLCE	7	100602363	100608175	5813	+	protein_coding	111.689	109.106	114.273	0.0610723	0.899933	1	95.4874	122.724	101.966	126.58
ENSG00000106336	FBXO24	7	100583982	100601117	17136	+	protein_coding	19.4835	17.9228	21.0443	0.195068	0.775141	1	15.077	20.7687	20.2247	21.8638
ENSG00000106355	LSM5	7	32485338	32495283	9946	-	protein_coding	1727.49	1663.47	1791.5	0.106803	0.364436	1	1625.8	1701.14	1801.69	1781.32
ENSG00000106367	AP1S1	7	101154456	101161596	7141	+	protein_coding	920.466	876.944	963.988	0.134927	0.557438	1	870.275	883.612	1015.45	912.525
ENSG00000106392	C1GALT1	7	7156934	7248616	91683	+	protein_coding	1271.52	1269.67	1273.37	0.00493381	0.964135	1	1263.95	1275.38	1302.81	1243.93
ENSG00000106399	RPA3	7	7636518	7718607	82090	-	protein_coding	1946.58	1764.6	2128.56	0.268304	0.142306	1	1727.99	1801.21	2227.25	2029.88
ENSG00000106400	ZNHIT1	7	101218165	101224190	6026	+	protein_coding	1282.33	1206.19	1358.48	0.171279	0.143882	1	1170.98	1241.4	1366.01	1350.95
ENSG00000106415	GLCCI1	7	7968796	8094272	125477	+	protein_coding	980.19	951.446	1008.93	0.0833867	0.596682	1	953.198	949.695	974.158	1043.71
ENSG00000106443	PHF14	7	10973336	11169623	196288	+	protein_coding	1078.46	1074.58	1082.34	0.00959654	0.950154	1	1080.51	1068.64	1041.57	1123.11
ENSG00000106460	TMEM106B	7	12211270	12243367	32098	+	protein_coding	1142.36	1072.25	1212.47	0.176436	0.325011	1	1050.36	1094.13	1283.43	1141.52
ENSG00000106479	ZNF862	7	149838375	149867479	29105	+	protein_coding	532.107	505.446	558.768	0.141226	0.642679	1	491.676	519.217	588.203	529.334
ENSG00000106484	MEST	7	130486171	130506465	20295	+	protein_coding	19.2141	16.088	22.3402	0.427122	0.485209	1	14.2393	17.9366	32.0225	12.658
ENSG00000106524	ANKMY2	7	16599779	16645817	46039	-	protein_coding	453.18	400.01	506.349	0.336729	0.0797112	1	397.864	402.157	509.832	502.867
ENSG00000106546	AHR	7	16916359	17346152	429794	+	protein_coding	441.951	430.824	453.079	0.0696373	0.84908	1	425.505	436.142	442.416	463.742
ENSG00000106560	GIMAP2	7	150685697	150693641	7945	+	protein_coding	1443.3	1267.56	1619.03	0.351642	0.0127986	1	1215.37	1319.75	1659.27	1578.79
ENSG00000106565	TMEM176B	7	150791285	150801360	10076	-	protein_coding	5.81507	4.76648	6.86366	0.085594	0.927001	1	6.70087	2.83209	3.37079	10.3565
ENSG00000106591	MRPL32	7	42932376	42948958	16583	+	protein_coding	876.276	826.114	926.438	0.165019	0.270613	1	823.369	828.859	956.461	896.415
ENSG00000106603	COA1	7	43608456	43729717	121262	-	protein_coding	1046.39	1038.91	1053.87	0.0204097	0.919724	1	1025.23	1052.59	1052.53	1055.21
ENSG00000106605	BLVRA	7	43758680	43807342	48663	+	protein_coding	722.536	707.503	737.569	0.0547556	0.918087	1	684.326	730.679	730.618	744.519
ENSG00000106609	TMEM248	7	66921225	66958551	37327	+	protein_coding	2069.77	2063.66	2075.87	0.00855965	0.934871	1	2109.94	2017.39	2100	2051.74
ENSG00000106633	GCK	7	44143213	44198170	54958	-	protein_coding	6.68681	6.12931	7.24431	0.183407	0.806506	1	7.53848	4.72015	7.58427	6.90435
ENSG00000106638	TBL2	7	73567537	73578791	11255	-	protein_coding	594.951	581.911	607.991	0.061714	0.699768	1	551.146	612.676	573.877	642.105
ENSG00000106682	EIF4H	7	74174231	74197122	22892	+	protein_coding	5750.12	5335.91	6164.33	0.207135	0.134454	1	5122.81	5549.01	6180.34	6148.32
ENSG00000106686	SPATA6L	9	4553386	4666674	113289	-	protein_coding	11.5115	8.80177	14.2213	0.559575	0.431424	1	10.0513	7.55224	13.4832	14.9594
ENSG00000106723	SPIN1	9	88388430	88478694	90265	+	protein_coding	1062.48	1054.54	1070.42	0.0209317	0.898216	1	1024.4	1084.69	1028.09	1112.75
ENSG00000106733	NMRK1	9	75060573	75088217	27645	-	protein_coding	1295.94	1179.47	1412.4	0.257366	0.191588	1	1138.31	1220.63	1439.33	1385.47
ENSG00000106771	TMEM245	9	109015135	109119947	104813	-	protein_coding	2747.54	2668.73	2826.35	0.0822561	0.618652	1	2749.87	2587.59	2917.42	2735.27
ENSG00000106780	MEGF9	9	120600811	120714470	113660	-	protein_coding	528.007	518.767	537.247	0.0494091	0.805102	1	549.471	488.064	535.955	538.539
ENSG00000106785	TRIM14	9	98069275	98119222	49948	-	protein_coding	2812	2809.19	2814.82	0.00286957	0.992064	1	2790.07	2828.31	2895.51	2734.12
ENSG00000106789	CORO2A	9	98120975	98192637	71663	-	protein_coding	552.623	552.514	552.733	0.00080106	0.997344	1	523.505	581.523	551.967	553.499
ENSG00000106799	TGFBR1	9	99104038	99154192	50155	+	protein_coding	920.764	902.026	939.503	0.0578638	0.691439	1	913.831	890.221	922.753	956.253
ENSG00000106803	SEC61B	9	99222064	99230615	8552	+	protein_coding	2059.1	1972.38	2145.82	0.118302	0.698947	1	1964.19	1980.58	2180.06	2111.58
ENSG00000106804	C5	9	120952335	121050275	97941	-	protein_coding	163.417	143.475	183.36	0.345578	0.302125	1	134.017	152.933	205.618	161.102
ENSG00000106809	OGN	9	92383268	92404696	21429	-	protein_coding	3.20951	1.36283	5.05618	0.786631	0.393674	1	0.837608	1.88806	10.1124	0
ENSG00000106853	PTGR1	9	111549722	111599893	50172	-	protein_coding	7.29069	5.61097	8.9704	0.383846	0.654356	1	0.837608	10.3843	7.58427	10.3565
ENSG00000106952	TNFSF8	9	114893343	114930595	37253	-	protein_coding	1338.2	1272.07	1404.34	0.140436	0.556742	1	1330.12	1214.02	1451.97	1356.7
ENSG00000106992	AK1	9	127866486	127877675	11190	-	protein_coding	64.2494	58.0491	70.4497	0.264414	0.517669	1	67.0087	49.0896	74.1574	66.7421
ENSG00000106993	CDC37L1	9	4679559	4708399	28841	+	protein_coding	287.887	279.437	296.337	0.0833851	0.702114	1	282.274	276.601	295.787	296.887
ENSG00000107014	RLN2	9	5299864	5304716	4853	-	protein_coding	74.4151	69.6367	79.1935	0.172899	0.710274	1	70.3591	68.9142	76.6854	81.7015
ENSG00000107020	PLGRKT	9	5357971	5437925	79955	-	protein_coding	583.123	528.788	637.459	0.26648	0.253446	1	488.326	569.25	670.787	604.131
ENSG00000107036	RIC1	9	5629025	5776557	147533	+	protein_coding	1021.18	1014.29	1028.06	0.0185993	0.906391	1	1048.69	979.903	998.596	1057.52
ENSG00000107077	KDM4C	9	6720863	7175648	454786	+	protein_coding	1026.78	927.734	1125.82	0.27803	0.0306237	1	902.942	952.527	1121.63	1130.01
ENSG00000107159	CA9	9	35673918	35681159	7242	+	protein_coding	14.9248	10.3775	19.4722	0.826621	0.13437	1	7.53848	13.2164	19.382	19.5623
ENSG00000107175	CREB3	9	35732598	35736999	4402	+	protein_coding	733.743	691.435	776.051	0.164326	0.465162	1	647.471	735.4	771.911	780.192
ENSG00000107185	RGP1	9	35749287	35758585	9299	+	protein_coding	1024.73	996.66	1052.79	0.0791114	0.574267	1	947.335	1045.99	1058.43	1047.16
ENSG00000107201	DDX58	9	32455302	32526208	70907	-	protein_coding	27.1315	26.9305	27.3325	0.0158168	0.98021	1	29.3163	24.5448	23.5955	31.0696
ENSG00000107223	EDF1	9	136862119	136866308	4190	-	protein_coding	3409.55	3268.89	3550.22	0.118603	0.315163	1	3132.66	3405.12	3483.71	3616.73
ENSG00000107338	SHB	9	37915898	38069227	153330	-	protein_coding	10.1564	8.85498	11.4578	0.283159	0.718561	1	9.21369	8.49627	16.0112	6.90435
ENSG00000107341	UBE2R2	9	33817160	33920399	103240	+	protein_coding	2211.98	2058.72	2365.24	0.199316	0.114399	1	1957.49	2159.94	2317.42	2413.07
ENSG00000107362	ABHD17B	9	71862452	71911193	48742	-	protein_coding	932.984	907.237	958.731	0.0785486	0.695089	1	950.686	863.788	962.36	955.102
ENSG00000107438	PDLIM1	10	95237572	95291012	53441	-	protein_coding	725.582	681.796	769.368	0.144523	0.842992	1	635.745	727.847	729.776	808.96
ENSG00000107447	DNTT	10	96304409	96338564	34156	+	protein_coding	1.34105	0	2.68211	1.32953	0.15394	1	0	0	4.21349	1.15073
ENSG00000107518	ATRNL1	10	115093365	115948999	855635	+	protein_coding	2.35684	0.418804	4.29487	1.23206	0.186322	1	0.837608	0	1.68539	6.90435
ENSG00000107521	HPS1	10	98416198	98446935	30738	-	protein_coding	2162.81	2161.68	2163.94	0.00151679	0.992488	1	2119.99	2203.37	2156.46	2171.42
ENSG00000107537	PHYH	10	13277796	13302412	24617	-	protein_coding	401.979	354.266	449.691	0.339988	0.120804	1	352.633	355.899	460.955	438.426
ENSG00000107562	CXCL12	10	44370165	44386493	16329	-	protein_coding	1.23272	0.472015	1.99342	0.31823	0.693753	1	0	0.94403	1.68539	2.30145
ENSG00000107566	ERLIN1	10	100150094	100186033	35940	-	protein_coding	808.396	777.69	839.102	0.108006	0.632094	1	783.164	772.217	839.326	838.879
ENSG00000107614	TRDMT1	10	17137336	17202054	64719	-	protein_coding	334.465	332.262	336.667	0.0180964	0.940465	1	327.505	337.019	326.967	346.368
ENSG00000107625	DDX50	10	68901286	68946847	45562	+	protein_coding	1823.2	1676.46	1969.94	0.23107	0.183249	1	1592.29	1760.62	2021.63	1918.26
ENSG00000107643	MAPK8	10	48306639	48439360	132722	+	protein_coding	634.765	634.069	635.46	0.00248362	0.987193	1	636.582	631.556	621.911	649.009
ENSG00000107669	ATE1	10	121740424	121928492	188069	-	protein_coding	655.293	654.544	656.042	0.00269526	0.988047	1	670.924	638.165	644.663	667.421
ENSG00000107679	PLEKHA1	10	122374696	122442602	67907	+	protein_coding	157.855	154.318	161.391	0.0659643	0.854862	1	149.094	159.541	190.45	132.333
ENSG00000107736	CDH23	10	71396920	71815947	419028	+	protein_coding	37.0119	34.536	39.4878	0.162171	0.79646	1	28.4787	40.5933	29.4944	49.4812
ENSG00000107738	VSIR	10	71747556	71773520	25965	-	protein_coding	987.648	980.186	995.11	0.0211034	0.92631	1	954.036	1006.34	939.607	1050.61
ENSG00000107742	SPOCK2	10	72059034	72089032	29999	-	protein_coding	15317.7	14751.5	15884	0.104851	0.667114	1	14784.6	14718.4	15589.9	16178
ENSG00000107745	MICU1	10	72367327	72626191	258865	-	protein_coding	1140.81	1133.92	1147.69	0.0168694	0.952688	1	1112.34	1155.49	1108.99	1186.4
ENSG00000107758	PPP3CB	10	73436433	73496024	59592	-	protein_coding	2179.05	2154.99	2203.12	0.0316364	0.796866	1	2150.98	2159	2187.64	2218.6
ENSG00000107771	CCSER2	10	84328586	84518521	189936	+	protein_coding	1519.31	1467.88	1570.74	0.0973367	0.401486	1	1413.05	1522.72	1548.88	1592.6
ENSG00000107779	BMPR1A	10	86756601	86932825	176225	+	protein_coding	134.907	134.773	135.041	0.00275394	0.991935	1	129.829	139.716	133.146	136.936
ENSG00000107796	ACTA2	10	88935074	88991339	56266	-	protein_coding	165.678	153.992	177.365	0.196038	0.532341	1	161.658	146.325	166.011	188.719
ENSG00000107798	LIPA	10	89213569	89414557	200989	-	protein_coding	1042.96	973.83	1112.1	0.179141	0.695208	1	964.925	982.736	1162.08	1062.12
ENSG00000107816	LZTS2	10	100996618	101007836	11219	+	protein_coding	547.359	538.24	556.479	0.0463627	0.850517	1	532.719	543.761	515.731	597.226
ENSG00000107829	FBXW4	10	101610664	101695295	84632	-	protein_coding	654.762	649.884	659.639	0.0209465	0.874017	1	662.548	637.22	656.461	662.818
ENSG00000107854	TNKS2	10	91798426	91865475	67050	+	protein_coding	2568.17	2511.07	2625.28	0.0632998	0.596311	1	2586.53	2435.6	2522.19	2728.37
ENSG00000107872	FBXL15	10	102419189	102423136	3948	+	protein_coding	375.694	374.716	376.672	0.00850794	0.96676	1	357.659	391.773	385.113	368.232
ENSG00000107874	CUEDC2	10	102423245	102432584	9340	-	protein_coding	1749.09	1638.06	1860.11	0.181945	0.296043	1	1594.81	1681.32	1873.32	1846.91
ENSG00000107882	SUFU	10	102503972	102633535	129564	+	protein_coding	641.082	635.545	646.618	0.0239713	0.876914	1	628.206	642.885	626.967	666.27
ENSG00000107902	LHPP	10	124461823	124617888	156066	+	protein_coding	331.803	315.19	348.416	0.14435	0.516453	1	299.026	331.355	366.573	330.258
ENSG00000107954	NEURL1	10	103493979	103592552	98574	+	protein_coding	66.3532	60.2633	72.4431	0.25511	0.528733	1	54.4445	66.0821	75.8427	69.0435
ENSG00000107960	STN1	10	103877569	103918184	40616	-	protein_coding	1105.7	992.493	1218.91	0.294152	0.106566	1	916.344	1068.64	1238.76	1199.06
ENSG00000107968	MAP3K8	10	30434021	30461833	27813	+	protein_coding	254.076	242.196	265.956	0.122452	0.822019	1	229.505	254.888	298.315	233.597
ENSG00000108001	EBF3	10	129835233	129973053	137821	-	protein_coding	1.05083	0.837608	1.26405	0.120107	0.88302	1	1.67522	0	2.52809	0
ENSG00000108010	GLRX3	10	130136391	130184521	48131	+	protein_coding	1865.6	1834.65	1896.55	0.048115	0.750151	1	1806.72	1862.57	1988.77	1804.34
ENSG00000108039	XPNPEP1	10	109864766	109923553	58788	-	protein_coding	1967.27	1868.26	2066.28	0.142815	0.556557	1	1864.52	1872.01	2048.6	2083.96
ENSG00000108055	SMC3	10	110567695	110606048	38354	+	protein_coding	4397.5	4225.07	4569.94	0.112539	0.395777	1	4241.65	4208.49	4505.9	4633.97
ENSG00000108061	SHOC2	10	110919593	111013666	94074	+	protein_coding	1331.52	1291.88	1371.15	0.0850569	0.656932	1	1345.2	1238.57	1400.56	1341.75
ENSG00000108064	TFAM	10	58385345	58399220	13876	+	protein_coding	2256.78	2256.3	2257.26	0.000842728	0.993937	1	2220.5	2292.11	2278.65	2235.86
ENSG00000108091	CCDC6	10	59788747	59906556	117810	-	protein_coding	1281.84	1245.76	1317.92	0.0807368	0.61232	1	1253.9	1237.62	1329.78	1306.07
ENSG00000108094	CUL2	10	35008551	35090642	82092	-	protein_coding	1692.13	1660.54	1723.72	0.0531816	0.802376	1	1731.34	1589.75	1757.02	1690.42
ENSG00000108100	CCNY	10	35247025	35572669	325645	+	protein_coding	1614.95	1549.82	1680.09	0.116006	0.459528	1	1512.72	1586.91	1725	1635.18
ENSG00000108107	RPL28	19	55385932	55403250	17319	+	protein_coding	23362.6	21122.9	25602.2	0.276261	0.0244096	1	19678.8	22567	24925.3	26279.1
ENSG00000108176	DNAJC12	10	67796669	67838188	41520	-	protein_coding	68.0279	49.6267	86.429	0.755638	0.0989682	1	43.5556	55.6978	96.9102	75.9479
ENSG00000108298	RPL19	17	39200283	39204840	4558	+	protein_coding	26340.4	24574.1	28106.7	0.19015	0.452722	1	23894.5	25253.8	27825	28388.4
ENSG00000108309	RUNDC3A	17	44308413	44318670	10258	+	protein_coding	7.15766	5.34492	8.9704	0.57505	0.453746	1	5.02565	5.66418	7.58427	10.3565
ENSG00000108370	RGS9	17	65100812	65227703	126892	+	protein_coding	207.223	204.928	209.518	0.0305125	0.926264	1	206.889	202.967	207.304	211.733
ENSG00000108375	RNF43	17	58353676	58417595	63920	-	protein_coding	15.423	14.6719	16.174	0.130594	0.832546	1	14.2393	15.1045	18.5393	13.8087
ENSG00000108405	P2RX1	17	3896592	3916476	19885	-	protein_coding	15.8178	12.4715	19.1642	0.537154	0.371261	1	11.7265	13.2164	21.0674	17.2609
ENSG00000108406	DHX40	17	59565558	59608345	42788	+	protein_coding	875.022	756.963	993.081	0.387054	0.0569621	1	737.933	775.993	988.484	997.679
ENSG00000108448	TRIM16L	17	18697998	18736118	38121	+	transcribed_unprocessed_pseudogene	40.7313	37.308	44.1546	0.230551	0.619243	1	36.8548	37.7612	48.0337	40.2754
ENSG00000108468	CBX1	17	48070052	48101478	31427	-	protein_coding	1932.22	1891.26	1973.19	0.0605574	0.599405	1	1896.35	1886.17	1931.46	2014.92
ENSG00000108469	RECQL5	17	75626845	75667189	40345	-	protein_coding	913.677	905.501	921.853	0.0254369	0.857155	1	955.711	855.291	931.18	912.525
ENSG00000108474	PIGL	17	16217191	16351797	134607	+	protein_coding	262.458	260.411	264.506	0.0233199	0.938281	1	269.71	251.112	287.36	241.652
ENSG00000108479	GALK1	17	75751594	75765236	13643	-	protein_coding	875.255	825.829	924.68	0.159913	0.553878	1	790.702	860.956	947.192	902.168
ENSG00000108506	INTS2	17	61865367	61928016	62650	-	protein_coding	1230.13	1227.39	1232.87	0.00619477	0.963173	1	1275.68	1179.09	1237.92	1227.82
ENSG00000108518	PFN1	17	4945652	4949061	3410	-	protein_coding	35836.3	35519	36153.5	0.0250156	0.92491	1	34284.2	36753.9	34443.6	37863.5
ENSG00000108523	RNF167	17	4940008	4945222	5215	+	protein_coding	3821.74	3811.88	3831.61	0.00733926	0.961844	1	3746.62	3877.13	3766.86	3896.36
ENSG00000108528	SLC25A11	17	4937130	4940053	2924	-	protein_coding	1689.65	1660.07	1719.23	0.0497814	0.788268	1	1619.93	1700.2	1652.53	1785.93
ENSG00000108551	RASD1	17	17494437	17496395	1959	-	protein_coding	3.59444	3.51007	3.67882	0.0622503	0.942114	1	4.18804	2.83209	5.05618	2.30145
ENSG00000108559	NUP88	17	5360963	5419676	58714	-	protein_coding	1818.01	1802.46	1833.57	0.0244771	0.854059	1	1793.32	1811.59	1820.23	1846.91
ENSG00000108578	BLMH	17	30248203	30292056	43854	-	protein_coding	1912.95	1902.72	1923.18	0.0149526	0.916634	1	1923.99	1881.45	1868.26	1978.1
ENSG00000108582	CPD	17	30378927	30469989	91063	+	protein_coding	1248.81	1244.54	1253.08	0.00962368	0.955064	1	1265.63	1223.46	1243.82	1262.35
ENSG00000108588	CCDC47	17	63745255	63776351	31097	-	protein_coding	2227.87	2161.59	2294.15	0.0845298	0.707379	1	2099.05	2224.14	2224.72	2363.59
ENSG00000108590	MED31	17	6643311	6651634	8324	-	protein_coding	145.912	134.134	157.689	0.229928	0.363738	1	139.881	128.388	163.483	151.896
ENSG00000108599	AKAP10	17	19904302	19978343	74042	-	protein_coding	868.333	837.641	899.024	0.101584	0.59499	1	835.096	840.187	939.607	858.441
ENSG00000108604	SMARCD2	17	63832081	63843065	10985	-	protein_coding	4320.15	4307.9	4332.41	0.00804777	0.957455	1	4282.69	4333.1	4247.19	4417.63
ENSG00000108622	ICAM2	17	64002594	64020634	18041	-	protein_coding	393.884	375.287	412.481	0.133956	0.590318	1	363.522	387.052	409.551	415.412
ENSG00000108641	B9D1	17	19334308	19378193	43886	-	protein_coding	39.9562	36.2112	43.7013	0.250565	0.585938	1	31.8291	40.5933	37.9214	49.4812
ENSG00000108666	C17orf75	17	32324565	32350023	25459	-	protein_coding	554.918	527.21	582.625	0.142995	0.371262	1	550.309	504.112	589.888	575.363
ENSG00000108679	LGALS3BP	17	78971238	78979947	8710	-	protein_coding	1483	1421.37	1544.62	0.0964727	0.894767	1	1402.16	1440.59	1496.63	1592.6
ENSG00000108691	CCL2	17	34255218	34257203	1986	+	protein_coding	2.64823	1.30962	3.98684	0.773882	0.350699	1	1.67522	0.94403	3.37079	4.6029
ENSG00000108700	CCL8	17	34319435	34321402	1968	+	protein_coding	1.33978	0.418804	2.26076	0.00980365	0.989965	1	0.837608	0	3.37079	1.15073
ENSG00000108702	CCL1	17	34360328	34363233	2906	-	protein_coding	2.14988	1.30962	2.99013	0.428414	0.635142	1	1.67522	0.94403	2.52809	3.45218
ENSG00000108733	PEX12	17	35574795	35578863	4069	-	protein_coding	188.732	174.161	203.303	0.218177	0.441284	1	185.949	162.373	209.832	196.774
ENSG00000108771	DHX58	17	42101404	42112714	11311	-	protein_coding	444.315	399.346	489.283	0.26479	0.624537	1	378.599	420.093	505.618	472.948
ENSG00000108785	HSD17B1P1	17	42546764	42548706	1943	+	unprocessed_pseudogene	10.0218	8.1238	11.9198	0.458087	0.51969	1	5.86326	10.3843	13.4832	10.3565
ENSG00000108840	HDAC5	17	44076746	44123702	46957	-	protein_coding	735.853	657.318	814.388	0.303475	0.225112	1	619.83	694.806	801.405	827.371
ENSG00000108861	DUSP3	17	43766125	43778977	12853	-	protein_coding	368.327	285.423	451.231	0.597747	0.267063	1	217.778	353.067	452.528	449.933
ENSG00000108924	HLF	17	55264960	55325187	60228	+	protein_coding	19.7238	13.7279	25.7198	0.821161	0.0851397	1	14.2393	13.2164	26.1236	25.316
ENSG00000108946	PRKAR1A	17	68511780	68551319	39540	+	protein_coding	5127.71	4872.22	5383.2	0.142485	0.43961	1	4791.12	4953.33	5376.41	5390
ENSG00000108960	MMD	17	55392622	55421924	29303	-	protein_coding	361.003	360.162	361.844	0.00628157	0.986974	1	386.137	334.187	362.36	361.328
ENSG00000108961	RANGRF	17	8288654	8290092	1439	+	protein_coding	96.81	96.6805	96.9396	0.00443711	0.987933	1	90.4617	102.899	96.0675	97.8116
ENSG00000108984	MAP2K6	17	69414697	69553865	139169	+	protein_coding	535.454	521.514	549.394	0.0717232	0.854768	1	528.531	514.497	554.495	544.293
ENSG00000109016	DHRS7B	17	21123364	21193265	69902	+	protein_coding	259.098	258.43	259.767	0.00754754	0.977852	1	256.308	260.552	262.922	256.612
ENSG00000109046	WSB1	17	27294076	27315926	21851	+	protein_coding	2421.67	2342.45	2500.89	0.0932178	0.676276	1	2246.47	2438.43	2579.5	2422.28
ENSG00000109072	VTN	17	28367284	28373091	5808	-	protein_coding	2.09948	1.36283	2.83612	0.56387	0.539662	1	0.837608	1.88806	3.37079	2.30145
ENSG00000109079	TNFAIP1	17	28335602	28347009	11408	+	protein_coding	572.623	570.083	575.163	0.0117647	0.934211	1	581.3	558.866	564.607	585.719
ENSG00000109083	IFT20	17	28328325	28335489	7165	-	protein_coding	269.938	260.79	279.085	0.0958599	0.737616	1	256.308	265.273	283.146	275.023
ENSG00000109084	TMEM97	17	28319200	28328685	9486	+	protein_coding	804.837	774.347	835.328	0.10681	0.692305	1	768.925	779.769	806.461	864.195
ENSG00000109099	PMP22	17	15229773	15272292	42520	-	protein_coding	12.4772	10.271	14.6833	0.36229	0.648306	1	9.21369	11.3284	10.9551	18.4116
ENSG00000109103	UNC119	17	28546708	28552631	5924	-	protein_coding	853.689	811.888	895.491	0.141919	0.360675	1	779.813	843.963	946.349	844.632
ENSG00000109107	ALDOC	17	28573115	28576948	3834	-	protein_coding	1858.44	1058.32	2658.56	1.28108	0.000238172	0.371358	682.651	1433.98	2648.6	2668.53
ENSG00000109180	OCIAD1	4	48805212	48861817	56606	+	protein_coding	2631.38	2485.95	2776.81	0.158975	0.198678	1	2461.73	2510.18	2779.22	2774.4
ENSG00000109184	DCUN1D4	4	51843000	51916837	73838	+	protein_coding	587.826	579.544	596.108	0.0403624	0.877519	1	558.685	600.403	616.854	575.363
ENSG00000109189	USP46	4	52590960	52659301	68342	-	protein_coding	194.549	193.606	195.492	0.0125868	0.964468	1	199.351	187.862	189.607	201.377
ENSG00000109220	CHIC2	4	54009789	54064605	54817	-	protein_coding	220.094	211.124	229.063	0.118086	0.558059	1	198.513	223.735	232.584	225.542
ENSG00000109270	LAMTOR3	4	99878336	99894428	16093	-	protein_coding	751.17	695.749	806.592	0.211271	0.265939	1	691.027	700.471	815.731	797.452
ENSG00000109320	NFKB1	4	102501331	102617302	115972	+	protein_coding	4456.8	4394.1	4519.49	0.039834	0.872984	1	4419.22	4368.97	4454.5	4584.49
ENSG00000109321	AREG	4	74445136	74455005	9870	+	protein_coding	32.3988	31.1856	33.6121	0.11043	0.831448	1	21.7778	40.5933	39.6068	27.6174
ENSG00000109323	MANBA	4	102630770	102760994	130225	-	protein_coding	424.31	392.877	455.744	0.211765	0.331332	1	398.702	387.052	471.91	439.577
ENSG00000109332	UBE2D3	4	102794383	102868896	74514	-	protein_coding	6673.85	6561.71	6785.98	0.0482159	0.735401	1	6527.48	6595.94	6802.25	6769.72
ENSG00000109381	ELF2	4	139028112	139177218	149107	-	protein_coding	594.098	562.006	626.19	0.153462	0.357326	1	582.138	541.873	603.371	649.009
ENSG00000109390	NDUFC1	4	139266880	139302551	35672	-	protein_coding	672.738	661.326	684.15	0.0489858	0.813554	1	653.335	669.318	711.236	657.064
ENSG00000109436	TBC1D9	4	140620782	140756385	135604	-	protein_coding	4.3517	3.14447	5.55892	0.291895	0.751719	1	2.51283	3.77612	4.21349	6.90435
ENSG00000109445	ZNF330	4	141220887	141234697	13811	+	protein_coding	841.951	804.364	879.538	0.128783	0.394919	1	749.66	859.068	885.675	873.4
ENSG00000109452	INPP4B	4	142023160	142847432	824273	-	protein_coding	3936.75	3850.51	4023	0.0620309	0.804332	1	3881.48	3819.55	3950.56	4095.43
ENSG00000109466	KLHL2	4	165207561	165323156	115596	+	protein_coding	671.05	665.753	676.348	0.0223757	0.909506	1	687.677	643.829	678.371	674.325
ENSG00000109471	IL2	4	122451470	122456725	5256	-	protein_coding	6.52818	4.50731	8.54905	0.71875	0.249106	1	3.35043	5.66418	6.74158	10.3565
ENSG00000109475	RPL34	4	108620569	108630412	9844	+	protein_coding	8414.73	7575	9254.47	0.279376	0.401923	1	7071.93	8078.07	9527.53	8981.41
ENSG00000109536	FRG1	4	189940870	189963202	22333	+	protein_coding	532.552	505.979	559.126	0.143422	0.450678	1	483.3	528.657	570.506	547.745
ENSG00000109572	CLCN3	4	169612633	169723673	111041	+	protein_coding	1633.49	1623.4	1643.59	0.0171903	0.895109	1	1632.5	1614.29	1591.01	1696.17
ENSG00000109618	SEPSECS	4	25120014	25160550	40537	-	protein_coding	541.551	539.955	543.146	0.00851233	0.956675	1	550.309	529.601	547.753	538.539
ENSG00000109670	FBXW7	4	152320544	152536092	215549	-	protein_coding	666.608	663.26	669.955	0.0139882	0.923243	1	660.035	666.485	659.832	680.079
ENSG00000109674	NEIL3	4	177309874	177362936	53063	+	protein_coding	1305.36	1237.23	1373.48	0.14879	0.491059	1	1172.65	1301.82	1362.64	1384.32
ENSG00000109680	TBC1D19	4	26576437	26756223	179787	+	protein_coding	126.661	121.084	132.237	0.125192	0.654622	1	129.829	112.34	139.045	125.429
ENSG00000109684	CLNK	4	10486395	10684768	198374	-	protein_coding	3.79886	3.45686	4.14086	0.148439	0.864488	1	5.02565	1.88806	2.52809	5.75363
ENSG00000109686	SH3D19	4	151102751	151325605	222855	-	protein_coding	5.51022	3.77612	7.24431	0.570645	0.521174	1	0	7.55224	7.58427	6.90435
ENSG00000109743	BST1	4	15703065	15738313	35249	+	protein_coding	19.3768	16.7127	22.041	0.292713	0.719841	1	19.265	14.1605	21.0674	23.0145
ENSG00000109762	SNX25	4	185204237	185370185	165949	+	protein_coding	560.649	523.096	598.201	0.191613	0.24031	1	518.48	527.713	586.517	609.884
ENSG00000109775	UFSP2	4	185399537	185425979	26443	-	protein_coding	460.825	412.854	508.796	0.298054	0.165698	1	403.727	421.982	521.63	495.963
ENSG00000109805	NCAPG	4	17810979	17844865	33887	+	protein_coding	4146.31	4040.75	4251.88	0.0672571	0.900943	1	4096.74	3984.75	4221.91	4281.85
ENSG00000109814	UGDH	4	39498755	39528311	29557	-	protein_coding	553.344	547.528	559.161	0.028819	0.885688	1	527.693	567.362	519.944	598.377
ENSG00000109854	HTATIP2	11	20363685	20383782	20098	+	protein_coding	1485.83	1406.68	1564.98	0.151889	0.494644	1	1358.6	1454.75	1608.71	1521.26
ENSG00000109881	CCDC34	11	27330827	27363234	32408	-	protein_coding	884.851	859.194	910.508	0.0833824	0.599479	1	837.608	880.78	917.697	903.319
ENSG00000109906	ZBTB16	11	114059041	114256765	197725	+	protein_coding	53.9108	48.9024	58.9193	0.255839	0.51467	1	32.6667	65.1381	52.2472	65.5913
ENSG00000109911	ELP4	11	31509755	31790324	280570	+	protein_coding	504.055	456.438	551.672	0.270022	0.118306	1	460.685	452.191	532.585	570.76
ENSG00000109919	MTCH2	11	47617315	47642607	25293	-	protein_coding	2552.81	2499.52	2606.1	0.0582371	0.863463	1	2478.48	2520.56	2633.43	2578.77
ENSG00000109929	SC5D	11	121292681	121313410	20730	+	protein_coding	689.872	660.782	718.962	0.121416	0.509331	1	617.317	704.247	734.832	703.093
ENSG00000109943	CRTAM	11	122838500	122872643	34144	+	protein_coding	8.05076	5.29171	10.8098	0.836163	0.186953	1	5.86326	4.72015	10.1124	11.5073
ENSG00000109944	JHY	11	122882683	122963862	81180	+	protein_coding	76.3879	73.9311	78.8447	0.0911801	0.773606	1	77.06	70.8023	81.7416	75.9479
ENSG00000110002	VWA5A	11	124115404	124147721	32318	+	protein_coding	352.319	322.47	382.167	0.241444	0.256466	1	310.753	334.187	370.787	393.548
ENSG00000110011	DNAJC4	11	64230278	64234286	4009	+	protein_coding	569.005	527.816	610.193	0.207852	0.167742	1	518.48	537.153	605.899	614.487
ENSG00000110013	SIAE	11	124633113	124695707	62595	-	protein_coding	410.786	388.916	432.657	0.151216	0.598375	1	371.898	405.933	466.012	399.302
ENSG00000110031	LPXN	11	58526871	58578220	51350	-	protein_coding	7029.45	7011.25	7047.65	0.00731561	0.9416	1	7081.98	6940.51	6932.03	7163.26
ENSG00000110057	UNC93B1	11	67991100	68004982	13883	-	protein_coding	130.834	128.743	132.926	0.038728	0.954278	1	128.154	129.332	141.573	124.278
ENSG00000110060	PUS3	11	125893485	125903221	9737	-	protein_coding	279.431	272.297	286.564	0.0714106	0.724524	1	290.65	253.944	283.146	289.983
ENSG00000110063	DCPS	11	126304060	126350005	45946	+	protein_coding	1445.87	1401.73	1490	0.0867858	0.675147	1	1377.03	1426.43	1433.43	1546.57
ENSG00000110066	KMT5B	11	68154863	68213828	58966	-	protein_coding	548.707	531.213	566.201	0.090208	0.654071	1	531.881	530.545	544.382	588.021
ENSG00000110079	MS4A4A	11	60185657	60318080	132424	+	protein_coding	0.210674	0	0.421349	0.305112	0.743637	1	0	0	0.842697	0
ENSG00000110171	TRIM3	11	6448613	6474459	25847	-	protein_coding	113.089	109.457	116.72	0.0890189	0.719374	1	112.24	106.675	113.764	119.675
ENSG00000110315	RNF141	11	10511673	10541230	29558	-	protein_coding	462.255	422.926	501.584	0.243921	0.260732	1	401.214	444.638	523.315	479.852
ENSG00000110318	CEP126	11	101915010	102001062	86053	+	protein_coding	103.336	100.762	105.91	0.0680109	0.861483	1	100.513	101.011	103.652	108.168
ENSG00000110324	IL10RA	11	117986370	118003037	16668	+	protein_coding	2203.12	2138.44	2267.8	0.0837151	0.464045	1	2181.13	2095.75	2180.06	2355.53
ENSG00000110328	GALNT18	11	11270877	11622005	351129	-	protein_coding	116.309	107.058	125.559	0.222029	0.592492	1	98.0002	116.116	144.101	107.017
ENSG00000110330	BIRC2	11	102347211	102378670	31460	+	protein_coding	1233.37	1127.25	1339.49	0.248482	0.0595663	1	1061.25	1193.25	1366.01	1312.98
ENSG00000110367	DDX6	11	118747763	118791164	43402	-	protein_coding	5335.36	5314.88	5355.83	0.0109227	0.947594	1	5468.75	5161.01	5296.35	5415.31
ENSG00000110375	UPK2	11	118925164	118958559	33396	+	protein_coding	5.40008	2.67246	8.1277	1.16666	0.120193	1	2.51283	2.83209	5.89888	10.3565
ENSG00000110429	FBXO3	11	33740939	33774543	33605	-	protein_coding	654.122	654.139	654.104	0.000248276	0.999228	1	655.01	653.269	674.158	634.05
ENSG00000110435	PDHX	11	34915829	35020591	104763	+	protein_coding	684.719	645.437	724.001	0.16433	0.442596	1	650.822	640.053	770.225	677.777
ENSG00000110436	SLC1A2	11	35251205	35420063	168859	-	protein_coding	1.41552	0.837608	1.99342	0.402926	0.666412	1	1.67522	0	1.68539	2.30145
ENSG00000110448	CD5	11	61102489	61127852	25364	+	protein_coding	8287.64	7798.95	8776.33	0.167069	0.513982	1	7871.01	7726.89	8658.71	8893.95
ENSG00000110492	MDK	11	46380756	46383837	3082	+	protein_coding	42.7032	42.3937	43.0126	0.0154564	0.97736	1	38.53	46.2575	35.3933	50.6319
ENSG00000110536	PTPMT1	11	47565430	47573461	8032	+	protein_coding	163.624	160.547	166.701	0.0526293	0.867996	1	162.496	158.597	167.697	165.704
ENSG00000110619	CARS1	11	3000922	3057613	56692	-	protein_coding	2658.98	2337.35	2980.62	0.348496	0.0311051	1	2259.87	2414.83	3137.36	2823.88
ENSG00000110628	SLC22A18	11	2899721	2925246	25526	+	protein_coding	178.169	150.548	205.79	0.44239	0.121133	1	141.556	159.541	218.259	193.322
ENSG00000110651	CD81	11	2376177	2397397	21221	+	protein_coding	3272.2	3118.33	3426.07	0.129775	0.734881	1	3110.04	3126.63	3294.1	3558.04
ENSG00000110696	C11orf58	11	16613132	16758340	145209	+	protein_coding	3199.2	3185.06	3213.35	0.0127643	0.898752	1	3211.39	3158.73	3233.43	3193.26
ENSG00000110700	RPS13	11	17074388	17077715	3328	-	protein_coding	8866	8433.22	9298.77	0.137195	0.649416	1	8288.97	8577.46	9694.39	8903.16
ENSG00000110711	AIP	11	67468174	67491154	22981	+	protein_coding	2795.43	2635.16	2955.7	0.165176	0.145134	1	2520.36	2749.96	2949.44	2961.97
ENSG00000110717	NDUFS8	11	68030617	68036644	6028	+	protein_coding	1486.39	1470.38	1502.41	0.0306226	0.872754	1	1433.15	1507.62	1466.29	1538.52
ENSG00000110723	EXPH5	11	108505435	108593768	88334	-	protein_coding	49.6728	45.7905	53.5551	0.203824	0.617346	1	51.9317	39.6493	43.8203	63.2899
ENSG00000110756	HPS5	11	18278668	18322198	43531	-	protein_coding	921.558	895.811	947.305	0.0774533	0.83243	1	885.352	906.269	955.619	938.992
ENSG00000110777	POU2AF1	11	111352255	111455630	103376	-	protein_coding	252.227	241.664	262.789	0.097683	0.894097	1	237.881	245.448	274.719	250.858
ENSG00000110799	VWF	12	5948877	6124770	175894	-	protein_coding	1.55072	1.41605	1.68539	0.0644814	0.941839	1	0	2.83209	3.37079	0
ENSG00000110848	CD69	12	9752486	9760901	8416	-	protein_coding	802.324	686.097	918.551	0.390346	0.414176	1	634.907	737.288	990.169	846.934
ENSG00000110852	CLEC2B	12	9852369	9869386	17018	-	protein_coding	802.411	650.485	954.337	0.543429	0.03018	1	578.787	722.183	992.697	915.977
ENSG00000110871	COQ5	12	120503279	120534434	31156	-	protein_coding	1104.44	1053.4	1155.48	0.132604	0.479077	1	1064.6	1042.21	1214.33	1096.64
ENSG00000110876	SELPLG	12	108621895	108633894	12000	-	protein_coding	6667	6465.63	6868.38	0.0867489	0.380275	1	6472.2	6459.06	6685.12	7051.64
ENSG00000110900	TSPAN11	12	30926428	30996602	70175	+	protein_coding	7.96993	6.54812	9.39175	0.376939	0.665343	1	8.37608	4.72015	8.42697	10.3565
ENSG00000110921	MVK	12	109573255	109598125	24871	+	protein_coding	662.882	621.274	704.491	0.178361	0.465035	1	577.95	664.597	694.383	714.6
ENSG00000110955	ATP5F1B	12	56638175	56645984	7810	-	protein_coding	24597.8	24511.4	24684.3	0.00997374	0.966435	1	24465.7	24557.1	24488.8	24879.8
ENSG00000110958	PTGES3	12	56663341	56688408	25068	-	protein_coding	7510.31	7281.2	7739.42	0.0875322	0.539827	1	7067.74	7494.66	7655.06	7823.78
ENSG00000111011	RSRC2	12	122503454	122527000	23547	-	protein_coding	2028.48	2021.44	2035.53	0.0100133	0.940332	1	2001.88	2040.99	2034.27	2036.78
ENSG00000111142	METAP2	12	95473520	95515839	42320	+	protein_coding	3690.02	3527.89	3852.15	0.126023	0.40344	1	3506.23	3549.55	3840.17	3864.13
ENSG00000111144	LTA4H	12	96000753	96043520	42768	-	protein_coding	3420.84	3033.07	3808.62	0.326689	0.0252009	1	2921.58	3144.57	3895.79	3721.44
ENSG00000111199	TRPV4	12	109783087	109833406	50320	-	protein_coding	1.4709	1.25641	1.68539	0.134146	0.88476	1	2.51283	0	3.37079	0
ENSG00000111224	PARP11	12	3791047	3873448	82402	-	protein_coding	769.205	687.373	851.037	0.29241	0.478065	1	674.275	700.471	887.36	814.713
ENSG00000111229	ARPC3	12	110434823	110450422	15600	-	protein_coding	4129.01	3960.63	4297.39	0.115539	0.650008	1	3961.05	3960.21	4360.12	4234.67
ENSG00000111231	GPN3	12	110452486	110469268	16783	-	protein_coding	862.76	843.106	882.414	0.064458	0.808615	1	823.369	862.844	885.675	879.154
ENSG00000111247	RAD51AP1	12	4538798	4560047	21250	+	protein_coding	1226.44	1178.57	1274.31	0.108368	0.767943	1	1152.55	1204.58	1332.3	1216.32
ENSG00000111252	SH2B3	12	111405923	111451623	45701	+	protein_coding	588.415	575.421	601.409	0.0613325	0.862666	1	593.864	556.978	606.742	596.076
ENSG00000111254	AKAP3	12	4615508	4649051	33544	-	protein_coding	68.1963	62.5633	73.8293	0.222055	0.6303	1	62.8206	62.306	68.2585	79.4
ENSG00000111261	MANSC1	12	12326056	12350242	24187	-	protein_coding	26.4067	23.3741	29.4393	0.294535	0.629483	1	18.4274	28.3209	27.809	31.0696
ENSG00000111266	DUSP16	12	12473282	12562863	89582	-	protein_coding	3132.1	2833.09	3431.1	0.272747	0.196809	1	2807.66	2858.52	3461.8	3400.39
ENSG00000111269	CREBL2	12	12611827	12645108	33282	+	protein_coding	1343.99	1305.63	1382.34	0.0827726	0.485794	1	1277.35	1333.91	1414.89	1349.8
ENSG00000111275	ALDH2	12	111766887	111817532	50646	+	protein_coding	32.4763	27.775	37.1776	0.308815	0.68742	1	23.453	32.097	42.1349	32.2203
ENSG00000111276	CDKN1B	12	12685498	12722369	36872	+	protein_coding	2886.98	2650.62	3123.33	0.233344	0.298214	1	2589.05	2712.2	3159.27	3087.4
ENSG00000111325	OGFOD2	12	122974580	122980043	5464	+	protein_coding	47.5243	47.2065	47.8421	0.00984376	0.981266	1	51.9317	42.4814	40.4495	55.2348
ENSG00000111328	CDK2AP1	12	123250112	123272334	22223	-	protein_coding	1822.29	1819.6	1824.98	0.00404633	0.991691	1	1805.88	1833.31	1816.86	1833.11
ENSG00000111331	OAS3	12	112938051	112976460	38410	+	protein_coding	1589.26	1583.08	1595.45	0.00616909	0.994574	1	1613.23	1552.93	1599.44	1591.45
ENSG00000111335	OAS2	12	112978395	113011723	33329	+	protein_coding	3565.15	3466.72	3663.57	0.0602802	0.938878	1	3584.96	3348.48	3637.92	3689.22
ENSG00000111344	RASAL1	12	113098819	113136239	37421	-	protein_coding	31.1462	22.0113	40.281	0.706849	0.289096	1	17.5898	26.4328	47.191	33.371
ENSG00000111348	ARHGDIB	12	14942031	14961728	19698	-	protein_coding	38534.4	36204.4	40864.4	0.174268	0.0562351	1	35234.8	37174	40630.6	41098.1
ENSG00000111358	GTF2H3	12	123633739	123662604	28866	+	protein_coding	1473.08	1426.59	1519.56	0.0904664	0.511028	1	1431.47	1421.71	1510.96	1528.16
ENSG00000111371	SLC38A1	12	46183063	46270017	86955	-	protein_coding	10898.9	10587.3	11210.5	0.0820996	0.512387	1	10810.2	10364.5	11156.5	11264.4
ENSG00000111424	VDR	12	47841537	47943048	101512	-	protein_coding	1308.28	1283.54	1333.01	0.0520123	0.895117	1	1231.28	1335.8	1307.02	1359.01
ENSG00000111445	RFC5	12	118013588	118033130	19543	+	protein_coding	1474.07	1455.06	1493.08	0.0373617	0.791245	1	1436.5	1473.63	1523.6	1462.57
ENSG00000111481	COPZ1	12	54301202	54351846	50645	+	protein_coding	2308.86	2261.49	2356.23	0.0593156	0.600893	1	2168.57	2354.41	2373.04	2339.42
ENSG00000111530	CAND1	12	67269358	67319953	50596	+	protein_coding	6147.97	6063.56	6232.39	0.0393879	0.720922	1	6143.86	5983.26	6166.86	6297.92
ENSG00000111537	IFNG	12	68154768	68159740	4973	-	protein_coding	115.642	113.113	118.17	0.0547854	0.929623	1	128.992	97.2351	124.719	111.62
ENSG00000111540	RAB5B	12	55973913	55996683	22771	+	protein_coding	2262.45	2096.55	2428.35	0.211706	0.030303	1	2112.45	2080.64	2475.84	2380.85
ENSG00000111581	NUP107	12	68686951	68745809	58859	+	protein_coding	2587.9	2582.91	2592.89	0.00548062	0.95796	1	2651.87	2513.95	2608.15	2577.62
ENSG00000111596	CNOT2	12	70243002	70354993	111992	+	protein_coding	1480.65	1465.92	1495.39	0.0283408	0.850746	1	1436.5	1495.34	1463.77	1527.01
ENSG00000111639	MRPL51	12	6491886	6493841	1956	-	protein_coding	2819.52	2757.21	2881.83	0.0630102	0.758063	1	2738.98	2775.45	2884.55	2879.11
ENSG00000111640	GAPDH	12	6534512	6538374	3863	+	protein_coding	79910.6	72840	86981.2	0.250743	0.345803	1	69307.1	76373	84750.1	89212.3
ENSG00000111644	ACRBP	12	6638075	6647433	9359	-	protein_coding	13.9837	13.9407	14.0266	0.0377793	0.943348	1	10.8889	16.9925	17.6966	10.3565
ENSG00000111653	ING4	12	6650301	6663142	12842	-	protein_coding	484.742	442.425	527.059	0.249781	0.299794	1	413.779	471.071	569.663	484.455
ENSG00000111669	TPI1	12	6867119	6870948	3830	+	protein_coding	15050.7	13606.6	16494.7	0.271484	0.328718	1	12596.8	14616.4	16460.4	16529
ENSG00000111674	ENO2	12	6913745	6923698	9954	+	protein_coding	4151.03	3706.26	4595.79	0.303036	0.284711	1	3388.13	4024.4	4616.3	4575.28
ENSG00000111678	C12orf57	12	6942978	6946003	3026	+	protein_coding	380.715	377.481	383.949	0.0232174	0.95934	1	373.573	381.388	401.967	365.931
ENSG00000111707	SUDS3	12	118376555	118418033	41479	+	protein_coding	1207.67	1183.48	1231.87	0.0580247	0.631328	1	1171.81	1195.14	1249.72	1214.01
ENSG00000111716	LDHB	12	21635342	21757857	122516	-	protein_coding	2393.93	2264.26	2523.6	0.154222	0.496894	1	2176.94	2351.58	2568.54	2478.66
ENSG00000111726	CMAS	12	22046218	22065674	19457	+	protein_coding	1700.22	1581.38	1819.05	0.199806	0.321967	1	1521.1	1641.67	1842.98	1795.13
ENSG00000111727	HCFC2	12	104064531	104106524	41994	+	protein_coding	383.605	378.691	388.52	0.037464	0.824373	1	369.385	387.996	392.697	384.342
ENSG00000111728	ST8SIA1	12	22063773	22437041	373269	-	protein_coding	118.593	108.474	128.712	0.243966	0.387591	1	98.0002	118.948	133.146	124.278
ENSG00000111731	C2CD5	12	22448583	22544546	95964	-	protein_coding	2135.59	2073.45	2197.73	0.0837932	0.465684	1	2074.76	2072.15	2217.14	2178.32
ENSG00000111775	COX6A1	12	120438090	120440737	2648	+	protein_coding	881.459	818.675	944.242	0.202684	0.384765	1	814.155	823.194	947.192	941.293
ENSG00000111785	RIC8B	12	106774621	106889316	114696	+	protein_coding	308.071	304.434	311.709	0.0333918	0.860002	1	304.889	303.978	309.27	314.148
ENSG00000111790	FGFR1OP2	12	26938470	26966650	28181	+	protein_coding	1546.28	1492.69	1599.88	0.0995035	0.544178	1	1468.33	1517.06	1625.56	1574.19
ENSG00000111796	KLRB1	12	9594551	9607916	13366	-	protein_coding	80.1784	55.4436	104.913	0.86408	0.0450367	1	48.5813	62.306	102.809	107.017
ENSG00000111801	BTN3A3	6	26440472	26453415	12944	+	protein_coding	1026.45	1008.7	1044.2	0.0492028	0.835754	1	1032.77	984.624	1067.7	1020.69
ENSG00000111802	TDP2	6	24649979	24666930	16952	-	protein_coding	1653.9	1632.24	1675.56	0.0375093	0.736885	1	1649.25	1615.24	1671.07	1680.06
ENSG00000111817	DSE	6	116254173	116444861	190689	+	protein_coding	91.5446	87.3003	95.7888	0.107274	0.881854	1	82.0856	92.515	96.0675	95.5102
ENSG00000111832	RWDD1	6	116571409	116597675	26267	+	protein_coding	999.652	964.151	1035.15	0.101969	0.564746	1	938.959	989.344	1054.21	1016.09
ENSG00000111843	TMEM14C	6	10722915	10731129	8215	+	protein_coding	1581.58	1449.73	1713.43	0.240942	0.0453863	1	1416.4	1483.07	1775.56	1651.29
ENSG00000111850	SMIM8	6	87322583	87399749	77167	+	protein_coding	183.631	172.5	194.763	0.170756	0.544425	1	167.522	177.478	190.45	199.075
ENSG00000111859	NEDD9	6	11183298	11382348	199051	-	protein_coding	782.425	775.77	789.081	0.0245472	0.86791	1	761.386	790.153	788.765	789.397
ENSG00000111860	CEP85L	6	118460772	118710075	249304	-	protein_coding	930.539	921.145	939.933	0.0283162	0.91263	1	939.797	902.493	910.956	968.911
ENSG00000111863	ADTRP	6	11712054	11807046	94993	-	protein_coding	108.16	99.9176	116.403	0.222466	0.317318	1	106.376	93.459	128.09	104.716
ENSG00000111875	ASF1A	6	118894152	118909171	15020	+	protein_coding	1610.07	1589.51	1630.62	0.0367485	0.812779	1	1578.89	1600.13	1652.53	1608.71
ENSG00000111879	FAM184A	6	118959763	119149387	189625	-	protein_coding	399.382	394.865	403.9	0.0311768	0.927643	1	404.565	385.164	393.54	414.261
ENSG00000111880	RNGTT	6	88609897	88963618	353722	-	protein_coding	1203.84	1151.97	1255.7	0.12331	0.339232	1	1155.06	1148.88	1229.5	1281.91
ENSG00000111885	MAN1A1	6	119177205	119349761	172557	-	protein_coding	1421.37	1400.79	1441.96	0.0406696	0.886969	1	1428.96	1372.62	1409.83	1474.08
ENSG00000111897	SERINC1	6	122443351	122471807	28457	-	protein_coding	2581.11	2358.44	2803.77	0.248423	0.0543578	1	2366.24	2350.64	2833.15	2774.4
ENSG00000111906	HDDC2	6	125219962	125302078	82117	-	protein_coding	1354.21	1269.82	1438.59	0.179026	0.225493	1	1268.98	1270.66	1450.28	1426.9
ENSG00000111907	TPD52L1	6	125119049	125264407	145359	+	protein_coding	2.88923	2.25365	3.5248	0.413241	0.642962	1	1.67522	2.83209	5.89888	1.15073
ENSG00000111911	HINT3	6	125956770	125980244	23475	+	protein_coding	428.929	412.933	444.925	0.106954	0.639565	1	432.206	393.661	474.439	415.412
ENSG00000111912	NCOA7	6	125781161	125932034	150874	+	protein_coding	1166.46	1148.44	1184.48	0.0442155	0.843495	1	1121.56	1175.32	1219.38	1149.57
ENSG00000111913	RIPOR2	6	24804282	25042170	237889	-	protein_coding	4790.97	4643.02	4938.92	0.0882492	0.63242	1	4750.91	4535.12	4967.7	4910.14
ENSG00000111962	UST	6	148747030	149076990	329961	+	protein_coding	60.8395	58.7409	62.9381	0.0963715	0.813812	1	56.1198	61.362	64.8877	60.9884
ENSG00000111981	ULBP1	6	149963943	149973715	9773	+	protein_coding	27.476	18.0824	36.8696	0.915044	0.139702	1	12.5641	23.6008	43.8203	29.9189
ENSG00000112029	FBXO5	6	152970519	152983579	13061	-	protein_coding	1693.8	1658.3	1729.3	0.0598646	0.74371	1	1655.11	1661.49	1723.32	1735.29
ENSG00000112033	PPARD	6	35342558	35428191	85634	+	protein_coding	878.993	844.363	913.624	0.111181	0.658015	1	825.882	862.844	850.281	976.966
ENSG00000112062	MAPK14	6	36027677	36111236	83560	+	protein_coding	2517.98	2480.07	2555.89	0.0433227	0.656106	1	2532.09	2428.05	2574.44	2537.35
ENSG00000112078	KCTD20	6	36442767	36491143	48377	+	protein_coding	3838.02	3743.85	3932.19	0.0703156	0.632028	1	3806.93	3680.77	3918.54	3945.84
ENSG00000112081	SRSF3	6	36594353	36605600	11248	+	protein_coding	9956.23	9870.33	10042.1	0.0248197	0.820907	1	9918.96	9821.69	10087.9	9996.35
ENSG00000112096	SOD2	6	159669069	159762529	93461	-	protein_coding	2145.31	2124.17	2166.45	0.0265017	0.954697	1	2123.34	2125.01	2126.97	2205.94
ENSG00000112118	MCM3	6	52264014	52284881	20868	-	protein_coding	14541.9	14502.2	14581.6	0.00781348	0.95992	1	14733.5	14270.9	14628.4	14534.8
ENSG00000112149	CD83	6	14117256	14136918	19663	+	protein_coding	261.824	243.858	279.791	0.158761	0.827628	1	247.932	239.784	260.393	299.189
ENSG00000112167	SAYSD1	6	39104063	39115186	11124	-	protein_coding	423.204	406.871	439.538	0.110942	0.487043	1	408.753	404.989	444.101	434.974
ENSG00000112182	BACH2	6	89926528	90296908	370381	-	protein_coding	1431.72	1409.83	1453.61	0.043245	0.848383	1	1464.98	1354.68	1421.63	1485.59
ENSG00000112195	TREML2	6	41189749	41201149	11401	-	protein_coding	331.899	311.387	352.411	0.15705	0.798335	1	329.18	293.593	357.304	347.519
ENSG00000112200	ZNF451	6	57086844	57170305	83462	+	protein_coding	1263.97	1245.51	1282.44	0.042651	0.76795	1	1243.01	1248.01	1338.2	1226.67
ENSG00000112212	TSPO2	6	41042467	41044337	1871	+	protein_coding	10.2572	8.74856	11.7658	0.344877	0.64279	1	10.8889	6.60821	14.3259	9.2058
ENSG00000112234	FBXL4	6	98868535	98948006	79472	-	protein_coding	585.147	560.717	609.577	0.119493	0.497459	1	557.847	563.586	609.27	609.884
ENSG00000112237	CCNC	6	99542387	99568825	26439	-	protein_coding	1614.93	1585.3	1644.56	0.0534272	0.658285	1	1541.2	1629.4	1689.61	1599.51
ENSG00000112294	ALDH5A1	6	24494867	24537207	42341	+	protein_coding	386.204	370.274	402.134	0.114994	0.722147	1	397.864	342.683	396.91	407.357
ENSG00000112303	VNN2	6	132743870	132763459	19590	-	protein_coding	407.515	382.275	432.755	0.174559	0.563384	1	350.12	414.429	433.989	431.522
ENSG00000112304	ACOT13	6	24667035	24705065	38031	+	protein_coding	563.132	537.708	588.556	0.12905	0.559999	1	541.095	534.321	610.955	566.157
ENSG00000112305	SMAP1	6	70667776	70862011	194236	+	protein_coding	329.512	290.308	368.716	0.335861	0.258547	1	267.197	313.418	353.09	384.342
ENSG00000112306	RPS12	6	132814569	132817564	2996	+	protein_coding	19302.6	17823.8	20781.4	0.217076	0.406225	1	17326.8	18320.8	21064.9	20497.9
ENSG00000112308	C6orf62	6	24704861	24719998	15138	-	protein_coding	4603.07	4562.56	4643.57	0.0250534	0.901384	1	4583.39	4541.73	4578.37	4708.77
ENSG00000112309	B3GAT2	6	70856679	70957060	100382	-	protein_coding	11.4814	11.0022	11.9605	0.09249	0.875483	1	12.5641	9.4403	10.1124	13.8087
ENSG00000112335	SNX3	6	108211222	108261246	50025	-	protein_coding	1965.47	1835.91	2095.04	0.187311	0.438595	1	1801.7	1870.12	2121.07	2069
ENSG00000112339	HBS1L	6	134960378	135103056	142679	-	protein_coding	3876.14	3850.95	3901.33	0.0190472	0.844703	1	3807.77	3894.13	3996.07	3806.6
ENSG00000112357	PEX7	6	136822564	136913934	91371	+	protein_coding	114.892	106.274	123.511	0.208545	0.507653	1	95.4874	117.06	111.236	135.786
ENSG00000112367	FIG4	6	109690609	109878098	187490	+	protein_coding	584.48	554.302	614.657	0.146136	0.608712	1	517.642	590.963	641.293	588.021
ENSG00000112378	PERP	6	138088505	138107419	18915	-	protein_coding	843.975	843.379	844.571	0.00206733	0.99521	1	811.643	875.116	862.922	826.221
ENSG00000112379	ARFGEF3	6	138161939	138344663	182725	+	protein_coding	31.1947	27.9347	34.4548	0.296056	0.534848	1	20.9402	34.9291	41.2922	27.6174
ENSG00000112394	SLC16A10	6	111087503	111231194	143692	+	protein_coding	227.793	221.335	234.25	0.0759332	0.870917	1	216.103	226.567	219.944	248.557
ENSG00000112406	HECA	6	139135080	139180802	45723	+	protein_coding	2555.63	2413.64	2697.62	0.158642	0.430469	1	2455.87	2371.4	2749.72	2645.52
ENSG00000112486	CCR6	6	167111807	167139696	27890	+	protein_coding	1.02077	0.890819	1.15073	0.123887	0.890667	1	0.837608	0.94403	0	2.30145
ENSG00000112511	PHF1	6	33410399	33416453	6055	+	protein_coding	525.751	500.673	550.829	0.135488	0.509557	1	492.514	508.832	530.899	570.76
ENSG00000112514	CUTA	6	33416442	33418317	1876	-	protein_coding	1950.68	1810.84	2090.51	0.205666	0.202803	1	1743.06	1878.62	2067.14	2113.88
ENSG00000112531	QKI	6	163414000	163578592	164593	+	protein_coding	1517.69	1516.54	1518.84	0.00213997	0.995311	1	1546.23	1486.85	1546.35	1491.34
ENSG00000112584	FAM120B	6	170290703	170407067	116365	+	protein_coding	854.911	836.75	873.072	0.060505	0.746906	1	834.258	839.243	861.237	884.908
ENSG00000112592	TBP	6	170554302	170572870	18569	+	protein_coding	683.979	669.357	698.601	0.0604573	0.782836	1	645.796	692.918	669.944	727.258
ENSG00000112624	BICRAL	6	42746958	42868560	121603	+	protein_coding	1203.55	1124.33	1282.78	0.188214	0.332969	1	1107.32	1141.33	1285.96	1279.61
ENSG00000112651	MRPL2	6	43054029	43059438	5410	-	protein_coding	153.028	141.414	164.643	0.209909	0.454578	1	151.607	131.22	147.472	181.815
ENSG00000112667	DNPH1	6	43225629	43229481	3853	-	protein_coding	993.839	933.112	1054.57	0.172438	0.551856	1	929.745	936.478	1102.25	1006.88
ENSG00000112679	DUSP22	6	291630	351355	59726	+	protein_coding	875.877	855.645	896.11	0.0655065	0.789825	1	819.181	892.109	883.147	909.073
ENSG00000112695	COX7A2	6	75237675	75250323	12649	-	protein_coding	2648.52	2490.38	2806.66	0.170534	0.407901	1	2377.13	2603.64	2880.34	2732.97
ENSG00000112697	TMEM30A	6	75252924	75284948	32025	-	protein_coding	3005.52	2895.45	3115.58	0.105181	0.403688	1	2925.77	2865.13	3110.4	3120.77
ENSG00000112699	GMDS	6	1623806	2245605	621800	-	protein_coding	542.131	504.31	579.952	0.198084	0.430695	1	472.411	536.209	573.034	586.87
ENSG00000112701	SENP6	6	75601509	75718281	116773	+	protein_coding	1882.38	1849.02	1915.74	0.0504459	0.662274	1	1855.3	1842.75	1864.89	1966.59
ENSG00000112715	VEGFA	6	43770184	43786487	16304	+	protein_coding	532.035	429.27	634.8	0.490525	0.437699	1	345.932	512.608	688.484	581.116
ENSG00000112742	TTK	6	80003887	80042527	38641	+	protein_coding	1901.58	1834.35	1968.82	0.0959002	0.833209	1	1848.6	1820.09	1983.71	1953.93
ENSG00000112773	TENT5A	6	81491439	81752774	261336	-	protein_coding	33.1665	29.7626	36.5703	0.249572	0.692106	1	29.3163	30.209	32.8652	40.2754
ENSG00000112796	ENPP5	6	46159185	46170980	11796	-	protein_coding	4.66344	4.03529	5.29158	0.260563	0.725135	1	3.35043	4.72015	2.52809	8.05508
ENSG00000112799	LY86	6	6588108	6654983	66876	+	protein_coding	11.1229	11.0554	11.1905	0.0181046	0.982882	1	11.7265	10.3843	14.3259	8.05508
ENSG00000112812	PRSS16	6	27247701	27256624	8924	+	protein_coding	32.7544	30.9727	34.5362	0.149801	0.749435	1	25.1283	36.8172	34.5506	34.5218
ENSG00000112818	MEP1A	6	46793389	46839778	46390	+	protein_coding	0.210674	0	0.421349	0.100357	0.890171	1	0	0	0.842697	0
ENSG00000112851	ERBIN	5	65926556	66082546	155991	+	protein_coding	2642.63	2530.96	2754.29	0.121941	0.2856	1	2511.15	2550.77	2833.15	2675.44
ENSG00000112855	HARS2	5	140691430	140699305	7876	+	protein_coding	783.52	768.949	798.092	0.053196	0.734757	1	764.736	773.161	792.978	803.206
ENSG00000112893	MAN2A1	5	109689927	109869625	179699	+	protein_coding	2461.12	2358.02	2564.21	0.120058	0.476052	1	2424.88	2291.16	2635.96	2492.47
ENSG00000112972	HMGCS1	5	43287470	43313512	26043	-	protein_coding	2004.84	1888.39	2121.29	0.163374	0.588736	1	1763.17	2013.62	2150.56	2092.02
ENSG00000112984	KIF20A	5	138178719	138187723	9005	+	protein_coding	2852.25	2786.06	2918.43	0.0643434	0.860444	1	2849.54	2722.58	2879.5	2957.36
ENSG00000112992	NNT	5	43602692	43707405	104714	+	protein_coding	4227.49	4188.21	4266.78	0.0268927	0.767071	1	4175.48	4200.93	4310.4	4223.16
ENSG00000112996	MRPS30	5	44808947	44820428	11482	+	protein_coding	1003.51	947.305	1059.71	0.16063	0.197956	1	951.523	943.086	1045.79	1073.63
ENSG00000113048	MRPS27	5	72219403	72320646	101244	-	protein_coding	2863.72	2681.39	3046.05	0.182946	0.167631	1	2609.99	2752.79	2983.99	3108.11
ENSG00000113068	PFDN1	5	140245035	140303113	58079	-	protein_coding	1316.08	1288.18	1343.99	0.0601897	0.740026	1	1321.75	1254.62	1303.65	1384.32
ENSG00000113070	HBEGF	5	140332843	140346603	13761	-	protein_coding	19.4362	19.0196	19.8528	0.0582063	0.929566	1	20.1026	17.9366	23.5955	16.1102
ENSG00000113083	LOX	5	122063195	122078413	15219	-	protein_coding	4.06746	3.03805	5.09688	0.538618	0.496939	1	4.18804	1.88806	6.74158	3.45218
ENSG00000113088	GZMK	5	55024256	55034570	10315	+	protein_coding	55.2087	49.74	60.6773	0.264622	0.607334	1	34.3419	65.1381	61.5169	59.8377
ENSG00000113119	TMCO6	5	140639435	140645408	5974	+	protein_coding	630.669	623.724	637.613	0.0315604	0.899941	1	650.822	596.627	669.944	605.281
ENSG00000113141	IK	5	140647058	140662480	15423	+	protein_coding	2530.88	2368.93	2692.82	0.183471	0.171883	1	2424.04	2313.82	2587.08	2798.56
ENSG00000113161	HMGCR	5	75336329	75364001	27673	+	protein_coding	1831.02	1796.4	1865.63	0.0537937	0.8139	1	1762.33	1830.47	1880.9	1850.37
ENSG00000113194	FAF2	5	176447628	176510074	62447	+	protein_coding	1932.5	1923.27	1941.74	0.0135923	0.933743	1	1934.88	1911.66	1927.25	1956.23
ENSG00000113263	ITK	5	157142933	157255185	112253	+	protein_coding	4575.28	4331.85	4818.7	0.152346	0.389185	1	4410.85	4252.86	4976.97	4660.44
ENSG00000113269	RNF130	5	179911651	180072113	160463	-	protein_coding	360.12	325.295	394.944	0.256593	0.617572	1	318.291	332.299	420.506	369.383
ENSG00000113272	THG1L	5	157731420	157741449	10030	+	protein_coding	503.159	491.3	515.017	0.070399	0.693338	1	476.599	506	566.293	463.742
ENSG00000113312	TTC1	5	160009113	160065543	56431	+	protein_coding	1442.99	1402.59	1483.39	0.0804851	0.621085	1	1356.09	1449.09	1504.21	1462.57
ENSG00000113318	MSH3	5	80654652	80876815	222164	+	protein_coding	781.299	730.391	832.207	0.186564	0.293968	1	717.83	742.952	826.686	837.728
ENSG00000113328	CCNG1	5	163437569	163446151	8583	+	protein_coding	5779.14	5183.22	6375.06	0.296667	0.0573509	1	4977.91	5388.53	6632.87	6117.25
ENSG00000113369	ARRDC3	5	91368631	91383317	14687	-	protein_coding	640.725	574.426	707.025	0.29795	0.116121	1	535.232	613.62	746.63	667.421
ENSG00000113387	SUB1	5	32531633	32604079	72447	+	protein_coding	5622.19	5175.69	6068.69	0.226834	0.276868	1	5059.15	5292.23	6310.12	5827.27
ENSG00000113391	FAM172A	5	93617725	94111699	493975	-	protein_coding	407.079	375.965	438.192	0.219563	0.248017	1	367.71	384.22	448.315	428.07
ENSG00000113407	TARS1	5	33440696	33468091	27396	+	protein_coding	5089.2	4851.53	5326.87	0.133274	0.516705	1	4886.61	4816.44	5527.25	5126.48
ENSG00000113441	LNPEP	5	96935394	97037513	102120	+	protein_coding	3432.56	3359.12	3506.01	0.0612374	0.604052	1	3510.42	3207.82	3464.33	3547.69
ENSG00000113448	PDE4D	5	58969038	60522120	1553083	-	protein_coding	2620.32	2212.34	3028.3	0.449813	0.00596251	1	2058	2366.68	3131.46	2925.14
ENSG00000113456	RAD1	5	34905260	34918989	13730	-	protein_coding	1052.96	1030.28	1075.65	0.0614979	0.690501	1	1057.06	1003.5	1071.91	1079.38
ENSG00000113522	RAD50	5	132556019	132646349	90331	+	protein_coding	196.889	185.33	208.449	0.165154	0.487748	1	188.462	182.198	200.562	216.336
ENSG00000113525	IL5	5	132541445	132556838	15394	-	protein_coding	1.8622	1.30962	2.41477	0.446193	0.623605	1	1.67522	0.94403	2.52809	2.30145
ENSG00000113532	ST8SIA4	5	100806933	100903282	96350	-	protein_coding	1572.95	1455.22	1690.68	0.212733	0.37476	1	1433.99	1476.46	1670.23	1711.13
ENSG00000113552	GNPDA1	5	141991749	142013041	21293	-	protein_coding	931.882	890.586	973.179	0.125647	0.622422	1	863.574	917.597	980.9	965.458
ENSG00000113558	SKP1	5	134148935	134176964	28030	-	protein_coding	2030.43	1937	2123.87	0.132967	0.272089	1	1889.64	1984.35	2199.44	2048.29
ENSG00000113575	PPP2CA	5	134194332	134226073	31742	-	protein_coding	3353.18	3343.76	3362.59	0.00791543	0.961466	1	3380.59	3306.94	3298.32	3426.86
ENSG00000113580	NR3C1	5	143277931	143435512	157582	-	protein_coding	1625.07	1431.23	1818.92	0.343885	0.0252186	1	1402.99	1459.47	1878.37	1759.46
ENSG00000113583	C5orf15	5	133955510	133968674	13165	-	protein_coding	747.547	715.3	779.794	0.120647	0.714865	1	702.753	727.847	795.506	764.081
ENSG00000113595	TRIM23	5	65589690	65625975	36286	-	protein_coding	233.969	221.395	246.542	0.153173	0.554863	1	207.727	235.064	250.281	242.803
ENSG00000113615	SEC24A	5	134648785	134727909	79125	+	protein_coding	1321.94	1299.35	1344.53	0.0484001	0.789498	1	1324.26	1274.44	1294.38	1394.68
ENSG00000113621	TXNDC15	5	134874371	134901635	27265	+	protein_coding	820.641	764.953	876.33	0.194064	0.269089	1	775.625	754.28	865.45	887.209
ENSG00000113638	TTC33	5	40512333	40755963	243631	-	protein_coding	854.295	791.154	917.436	0.213406	0.150046	1	742.121	840.187	939.607	895.264
ENSG00000113658	SMAD5	5	136132845	136188747	55903	+	protein_coding	131.82	129.627	134.013	0.0430279	0.878308	1	136.53	122.724	123.034	144.991
ENSG00000113712	CSNK1A1	5	149492982	149551471	58490	-	protein_coding	2496.94	2482.47	2511.41	0.0165929	0.909532	1	2486.86	2478.08	2506.18	2516.64
ENSG00000113719	ERGIC1	5	172834251	172952683	118433	+	protein_coding	2025.65	1935.3	2116	0.12839	0.329406	1	1908.91	1961.7	2148.04	2083.96
ENSG00000113732	ATP6V0E1	5	172983771	173035445	51675	+	protein_coding	1786.95	1765.02	1808.89	0.0347796	0.895536	1	1728.82	1801.21	1838.77	1779.02
ENSG00000113734	BNIP1	5	173144442	173164387	19946	+	protein_coding	283.498	278.202	288.793	0.052771	0.795254	1	257.146	299.258	277.247	300.339
ENSG00000113739	STC2	5	173314723	173328447	13725	-	protein_coding	425.604	248.74	602.469	1.23172	0.000606556	0.511327	185.949	311.53	626.124	578.815
ENSG00000113749	HRH2	5	175658030	175710756	52727	+	protein_coding	145.214	144.732	145.697	0.0105961	0.957227	1	136.53	152.933	144.101	147.293
ENSG00000113758	DBN1	5	177456608	177474401	17794	-	protein_coding	593.21	564.12	622.299	0.140349	0.454691	1	563.71	564.53	627.809	616.789
ENSG00000113790	EHHADH	3	185190624	185281990	91367	-	protein_coding	120.02	111.133	128.907	0.198068	0.691547	1	115.59	106.675	128.933	128.881
ENSG00000113851	CRBN	3	3144628	3179727	35100	-	protein_coding	1001.75	974.529	1028.97	0.0775639	0.738528	1	946.498	1002.56	1066.01	991.925
ENSG00000113916	BCL6	3	187721377	187745725	24349	-	protein_coding	656.262	619.784	692.74	0.152425	0.709105	1	601.403	638.165	714.607	670.873
ENSG00000113966	ARL6	3	97764521	97801229	36709	+	protein_coding	104.055	97.5644	110.545	0.175588	0.576349	1	98.8378	96.2911	112.921	108.168
ENSG00000114013	CD86	3	122055362	122121139	65778	+	protein_coding	108.763	95.5236	122.003	0.177456	0.848083	1	93.8121	97.2351	128.933	115.073
ENSG00000114021	NIT2	3	100334739	100361635	26897	+	protein_coding	950.712	939.008	962.415	0.036007	0.827945	1	963.25	914.765	1014.61	910.224
ENSG00000114023	FAM162A	3	122384176	122412334	28159	+	protein_coding	1895.11	1415.63	2374.59	0.738688	0.000159184	0.310262	1202.81	1628.45	2508.71	2240.46
ENSG00000114054	PCCB	3	136250340	136337896	87557	+	protein_coding	1397.51	1336.46	1458.57	0.123753	0.637312	1	1349.39	1323.53	1510.96	1406.19
ENSG00000114062	UBE3A	15	25333728	25439051	105324	-	protein_coding	2000.81	1968.67	2032.94	0.046316	0.650342	1	2007.75	1929.6	2057.87	2008.02
ENSG00000114107	CEP70	3	138494344	138594538	100195	-	protein_coding	453.395	416.284	490.507	0.232499	0.364759	1	438.907	393.661	511.517	469.496
ENSG00000114120	SLC25A36	3	140941830	140980995	39166	+	protein_coding	1766.12	1571.24	1960.99	0.315857	0.124543	1	1539.52	1602.96	1988.77	1933.22
ENSG00000114125	RNF7	3	141738249	141747560	9312	+	protein_coding	1032.73	983.185	1082.28	0.137789	0.340775	1	943.985	1022.38	1070.23	1094.34
ENSG00000114126	TFDP2	3	141944428	142149544	205117	-	protein_coding	1194.3	1154.17	1234.43	0.0961638	0.614976	1	1165.11	1143.22	1264.05	1204.81
ENSG00000114127	XRN1	3	142306607	142448062	141456	-	protein_coding	2366.91	2231.41	2502.42	0.159383	0.647594	1	2203.75	2259.06	2583.71	2421.13
ENSG00000114209	PDCD10	3	167683298	167734939	51642	-	protein_coding	1631.67	1516.46	1746.87	0.201497	0.326918	1	1510.21	1522.72	1721.63	1772.12
ENSG00000114268	PFKFB4	3	48517684	48562015	44332	-	protein_coding	1719.96	988.143	2451.77	1.24495	0.0025256	0.903555	568.736	1407.55	2549.16	2354.38
ENSG00000114353	GNAI2	3	50226292	50259362	33071	+	protein_coding	19771.1	19111.4	20430.9	0.0947333	0.690851	1	18799.3	19423.4	19805.9	21056
ENSG00000114354	TFG	3	100709295	100748964	39670	+	protein_coding	1349.9	1324.62	1375.18	0.0532796	0.78795	1	1335.15	1314.09	1353.37	1396.98
ENSG00000114383	TUSC2	3	50320027	50328251	8225	-	protein_coding	773.665	771.374	775.955	0.00766064	0.97104	1	808.292	734.456	744.102	807.809
ENSG00000114388	NPRL2	3	50347330	50350826	3497	-	protein_coding	949.065	930.492	967.638	0.055401	0.819237	1	926.395	934.59	951.405	983.87
ENSG00000114391	RPL24	3	101681091	101686718	5628	-	protein_coding	7310.61	6678.36	7942.85	0.246373	0.282132	1	6340.7	7016.03	7961.8	7923.89
ENSG00000114405	C3orf14	3	62319015	62336213	17199	+	protein_coding	179.783	173.596	185.969	0.0928048	0.851182	1	172.547	174.646	203.933	168.006
ENSG00000114416	FXR1	3	180868141	180982753	114613	+	protein_coding	4825.36	4372.67	5278.04	0.270269	0.0391543	1	4273.48	4471.87	5353.66	5202.43
ENSG00000114423	CBLB	3	105655461	105869552	214092	-	protein_coding	1700.4	1609.59	1791.2	0.152692	0.444559	1	1589.78	1629.4	1850.56	1731.84
ENSG00000114439	BBX	3	107522936	107811339	288404	+	protein_coding	1459.66	1441.53	1477.8	0.0353134	0.8274	1	1441.52	1441.53	1443.54	1512.05
ENSG00000114446	IFT57	3	108160812	108222435	61624	-	protein_coding	552.095	514.135	590.056	0.197699	0.257739	1	510.941	517.329	605.899	574.212
ENSG00000114473	IQCG	3	197889077	197960142	71066	-	protein_coding	244.108	210.127	278.088	0.392782	0.215227	1	199.351	220.903	282.304	273.873
ENSG00000114480	GBE1	3	81489703	81761645	271943	-	protein_coding	1301.45	1008.33	1594.57	0.644019	0.0314707	1	860.224	1156.44	1541.29	1647.84
ENSG00000114520	SNX4	3	125446650	125520202	73553	-	protein_coding	895.608	825.031	966.184	0.224527	0.343166	1	803.266	846.795	1000.28	932.087
ENSG00000114541	FRMD4B	3	69168782	69542583	373802	-	protein_coding	643.292	615.422	671.161	0.123743	0.575986	1	610.617	620.228	691.012	651.31
ENSG00000114544	SLC41A3	3	126006357	126101561	95205	-	protein_coding	630.994	621.285	640.702	0.0438925	0.821033	1	622.343	620.228	640.45	640.954
ENSG00000114626	ABTB1	3	127672935	127680926	7992	+	protein_coding	835.9	803.159	868.641	0.1099	0.711921	1	805.779	800.538	835.113	902.168
ENSG00000114631	PODXL2	3	127629185	127672802	43618	+	protein_coding	43.8878	41.0841	46.6914	0.169119	0.71038	1	36.8548	45.3135	40.4495	52.9334
ENSG00000114686	MRPL3	3	131462212	131502983	40772	-	protein_coding	2045.21	2018.52	2071.89	0.0378225	0.796989	1	1980.94	2056.1	2143.82	1999.96
ENSG00000114737	CISH	3	50606489	50611774	5286	-	protein_coding	538.478	438.59	638.365	0.409004	0.587319	1	362.684	514.497	691.012	585.719
ENSG00000114738	MAPKAPK3	3	50611520	50649291	37772	+	protein_coding	2987.75	2914.79	3060.72	0.0685292	0.821361	1	2881.37	2948.21	2960.4	3161.04
ENSG00000114739	ACVR2B	3	38453890	38493142	39253	+	protein_coding	304.774	300.019	309.53	0.0427996	0.906403	1	314.941	285.097	299.158	319.902
ENSG00000114744	COMMD2	3	149738472	149752495	14024	-	protein_coding	615.315	588.219	642.41	0.127457	0.382834	1	593.027	583.411	665.731	619.09
ENSG00000114745	GORASP1	3	39096599	39107863	11265	-	protein_coding	380.136	376.995	383.277	0.0227789	0.922715	1	388.65	365.34	374.158	392.397
ENSG00000114757	PEX5L	3	179794958	180037053	242096	-	protein_coding	6.34873	6.18252	6.51494	0.0690098	0.93168	1	6.70087	5.66418	8.42697	4.6029
ENSG00000114779	ABHD14B	3	51968510	51983409	14900	-	protein_coding	1526.91	1438.45	1615.37	0.163392	0.569064	1	1371.16	1505.73	1628.93	1601.81
ENSG00000114790	ARHGEF26	3	154121003	154257827	136825	+	protein_coding	5.09105	4.0885	6.09359	0.377037	0.671369	1	2.51283	5.66418	7.58427	4.6029
ENSG00000114796	KLHL24	3	183635610	183684519	48910	+	protein_coding	520.653	455.155	586.15	0.357386	0.18563	1	428.856	481.455	595.787	576.513
ENSG00000114812	VIPR1	3	42489299	42537573	48275	+	protein_coding	88.6246	79.8476	97.4016	0.258769	0.622648	1	87.9489	71.7463	93.5394	101.264
ENSG00000114853	ZBTB47	3	42653697	42667580	13884	+	protein_coding	6.8183	5.81693	7.81968	0.336364	0.628177	1	5.02565	6.60821	7.58427	8.05508
ENSG00000114854	TNNC1	3	52451100	52454041	2942	-	protein_coding	41.1786	37.7406	44.6166	0.212604	0.733721	1	22.6154	52.8657	45.5056	43.7276
ENSG00000114861	FOXP1	3	70954708	71583989	629282	-	protein_coding	754.819	739.413	770.225	0.05836	0.763727	1	716.993	761.832	766.012	774.438
ENSG00000114902	SPCS1	3	52704955	52711148	6194	+	protein_coding	1887.58	1799.76	1975.39	0.133465	0.405999	1	1702.02	1897.5	1963.48	1987.3
ENSG00000114942	EEF1B2	2	206159585	206162928	3344	+	protein_coding	4837.35	4424.3	5250.4	0.237488	0.509444	1	4136.95	4711.66	5271.91	5228.89
ENSG00000114948	ADAM23	2	206443532	206621127	177596	+	protein_coding	28.3171	24.2049	32.4294	0.380219	0.446353	1	27.6411	20.7687	30.3371	34.5218
ENSG00000114956	DGUOK	2	73926826	73958961	32136	+	protein_coding	1130.97	1092.42	1169.52	0.0978989	0.455287	1	1067.11	1117.73	1159.55	1179.49
ENSG00000114978	MOB1A	2	74152528	74178898	26371	-	protein_coding	6111.66	6026.01	6197.31	0.0395484	0.886403	1	6029.11	6022.91	6308.43	6086.18
ENSG00000114982	KANSL3	2	96593170	96642787	49618	-	protein_coding	2535.7	2532.18	2539.22	0.00403822	0.97568	1	2558.89	2505.46	2561.8	2516.64
ENSG00000114988	LMAN2L	2	96705929	96740064	34136	-	protein_coding	224.387	212.839	235.936	0.144238	0.514136	1	216.103	209.575	223.315	248.557
ENSG00000114993	RTKN	2	74425835	74442422	16588	-	protein_coding	18.2647	14.9912	21.5382	0.427105	0.559013	1	9.21369	20.7687	26.9663	16.1102
ENSG00000115009	CCL20	2	227805739	227817564	11826	+	protein_coding	10.5696	9.48663	11.6525	0.276748	0.58186	1	6.70087	12.2724	11.7978	11.5073
ENSG00000115042	FAHD2A	2	95402708	95416616	13909	+	protein_coding	310.332	296.224	324.44	0.127576	0.67636	1	278.086	314.362	315.169	333.71
ENSG00000115073	ACTR1B	2	97655939	97664044	8106	-	protein_coding	2699.36	2474.04	2924.68	0.239128	0.195323	1	2359.54	2588.53	2933.43	2915.94
ENSG00000115091	ACTR3	2	113890063	113962596	72534	+	protein_coding	20013.8	19836.6	20191	0.0248669	0.93409	1	20192.2	19481	20061.2	20320.7
ENSG00000115128	SF3B6	2	24067586	24076373	8788	-	protein_coding	1823.7	1627.67	2019.74	0.308301	0.109864	1	1550.41	1704.92	2067.14	1972.34
ENSG00000115129	TP53I3	2	24077433	24085861	8429	-	protein_coding	101.043	95.836	106.25	0.134231	0.814912	1	96.325	95.3471	111.236	101.264
ENSG00000115138	POMC	2	25160853	25168903	8051	-	protein_coding	67.5387	54.5065	80.5708	0.526061	0.278673	1	41.0428	67.9702	81.7416	79.4
ENSG00000115159	GPD2	2	156435290	156613735	178446	+	protein_coding	1225.72	1205.9	1245.53	0.043289	0.928961	1	1197.78	1214.02	1237.92	1253.14
ENSG00000115165	CYTIP	2	157414619	157488961	74343	-	protein_coding	7213.61	6851.4	7575.81	0.144394	0.240057	1	6722.65	6980.16	7564.89	7586.73
ENSG00000115204	MPV17	2	27309492	27325680	16189	-	protein_coding	1630.97	1547.37	1714.57	0.147044	0.27556	1	1499.32	1595.41	1668.54	1760.61
ENSG00000115216	NRBP1	2	27427790	27442259	14470	+	protein_coding	2414.99	2385.44	2444.55	0.0349369	0.785291	1	2379.65	2391.23	2396.63	2492.47
ENSG00000115233	PSMD14	2	161308425	161411717	103293	+	protein_coding	2717.65	2624.04	2811.26	0.0952495	0.801813	1	2524.55	2723.53	2880.34	2742.18
ENSG00000115234	SNX17	2	27370496	27377535	7040	+	protein_coding	3221.29	3056.87	3385.72	0.145867	0.423564	1	3111.72	3002.02	3300.85	3470.59
ENSG00000115239	ASB3	2	53532672	53860160	327489	-	protein_coding	518.276	493.447	543.106	0.137647	0.448871	1	479.95	506.944	551.124	535.087
ENSG00000115255	REEP6	19	1491166	1497927	6762	+	protein_coding	80.6038	76.8765	84.331	0.126433	0.760671	1	67.8463	85.9068	80.0562	88.6058
ENSG00000115257	PCSK4	19	1481428	1490752	9325	-	protein_coding	117.635	105.901	129.369	0.275555	0.477173	1	101.351	110.452	126.405	132.333
ENSG00000115266	APC2	19	1446302	1473244	26943	+	protein_coding	65.919	61.3069	70.5311	0.193104	0.578523	1	60.3078	62.306	67.4158	73.6464
ENSG00000115267	IFIH1	2	162267074	162318684	51611	-	protein_coding	460.444	428.915	491.974	0.150638	0.843627	1	448.121	409.709	497.191	486.757
ENSG00000115268	RPS15	19	1438358	1440495	2138	+	protein_coding	4331.49	4164.92	4498.07	0.110314	0.484444	1	4007.12	4322.71	4537.08	4459.06
ENSG00000115271	GCA	2	162318840	162371595	52756	+	protein_coding	488.46	442.485	534.434	0.259078	0.523555	1	405.402	479.567	554.495	514.374
ENSG00000115286	NDUFS7	19	1383527	1395589	12063	+	protein_coding	668.434	626.963	709.905	0.177355	0.285281	1	607.266	646.661	686.798	733.012
ENSG00000115289	PCGF1	2	74505043	74507695	2653	-	protein_coding	251.92	243.911	259.929	0.0887151	0.648851	1	247.094	240.728	249.438	270.42
ENSG00000115295	CLIP4	2	29097705	29189643	91939	+	protein_coding	516.629	494.683	538.575	0.122525	0.454346	1	505.078	484.288	557.023	520.128
ENSG00000115297	TLX2	2	74513463	74517148	3686	+	protein_coding	25.6792	24.8365	26.5218	0.0868408	0.892524	1	25.1283	24.5448	31.1798	21.8638
ENSG00000115310	RTN4	2	54972187	55112621	140435	-	protein_coding	3902.15	3722.66	4081.64	0.130509	0.590566	1	3754.16	3691.16	4013.77	4149.51
ENSG00000115325	DOK1	2	74549026	74557551	8526	+	protein_coding	778.662	776.793	780.532	0.00662984	0.984862	1	789.865	763.721	782.023	779.041
ENSG00000115339	GALNT3	2	165747588	165794659	47072	-	protein_coding	524.273	470.971	577.575	0.289462	0.276877	1	454.821	487.12	626.967	528.183
ENSG00000115365	LANCL1	2	210431249	210477652	46404	-	protein_coding	2780.08	2521.36	3038.8	0.268421	0.0296421	1	2454.19	2588.53	3096.07	2981.53
ENSG00000115368	WDR75	2	189441446	189475552	34107	+	protein_coding	1604.08	1602.08	1606.08	0.00368854	0.983409	1	1655.95	1548.21	1648.32	1563.84
ENSG00000115415	STAT1	2	190908460	191020960	112501	-	protein_coding	22690.1	20315.9	25064.4	0.209693	0.807191	1	19461.8	21169.9	25856.5	24272.2
ENSG00000115421	PAPOLG	2	60756253	60802086	45834	+	protein_coding	498.02	480.689	515.352	0.100075	0.535763	1	495.027	466.351	526.686	504.018
ENSG00000115423	DNAH6	2	84516455	84819589	303135	+	protein_coding	77.4196	63.8798	90.9593	0.485924	0.238089	1	56.9574	70.8023	91.0113	90.9073
ENSG00000115425	PECR	2	215996329	216082955	86627	-	protein_coding	635.166	561.714	708.618	0.328019	0.208174	1	557.01	566.418	662.36	754.876
ENSG00000115446	UNC50	2	98608579	98618515	9937	+	protein_coding	543.26	543.025	543.495	0.000564208	0.997306	1	576.275	509.776	542.697	544.293
ENSG00000115457	IGFBP2	2	216632828	216664436	31609	+	protein_coding	189.883	100.065	279.701	1.40387	0.00113835	0.648877	59.4702	140.661	279.775	279.626
ENSG00000115468	EFHD1	2	232606057	232682780	76724	+	protein_coding	21.8209	19.0728	24.5691	0.335955	0.518966	1	19.265	18.8806	26.1236	23.0145
ENSG00000115484	CCT4	2	61868085	61888671	20587	-	protein_coding	6365.4	6315	6415.8	0.0226831	0.871138	1	6302.17	6327.84	6356.47	6475.13
ENSG00000115523	GNLY	2	85685175	85698852	13678	+	protein_coding	219.536	202.116	236.956	0.125507	0.889701	1	184.274	219.959	246.068	227.844
ENSG00000115524	SF3B1	2	197388515	197435079	46565	-	protein_coding	12227.7	12190.4	12265.1	0.00872698	0.961259	1	12294.4	12086.4	12289.9	12240.3
ENSG00000115539	PDCL3	2	100562993	100576739	13747	+	protein_coding	420.959	420.585	421.333	0.000539126	0.998462	1	438.069	403.101	367.416	475.249
ENSG00000115540	MOB4	2	197515571	197553699	38129	+	protein_coding	215.313	213.563	217.062	0.0238759	0.914576	1	226.992	200.134	225.843	208.281
ENSG00000115548	KDM3A	2	86440647	86492716	52070	+	protein_coding	2392.64	2087.09	2698.2	0.362471	0.182406	1	1956.65	2217.53	2689.89	2706.51
ENSG00000115561	CHMP3	2	86503430	86563479	60050	-	protein_coding	687.157	647.233	727.081	0.167886	0.26591	1	637.42	657.045	753.371	700.792
ENSG00000115596	WNT6	2	218859805	218874233	14429	+	protein_coding	1.23145	0.890819	1.57207	0.330709	0.719748	1	0.837608	0.94403	0.842697	2.30145
ENSG00000115598	IL1RL2	2	102187006	102240002	52997	+	protein_coding	1.36384	1.30962	1.41806	0.0717776	0.937067	1	1.67522	0.94403	1.68539	1.15073
ENSG00000115602	IL1RL1	2	102311502	102352037	40536	+	protein_coding	6.95043	5.23849	8.66237	0.545848	0.452819	1	6.70087	3.77612	9.26967	8.05508
ENSG00000115604	IL18R1	2	102311529	102398777	87249	+	protein_coding	670.154	654.771	685.536	0.0651007	0.80768	1	652.497	657.045	703.652	667.421
ENSG00000115607	IL18RAP	2	102418689	102452565	33877	+	protein_coding	234.091	228.422	239.76	0.0618545	0.917336	1	208.564	248.28	240.169	239.351
ENSG00000115652	UXS1	2	106093308	106194301	100994	-	protein_coding	1538.27	1496.59	1579.95	0.076831	0.757059	1	1503.51	1489.68	1596.07	1563.84
ENSG00000115657	ABCB6	2	219209772	219218994	9223	-	protein_coding	35.4014	32.7011	38.1017	0.213027	0.569309	1	27.6411	37.7612	37.0787	39.1247
ENSG00000115661	STK16	2	219245455	219250337	4883	+	protein_coding	1333.39	1223.33	1443.44	0.238276	0.06735	1	1176	1270.66	1477.25	1409.64
ENSG00000115685	PPP1R7	2	241149576	241183652	34077	+	protein_coding	2228.47	2123.55	2333.4	0.135418	0.277491	1	2066.38	2180.71	2321.63	2345.18
ENSG00000115756	HPCAL1	2	10302889	10427617	124729	+	protein_coding	1806.68	1655.57	1957.79	0.238453	0.276386	1	1609.05	1702.09	1908.71	2006.86
ENSG00000115762	PLEKHB2	2	131104847	131353709	248863	+	protein_coding	2370.4	2305.81	2434.99	0.076889	0.781352	1	2340.28	2271.34	2461.52	2408.47
ENSG00000115806	GORASP2	2	170928464	170967130	38667	+	protein_coding	2216.93	2205.54	2228.31	0.0146713	0.905726	1	2157.68	2253.4	2197.75	2258.87
ENSG00000115827	DCAF17	2	171434217	171485052	50836	+	protein_coding	767.153	763.484	770.823	0.0137979	0.949462	1	776.463	750.504	787.922	753.725
ENSG00000115839	RAB3GAP1	2	135052292	135176394	124103	+	protein_coding	1411.62	1259.91	1563.32	0.307817	0.129979	1	1268.98	1250.84	1627.25	1499.39
ENSG00000115850	LCT	2	135787850	135837184	49335	-	protein_coding	22.5508	20.954	24.1477	0.171789	0.811694	1	26.8035	15.1045	25.2809	23.0145
ENSG00000115866	DARS1	2	135905881	135986100	80220	-	protein_coding	4021.8	3662.47	4381.12	0.256661	0.117556	1	3445.92	3879.02	4478.09	4284.15
ENSG00000115896	PLCL1	2	197804593	198572581	767989	+	protein_coding	241.737	219.607	263.867	0.260749	0.299647	1	213.59	225.623	268.82	258.913
ENSG00000115902	SLC1A4	2	64988477	65023865	35389	+	protein_coding	7593.8	7532.59	7655	0.0222134	0.954861	1	7791.43	7273.75	7594.39	7715.61
ENSG00000115919	KYNU	2	142877657	143055833	178177	+	protein_coding	2.44127	2.20044	2.68211	0.110993	0.902501	1	2.51283	1.88806	4.21349	1.15073
ENSG00000115935	WIPF1	2	174559572	174682916	123345	-	protein_coding	12772.4	12184.1	13360.7	0.132419	0.275127	1	12163.7	12204.4	13255.6	13465.8
ENSG00000115942	ORC2	2	200908977	200963680	54704	-	protein_coding	1244.94	1229.19	1260.69	0.0360293	0.84117	1	1195.27	1263.11	1233.71	1287.66
ENSG00000115944	COX7A2L	2	42333546	42425088	91543	-	protein_coding	2623.74	2507.58	2739.89	0.12733	0.372419	1	2440.79	2574.37	2798.6	2681.19
ENSG00000115947	ORC4	2	147930396	148021604	91209	-	protein_coding	559.748	554.041	565.455	0.0290769	0.864345	1	573.762	534.321	570.506	560.403
ENSG00000115956	PLEK	2	68365282	68397453	32172	+	protein_coding	100.55	91.7475	109.353	0.151812	0.861898	1	93.8121	89.6829	116.292	102.415
ENSG00000115966	ATF2	2	175072250	175168382	96133	-	protein_coding	1604.49	1528.94	1680.04	0.135315	0.343689	1	1514.4	1543.49	1693.82	1666.25
ENSG00000115993	TRAK2	2	201377207	201451500	74294	-	protein_coding	1384.32	1375.89	1392.75	0.0168507	0.919431	1	1419.75	1332.03	1339.05	1446.46
ENSG00000115998	C2orf42	2	70149885	70248615	98731	-	protein_coding	331.19	319.677	342.703	0.100315	0.650751	1	324.992	314.362	363.203	322.203
ENSG00000116001	TIA1	2	70209444	70248660	39217	-	protein_coding	2178.4	2168.57	2188.22	0.013379	0.912332	1	2204.59	2132.56	2266.01	2110.43
ENSG00000116005	PCYOX1	2	70257386	70281185	23800	+	protein_coding	639.322	618.56	660.084	0.0919561	0.735237	1	620.668	616.452	679.214	640.954
ENSG00000116014	KISS1R	19	917287	921005	3719	+	protein_coding	77.8776	55.2909	100.464	0.81762	0.0532915	1	43.5556	67.0262	101.966	98.9624
ENSG00000116016	EPAS1	2	46293667	46386697	93031	+	protein_coding	159.986	154.431	165.541	0.0961232	0.82301	1	139.881	168.981	180.337	150.745
ENSG00000116017	ARID3A	19	925781	975939	50159	+	protein_coding	875.906	867.251	884.562	0.027297	0.942816	1	859.386	875.116	886.517	882.606
ENSG00000116030	SUMO1	2	202206182	202238599	32418	-	protein_coding	2160.16	2011.1	2309.23	0.197643	0.262666	1	2068.06	1954.14	2334.27	2284.19
ENSG00000116044	NFE2L2	2	177227595	177392697	165103	-	protein_coding	1456.86	1381.44	1532.27	0.147877	0.454944	1	1369.49	1393.39	1542.14	1522.41
ENSG00000116062	MSH6	2	47695530	47810063	114534	+	protein_coding	3084.64	3048.46	3120.82	0.0337248	0.754142	1	3073.19	3023.73	3128.93	3112.71
ENSG00000116106	EPHA4	2	221418027	221574202	156176	-	protein_coding	208.405	206.643	210.166	0.0233352	0.948639	1	224.479	188.806	213.202	207.131
ENSG00000116117	PARD3B	2	204545475	205620162	1074688	+	protein_coding	15.6324	15.0907	16.174	0.0928489	0.8852	1	15.077	15.1045	18.5393	13.8087
ENSG00000116157	GPX7	1	52602371	52609051	6681	+	protein_coding	511.7	488.535	534.865	0.129069	0.58891	1	460.685	516.385	542.697	527.032
ENSG00000116161	CACYBP	1	174999163	175012027	12865	+	protein_coding	3167.2	3140.39	3194	0.0243677	0.842538	1	3074.86	3205.93	3191.29	3196.71
ENSG00000116171	SCP2	1	52927276	53051698	124423	+	protein_coding	2723.36	2551.88	2894.85	0.18069	0.258323	1	2516.18	2587.59	2926.69	2863
ENSG00000116191	RALGPS2	1	178725147	178921841	196695	+	protein_coding	205.85	190.156	221.543	0.215473	0.487296	1	186.787	193.526	235.955	207.131
ENSG00000116199	FAM20B	1	179025804	179076567	50764	+	protein_coding	1592.56	1517.6	1667.52	0.135224	0.377745	1	1529.47	1505.73	1705.62	1629.43
ENSG00000116205	TCEANC2	1	54053584	54112519	58936	+	protein_coding	843.405	798.392	888.418	0.153829	0.29381	1	799.078	797.706	912.641	864.195
ENSG00000116209	TMEM59	1	54026681	54053504	26824	-	protein_coding	1959.32	1809.53	2109.11	0.220162	0.131407	1	1741.39	1877.68	2182.59	2035.63
ENSG00000116212	LRRC42	1	53946085	53968168	22084	+	protein_coding	753.595	722.866	784.324	0.115327	0.673634	1	687.677	758.056	789.607	779.041
ENSG00000116221	MRPL37	1	54184041	54225464	41424	+	protein_coding	4078.7	3973.31	4184.09	0.0734834	0.742813	1	3858.02	4088.6	4130.06	4238.12
ENSG00000116251	RPL22	1	6185020	6209389	24370	-	protein_coding	1805.23	1700.61	1909.85	0.163394	0.570419	1	1672.7	1728.52	1947.47	1872.23
ENSG00000116260	QSOX1	1	180154869	180204030	49162	+	protein_coding	851.189	823.448	878.93	0.0908255	0.789819	1	813.318	833.579	876.405	881.455
ENSG00000116266	STXBP3	1	108746674	108809523	62850	+	protein_coding	1135.87	1126.79	1144.94	0.0226957	0.864252	1	1165.11	1088.47	1146.07	1143.82
ENSG00000116288	PARK7	1	7954291	7985505	31215	+	protein_coding	6288.25	5984.76	6591.75	0.138129	0.436285	1	5883.36	6086.16	6627.81	6555.68
ENSG00000116299	ELAPOR1	1	109113679	109206781	93103	+	protein_coding	211.965	196.399	227.532	0.200048	0.648055	1	185.111	207.687	228.371	226.693
ENSG00000116459	ATP5PB	1	111448864	111462773	13910	+	protein_coding	4526.7	4327.3	4726.1	0.126415	0.415533	1	4229.92	4424.67	4819.39	4632.82
ENSG00000116473	RAP1A	1	111542218	111716691	174474	+	protein_coding	3842.32	3571.36	4113.28	0.202841	0.148041	1	3461	3681.72	4193.26	4033.29
ENSG00000116478	HDAC1	1	32292083	32333635	41553	+	protein_coding	8719.18	8631.31	8807.06	0.0288216	0.857492	1	8573.76	8688.86	8603.94	9010.18
ENSG00000116489	CAPZA1	1	112619805	112671616	51812	+	protein_coding	9357.69	8747.88	9967.5	0.185667	0.400691	1	8417.96	9077.8	10087.1	9847.91
ENSG00000116497	S100PBP	1	32816767	32858875	42109	+	protein_coding	782.132	752.389	811.875	0.109878	0.428819	1	750.497	754.28	830.899	792.85
ENSG00000116525	TRIM62	1	33145399	33182059	36661	-	protein_coding	323.279	317.257	329.301	0.0524879	0.819802	1	333.368	301.146	329.495	329.107
ENSG00000116586	LAMTOR2	1	156054782	156058506	3725	+	protein_coding	960.146	915.129	1005.16	0.131439	0.673901	1	923.044	907.213	988.484	1021.84
ENSG00000116604	MEF2D	1	156463727	156500779	37053	-	protein_coding	1467.63	1427.48	1507.78	0.0780029	0.569246	1	1439.85	1415.1	1462.08	1553.48
ENSG00000116652	DLEU2L	1	63547082	63550636	3555	+	lncRNA	12.9585	12.3118	13.6052	0.125417	0.858037	1	14.2393	10.3843	16.8539	10.3565
ENSG00000116661	FBXO2	1	11637018	11655785	18768	-	protein_coding	8.39282	7.12656	9.65908	0.384545	0.481611	1	6.70087	7.55224	10.1124	9.2058
ENSG00000116663	FBXO6	1	11664200	11674354	10155	+	protein_coding	139.96	133.729	146.191	0.0927357	0.909391	1	123.966	143.493	150.843	141.539
ENSG00000116667	C1orf21	1	184387029	184629019	241991	+	protein_coding	111.143	109.205	113.082	0.0459875	0.925317	1	101.351	117.06	105.337	120.826
ENSG00000116668	SWT1	1	185157080	185291781	134702	+	protein_coding	123.255	113.965	132.545	0.215922	0.368786	1	115.59	112.34	137.36	127.73
ENSG00000116670	MAD2L2	1	11674480	11691650	17171	-	protein_coding	1083.63	1020.47	1146.8	0.163938	0.594019	1	951.523	1089.41	1183.15	1110.45
ENSG00000116678	LEPR	1	65420652	65641559	220908	+	protein_coding	251.127	215.06	287.195	0.409694	0.156594	1	196	234.12	314.326	260.064
ENSG00000116679	IVNS1ABP	1	185296388	185317273	20886	-	protein_coding	4246.88	4055.52	4438.24	0.12918	0.425458	1	3945.97	4165.06	4464.61	4411.88
ENSG00000116701	NCF2	1	183555562	183590876	35315	-	protein_coding	343.458	333.299	353.617	0.0753541	0.90023	1	340.907	325.69	388.483	318.751
ENSG00000116717	GADD45A	1	67685201	67688334	3134	+	protein_coding	497.619	474.659	520.579	0.130456	0.590892	1	493.351	455.967	510.675	530.484
ENSG00000116731	PRDM2	1	13700198	13825079	124882	+	protein_coding	1950.92	1913.4	1988.44	0.0547821	0.742825	1	2001.05	1825.75	1955.06	2021.82
ENSG00000116741	RGS2	1	192809039	192812275	3237	+	protein_coding	134.729	112.077	157.381	0.462775	0.276402	1	115.59	108.563	165.169	149.594
ENSG00000116747	RO60	1	193059454	193091777	32324	+	protein_coding	1074.66	1065.56	1083.76	0.023133	0.849496	1	1081.35	1049.76	1043.26	1124.26
ENSG00000116752	BCAS2	1	114567557	114581629	14073	-	protein_coding	984.427	955.415	1013.44	0.0832502	0.639066	1	972.463	938.366	946.349	1080.53
ENSG00000116761	CTH	1	70411218	70439851	28634	+	protein_coding	410.363	285.807	534.92	0.879436	0.00589279	1	256.308	315.306	573.877	495.963
ENSG00000116791	CRYZ	1	74705482	74733408	27927	-	protein_coding	555.795	502.741	608.848	0.274815	0.105378	1	467.386	538.097	610.113	607.583
ENSG00000116819	TFAP2E	1	35573314	35595328	22015	+	protein_coding	16.4901	15.7687	17.2114	0.104653	0.857321	1	19.265	12.2724	16.0112	18.4116
ENSG00000116824	CD2	1	116754430	116769229	14800	+	protein_coding	6585.12	6495.04	6675.19	0.039285	0.699159	1	6484.76	6505.31	6602.53	6747.85
ENSG00000116833	NR5A2	1	200027614	200177420	149807	+	protein_coding	30.5077	26.2526	34.7628	0.35548	0.615028	1	25.1283	27.3769	39.6068	29.9189
ENSG00000116852	KIF21B	1	200969390	201023714	54325	-	protein_coding	4980.07	4668.39	5291.75	0.179186	0.327905	1	4827.14	4509.63	5612.36	4971.13
ENSG00000116857	TMEM9	1	201134772	201171574	36803	-	protein_coding	545.214	496.385	594.042	0.257353	0.168357	1	478.274	514.497	609.27	578.815
ENSG00000116863	ADPRS	1	36088892	36093932	5041	+	protein_coding	1004.94	963.786	1046.09	0.116372	0.620592	1	937.284	990.288	1041.57	1050.61
ENSG00000116874	WARS2	1	119031216	119140654	109439	-	protein_coding	362.364	340.844	383.885	0.168987	0.436069	1	348.445	333.243	383.427	384.342
ENSG00000116885	OSCP1	1	36415827	36450451	34625	-	protein_coding	48.6605	43.2313	54.0897	0.295932	0.569062	1	40.2052	46.2575	47.191	60.9884
ENSG00000116898	MRPS15	1	36455718	36464384	8667	-	protein_coding	2168.69	2145.81	2191.57	0.0299872	0.806331	1	2146.79	2144.84	2143.82	2239.31
ENSG00000116906	GNPAT	1	231241207	231277973	36767	+	protein_coding	2201.73	2107.42	2296.05	0.123378	0.329873	1	2037.9	2176.93	2318.26	2273.83
ENSG00000116918	TSNAX	1	231528541	231566524	37984	+	protein_coding	915.414	857.068	973.76	0.183187	0.337243	1	811.643	902.493	1028.09	919.429
ENSG00000116962	NID1	1	235975830	236065109	89280	-	protein_coding	8.10042	7.65178	8.54905	0.0930682	0.915939	1	5.86326	9.4403	6.74158	10.3565
ENSG00000116977	LGALS8	1	236518000	236552981	34982	+	protein_coding	1949.14	1840.28	2058	0.160726	0.221787	1	1836.88	1843.69	2090.73	2025.28
ENSG00000116983	HPCAL4	1	39678648	39691485	12838	-	protein_coding	182.751	176.475	189.026	0.0928264	0.810241	1	179.248	173.702	165.169	212.884
ENSG00000117000	RLF	1	40161387	40240921	79535	+	protein_coding	924.84	852.361	997.318	0.224765	0.239885	1	796.566	908.157	1018.82	975.815
ENSG00000117010	ZNF684	1	40531573	40548167	16595	+	protein_coding	117.183	112.283	122.084	0.116955	0.667741	1	119.778	104.787	122.191	121.977
ENSG00000117016	RIMS3	1	40620680	40665682	45003	-	protein_coding	660.96	628.872	693.048	0.136278	0.671547	1	584.651	673.094	712.922	673.174
ENSG00000117020	AKT3	1	243488233	243851079	362847	-	protein_coding	742.466	737.138	747.794	0.0206364	0.910906	1	737.933	736.344	753.371	742.218
ENSG00000117036	ETV3	1	157121191	157138474	17284	-	protein_coding	464.993	460.353	469.634	0.0279715	0.910814	1	480.787	439.918	465.169	474.099
ENSG00000117054	ACADM	1	75724431	75787575	63145	+	protein_coding	1978.14	1874.12	2082.15	0.15025	0.444564	1	1883.78	1864.46	2116.01	2048.29
ENSG00000117090	SLAMF1	1	160608106	160647295	39190	-	protein_coding	843.214	819.658	866.769	0.0787272	0.569543	1	828.395	810.922	823.315	910.224
ENSG00000117091	CD48	1	160678746	160711831	33086	-	protein_coding	3016.42	2567.84	3464.99	0.43146	1.94909e-05	0.12597	2495.24	2640.45	3537.64	3392.34
ENSG00000117139	KDM5B	1	202724495	202808487	83993	-	protein_coding	1203.62	1156.46	1250.77	0.112145	0.545379	1	1121.56	1191.37	1256.46	1245.08
ENSG00000117151	CTBS	1	84549611	84574480	24870	-	protein_coding	221.86	186.142	257.578	0.459609	0.105017	1	160.821	211.463	265.45	249.707
ENSG00000117153	KLHL12	1	202891116	202928636	37521	-	protein_coding	1686.16	1649.99	1722.33	0.0617301	0.584759	1	1622.45	1677.54	1717.42	1727.24
ENSG00000117215	PLA2G2D	1	20111939	20119566	7628	-	protein_coding	0.287681	0	0.575363	0.158585	0.838989	1	0	0	0	1.15073
ENSG00000117222	RBBP5	1	205086142	205122015	35874	-	protein_coding	980.639	961.278	1000	0.0570477	0.668367	1	984.19	938.366	1023.03	976.966
ENSG00000117226	GBP3	1	89006679	89022894	16216	-	protein_coding	809.168	774.081	844.254	0.120503	0.738459	1	773.113	775.049	877.248	811.261
ENSG00000117228	GBP1	1	89051882	89065360	13479	-	protein_coding	4019.53	3782.29	4256.77	0.122839	0.883874	1	3811.12	3753.46	4365.17	4148.36
ENSG00000117245	KIF17	1	20664014	20718017	54004	-	protein_coding	2.46289	1.78164	3.14415	0.374816	0.688347	1	1.67522	1.88806	1.68539	4.6029
ENSG00000117266	CDK18	1	205504596	205532793	28198	+	protein_coding	24.4674	24.2118	24.7231	0.0296379	0.962935	1	20.1026	28.3209	25.2809	24.1652
ENSG00000117280	RAB29	1	205767986	205775482	7497	-	protein_coding	1310.57	1304.05	1317.09	0.0139408	0.962688	1	1346.87	1261.22	1315.45	1318.73
ENSG00000117305	HMGCL	1	23801885	23838620	36736	-	protein_coding	948.835	783.211	1114.46	0.504534	0.00670714	1	711.13	855.291	1133.43	1095.49
ENSG00000117308	GALE	1	23795599	23800781	5183	-	protein_coding	731.077	727.811	734.343	0.0125277	0.966832	1	728.719	726.903	735.675	733.012
ENSG00000117318	ID3	1	23557926	23559501	1576	-	protein_coding	578.613	569.664	587.562	0.0429783	0.855553	1	580.463	558.866	550.281	624.844
ENSG00000117322	CR2	1	207454230	207489895	35666	+	protein_coding	9.29218	7.12656	11.4578	0.508901	0.497912	1	6.70087	7.55224	16.0112	6.90435
ENSG00000117335	CD46	1	207752054	207795513	43460	+	protein_coding	2919.74	2863.2	2976.27	0.0557231	0.697681	1	2861.27	2865.13	3044.67	2907.88
ENSG00000117362	APH1A	1	150265399	150269580	4182	-	protein_coding	4285.69	4171.57	4399.81	0.0759126	0.70936	1	4125.22	4217.93	4360.12	4439.5
ENSG00000117394	SLC2A1	1	42925353	42958893	33541	-	protein_coding	2387.8	2250.35	2525.25	0.165663	0.196878	1	2135.9	2364.8	2515.45	2535.05
ENSG00000117400	MPL	1	43337818	43354466	16649	+	protein_coding	3.64739	2.61925	4.67553	0.570138	0.494745	1	3.35043	1.88806	5.89888	3.45218
ENSG00000117448	AKR1A1	1	45550543	45570049	19507	+	protein_coding	2152.19	2053.4	2250.99	0.1272	0.729769	1	2041.25	2065.54	2237.36	2264.63
ENSG00000117475	BLZF1	1	169367970	169396540	28571	+	protein_coding	577.424	544.196	610.652	0.162996	0.565559	1	557.847	530.545	663.203	558.102
ENSG00000117479	SLC19A2	1	169463909	169485944	22036	-	protein_coding	277.952	274.671	281.232	0.0339696	0.863967	1	275.573	273.769	283.989	278.475
ENSG00000117481	NSUN4	1	46340789	46365152	24364	+	protein_coding	679.913	650.125	709.702	0.125484	0.467866	1	629.044	671.206	703.652	715.751
ENSG00000117500	TMED5	1	93149742	93180516	30775	-	protein_coding	1640.36	1636.87	1643.86	0.00616224	0.973776	1	1583.92	1689.81	1639.89	1647.84
ENSG00000117505	DR1	1	93345907	93369493	23587	+	protein_coding	2838.04	2773.41	2902.67	0.0653124	0.513199	1	2803.48	2743.35	2874.44	2930.9
[truncated: 17,390 more rows]

## Sheet: Upregulated
gene_id	gene_name	seqnames	start	end	width	strand	gene_biotype	baseMean	baseMean_B	baseMean_D	log2FoldChange	pvalue	padj	siCTRL-1	siCTRL-2	siMCU-1	siMCU-2
ENSG00000210082	MT-RNR2	MT	1671	3229	1559	+	Mt_rRNA	93723.5	76485.9	110961	0.534464	1.38514e-05	0.12597	71112.1	81859.7	111362	110561
ENSG00000117091	CD48	1	160678746	160711831	33086	-	protein_coding	3016.42	2567.84	3464.99	0.43146	1.94909e-05	0.12597	2495.24	2640.45	3537.64	3392.34
ENSG00000128165	ADM2	22	50481543	50486440	4898	+	protein_coding	211.399	141.534	281.264	0.977194	2.72503e-05	0.132089	134.855	148.213	293.259	269.27
ENSG00000087250	MT3	16	56589074	56591088	2015	+	protein_coding	51.553	24.2118	78.8942	1.61968	3.59274e-05	0.139319	20.1026	28.3209	65.7304	92.058
ENSG00000145911	N4BP3	5	178113532	178126081	12550	+	protein_coding	166.332	92.5062	240.158	1.33217	4.38933e-05	0.141841	67.0087	118.004	219.101	261.215
ENSG00000114023	FAM162A	3	122384176	122412334	28159	+	protein_coding	1895.11	1415.63	2374.59	0.738688	0.000159184	0.310262	1202.81	1628.45	2508.71	2240.46
ENSG00000135245	HILPDA	7	128455849	128458418	2570	+	protein_coding	782.56	423.27	1141.85	1.37357	0.000215602	0.371358	254.633	591.907	1128.37	1155.33
ENSG00000109107	ALDOC	17	28573115	28576948	3834	-	protein_coding	1858.44	1058.32	2658.56	1.28108	0.000238172	0.371358	682.651	1433.98	2648.6	2668.53
ENSG00000145730	PAM	5	102753981	103029730	275750	+	protein_coding	567.608	437.679	697.538	0.667499	0.000248989	0.371358	384.462	490.896	710.394	684.681
ENSG00000226510	UPK1A-AS1	19	35667948	35673291	5344	-	lncRNA	9.76387	1.78164	17.7461	2.53432	0.000560573	0.511327	1.67522	1.88806	19.382	16.1102
ENSG00000133639	BTG1	12	92140278	92145846	5569	-	protein_coding	3784.31	3245.5	4323.11	0.412366	0.0005929	0.511327	3069.83	3421.17	4493.26	4152.97
ENSG00000150593	PDCD4	10	110871795	110900006	28212	+	protein_coding	3204.77	2746.83	3662.71	0.413856	0.000599745	0.511327	2627.58	2866.08	3781.18	3544.23
ENSG00000113739	STC2	5	173314723	173328447	13725	-	protein_coding	425.604	248.74	602.469	1.23172	0.000606556	0.511327	185.949	311.53	626.124	578.815
ENSG00000135925	WNT10A	2	218880852	218899581	18730	+	protein_coding	61.1382	30.6603	91.616	1.4705	0.000771502	0.584419	22.6154	38.7052	84.2697	98.9624
ENSG00000164096	C4orf3	4	119296419	119304445	8027	-	protein_coding	2291.91	1852.45	2731.37	0.55622	0.000783687	0.584419	1667.68	2037.22	2813.77	2648.97
ENSG00000099875	MKNK2	19	2037465	2051244	13780	-	protein_coding	8337.24	6602.93	10071.5	0.603387	0.000921004	0.645827	5551.67	7654.2	10059.3	10083.8
ENSG00000147852	VLDLR	9	2621182	2660056	38875	+	protein_coding	536.702	368.01	705.395	0.920307	0.00093265	0.645827	292.325	443.694	774.439	636.351
ENSG00000243317	STMP1	7	135662496	135693418	30923	+	protein_coding	736.522	624.735	848.308	0.438552	0.00103932	0.648877	634.907	614.564	839.326	857.29
ENSG00000167971	CASKIN1	16	2177180	2196605	19426	-	protein_coding	18.3768	7.23298	29.5207	1.79688	0.00106713	0.648877	5.02565	9.4403	21.0674	37.9739
ENSG00000198839	ZNF277	7	112206695	112343934	137240	+	protein_coding	639.152	531.773	746.53	0.487316	0.00107836	0.648877	493.351	570.194	750.843	742.218
ENSG00000115457	IGFBP2	2	216632828	216664436	31609	+	protein_coding	189.883	100.065	279.701	1.40387	0.00113835	0.648877	59.4702	140.661	279.775	279.626
ENSG00000168209	DDIT4	10	72273919	72276036	2118	+	protein_coding	11339.9	8409.13	14270.7	0.751397	0.00113933	0.648877	6691.65	10126.6	14824.7	13716.6
ENSG00000119801	YPEL5	2	30146941	30160533	13593	+	protein_coding	1001.19	829.193	1173.19	0.498526	0.00117132	0.648877	782.326	876.06	1237.08	1109.3
ENSG00000104765	BNIP3L	8	26383054	26505636	122583	+	protein_coding	3242.69	2385.64	4099.73	0.768531	0.0012406	0.657861	1930.69	2840.59	4194.95	4004.52
ENSG00000260231	KDM7A-DT	7	140177184	140179640	2457	+	lncRNA	402.944	295.294	510.595	0.778116	0.00126287	0.657861	263.009	327.579	527.528	493.661
ENSG00000174946	GPR171	3	151197832	151203216	5385	-	protein_coding	2691.23	2366.98	3015.48	0.348658	0.00128932	0.657861	2313.47	2420.49	3097.75	2933.2
ENSG00000024862	CCDC28A	6	138773769	138793319	19551	+	protein_coding	770.284	633.246	907.323	0.515459	0.00136028	0.662528	619.83	646.661	919.383	895.264
ENSG00000177181	RIMKLA	1	42380792	42424232	43441	+	protein_coding	174.955	105.297	244.612	1.17259	0.00136681	0.662528	73.7095	136.884	267.135	222.09
ENSG00000129521	EGLN3	14	33924227	34462774	538548	-	protein_coding	221.812	166.225	277.399	0.728842	0.00200517	0.859763	147.419	185.03	279.775	275.023
ENSG00000119950	MXI1	10	110207605	110287365	79761	+	protein_coding	794.808	566.045	1023.57	0.836504	0.00203977	0.859763	466.548	665.541	1048.32	998.829
ENSG00000162373	BEND5	1	48727519	48776969	49451	-	protein_coding	121.625	71.9642	171.286	1.19676	0.00228338	0.903555	48.5813	95.3471	192.978	149.594
ENSG00000127663	KDM4B	19	4969113	5153598	184486	+	protein_coding	1021.3	837.046	1205.55	0.522955	0.00232265	0.903555	740.446	933.646	1248.88	1162.23
ENSG00000114268	PFKFB4	3	48517684	48562015	44332	-	protein_coding	1719.96	988.143	2451.77	1.24495	0.0025256	0.903555	568.736	1407.55	2549.16	2354.38
ENSG00000105701	FKBP8	19	18531751	18544077	12327	-	protein_coding	8473.04	7465.73	9480.35	0.343429	0.00261831	0.903555	7097.89	7833.56	9428.1	9532.61
ENSG00000173281	PPP1R3B	8	9136255	9151574	15320	-	protein_coding	396.093	281.686	510.499	0.83794	0.00302432	0.965793	232.018	331.355	499.719	521.278
ENSG00000186352	ANKRD37	4	185396021	185400628	4608	+	protein_coding	162.934	122.834	203.035	0.715317	0.0030643	0.965793	109.727	135.94	208.146	197.925
ENSG00000196154	S100A4	1	153543613	153550136	6524	-	protein_coding	8595.04	7773.89	9416.18	0.275865	0.00313376	0.965793	7737.83	7809.96	9476.97	9355.39
ENSG00000164638	SLC29A4	7	5274369	5306912	32544	+	protein_coding	28.1435	16.6132	39.6737	1.18544	0.00318445	0.965793	13.4017	19.8246	37.9214	41.4261
ENSG00000211459	MT-RNR1	MT	648	1601	954	+	Mt_rRNA	7600.02	6719.94	8480.11	0.334432	0.00318793	0.965793	6473.88	6966	8425.29	8534.93
ENSG00000152256	PDK1	2	172555373	172608669	53297	+	protein_coding	1147.61	902.555	1392.66	0.618539	0.00364334	1	794.053	1011.06	1525.28	1260.04
ENSG00000118308	IRAG2	12	25004342	25108334	103993	+	protein_coding	1709.45	1492.3	1926.6	0.36784	0.00366914	1	1437.34	1547.27	2025.84	1827.35
ENSG00000059804	SLC2A3	12	7919230	7936187	16958	-	protein_coding	2275.24	1689.12	2861.36	0.74554	0.00399596	1	1392.94	1985.3	2876.97	2845.74
ENSG00000265972	TXNIP	1	145992435	145996579	4145	-	protein_coding	3905.05	3380.6	4429.5	0.387964	0.00404576	1	3306.04	3455.15	4521.91	4337.08
ENSG00000166086	JAM3	11	134069071	134152001	82931	+	protein_coding	196.949	133.896	260.002	0.927455	0.00453589	1	113.915	153.877	255.337	264.667
ENSG00000164104	HMGB2	4	173331376	173334432	3057	-	protein_coding	27615.7	25402.5	29828.8	0.231306	0.00513489	1	24822.5	25982.5	29883.7	29773.9
ENSG00000137876	RSL24D1	15	55180806	55197049	16244	-	protein_coding	3275.68	2765.87	3785.5	0.449805	0.00522817	1	2625.06	2906.67	4047.47	3523.52
ENSG00000120727	PAIP2	5	139341587	139369720	28134	+	protein_coding	1961.33	1684.89	2237.77	0.407639	0.00536981	1	1548.74	1821.03	2331.74	2143.8
ENSG00000116761	CTH	1	70411218	70439851	28634	+	protein_coding	410.363	285.807	534.92	0.879436	0.00589279	1	256.308	315.306	573.877	495.963
ENSG00000113448	PDE4D	5	58969038	60522120	1553083	-	protein_coding	2620.32	2212.34	3028.3	0.449813	0.00596251	1	2058	2366.68	3131.46	2925.14
ENSG00000179715	PCED1B	12	47079603	47236662	157060	+	protein_coding	1081.17	939.907	1222.44	0.376846	0.00625586	1	897.079	982.736	1184.83	1260.04
ENSG00000117305	HMGCL	1	23801885	23838620	36736	-	protein_coding	948.835	783.211	1114.46	0.504534	0.00670714	1	711.13	855.291	1133.43	1095.49
ENSG00000183891	TTC32	2	19896631	19901983	5353	-	protein_coding	281.567	234.943	328.191	0.476362	0.00694421	1	247.094	222.791	326.124	330.258
ENSG00000197930	ERO1A	14	52639915	52695900	55986	-	protein_coding	5905.43	5159.59	6651.27	0.364588	0.00731236	1	4829.65	5489.54	6749.16	6553.38
ENSG00000134109	EDEM1	3	5187646	5219958	32313	+	protein_coding	6392.12	5800.69	6983.56	0.267246	0.00739035	1	5756.88	5844.49	7248.04	6719.08
ENSG00000124570	SERPINB6	6	2948159	2972165	24007	-	protein_coding	1025.17	905.716	1144.63	0.336657	0.00807536	1	892.891	918.542	1160.39	1128.86
ENSG00000186184	POLR1D	13	27620742	27744237	123496	+	protein_coding	3391.31	3002.72	3779.9	0.330653	0.00828175	1	2901.48	3103.97	3760.11	3799.69
ENSG00000138764	CCNG2	4	77157207	77433388	276182	+	protein_coding	1172.59	938.944	1406.24	0.575206	0.00840196	1	860.224	1017.66	1473.03	1339.44
ENSG00000151640	DPYSL4	10	132186948	132205759	18812	+	protein_coding	225.79	169.302	282.278	0.72018	0.0087943	1	165.846	172.758	268.82	295.736
ENSG00000124785	NRN1	6	5997999	6007605	9607	-	protein_coding	85.9468	47.7987	124.095	1.27878	0.00890105	1	35.1796	60.4179	98.5956	149.594
ENSG00000007255	TRAPPC6A	19	45162928	45178237	15310	-	protein_coding	484.559	411.565	557.553	0.436005	0.0100511	1	379.437	443.694	569.663	545.444
ENSG00000225205		2	172480840	172556596	75757	-	lncRNA	69.9942	45.5451	94.4434	1.00832	0.0106374	1	33.5043	57.5859	100.281	88.6058
ENSG00000130340	SNX9	6	157700387	157945077	244691	+	protein_coding	1047.62	907.956	1187.28	0.384765	0.010756	1	909.643	906.269	1213.48	1161.08
ENSG00000136888	ATP6V1G1	9	114587706	114598915	11210	+	protein_coding	1235.06	1108.95	1361.18	0.295204	0.0112806	1	1119.04	1098.85	1404.78	1317.58
ENSG00000177879	AP3S1	5	115841592	115914081	72490	+	protein_coding	1356.17	1093.78	1618.56	0.557985	0.0113265	1	964.087	1223.46	1674.44	1562.68
ENSG00000176383	B3GNT4	12	122203681	122208952	5272	+	protein_coding	20.6199	9.53984	31.7	1.51747	0.0113276	1	5.86326	13.2164	31.1798	32.2203
ENSG00000139597	N4BP2L1	13	32400723	32428311	27589	-	protein_coding	336.683	280.601	392.765	0.481529	0.0119954	1	271.385	289.817	410.394	375.136
ENSG00000125629	INSIG2	2	118088452	118110997	22546	+	protein_coding	894.006	685.109	1102.9	0.673073	0.0120475	1	568.736	801.482	1149.44	1056.37
ENSG00000100814	CCNB1IP1	14	20311368	20333312	21945	-	protein_coding	858.221	746.546	969.895	0.376454	0.0123458	1	716.155	776.937	1014.61	925.183
ENSG00000184014	DENND5A	11	9138825	9265959	127135	-	protein_coding	1279.48	1142.22	1416.75	0.309609	0.0124909	1	1100.62	1183.81	1412.36	1421.15
ENSG00000106560	GIMAP2	7	150685697	150693641	7945	+	protein_coding	1443.3	1267.56	1619.03	0.351642	0.0127986	1	1215.37	1319.75	1659.27	1578.79
ENSG00000120860	WASHC3	12	102012840	102062149	49310	-	protein_coding	843.668	713.042	974.295	0.447673	0.0131025	1	649.147	776.937	1031.46	917.128
ENSG00000075089	ACTR6	12	100199122	100241865	42744	+	protein_coding	887.629	767.275	1007.98	0.39168	0.0132835	1	701.916	832.635	1017.14	998.829
ENSG00000175582	RAB6A	11	73675638	73761137	85500	-	protein_coding	1378.75	1243.98	1513.52	0.282593	0.0133727	1	1192.75	1295.21	1534.55	1492.49
ENSG00000130766	SESN2	1	28259518	28282491	22974	+	protein_coding	1117.45	913.86	1321.03	0.525526	0.014022	1	876.138	951.583	1441.85	1200.21
ENSG00000145287	PLAC8	4	83090048	83137075	47028	-	protein_coding	1203.99	969.093	1438.88	0.561859	0.0150241	1	868.6	1069.59	1473.88	1403.88
ENSG00000084092	NOA1	4	56963350	56977606	14257	-	protein_coding	1612.12	1445.61	1778.63	0.29812	0.0150991	1	1392.11	1499.12	1783.99	1773.27
ENSG00000213203	GIMAP1	7	150716606	150724284	7679	+	protein_coding	978.573	838.587	1118.56	0.412849	0.0151188	1	775.625	901.549	1139.33	1097.79
ENSG00000164117	FBXO8	4	174236658	174283667	47010	-	protein_coding	357.557	297.772	417.343	0.481552	0.0154933	1	305.727	289.817	423.877	410.809
ENSG00000184117	NIPSNAP1	22	29554808	29581327	26520	-	protein_coding	2092.45	1860.75	2324.15	0.319531	0.0154972	1	1767.35	1954.14	2337.64	2310.66
ENSG00000086967	MYBPC2	19	50432892	50466321	33430	+	protein_coding	4.87894	1.36283	8.39504	1.81292	0.0160207	1	0.837608	1.88806	7.58427	9.2058
ENSG00000172340	SUCLG2	3	67360460	67654612	294153	-	protein_coding	1582.94	1428.35	1737.52	0.282097	0.0161775	1	1396.29	1460.41	1769.66	1705.37
ENSG00000186918	ZNF395	8	28345590	28402701	57112	-	protein_coding	1596.93	1203.16	1990.7	0.708096	0.0162792	1	928.908	1477.41	2018.26	1963.14
ENSG00000159111	MRPL10	17	47823272	47831541	8270	-	protein_coding	1963.73	1768.27	2159.2	0.287339	0.0164826	1	1729.66	1806.87	2191.86	2126.54
ENSG00000164674	SYTL3	6	158650014	158764876	114863	+	protein_coding	1985.81	1615.63	2355.98	0.53634	0.0173935	1	1516.91	1714.36	2405.9	2306.05
ENSG00000140939	NOL3	16	67170154	67175735	5582	+	protein_coding	79.212	57.1257	101.298	0.80451	0.0174561	1	44.3932	69.8582	116.292	86.3044
ENSG00000276168	RN7SL1	14	49586580	49586878	299	+	misc_RNA	106.788	70.4743	143.102	0.975557	0.0175313	1	72.0343	68.9142	180.337	105.867
ENSG00000164603	BMT2	7	112819147	112939875	120729	-	protein_coding	322.859	272.012	373.705	0.456694	0.017885	1	257.983	286.041	404.495	342.916
ENSG00000151883	PARP8	5	50665899	50846519	180621	+	protein_coding	1286.71	1161.29	1412.12	0.281451	0.0181113	1	1179.35	1143.22	1450.28	1373.97
ENSG00000138303	ASCC1	10	72096032	72217134	121103	-	protein_coding	1007.24	885.102	1129.38	0.349933	0.0185652	1	838.446	931.758	1136.8	1121.96
ENSG00000100439	ABHD4	14	22598237	22613215	14979	+	protein_coding	414.135	341.184	487.086	0.508507	0.0188078	1	320.804	361.564	520.787	453.386
ENSG00000126860	EVI2A	17	31316410	31321749	5340	-	protein_coding	1157.39	949.197	1365.58	0.518234	0.0191699	1	832.583	1065.81	1468.82	1262.35
ENSG00000155304	HSPA13	21	14371115	14383484	12370	-	protein_coding	1249.28	1113.59	1384.97	0.313623	0.0194059	1	1031.1	1196.09	1387.92	1382.02
ENSG00000104164	BLOC1S6	15	45587214	45615945	28732	+	protein_coding	1806.53	1638.71	1974.36	0.268654	0.0207278	1	1636.69	1640.72	2073.04	1875.68
ENSG00000164919	COX6C	8	99873200	99893707	20508	-	protein_coding	2771.8	2498.79	3044.81	0.283992	0.0208524	1	2475.13	2522.45	3063.2	3026.41
ENSG00000089289	IGBP1	X	70133447	70166324	32878	+	protein_coding	1756.2	1572.43	1939.98	0.302464	0.021576	1	1506.02	1638.84	2037.64	1842.31
ENSG00000149932	TMEM219	16	29940885	29973050	32166	+	protein_coding	1029.54	913.754	1145.33	0.324414	0.021882	1	877.814	949.695	1150.28	1140.37
ENSG00000157514	TSC22D3	X	107713221	107777342	64122	-	protein_coding	1212.03	897.096	1526.95	0.743269	0.0221551	1	798.241	995.952	1577.53	1476.38
ENSG00000164830	OXR1	8	106270144	106752694	482551	+	protein_coding	926.521	807.161	1045.88	0.371506	0.0224246	1	787.352	826.971	1071.07	1020.69
ENSG00000196365	LONP1	19	5691834	5720572	28739	-	protein_coding	5732.67	5219.96	6245.39	0.257907	0.0229956	1	5172.23	5267.69	6341.3	6149.47
ENSG00000148600	CDHR1	10	84194537	84219621	25085	+	protein_coding	8.95048	4.14171	13.7592	1.44859	0.0230497	1	1.67522	6.60821	16.0112	11.5073
ENSG00000247095	MIR210HG	11	565660	568457	2798	-	lncRNA	442.597	315.113	570.081	0.824312	0.0234279	1	211.077	419.149	592.416	547.745
ENSG00000104823	ECH1	19	38815422	38831841	16420	-	protein_coding	2625.42	2352.11	2898.74	0.299872	0.0238937	1	2295.05	2409.17	2842.42	2955.06
ENSG00000108107	RPL28	19	55385932	55403250	17319	+	protein_coding	23362.6	21122.9	25602.2	0.276261	0.0244096	1	19678.8	22567	24925.3	26279.1
ENSG00000176171	BNIP3	10	131966455	131982013	15559	-	protein_coding	1737.14	1298.16	2176.12	0.722716	0.0245482	1	964.087	1632.23	2184.27	2167.97
ENSG00000143847	PPFIA4	1	203026498	203078740	52243	+	protein_coding	655.052	429.945	880.159	0.975664	0.024686	1	238.718	621.172	929.495	830.823
ENSG00000111144	LTA4H	12	96000753	96043520	42768	-	protein_coding	3420.84	3033.07	3808.62	0.326689	0.0252009	1	2921.58	3144.57	3895.79	3721.44
ENSG00000113580	NR3C1	5	143277931	143435512	157582	-	protein_coding	1625.07	1431.23	1818.92	0.343885	0.0252186	1	1402.99	1459.47	1878.37	1759.46
ENSG00000118689	FOXO3	6	108559835	108684774	124940	+	protein_coding	190.096	157.15	223.042	0.499705	0.0257862	1	149.094	165.205	230.899	215.186
ENSG00000128641	MYO1B	2	191245185	191425389	180205	+	protein_coding	492.885	404.985	580.786	0.513458	0.0262738	1	349.283	460.687	587.36	574.212
ENSG00000095370	SH2D3C	9	127738317	127778710	40394	-	protein_coding	2140.4	1942.64	2338.15	0.266648	0.0265474	1	1912.26	1973.02	2393.26	2283.04
ENSG00000139323	POC1B	12	89419718	89526047	106330	-	protein_coding	993.218	884.165	1102.27	0.317022	0.0270778	1	830.908	937.422	1118.26	1086.28
ENSG00000081479	LRP2	2	169127109	169362534	235426	-	protein_coding	4.69704	1.72843	7.66566	1.53454	0.0284946	1	2.51283	0.94403	8.42697	6.90435
ENSG00000067992	PDK3	X	24465270	24550466	85197	+	protein_coding	2231.77	1983.36	2480.19	0.320676	0.0285555	1	1836.04	2130.68	2447.19	2513.18
ENSG00000172086	KRCC1	2	88027205	88064252	37048	-	protein_coding	666.148	569.414	762.882	0.418891	0.0293605	1	510.104	628.724	790.45	735.313
ENSG00000115365	LANCL1	2	210431249	210477652	46404	-	protein_coding	2780.08	2521.36	3038.8	0.268421	0.0296421	1	2454.19	2588.53	3096.07	2981.53
ENSG00000169251	NMD3	3	161104696	161253532	148837	+	protein_coding	1085.89	983.41	1188.37	0.272009	0.0297271	1	985.028	981.792	1194.94	1181.79
ENSG00000214517	PPME1	11	74171267	74254703	83437	+	protein_coding	828.181	709.638	946.724	0.411557	0.0299377	1	643.283	775.993	908.428	985.021
ENSG00000110852	CLEC2B	12	9852369	9869386	17018	-	protein_coding	802.411	650.485	954.337	0.543429	0.03018	1	578.787	722.183	992.697	915.977
ENSG00000111540	RAB5B	12	55973913	55996683	22771	+	protein_coding	2262.45	2096.55	2428.35	0.211706	0.030303	1	2112.45	2080.64	2475.84	2380.85
ENSG00000213672	NCKIPSD	3	48673844	48686364	12521	-	protein_coding	1431.9	1221.04	1642.76	0.423294	0.0303793	1	1108.16	1333.91	1576.69	1708.83
ENSG00000162433	AK4	1	65147549	65232145	84597	+	protein_coding	663.397	505.922	820.871	0.679428	0.0304634	1	372.736	639.109	800.562	841.18
ENSG00000107077	KDM4C	9	6720863	7175648	454786	+	protein_coding	1026.78	927.734	1125.82	0.27803	0.0306237	1	902.942	952.527	1121.63	1130.01
ENSG00000143575	HAX1	1	154272589	154275875	3287	+	protein_coding	2682.7	2443.95	2921.45	0.257033	0.0308504	1	2394.72	2493.18	3058.15	2784.75
ENSG00000122884	P4HA1	10	73007217	73096974	89758	-	protein_coding	1063.92	821.811	1306.04	0.650797	0.0310665	1	653.335	990.288	1325.56	1286.51
ENSG00000110619	CARS1	11	3000922	3057613	56692	-	protein_coding	2658.98	2337.35	2980.62	0.348496	0.0311051	1	2259.87	2414.83	3137.36	2823.88
ENSG00000114480	GBE1	3	81489703	81761645	271943	-	protein_coding	1301.45	1008.33	1594.57	0.644019	0.0314707	1	860.224	1156.44	1541.29	1647.84
ENSG00000031698	SARS1	1	109213918	109238182	24265	+	protein_coding	4932.42	4423.56	5441.28	0.297323	0.0318074	1	4371.48	4475.65	5700.85	5181.71
ENSG00000173451	THAP2	12	71664301	71680644	16344	+	protein_coding	204.883	167.527	242.238	0.526061	0.0324453	1	156.633	178.422	261.236	223.241
ENSG00000071242	RPS6KA2	6	166409364	166906451	497088	-	protein_coding	429.946	335.427	524.464	0.629943	0.0331221	1	307.402	363.452	605.899	443.029
ENSG00000081237	PTPRC	1	198638457	198757476	119020	+	protein_coding	27956.6	26239.5	29673.8	0.177098	0.0334244	1	26329.4	26149.6	29762.4	29585.1
ENSG00000188612	SUMO2	17	75165586	75182959	17374	-	protein_coding	1887.99	1702.35	2073.63	0.283294	0.0334775	1	1660.14	1744.57	2071.35	2075.91
ENSG00000105668	UPK1A	19	35666516	35678483	11968	+	protein_coding	17.6562	8.59581	26.7165	1.38679	0.0337517	1	5.86326	11.3284	26.9663	26.4667
ENSG00000255302	EID1	15	48878134	48880173	2040	+	protein_coding	5834.71	5340.01	6329.42	0.244452	0.0346593	1	5117.79	5562.23	6410.4	6248.44
ENSG00000165475	CRYL1	13	20403666	20525873	122208	-	protein_coding	367.733	310.271	425.194	0.450291	0.0347009	1	287.3	333.243	440.731	409.658
ENSG00000168672	LRATD2	8	126552443	126558478	6036	-	protein_coding	282.681	229.274	336.089	0.545036	0.034884	1	195.163	263.384	386.798	285.38
ENSG00000074201	CLNS1A	11	77514936	77637794	122859	-	protein_coding	2828.02	2621.07	3034.97	0.211332	0.0349895	1	2563.92	2678.21	3091.86	2978.08
ENSG00000142168	SOD1	21	31659666	31668931	9266	+	protein_coding	4095.28	3809.64	4380.93	0.201354	0.03504	1	3781.8	3837.48	4482.31	4279.55
ENSG00000177453	NIM1K	5	43192071	43280850	88780	+	protein_coding	35.9427	24.0521	47.8334	0.937627	0.0356152	1	22.6154	25.4888	53.0899	42.5768
ENSG00000214193	SH3D21	1	36306368	36329340	22973	+	protein_coding	392.01	293.813	490.207	0.714021	0.0356491	1	219.453	368.172	500.562	479.852
ENSG00000135919	SERPINE2	2	223975045	224039318	64274	-	protein_coding	664.455	553.791	775.118	0.478404	0.0360496	1	503.403	604.179	789.607	760.629
ENSG00000174500	GCSAM	3	112120839	112133270	12432	-	protein_coding	438.545	363.514	513.576	0.492032	0.0361599	1	333.368	393.661	542.697	484.455
ENSG00000198056	PRIM1	12	56731296	56752374	21079	-	protein_coding	1044.17	933.264	1155.07	0.306479	0.0363861	1	934.771	931.758	1200.84	1109.3
ENSG00000156639	ZFAND3	6	37819727	38154624	334898	+	protein_coding	951.545	859.234	1043.86	0.279809	0.0365841	1	851.848	866.62	1060.11	1027.6
ENSG00000197540	GZMM	19	544034	549924	5891	+	protein_coding	978.765	861.755	1095.77	0.34427	0.0368649	1	789.865	933.646	1084.55	1107
ENSG00000106052	TAX1BP1	7	27739331	27844564	105234	+	protein_coding	2978.43	2631.73	3325.13	0.335184	0.0372351	1	2492.72	2770.73	3446.63	3203.62
ENSG00000069188	SDK2	17	73334384	73644445	310062	-	protein_coding	60.4038	30.3016	90.506	1.3491	0.0377823	1	13.4017	47.2015	80.8989	100.113
ENSG00000175197	DDIT3	12	57516588	57521737	5150	-	protein_coding	149.668	120.108	179.228	0.567945	0.0380668	1	108.051	132.164	190.45	168.006
ENSG00000139679	LPAR6	13	48389567	48444704	55138	-	protein_coding	960.418	810.893	1109.94	0.447618	0.0380741	1	721.181	900.605	1173.88	1046.01
ENSG00000105819	PMPCB	7	103297435	103329511	32077	+	protein_coding	2695.52	2477.46	2913.58	0.233429	0.0382785	1	2402.26	2552.66	2959.55	2867.61
ENSG00000114416	FXR1	3	180868141	180982753	114613	+	protein_coding	4825.36	4372.67	5278.04	0.270269	0.0391543	1	4273.48	4471.87	5353.66	5202.43
ENSG00000104231	ZFAND1	8	81701334	81732903	31570	-	protein_coding	780.121	673.034	887.209	0.395448	0.0398009	1	639.933	706.135	941.293	833.125
ENSG00000136938	ANP32B	9	97983341	98015943	32603	+	protein_coding	11998.2	11136.1	12860.2	0.207029	0.0399856	1	10836.1	11436	12556.2	13164.3
ENSG00000145365	TIFA	4	112274537	112285904	11368	-	protein_coding	1201.79	1037.15	1366.42	0.394072	0.0400346	1	1000.94	1073.36	1423.32	1309.53
ENSG00000147872	PLIN2	9	19108375	19149290	40916	-	protein_coding	3211.83	2745.52	3678.14	0.416963	0.0407322	1	2447.49	3043.55	3658.99	3697.28
ENSG00000117614	SYF2	1	25222276	25232502	10227	-	protein_coding	1508.19	1321.94	1694.43	0.355468	0.0411591	1	1228.77	1415.1	1728.37	1660.5
ENSG00000124596	OARD1	6	41033627	41097787	64161	-	protein_coding	1123.99	1003.55	1244.42	0.309106	0.0414887	1	980.002	1027.11	1294.38	1194.45
ENSG00000178386	ZNF223	19	44051367	44067999	16633	+	protein_coding	3.12253	0.418804	5.82625	1.78514	0.0419716	1	0.837608	0	5.89888	5.75363
ENSG00000134597	RBMX2	X	130401987	130413656	11670	+	protein_coding	599.456	541.225	657.687	0.279384	0.0432615	1	537.745	544.706	651.405	663.968
ENSG00000152558	TMEM123	11	102396332	102470384	74053	-	protein_coding	10652.6	9606.92	11698.3	0.282622	0.043435	1	9191.08	10022.8	11899.7	11496.9
ENSG00000196968	FUT11	10	73772276	73780251	7976	+	protein_coding	789.745	648.572	930.919	0.512315	0.0436703	1	549.471	747.672	966.574	895.264
ENSG00000146278	PNRC1	6	89080751	89085160	4410	+	protein_coding	1161.82	973.321	1350.31	0.46541	0.0437014	1	891.215	1055.43	1423.32	1277.3
ENSG00000111796	KLRB1	12	9594551	9607916	13366	-	protein_coding	80.1784	55.4436	104.913	0.86408	0.0450367	1	48.5813	62.306	102.809	107.017
ENSG00000120690	ELF1	13	40931924	41061440	129517	-	protein_coding	5397.56	5007.48	5787.63	0.208323	0.0452265	1	4965.34	5049.62	5833.15	5742.12
ENSG00000111843	TMEM14C	6	10722915	10731129	8215	+	protein_coding	1581.58	1449.73	1713.43	0.240942	0.0453863	1	1416.4	1483.07	1775.56	1651.29
ENSG00000162191	UBXN1	11	62676498	62679117	2620	-	protein_coding	2477.41	2299.18	2655.63	0.207571	0.0457382	1	2243.95	2354.41	2677.25	2634.01
ENSG00000105220	GPI	19	34359480	34402413	42934	+	protein_coding	17375.9	15127.1	19624.7	0.371787	0.0458941	1	13962.1	16292.1	18972.5	20276.9
ENSG00000151414	NEK7	1	198156994	198322420	165427	+	protein_coding	2012.22	1870.28	2154.16	0.203159	0.0461772	1	1899.7	1840.86	2156.46	2151.86
ENSG00000144895	EIF2A	3	150546678	150586016	39339	+	protein_coding	3391.38	3077.06	3705.69	0.266823	0.0461933	1	3046.38	3107.75	3700.28	3711.09
ENSG00000100271	TTLL1	22	43039516	43089419	49904	-	protein_coding	292.266	241.512	343.02	0.498071	0.0462302	1	232.855	250.168	348.877	337.162
ENSG00000183150	GPR19	12	12660890	12696207	35318	-	protein_coding	396.936	338.963	454.91	0.419306	0.0465788	1	340.907	337.019	457.585	452.235
ENSG00000100027	YPEL1	22	21697536	21735794	38259	-	protein_coding	295.759	253.092	338.425	0.414452	0.0468885	1	243.744	262.44	336.236	340.615
ENSG00000104419	NDRG1	8	133237175	133302022	64848	-	protein_coding	2480.2	2170.68	2789.72	0.358743	0.0472416	1	1970.89	2370.46	2793.54	2785.91
ENSG00000168904	LRRC28	15	99251362	99390729	139368	+	protein_coding	484.819	430.285	539.354	0.323189	0.0474468	1	441.42	419.149	540.169	538.539
ENSG00000275993	SIK1B	21	6111131	6123778	12648	+	protein_coding	4.95467	1.78164	8.1277	1.47392	0.0477541	1	1.67522	1.88806	5.89888	10.3565
ENSG00000204381	LAYN	11	111540280	111561745	21466	+	protein_coding	111.963	84.9471	138.979	0.688738	0.047922	1	74.5471	95.3471	152.528	125.429
ENSG00000151702	FLI1	11	128686535	128813267	126733	+	protein_coding	3272.39	3010.83	3533.96	0.230204	0.0479322	1	2922.42	3099.25	3484.55	3583.36
ENSG00000027644	INSRR	1	156840063	156859117	19055	-	protein_coding	5.19694	2.30686	8.08701	1.40176	0.0484501	1	0.837608	3.77612	9.26967	6.90435
ENSG00000143158	MPC2	1	167916675	167937072	20398	-	protein_coding	985.68	892.474	1078.89	0.272939	0.0484782	1	863.574	921.374	1101.41	1056.37
ENSG00000155906	RMND1	6	151398898	151452158	53261	-	protein_coding	719.708	638.252	801.164	0.325726	0.0492842	1	593.027	683.478	788.765	813.563
ENSG00000181847	TIGIT	3	114276913	114310288	33376	+	protein_coding	1350.74	1243.21	1458.27	0.228818	0.0493225	1	1294.11	1192.31	1452.81	1463.72
ENSG00000176209	SMIM19	8	42541155	42555195	14041	+	protein_coding	662.046	585.521	738.571	0.333811	0.049442	1	561.198	609.844	778.652	698.49
ENSG00000128513	POT1	7	124822386	124929983	107598	-	protein_coding	1083.7	989.379	1178.02	0.250629	0.0494861	1	995.079	983.68	1182.3	1173.74
ENSG00000137486	ARRB1	11	75260122	75351705	91584	-	protein_coding	379.5	337.361	421.638	0.320648	0.0512939	1	314.103	360.62	425.562	417.713
ENSG00000269293	ZSCAN16-AS1	6	28015122	28137293	122172	-	lncRNA	155.875	129.215	182.535	0.488511	0.0514743	1	128.154	130.276	178.652	186.417
ENSG00000135069	PSAT1	9	78297125	78330093	32969	+	protein_coding	4960.46	3830.2	6090.72	0.647966	0.0514979	1	3666.21	3994.19	6737.36	5444.08
ENSG00000182952	HMGN4	6	26538366	26546933	8568	+	protein_coding	3219.53	2977.23	3461.82	0.217042	0.0520222	1	2909.01	3045.44	3514.05	3409.6
ENSG00000204186	ZDBF2	2	206274663	206314427	39765	+	protein_coding	460.77	376.458	545.081	0.523418	0.053126	1	345.095	407.821	578.09	512.073
ENSG00000075884	ARHGAP15	2	143091362	143768352	676991	+	protein_coding	3330.69	3091.13	3570.24	0.207712	0.0531829	1	3032.98	3149.29	3707.87	3432.61
ENSG00000116014	KISS1R	19	917287	921005	3719	+	protein_coding	77.8776	55.2909	100.464	0.81762	0.0532915	1	43.5556	67.0262	101.966	98.9624
ENSG00000081181	ARG2	14	67619920	67651708	31789	+	protein_coding	184.656	153.7	215.612	0.481511	0.0532948	1	136.53	170.869	214.888	216.336
ENSG00000178802	MPI	15	74890005	74902219	12215	+	protein_coding	1559.32	1342.88	1775.76	0.398269	0.0534737	1	1263.11	1422.65	1771.35	1780.17
ENSG00000198551	ZNF627	19	11559374	11619161	59788	+	protein_coding	181.445	154.79	208.1	0.421163	0.0536593	1	149.094	160.485	205.618	210.583
ENSG00000162069	BICDL2	16	3027682	3036944	9263	-	protein_coding	24.1869	12.2655	36.1082	1.3147	0.0539026	1	7.53848	16.9925	35.3933	36.8232
ENSG00000145349	CAMK2D	4	113418054	113761927	343874	-	protein_coding	2565	2341.57	2788.44	0.250777	0.0541175	1	2290.02	2393.12	2769.1	2807.77
ENSG00000111897	SERINC1	6	122443351	122471807	28457	-	protein_coding	2581.11	2358.44	2803.77	0.248423	0.0543578	1	2366.24	2350.64	2833.15	2774.4
ENSG00000167642	SPINT2	19	38244035	38292615	48581	+	protein_coding	388.128	337.408	438.849	0.3757	0.0543835	1	320.804	354.011	441.573	436.125
ENSG00000127184	COX7C	5	86617928	86620962	3035	+	protein_coding	4731.62	4273.46	5189.77	0.278725	0.0545309	1	4141.14	4405.79	5314.05	5065.49
ENSG00000122545	SEPTIN7	7	35800932	35907105	106174	+	protein_coding	5264.25	4946.88	5581.62	0.173708	0.055834	1	4931	4962.77	5550	5613.24
ENSG00000145391	SETD7	4	139495941	139606699	110759	-	protein_coding	966.227	872.781	1059.67	0.278744	0.0559372	1	891.215	854.347	1096.35	1022.99
ENSG00000054983	GALC	14	87837820	87993665	155846	-	protein_coding	386.498	343.856	429.141	0.319556	0.0559921	1	323.317	364.396	447.472	410.809
ENSG00000111348	ARHGDIB	12	14942031	14961728	19698	-	protein_coding	38534.4	36204.4	40864.4	0.174268	0.0562351	1	35234.8	37174	40630.6	41098.1
ENSG00000100485	SOS2	14	50117130	50231578	114449	-	protein_coding	1136.73	1040.79	1232.68	0.243156	0.0564623	1	1040.31	1041.27	1242.14	1223.22
ENSG00000077264	PAK3	X	110944285	111227361	283077	+	protein_coding	5.53502	2.25365	8.81639	1.43389	0.0568253	1	1.67522	2.83209	8.42697	9.2058
ENSG00000135766	EGLN1	1	231363751	231422287	58537	-	protein_coding	396.637	344.847	448.427	0.37573	0.0568744	1	330.018	359.676	458.427	438.426
ENSG00000185305	ARL15	5	53883942	54310582	426641	-	protein_coding	155.189	130.259	180.12	0.458273	0.05691	1	134.017	126.5	176.124	184.116
ENSG00000008282	SYPL1	7	106090505	106112576	22072	-	protein_coding	1400.96	1295.68	1506.24	0.216805	0.0569183	1	1270.65	1320.7	1517.7	1494.79
ENSG00000108406	DHX40	17	59565558	59608345	42788	+	protein_coding	875.022	756.963	993.081	0.387054	0.0569621	1	737.933	775.993	988.484	997.679
ENSG00000219545	UMAD1	7	7640711	7968020	327310	+	protein_coding	386.163	338.597	433.729	0.352236	0.0571798	1	339.231	337.963	412.922	454.536
ENSG00000113328	CCNG1	5	163437569	163446151	8583	+	protein_coding	5779.14	5183.22	6375.06	0.296667	0.0573509	1	4977.91	5388.53	6632.87	6117.25
ENSG00000217442	SYCE3	22	50551112	50562919	11808	-	protein_coding	3.7245	0.472015	6.97698	1.77055	0.0576726	1	0	0.94403	5.89888	8.05508
ENSG00000173726	TOMM20	1	235109341	235128837	19497	-	protein_coding	3011.73	2729.72	3293.74	0.26959	0.0580131	1	2636.79	2822.65	3341.29	3246.2
ENSG00000131668	BARX1	9	93951627	93955355	3729	-	protein_coding	9.57407	3.77612	15.372	1.49644	0.0584847	1	0	7.55224	13.4832	17.2609
ENSG00000188994	ZNF292	6	87152833	87265943	113111	+	protein_coding	2271.84	2062.27	2481.42	0.265816	0.0588919	1	1975.92	2148.61	2547.47	2415.37
ENSG00000110330	BIRC2	11	102347211	102378670	31460	+	protein_coding	1233.37	1127.25	1339.49	0.248482	0.0595663	1	1061.25	1193.25	1366.01	1312.98
ENSG00000091490	SEL1L3	4	25747433	25863760	116328	-	protein_coding	2259.84	2063.89	2455.79	0.249604	0.0596359	1	2039.58	2088.2	2454.78	2456.8
ENSG00000197006	METTL9	16	21597218	21657473	60256	+	protein_coding	2936.71	2735.69	3137.74	0.197352	0.0596931	1	2646.84	2824.54	3133.99	3141.48
ENSG00000121966	CXCR4	2	136114349	136118149	3801	-	protein_coding	3793.89	3485.35	4102.43	0.234291	0.0597115	1	3343.73	3626.96	4126.69	4078.17
ENSG00000273611	ZNHIT3	17	36486629	36499310	12682	+	protein_coding	876.45	777.591	975.309	0.324547	0.0600964	1	777.301	777.881	1007.02	943.595
ENSG00000258667	HIF1A-AS3	14	61707564	61751099	43536	-	lncRNA	10.7043	5.92335	15.4853	1.18645	0.0603366	1	3.35043	8.49627	16.0112	14.9594
ENSG00000130810	PPAN	19	10106362	10112012	5651	+	protein_coding	205.106	178.263	231.949	0.373238	0.0608529	1	173.385	183.142	219.944	243.954
ENSG00000104881	PPP1R13L	19	45379638	45406349	26712	-	protein_coding	261.312	216.742	305.883	0.488028	0.0609888	1	191.812	241.672	303.371	308.394
ENSG00000177854	TMEM187	X	153972754	153983194	10441	+	protein_coding	268.639	229.831	307.446	0.415605	0.0611952	1	216.103	243.56	316.854	298.038
ENSG00000168491	CCDC110	4	185445182	185471752	26571	-	protein_coding	4.72365	1.78164	7.66566	1.46597	0.0613659	1	1.67522	1.88806	8.42697	6.90435
ENSG00000204592	HLA-E	6	30489509	30494194	4686	+	protein_coding	16105.8	14115.1	18096.4	0.354721	0.0620783	1	13657.2	14573	18567.1	17625.7
ENSG00000135631	RAB11FIP5	2	73073382	73156721	83340	-	protein_coding	448.328	393.071	503.586	0.354967	0.0620806	1	358.496	427.646	512.36	494.812
ENSG00000204128	C2orf72	2	231037523	231049719	12197	+	protein_coding	15.0322	9.17425	20.8902	1.06734	0.0621717	1	4.18804	14.1605	21.0674	20.7131
ENSG00000125245	GPR18	13	99254732	99261744	7013	-	protein_coding	399.214	340.691	457.737	0.420563	0.0623986	1	343.419	337.963	473.596	441.878
ENSG00000105856	HBP1	7	107168961	107202522	33562	+	protein_coding	713.495	620.674	806.316	0.373537	0.0627416	1	602.24	639.109	826.686	785.945
ENSG00000006459	KDM7A	7	140084746	140176983	92238	-	protein_coding	917.804	825.529	1010.08	0.289357	0.0629327	1	832.583	818.474	1033.99	986.171
ENSG00000140386	SCAPER	15	76347904	76905444	557541	-	protein_coding	403.503	353.968	453.038	0.3524	0.064521	1	335.043	372.892	445.787	460.29
ENSG00000140264	SERF2	15	43777087	43804427	27341	+	protein_coding	4899.24	4466.52	5331.96	0.254228	0.066149	1	4252.54	4680.5	5367.14	5296.79
ENSG00000081870	HSPB11	1	53916574	53945699	29126	-	protein_coding	1490.37	1365.83	1614.91	0.241034	0.066292	1	1288.24	1443.42	1631.46	1598.36
ENSG00000115661	STK16	2	219245455	219250337	4883	+	protein_coding	1333.39	1223.33	1443.44	0.238276	0.06735	1	1176	1270.66	1477.25	1409.64
ENSG00000138640	FAM13A	4	88725955	89111398	385444	-	protein_coding	148.75	115.654	181.846	0.628629	0.0679393	1	103.863	127.444	176.124	187.568
ENSG00000151092	NGLY1	3	25718944	25790039	71096	-	protein_coding	1564.32	1380.36	1748.27	0.337709	0.0679796	1	1289.92	1470.8	1748.6	1747.95
ENSG00000158023	CFAP251	12	121918592	122003927	85336	+	protein_coding	22.2954	13.8875	30.7033	1.0217	0.0681763	1	11.7265	16.0485	30.3371	31.0696
ENSG00000278195	SSTR3	22	37204237	37212477	8241	-	protein_coding	246.898	195.036	298.76	0.594489	0.0685679	1	184.274	205.799	285.674	311.846
ENSG00000198721	ECI2	6	4115693	4135597	19905	-	protein_coding	943.146	839.397	1046.89	0.316158	0.0686139	1	807.455	871.34	1046.63	1047.16
ENSG00000078070	MCCC1	3	183015218	183116075	100858	-	protein_coding	1168.38	1073.75	1263	0.23327	0.0687172	1	1063.76	1083.75	1268.26	1257.74
ENSG00000273654		19	18022403	18032099	9697	+	transcribed_processed_pseudogene	18.5729	10.5834	26.5625	1.16648	0.0689156	1	11.7265	9.4403	27.809	25.316
ENSG00000224032	EPB41L4A-AS1	5	112160526	112164818	4293	+	lncRNA	272.246	229.526	314.966	0.449054	0.0690561	1	206.052	253	313.483	316.449
ENSG00000101782	RIOK3	18	23453287	23486603	33317	+	protein_coding	1744.57	1594.31	1894.84	0.248078	0.0690678	1	1555.44	1633.17	1916.29	1873.38
ENSG00000256393	RPL41P5	12	93083598	93083675	78	-	processed_pseudogene	68.1919	49.946	86.4378	0.75291	0.0691006	1	38.53	61.362	84.2697	88.6058
ENSG00000162222	TTC9C	11	62728069	62740293	12225	+	protein_coding	693.89	633.072	754.708	0.251478	0.0692914	1	637.42	628.724	740.731	768.684
ENSG00000152061	RABGAP1L	1	174159410	174995308	835899	+	protein_coding	1411.76	1309.03	1514.49	0.209237	0.0698313	1	1350.22	1267.83	1513.48	1515.5
ENSG00000026508	CD44	11	35138882	35232402	93521	+	protein_coding	5967.99	5602.93	6333.05	0.176143	0.0706456	1	5622.87	5583	6264.61	6401.48
ENSG00000133393	CEP20	16	15865719	15888625	22907	-	protein_coding	1358.61	1234.67	1482.55	0.263441	0.0708881	1	1168.46	1300.87	1562.36	1402.73
ENSG00000170430	MGMT	10	129467190	129770983	303794	+	protein_coding	662.46	594.223	730.696	0.296713	0.0719122	1	565.386	623.06	739.888	721.505
ENSG00000186314	PRELID2	5	145471799	145835369	363571	-	protein_coding	38.2719	27.981	48.5628	0.755542	0.0719532	1	27.6411	28.3209	52.2472	44.8783
ENSG00000134882	UBAC2	13	99200774	99386504	185731	+	protein_coding	1104.64	1014.84	1194.45	0.234927	0.0723242	1	973.301	1056.37	1227.81	1161.08
ENSG00000237989	LINC01679	21	43358147	43362349	4203	-	lncRNA	37.723	22.8558	52.5903	1.06049	0.0733655	1	11.7265	33.9851	52.2472	52.9334
ENSG00000166123	GPT2	16	46884362	46931289	46928	+	protein_coding	528.837	389.959	667.715	0.737966	0.073573	1	377.761	402.157	738.203	597.226
ENSG00000100938	GMPR2	14	24232422	24239242	6821	+	protein_coding	2015.44	1874	2156.88	0.202634	0.0735941	1	1848.6	1899.39	2217.14	2096.62
ENSG00000166896	ATP23	12	57906039	57959148	53110	+	protein_coding	689.991	613.236	766.746	0.320543	0.0736721	1	593.027	633.444	803.933	729.56
ENSG00000004059	ARF5	7	127588386	127591700	3315	+	protein_coding	2424.15	2231.21	2617.1	0.229273	0.0742588	1	2192.02	2270.39	2651.97	2582.23
ENSG00000102871	TRADD	16	67154185	67159909	5725	-	protein_coding	1020.06	921.015	1119.1	0.279013	0.0743323	1	852.685	989.344	1082.87	1155.33
ENSG00000179859	RNF227	17	7913339	7916289	2951	-	protein_coding	104.891	80.6389	129.142	0.649475	0.0747788	1	82.9232	78.3545	121.348	136.936
ENSG00000072682	P4HA2	5	132190147	132295315	105169	-	protein_coding	92.5605	51.3758	133.745	1.16962	0.0749697	1	23.453	79.2985	121.348	146.142
ENSG00000005448	WDR54	2	74421678	74425755	4078	+	protein_coding	1624.14	1342.47	1905.82	0.494319	0.0751959	1	1254.74	1430.21	1960.11	1851.52
ENSG00000236404	VLDLR-AS1	9	2421597	2622457	200861	-	lncRNA	26.9162	13.9407	39.8916	1.29153	0.0756355	1	10.8889	16.9925	55.618	24.1652
ENSG00000231721	LINC-PINT	7	130938963	131110176	171214	-	lncRNA	106.877	90.1393	123.615	0.451098	0.0761018	1	74.5471	105.731	126.405	120.826
ENSG00000263301		17	7439159	7443327	4169	-	lncRNA	20.9306	13.9939	27.8672	0.913914	0.0763768	1	10.0513	17.9366	26.9663	28.7681
ENSG00000167695	TLCD3A	17	732412	742968	10557	+	protein_coding	272.265	228.947	315.582	0.45497	0.076534	1	207.727	250.168	310.113	321.052
ENSG00000185010	F8	X	154835788	155026940	191153	-	protein_coding	502.873	422.096	583.651	0.460388	0.076652	1	392.001	452.191	659.832	507.47
ENSG00000225465	RFPL1S	22	29436534	29478868	42335	-	lncRNA	7.23822	3.09126	11.3852	1.40601	0.0767117	1	3.35043	2.83209	10.1124	12.658
ENSG00000173812	EIF1	17	41688885	41692668	3784	+	protein_coding	7555.17	7068.61	8041.73	0.18555	0.0769752	1	6803.06	7334.17	8015.74	8067.73
ENSG00000205593	DENND6B	22	50309030	50327012	17983	-	protein_coding	610.482	523.596	697.369	0.407264	0.0771038	1	488.326	558.866	676.686	718.052
ENSG00000175575	PAAF1	11	73876699	73931114	54416	+	protein_coding	916.204	836.505	995.903	0.249534	0.0785875	1	815.831	857.18	957.304	1034.5
ENSG00000153044	CENPH	5	69189574	69210357	20784	+	protein_coding	2194.8	1917.41	2472.19	0.362443	0.0786282	1	1856.14	1978.69	2585.4	2358.99
ENSG00000133134	BEX2	X	103309346	103311007	1662	-	protein_coding	171.537	144.877	198.197	0.445969	0.0788422	1	149.094	140.661	215.73	180.664
ENSG00000106524	ANKMY2	7	16599779	16645817	46039	-	protein_coding	453.18	400.01	506.349	0.336729	0.0797112	1	397.864	402.157	509.832	502.867
ENSG00000151876	FBXO4	5	41925254	41941743	16490	+	protein_coding	613.562	552.308	674.817	0.287425	0.0798658	1	519.317	585.299	674.158	675.476
ENSG00000196205	EEF1A1P5	9	133019486	133020874	1389	+	processed_pseudogene	47.4803	33.0599	61.9007	0.84061	0.0800188	1	36.8548	29.2649	67.4158	56.3855
ENSG00000141580	WDR45B	17	82614562	82648553	33992	-	protein_coding	1020.3	910.85	1129.76	0.308418	0.0801052	1	841.796	979.903	1141.01	1118.5
ENSG00000130755	GMFG	19	39328353	39342372	14020	-	protein_coding	6523.1	5906.82	7139.38	0.27163	0.0812804	1	5661.4	6152.25	7339.89	6938.87
ENSG00000185414	MRPL30	2	99181152	99199561	18410	+	protein_coding	783.68	717.434	849.927	0.244166	0.081591	1	721.181	713.687	883.989	815.864
ENSG00000163807	KIAA1143	3	44737661	44761619	23959	-	protein_coding	711.314	629.909	792.719	0.3287	0.0826882	1	598.052	661.765	797.192	788.247
ENSG00000244165	P2RY11	19	10111693	10115372	3680	+	protein_coding	133.029	110.362	155.696	0.487546	0.0827701	1	98.0002	122.724	161.798	149.594
ENSG00000183691	NOG	17	56593699	56595611	1913	+	protein_coding	51.0808	33.7053	68.4563	0.918714	0.0829741	1	19.265	48.1455	72.472	64.4406
ENSG00000122359	ANXA11	10	80150889	80205572	54684	-	protein_coding	8064.6	7564.75	8564.45	0.178459	0.0832323	1	7381.84	7747.66	8373.04	8755.87
ENSG00000092621	PHGDH	1	119648411	119744218	95808	+	protein_coding	5987.78	5127.18	6848.37	0.410958	0.0832746	1	4886.61	5367.76	7222.76	6473.98
ENSG00000102144	PGK1	X	77910739	78129295	218557	+	protein_coding	29713.6	25476.5	33950.7	0.407606	0.0841177	1	22885.1	28067.9	34470.5	33430.9
ENSG00000124374	PAIP2B	2	71182738	71227103	44366	-	protein_coding	175.301	138.443	212.16	0.5944	0.0842622	1	131.505	145.381	214.888	209.432
ENSG00000205544	TMEM256	17	7402975	7404097	1123	-	protein_coding	307.288	262.685	351.891	0.417484	0.0850296	1	248.77	276.601	388.483	315.299
ENSG00000149743	TRPT1	11	64223799	64226254	2456	-	protein_coding	402.607	356.335	448.88	0.33159	0.0850552	1	327.505	385.164	468.54	429.22
ENSG00000108924	HLF	17	55264960	55325187	60228	+	protein_coding	19.7238	13.7279	25.7198	0.821161	0.0851397	1	14.2393	13.2164	26.1236	25.316
ENSG00000133574	GIMAP4	7	150567369	150573953	6585	+	protein_coding	5351.15	4865.71	5836.6	0.260789	0.0851694	1	4745.05	4986.37	5864.33	5808.86
ENSG00000184898	RBM43	2	151247940	151261863	13924	-	protein_coding	143.988	121.623	166.352	0.445435	0.085183	1	113.915	129.332	172.753	159.951
ENSG00000125089	SH3TC1	4	8182072	8241803	59732	+	protein_coding	598.194	530.51	665.878	0.325217	0.0855888	1	498.377	562.642	675.843	655.913
ENSG00000165591	FAAH2	X	57286706	57489193	202488	+	protein_coding	151.157	129.261	173.053	0.416797	0.0861165	1	134.855	123.668	189.607	156.499
ENSG00000008517	IL32	16	3065297	3082192	16896	+	protein_coding	17030.9	15814.4	18247.4	0.205642	0.0863114	1	14808.9	16819.8	18203.9	18290.8
ENSG00000140382	HMG20A	15	77420412	77485607	65196	+	protein_coding	1064.52	974.61	1154.43	0.243022	0.0868155	1	915.506	1033.71	1135.11	1173.74
ENSG00000156471	PTDSS1	8	96261902	96336995	75094	+	protein_coding	3854.23	3574.66	4133.8	0.208904	0.0869462	1	3520.47	3628.85	4184.83	4082.77
ENSG00000125868	DSTN	20	17570075	17609919	39845	+	protein_coding	2691.68	2481.45	2901.9	0.225163	0.0878342	1	2339.44	2623.46	2985.68	2818.13
ENSG00000148908	RGS10	10	119499817	119542719	42903	-	protein_coding	2848.29	2590.33	3106.24	0.260533	0.0879426	1	2505.29	2675.38	3192.98	3019.5
ENSG00000173890	GPR160	3	170037995	170085392	47398	+	protein_coding	694.514	592.395	796.633	0.419971	0.0891081	1	557.01	627.78	794.663	798.603
ENSG00000156711	MAPK13	6	36127809	36144524	16716	+	protein_coding	1447.13	1264.15	1630.12	0.36227	0.0892295	1	1165.11	1363.18	1658.43	1601.81
ENSG00000204228	HSD17B8	6	33204655	33206831	2177	+	protein_coding	353.307	297.853	408.762	0.4479	0.0894083	1	274.736	320.97	407.865	409.658
ENSG00000177981	ASB8	12	48147789	48181213	33425	-	protein_coding	922.273	853.417	991.129	0.214696	0.08992	1	846.822	860.012	983.428	998.829
ENSG00000163946	TASOR	3	56620132	56683265	63134	-	protein_coding	3353.21	3166.97	3539.46	0.160294	0.0899464	1	3206.37	3127.57	3624.44	3454.48
ENSG00000178974	FBXO34	14	55271344	55370053	98710	+	protein_coding	1084.55	1007.65	1161.45	0.204961	0.0901743	1	974.976	1040.32	1184.83	1138.07
ENSG00000164983	TMEM65	8	124306189	124372701	66513	-	protein_coding	742.958	669.616	816.3	0.283524	0.0901928	1	649.147	690.086	809.832	822.768
ENSG00000169918	OTUD7A	15	31475398	31870789	395392	-	protein_coding	190.837	145.171	236.502	0.671596	0.0903941	1	114.752	175.59	235.955	237.049
ENSG00000168894	RNF181	2	85595725	85597708	1984	+	protein_coding	1219.37	1059.44	1379.3	0.375596	0.0904342	1	1006.81	1112.07	1428.37	1330.24
ENSG00000155729	KCTD18	2	200488958	200519784	30827	-	protein_coding	691.091	625.621	756.561	0.273404	0.0905861	1	583.813	667.429	777.81	735.313
ENSG00000121644	DESI2	1	244653103	244709033	55931	+	protein_coding	1607.4	1491.13	1723.66	0.208078	0.0907348	1	1515.23	1467.02	1725.84	1721.48
ENSG00000278969		12	24902309	24904681	2373	+	TEC	20.1594	11.5274	28.7913	1.1379	0.0908279	1	11.7265	11.3284	21.9101	35.6725
ENSG00000147905	ZCCHC7	9	37120574	37358149	237576	+	protein_coding	626.127	555.205	697.049	0.325912	0.0917629	1	562.873	547.538	750.843	643.255
ENSG00000189067	LITAF	16	11547722	11636381	88660	-	protein_coding	2723.54	2497.76	2949.32	0.238409	0.0919099	1	2394.72	2600.8	2918.26	2980.38
ENSG00000188554	NBR1	17	43170481	43211689	41209	+	protein_coding	3553.82	3300.45	3807.18	0.205361	0.0919734	1	3252.43	3348.48	3872.19	3742.16
ENSG00000117632	STMN1	1	25884181	25906991	22811	-	protein_coding	20259.8	19062.4	21457.3	0.170291	0.092049	1	18299.2	19825.6	21660.7	21253.9
ENSG00000034677	RNF19A	8	100257060	100336218	79159	-	protein_coding	1897.07	1732.16	2061.99	0.250068	0.0930878	1	1703.7	1760.62	2094.1	2029.88
ENSG00000248098	BCKDHA	19	41397808	41425002	27195	+	protein_coding	83.5693	67.177	99.9616	0.558462	0.0930982	1	64.4958	69.8582	107.865	92.058
ENSG00000147894	C9orf72	9	27535640	27573866	38227	-	protein_coding	336.647	295.44	377.855	0.352228	0.0931232	1	275.573	315.306	394.382	361.328
ENSG00000185420	SMYD3	1	245749342	246507312	757971	-	protein_coding	310.611	272.417	348.805	0.352817	0.0931833	1	273.898	270.937	358.146	339.464
ENSG00000140612	SEC11A	15	84669538	84716460	46923	-	protein_coding	2421.12	2269.03	2573.22	0.181082	0.0932161	1	2243.12	2294.94	2592.98	2553.46
ENSG00000176731	RBIS	8	85214048	85220421	6374	-	protein_coding	586.431	521.467	651.395	0.319227	0.0934875	1	521.83	521.105	707.866	594.925
ENSG00000249109		5	177782197	177794396	12200	+	lncRNA	4.30702	1.25641	7.35763	1.4084	0.0935203	1	2.51283	0	10.1124	4.6029
ENSG00000213859	KCTD11	17	7351889	7354944	3056	+	protein_coding	209.535	177.592	241.477	0.43678	0.0937118	1	161.658	193.526	252.809	230.145
ENSG00000041515	MYO16	13	108596152	109208005	611854	+	protein_coding	3.96422	1.83485	6.09359	1.24802	0.0938197	1	0.837608	2.83209	7.58427	4.6029
ENSG00000138641	HERC3	4	88592434	88708541	116108	+	protein_coding	21.0614	13.8343	28.2886	0.916184	0.0940718	1	12.5641	15.1045	27.809	28.7681
ENSG00000079739	PGM1	1	63593411	63660245	66835	+	protein_coding	1205.44	1098.44	1312.45	0.255573	0.0944611	1	1024.4	1172.49	1318.82	1306.07
ENSG00000132471	WBP2	17	75845699	75856507	10809	-	protein_coding	2208.64	2079.4	2337.89	0.16809	0.0945353	1	2055.49	2103.3	2271.91	2403.86
ENSG00000078304	PPP2R5C	14	101761798	101927989	166192	+	protein_coding	8733.6	8145.06	9322.15	0.194065	0.0954717	1	8077.06	8213.06	9509.84	9134.46
ENSG00000125977	EIF2S2	20	34088309	34112243	23935	-	protein_coding	2542.09	2333.19	2750.98	0.236714	0.0954756	1	2221.34	2445.04	2844.95	2657.02
ENSG00000204677	FAM153CP	5	178006348	178086529	80182	+	lncRNA	64.5643	46.0703	83.0582	0.788629	0.0959928	1	32.6667	59.4739	90.1686	75.9479
ENSG00000118503	TNFAIP3	6	137867214	137883312	16099	+	protein_coding	3284.18	2872.39	3695.98	0.358828	0.0963491	1	2679.51	3065.27	3706.18	3685.77
ENSG00000171425	ZNF581	19	55635459	55645623	10165	+	protein_coding	508.795	444.074	573.515	0.365923	0.0966167	1	387.813	500.336	617.697	529.334
ENSG00000196704	AMZ2	17	68205481	68257712	52232	+	protein_coding	2488.39	2286.36	2690.42	0.233844	0.0970215	1	2096.53	2476.19	2726.13	2654.72
ENSG00000139793	MBNL2	13	97221434	97394120	172687	+	protein_coding	521.874	446.439	597.309	0.412571	0.0971277	1	439.744	453.135	600.843	593.774
ENSG00000164615	CAMLG	5	134738495	134752157	13663	+	protein_coding	1291.61	1177.28	1405.94	0.255137	0.097206	1	1120.72	1233.85	1462.08	1349.8
ENSG00000100417	PMM1	22	41576900	41589871	12972	-	protein_coding	928.096	820.609	1035.58	0.33187	0.0972501	1	820.856	820.362	1042.42	1028.75
ENSG00000167851	CD300A	17	74466399	74484794	18396	+	protein_coding	157.891	118.759	197.023	0.690254	0.0985154	1	92.1369	145.381	193.82	200.226
ENSG00000266088		17	40516892	40527002	10111	+	lncRNA	567.109	476.005	658.213	0.458174	0.0987517	1	397.864	554.146	667.416	649.009
ENSG00000108176	DNAJC12	10	67796669	67838188	41520	-	protein_coding	68.0279	49.6267	86.429	0.755638	0.0989682	1	43.5556	55.6978	96.9102	75.9479
ENSG00000174007	CEP19	3	196706277	196712250	5974	-	protein_coding	324.126	285.833	362.419	0.338481	0.099054	1	285.624	286.041	362.36	362.478
ENSG00000122176	FMOD	1	203340628	203351758	11131	-	protein_coding	1.34105	0	2.68211	1.50157	0.09951	1	0	0	4.21349	1.15073
ENSG00000172465	TCEAL1	X	103628704	103630953	2250	+	protein_coding	146.854	124.974	168.735	0.424665	0.0999649	1	120.616	129.332	166.011	171.458
ENSG00000130770	ATP5IF1	1	28236109	28246906	10798	+	protein_coding	2587.06	2397.7	2776.42	0.210733	0.100091	1	2327.71	2467.7	2787.64	2765.19
ENSG00000164040	PGRMC2	4	128269237	128288829	19593	-	protein_coding	861.515	774.719	948.311	0.289082	0.100477	1	763.061	786.377	943.821	952.8
ENSG00000244731	C4A	6	31982057	32002681	20625	+	protein_coding	4.56338	1.72843	7.39833	1.36849	0.101611	1	2.51283	0.94403	6.74158	8.05508
ENSG00000159388	BTG2	1	203305491	203309602	4112	+	protein_coding	2263.38	2099.62	2427.14	0.208052	0.101909	1	2078.94	2120.29	2397.47	2456.8
ENSG00000280739	EIF1B-AS1	3	40061110	40309698	248589	-	lncRNA	59.4571	46.163	72.7512	0.628036	0.102343	1	46.0685	46.2575	74.1574	71.345
ENSG00000215845	TSTD1	1	161037631	161038977	1347	-	protein_coding	556.115	483.96	628.271	0.371237	0.103069	1	473.249	494.672	645.506	611.035
ENSG00000054356	PTPRN	2	219289623	219309648	20026	-	protein_coding	8.36632	4.92611	11.8065	1.05452	0.103404	1	4.18804	5.66418	10.9551	12.658
ENSG00000100284	TOM1	22	35299275	35347992	48718	+	protein_coding	774.576	702.443	846.71	0.26794	0.103556	1	711.967	692.918	876.405	817.015
ENSG00000132824	SERINC3	20	44496221	44522085	25865	-	protein_coding	3545.06	3302.64	3787.49	0.197081	0.103779	1	3218.09	3387.18	3882.31	3692.68
ENSG00000243056	EIF4EBP3	5	140547662	140549576	1915	+	protein_coding	27.2499	19.9636	34.5362	0.736983	0.104765	1	20.1026	19.8246	34.5506	34.5218
ENSG00000117151	CTBS	1	84549611	84574480	24870	-	protein_coding	221.86	186.142	257.578	0.459609	0.105017	1	160.821	211.463	265.45	249.707
ENSG00000146757	ZNF92	7	65373799	65401136	27338	+	protein_coding	601.751	545.394	658.108	0.269328	0.105115	1	509.266	581.523	652.248	663.968
ENSG00000134590	RTL8C	X	135032355	135033546	1192	+	protein_coding	564.042	502.908	625.176	0.311436	0.105345	1	457.334	548.482	627.809	622.542
ENSG00000116791	CRYZ	1	74705482	74733408	27927	-	protein_coding	555.795	502.741	608.848	0.274815	0.105378	1	467.386	538.097	610.113	607.583
ENSG00000170293	CMTM8	3	32238679	32370321	131643	+	protein_coding	180.815	158.399	203.23	0.354518	0.105506	1	159.146	157.653	203.933	202.528
ENSG00000155508	CNOT8	5	154857553	154876792	19240	+	protein_coding	2378.41	2190.1	2566.73	0.227779	0.105799	1	2177.78	2202.42	2606.46	2526.99
ENSG00000122971	ACADS	12	120725774	120740008	14235	+	protein_coding	478.502	432.406	524.598	0.276918	0.105815	1	415.454	449.358	523.315	525.881
ENSG00000145781	COMMD10	5	116085016	116412762	327747	+	protein_coding	397.651	357.418	437.884	0.291452	0.105969	1	347.607	367.228	450	425.768
ENSG00000170949	ZNF160	19	53066606	53103434	36829	-	protein_coding	670.997	575.895	766.098	0.404737	0.10605	1	534.394	617.396	798.034	734.163
ENSG00000107960	STN1	10	103877569	103918184	40616	-	protein_coding	1105.7	992.493	1218.91	0.294152	0.106566	1	916.344	1068.64	1238.76	1199.06
ENSG00000120063	GNA13	17	65009289	65056740	47452	-	protein_coding	3805.92	3518.94	4092.9	0.216959	0.106855	1	3483.61	3554.27	4153.65	4032.14
ENSG00000170892	TSEN34	19	54189938	54194536	4599	+	protein_coding	384.444	347.346	421.542	0.27473	0.106881	1	350.12	344.571	397.753	445.331
ENSG00000187735	TCEA1	8	53966552	54022456	55905	-	protein_coding	1366.76	1272.87	1460.65	0.198181	0.10736	1	1265.63	1280.11	1493.26	1428.05
ENSG00000156804	FBXO32	8	123497889	123541206	43318	-	protein_coding	390.817	337.933	443.702	0.387473	0.107683	1	319.966	355.899	468.54	418.864
ENSG00000147138	GPR174	X	79144688	79175318	30631	+	protein_coding	1059.92	982.951	1136.89	0.20919	0.108157	1	969.951	995.952	1146.07	1127.71
ENSG00000151882	CCL28	5	43376645	43412391	35747	-	protein_coding	411.439	360.742	462.137	0.354357	0.108211	1	324.992	396.493	490.45	433.823
ENSG00000171388	APLN	X	129645259	129654956	9698	-	protein_coding	14.2725	8.23022	20.3149	1.09961	0.108271	1	4.18804	12.2724	21.0674	19.5623
ENSG00000235823	OLMALINC	10	100373099	100454043	80945	+	lncRNA	427.247	364.093	490.402	0.42194	0.108307	1	331.693	396.493	496.349	484.455
ENSG00000140030	GPR65	14	88005135	88014811	9677	+	protein_coding	575.831	514.706	636.956	0.305383	0.108395	1	516.804	512.608	676.686	597.226
ENSG00000198039	ZNF273	7	64870172	64930966	60795	+	protein_coding	366.099	330.381	401.817	0.28126	0.108765	1	319.966	340.795	411.236	392.397
ENSG00000253633		8	102528740	102539943	11204	+	lncRNA	54.6867	40.147	69.2264	0.742003	0.108983	1	29.3163	50.9776	68.2585	70.1942
ENSG00000277969		17	38702452	38704747	2296	+	lncRNA	148.235	128.125	168.345	0.390514	0.108988	1	115.59	140.661	174.438	162.252
ENSG00000225489		9	6716157	6727438	11282	+	lncRNA	96.6588	77.2953	116.022	0.568849	0.109247	1	68.6839	85.9068	123.876	108.168
ENSG00000031691	CENPQ	6	49463370	49493107	29738	+	protein_coding	427.415	383.212	471.618	0.29779	0.109258	1	357.659	408.765	479.495	463.742
ENSG00000006282	SPATA20	17	50543058	50555852	12795	+	protein_coding	496.677	456.803	536.55	0.231257	0.10971	1	462.36	451.247	546.068	527.032
ENSG00000115128	SF3B6	2	24067586	24076373	8788	-	protein_coding	1823.7	1627.67	2019.74	0.308301	0.109864	1	1550.41	1704.92	2067.14	1972.34
ENSG00000128965	CHAC1	15	40952962	40956512	3551	+	protein_coding	427.239	242.483	611.995	1.12817	0.109999	1	202.701	282.265	718.821	505.168
ENSG00000163322	ABRAXAS1	4	83459517	83523348	63832	-	protein_coding	372.135	329.749	414.521	0.32873	0.110027	1	322.479	337.019	455.056	373.986
ENSG00000136628	EPRS1	1	219968600	220046530	77931	-	protein_coding	8416.63	7814.9	9018.35	0.205709	0.110306	1	7686.73	7943.07	9128.94	8907.76
ENSG00000168653	NDUFS5	1	39026318	39034636	8319	+	protein_coding	2639.22	2485.96	2792.49	0.167408	0.110603	1	2402.26	2569.65	2791.01	2793.96
ENSG00000171174	RBKS	2	27781379	27890681	109303	-	protein_coding	71.7726	59.0601	84.485	0.501053	0.110935	1	51.0941	67.0262	79.2135	89.7566
ENSG00000081019	RSBN1	1	113761832	113812476	50645	-	protein_coding	1107.69	985.172	1230.21	0.317176	0.110995	1	949.848	1020.5	1268.26	1192.15
ENSG00000286162		9	5457477	5629748	172272	-	lncRNA	52.5732	36.5768	68.5696	0.830641	0.111185	1	33.5043	39.6493	75.0001	62.1392
ENSG00000151445	VIPAS39	14	77426675	77457952	31278	-	protein_coding	749.89	687.393	812.386	0.239984	0.111279	1	651.659	723.127	812.36	812.412
ENSG00000134594	RAB33A	X	130171962	130184870	12909	+	protein_coding	1088.11	925.381	1250.84	0.426192	0.11131	1	895.403	955.359	1322.19	1179.49
ENSG00000183049	CAMK1D	10	12349547	12835545	485999	+	protein_coding	252.856	226.261	279.451	0.297424	0.111457	1	220.291	232.231	252.809	306.093
ENSG00000034693	PEX3	6	143450805	143490616	39812	+	protein_coding	564.869	513.737	616.002	0.261379	0.111496	1	487.488	539.985	637.079	594.925
ENSG00000073849	ST6GAL1	3	186930325	187078553	148229	+	protein_coding	3010.65	2776.28	3245.02	0.223978	0.111553	1	2713.85	2838.7	3302.53	3187.51
ENSG00000177106	EPS8L2	11	694438	727727	33290	+	protein_coding	297.884	262.067	333.7	0.346046	0.111777	1	236.206	287.929	346.349	321.052
ENSG00000172081	MOB3A	19	2071036	2096673	25638	-	protein_coding	6808.91	6151.81	7466.02	0.276924	0.111888	1	5594.39	6709.22	7306.18	7625.85
ENSG00000169093	ASMTL	X	1403139	1453762	50624	-	protein_coding	1728.2	1567.41	1888.99	0.267085	0.112217	1	1547.9	1586.91	1888.48	1889.49
ENSG00000151135	TMEM263	12	106955719	106978778	23060	+	protein_coding	1677.24	1555.35	1799.14	0.209292	0.112583	1	1485.08	1625.62	1800.84	1797.43
ENSG00000168944	CEP120	5	123344890	123423592	78703	-	protein_coding	1089.45	992.431	1186.47	0.255583	0.112612	1	984.19	1000.67	1173.88	1199.06
ENSG00000172638	EFEMP2	11	65866441	65873592	7152	-	protein_coding	82.9529	67.8156	98.0903	0.516599	0.112967	1	54.4445	81.1866	96.0675	100.113
ENSG00000127125	PPCS	1	42456117	42473385	17269	+	protein_coding	921.547	851.742	991.352	0.219246	0.113267	1	843.472	860.012	1048.32	934.389
ENSG00000232434	AJM1	9	136844415	136848801	4387	+	protein_coding	108.617	87.0943	130.139	0.556615	0.113284	1	77.8976	96.2911	122.191	138.087
ENSG00000146555	SDK1	7	3301252	4269000	967749	+	protein_coding	72.2435	56.7533	87.7338	0.605486	0.113598	1	50.2565	63.25	96.0675	79.4
ENSG00000107341	UBE2R2	9	33817160	33920399	103240	+	protein_coding	2211.98	2058.72	2365.24	0.199316	0.114399	1	1957.49	2159.94	2317.42	2413.07
ENSG00000182230	FAM153B	5	176060689	176116015	55327	+	protein_coding	3.91101	1.72843	6.09359	1.20925	0.114435	1	2.51283	0.94403	7.58427	4.6029
ENSG00000236104	ZBTB22	6	33314406	33317942	3537	-	protein_coding	490.547	440.743	540.351	0.291592	0.11473	1	417.967	463.519	541.012	539.69
ENSG00000148450	MSRB2	10	23095579	23122013	26435	+	protein_coding	314.259	248.724	379.793	0.585622	0.115021	1	260.496	236.952	364.888	394.699
ENSG00000134294	SLC38A2	12	46358188	46372773	14586	-	protein_coding	6981.75	6616.32	7347.19	0.1509	0.115184	1	6574.39	6658.25	7474.72	7219.65
ENSG00000196352	CD55	1	207321532	207386804	65273	+	protein_coding	698.771	641.628	755.913	0.235708	0.115247	1	629.044	654.213	771.911	739.916
ENSG00000143590	EFNA3	1	155078837	155087538	8702	+	protein_coding	53.2151	39.7814	66.6488	0.707793	0.116023	1	27.6411	51.9217	79.2135	54.0841
ENSG00000138823	MTTP	4	99564081	99623997	59917	+	protein_coding	5.50969	1.78164	9.23773	1.45461	0.116042	1	1.67522	1.88806	9.26967	9.2058
ENSG00000113369	ARRDC3	5	91368631	91383317	14687	-	protein_coding	640.725	574.426	707.025	0.29795	0.116121	1	535.232	613.62	746.63	667.421
ENSG00000139832	RAB20	13	110523066	110561722	38657	-	protein_coding	128.538	77.7348	179.341	1.02222	0.1165	1	46.9061	108.563	192.978	165.704
ENSG00000183258	DDX41	5	177511577	177516961	5385	-	protein_coding	2815.72	2598.41	3033.03	0.221906	0.116707	1	2504.45	2692.37	3014.33	3051.72
ENSG00000168060	NAALADL1	11	65044818	65058553	13736	-	protein_coding	211.674	173.816	249.532	0.506141	0.11712	1	161.658	185.974	252.809	246.255
ENSG00000278845	MRPL45	17	38297023	38323217	26195	+	protein_coding	1116.12	1026.64	1205.6	0.230963	0.117243	1	1025.23	1028.05	1245.51	1165.68
ENSG00000183475	ASB7	15	100602589	100651701	49113	+	protein_coding	662.867	594.082	731.652	0.29749	0.117452	1	604.753	583.411	744.102	719.203
ENSG00000115866	DARS1	2	135905881	135986100	80220	-	protein_coding	4021.8	3662.47	4381.12	0.256661	0.117556	1	3445.92	3879.02	4478.09	4284.15
ENSG00000168556	ING2	4	183505058	183512429	7372	+	protein_coding	302.109	269.439	334.779	0.310708	0.117628	1	261.334	277.545	340.45	329.107
ENSG00000182463	TSHZ2	20	52972358	53495330	522973	+	protein_coding	303.115	263.622	342.607	0.371399	0.117648	1	256.308	270.937	335.393	349.82
ENSG00000141101	NOB1	16	69741871	69754926	13056	-	protein_coding	1320.6	1203.73	1437.46	0.254293	0.117832	1	1217.05	1190.42	1472.19	1402.73
ENSG00000109911	ELP4	11	31509755	31790324	280570	+	protein_coding	504.055	456.438	551.672	0.270022	0.118306	1	460.685	452.191	532.585	570.76
ENSG00000205309	NT5M	17	17303335	17347663	44329	+	protein_coding	278.379	242.335	314.423	0.370241	0.118465	1	249.607	235.064	322.753	306.093
ENSG00000163273	NPPC	2	231921809	231926396	4588	-	protein_coding	1.78148	0.418804	3.14415	1.3195	0.118744	1	0.837608	0	1.68539	4.6029
ENSG00000264575	LINC00526	18	5236724	5238598	1875	-	lncRNA	86.3484	68.327	104.37	0.587557	0.119065	1	68.6839	67.9702	112.079	96.6609
ENSG00000100100	PIK3IP1	22	31281594	31292534	10941	-	protein_coding	1400.1	1187.5	1612.7	0.431432	0.119494	1	1190.24	1184.76	1612.08	1613.32
ENSG00000034713	GABARAPL2	16	75566375	75577881	11507	+	protein_coding	1414.38	1313.79	1514.96	0.205365	0.119661	1	1245.52	1382.06	1558.15	1471.78
ENSG00000162735	PEX19	1	160276807	160286348	9542	-	protein_coding	1112.38	1033.02	1191.74	0.205702	0.119681	1	991.728	1074.31	1201.69	1181.79
ENSG00000235863	B3GALT4	6	33277123	33284832	7710	+	protein_coding	233.877	200.793	266.961	0.404796	0.119701	1	197.676	203.911	286.517	247.406
ENSG00000094841	UPRT	X	75156388	75304885	148498	+	protein_coding	609.77	505.462	714.078	0.484506	0.119732	1	417.129	593.795	698.596	729.56
ENSG00000139946	PELI2	14	56117814	56301524	183711	+	protein_coding	207.228	177.565	236.892	0.405528	0.119937	1	191.812	163.317	227.528	246.255
ENSG00000160867	FGFR4	5	177086905	177098144	11240	+	protein_coding	10.0213	6.12931	13.9133	0.990067	0.119999	1	7.53848	4.72015	15.1685	12.658
ENSG00000110375	UPK2	11	118925164	118958559	33396	+	protein_coding	5.40008	2.67246	8.1277	1.16666	0.120193	1	2.51283	2.83209	5.89888	10.3565
ENSG00000249087	ZNF436-AS1	1	23368997	23371839	2843	+	lncRNA	61.5951	45.8043	77.386	0.711787	0.120206	1	36.8548	54.7538	83.427	71.345
ENSG00000204084	INPP5B	1	37860697	37947057	86361	-	protein_coding	956.436	885.979	1026.89	0.213141	0.120302	1	854.361	917.597	1071.07	982.719
ENSG00000198858	R3HDM4	19	896503	913245	16743	-	protein_coding	2332.03	2160.09	2503.97	0.212018	0.120544	1	2137.58	2182.6	2502.81	2505.13
ENSG00000258733	LINC02328	14	85911438	86161500	250063	+	lncRNA	46.1337	35.9984	56.2691	0.614035	0.12077	1	35.1796	36.8172	57.3034	55.2348
ENSG00000107537	PHYH	10	13277796	13302412	24617	-	protein_coding	401.979	354.266	449.691	0.339988	0.120804	1	352.633	355.899	460.955	438.426
ENSG00000237973	MTCO1P12	1	631074	632616	1543	+	unprocessed_pseudogene	1468.69	1307.04	1630.33	0.315044	0.12081	1	1225.42	1388.67	1581.74	1678.91
ENSG00000158525	CPA5	7	130344816	130368730	23915	+	protein_coding	35.5354	26.1461	44.9246	0.725042	0.120851	1	26.8035	25.4888	43.8203	46.029
ENSG00000110628	SLC22A18	11	2899721	2925246	25526	+	protein_coding	178.169	150.548	205.79	0.44239	0.121133	1	141.556	159.541	218.259	193.322
ENSG00000168300	PCMTD1	8	51817575	51899186	81612	-	protein_coding	666.691	605.783	727.599	0.263812	0.121232	1	598.89	612.676	782.023	673.174
ENSG00000084070	SMAP2	1	40344850	40423326	78477	+	protein_coding	6512.98	6039.25	6986.71	0.20926	0.1213	1	5716.68	6361.82	7070.23	6903.2
ENSG00000135046	ANXA1	9	73151865	73170393	18529	+	protein_coding	6435.49	5995.4	6875.59	0.19683	0.121357	1	5775.31	6215.5	6969.95	6781.22
ENSG00000136156	ITM2B	13	48232612	48270357	37746	+	protein_coding	3378.58	3114.59	3642.56	0.224715	0.121419	1	3079.89	3149.29	3733.99	3551.14
ENSG00000198189	HSD17B11	4	87336515	87391188	54674	-	protein_coding	775.836	679.834	871.837	0.354156	0.121713	1	659.198	700.471	927.81	815.864
ENSG00000175567	UCP2	11	73974672	73982843	8172	-	protein_coding	5313.82	4891.29	5736.36	0.228429	0.121946	1	4647.05	5135.53	5540.73	5931.99
ENSG00000188428	BLOC1S5	6	8013567	8064396	50830	-	protein_coding	627.23	567.977	686.484	0.272546	0.122265	1	532.719	603.235	720.506	652.461
ENSG00000061656	SPAG4	20	35615829	35621094	5266	+	protein_coding	83.5627	68.3871	98.7383	0.516252	0.122486	1	60.3078	76.4665	101.966	95.5102
ENSG00000006659	LGALS14	19	39704481	39709444	4964	+	protein_coding	13.0392	7.91095	18.1674	1.01917	0.122528	1	9.21369	6.60821	20.2247	16.1102
ENSG00000165406	MARCHF8	10	45454585	45594906	140322	-	protein_coding	990.349	903.934	1076.76	0.250378	0.122577	1	891.215	916.653	1062.64	1090.89
ENSG00000128272	ATF4	22	39519695	39522683	2989	+	protein_coding	8513.04	7802.05	9224.03	0.239951	0.122673	1	7569.47	8034.64	9511.52	8936.53
ENSG00000171867	PRNP	20	4686350	4701590	15241	+	protein_coding	1442.65	1332.98	1552.32	0.218687	0.123552	1	1307.51	1358.46	1561.52	1543.12
ENSG00000256293	ATP6V1E1P3	12	64338178	64338797	620	-	processed_pseudogene	6.79652	3.09126	10.5018	1.27647	0.12376	1	3.35043	2.83209	11.7978	9.2058
ENSG00000162415	ZSWIM5	1	45016399	45306209	289811	-	protein_coding	66.4211	54.7588	78.0834	0.493581	0.123854	1	51.9317	57.5859	73.3147	82.8522
ENSG00000114120	SLC25A36	3	140941830	140980995	39166	+	protein_coding	1766.12	1571.24	1960.99	0.315857	0.124543	1	1539.52	1602.96	1988.77	1933.22
ENSG00000278023	RDM1	17	35918066	35930773	12708	-	protein_coding	210.414	178.59	242.238	0.433098	0.124723	1	160.821	196.358	261.236	223.241
ENSG00000141562	NARF	17	82458180	82490537	32358	+	protein_coding	2481.96	2307.99	2655.93	0.202282	0.124749	1	2194.53	2421.44	2795.23	2516.64
ENSG00000185973	TMLHE	X	155489011	155719098	230088	-	protein_coding	189.578	165.433	213.723	0.367074	0.125504	1	152.445	178.422	228.371	199.075
ENSG00000188177	ZC3H6	2	112275597	112340063	64467	+	protein_coding	345.959	298.179	393.738	0.393798	0.126047	1	262.171	334.187	389.326	398.151
ENSG00000162616	DNAJB4	1	77979175	78017964	38790	+	protein_coding	201.34	176.801	225.878	0.350337	0.126281	1	166.684	186.918	234.27	217.487
ENSG00000259291	ZNF710-AS1	15	90074512	90082207	7696	-	lncRNA	293.887	256.456	331.318	0.365768	0.126347	1	235.368	277.545	353.09	309.545
ENSG00000166816	LDHD	16	75111860	75116780	4921	-	protein_coding	13.1973	7.65178	18.7428	1.06138	0.127516	1	5.86326	9.4403	20.2247	17.2609
ENSG00000146205	ANO7	2	241188509	241225377	36869	+	protein_coding	15.3747	9.7458	21.0036	0.962527	0.127535	1	10.0513	9.4403	23.5955	18.4116
ENSG00000136404	TM6SF1	15	83107572	83144854	37283	+	protein_coding	87.4857	60.7886	114.183	0.827524	0.127643	1	53.6069	67.9702	121.348	107.017
ENSG00000272870	SAP30-DT	4	173349543	173370721	21179	-	lncRNA	181.042	139.042	223.042	0.645628	0.127931	1	107.214	170.869	230.899	215.186
ENSG00000182199	SHMT2	12	57229573	57234935	5363	+	protein_coding	8817.04	7814.3	9819.77	0.325256	0.128664	1	7770.49	7858.11	10158.7	9480.82
ENSG00000115839	RAB3GAP1	2	135052292	135176394	124103	+	protein_coding	1411.62	1259.91	1563.32	0.307817	0.129979	1	1268.98	1250.84	1627.25	1499.39
ENSG00000091542	ALKBH5	17	18183078	18209954	26877	+	protein_coding	3263.4	2982.4	3544.4	0.24719	0.130106	1	2760.76	3204.04	3465.17	3623.63
ENSG00000162869	PPP1R21	2	48440598	48515391	74794	+	protein_coding	1241.44	1161.39	1321.5	0.18576	0.131072	1	1125.75	1197.03	1319.66	1323.33
ENSG00000174485	DENND4A	15	65658046	65792293	134248	-	protein_coding	1667.21	1570.19	1764.23	0.16717	0.131275	1	1600.67	1539.71	1749.44	1779.02
ENSG00000116209	TMEM59	1	54026681	54053504	26824	-	protein_coding	1959.32	1809.53	2109.11	0.220162	0.131407	1	1741.39	1877.68	2182.59	2035.63
ENSG00000189238	LINC00943	12	126723412	126749027	25616	+	lncRNA	4.59497	2.25365	6.93628	1.18032	0.131458	1	1.67522	2.83209	9.26967	4.6029
ENSG00000164978	NUDT2	9	34329506	34343711	14206	+	protein_coding	766.551	703.255	829.847	0.23802	0.131549	1	684.326	722.183	855.338	804.357
ENSG00000133142	TCEAL4	X	103576231	103587729	11499	+	protein_coding	325.543	294.063	357.023	0.2761	0.131731	1	289.813	298.314	344.663	369.383
ENSG00000180353	HCLS1	3	121631399	121660927	29529	-	protein_coding	11516	10969.7	12062.3	0.136597	0.131805	1	10899	11040.4	11885.4	12239.1
ENSG00000124243	BCAS4	20	50794894	50877177	82284	+	protein_coding	445.104	400.948	489.26	0.283839	0.131854	1	405.402	396.493	483.708	494.812
ENSG00000156831	NSMCE2	8	125091679	125367120	275442	+	protein_coding	826.747	755.362	898.132	0.249398	0.132062	1	711.13	799.594	953.933	842.331
ENSG00000204789	ZNF204P	6	27357825	27360221	2397	-	processed_pseudogene	37.5507	27.4627	47.6387	0.737393	0.132371	1	20.9402	33.9851	57.3034	37.9739
ENSG00000074935	TUBE1	6	112070663	112087529	16867	-	protein_coding	546.43	481.461	611.399	0.340468	0.132473	1	453.146	509.776	637.079	585.719
ENSG00000228172		1	25816749	25820797	4049	-	lncRNA	14.1902	8.90819	19.4722	0.969045	0.132489	1	8.37608	9.4403	19.382	19.5623
ENSG00000135241	PNPLA8	7	108470417	108569666	99250	-	protein_coding	846.831	775.651	918.011	0.24229	0.13274	1	718.668	832.635	939.607	896.415
ENSG00000177873	ZNF619	3	40477113	40491053	13941	+	protein_coding	162.46	143.309	181.611	0.337088	0.133697	1	144.069	142.549	183.708	179.513
ENSG00000148218	ALAD	9	113386312	113401290	14979	-	protein_coding	1370.85	1257.42	1484.27	0.237415	0.133788	1	1233.8	1281.05	1455.34	1513.2
ENSG00000139644	TMBIM6	12	49707725	49764934	57210	+	protein_coding	16684.4	15465.9	17902.9	0.209961	0.134255	1	15018.3	15913.5	18401.1	17404.7
ENSG00000107159	CA9	9	35673918	35681159	7242	+	protein_coding	14.9248	10.3775	19.4722	0.826621	0.13437	1	7.53848	13.2164	19.382	19.5623
ENSG00000106682	EIF4H	7	74174231	74197122	22892	+	protein_coding	5750.12	5335.91	6164.33	0.207135	0.134454	1	5122.81	5549.01	6180.34	6148.32
ENSG00000260992	DOCK9-DT	13	99087819	99088625	807	+	lncRNA	42.303	31.019	53.587	0.73006	0.134461	1	31.8291	30.209	53.0899	54.0841
ENSG00000187266	EPOR	19	11377207	11384342	7136	-	protein_coding	226.129	194.997	257.262	0.395244	0.134708	1	170.035	219.959	279.775	234.748
ENSG00000256594		12	9648047	9658412	10366	+	transcribed_unprocessed_pseudogene	170.219	144.565	195.873	0.426802	0.134933	1	146.581	142.549	193.82	197.925
ENSG00000213639	PPP1CB	2	28751640	28802940	51301	+	protein_coding	5273.48	4934.95	5612.01	0.184711	0.135302	1	4791.96	5077.94	5594.67	5629.35
ENSG00000271755		6	27404010	27406964	2955	-	lncRNA	17.2359	12.4715	22.0003	0.753907	0.13548	1	11.7265	13.2164	24.4382	19.5623
ENSG00000155961	RAB39B	X	155258235	155264491	6257	-	protein_coding	743.175	649.639	836.711	0.359285	0.135551	1	644.121	655.157	858.708	814.713
ENSG00000175105	ZNF654	3	88059255	88144660	85406	+	protein_coding	925.055	850.612	999.497	0.231935	0.135649	1	816.668	884.556	1028.93	970.061
ENSG00000169100	SLC25A6	X	1386152	1392113	5962	-	protein_coding	16110.1	15039.8	17180.5	0.191085	0.13572	1	14504	15575.6	16977	17384
ENSG00000162511	LAPTM5	1	30732469	30757774	25306	-	protein_coding	9517.71	8912.02	10123.4	0.183043	0.136023	1	8724.53	9099.51	9932.87	10313.9
ENSG00000184924	PTRHD1	2	24789728	24793391	3664	-	protein_coding	263.002	234.538	291.467	0.310246	0.136026	1	231.18	237.896	294.101	288.832
ENSG00000173482	PTPRM	18	7566782	8406861	840080	+	protein_coding	198.196	178.941	217.451	0.278407	0.136599	1	177.573	180.31	217.416	217.487
ENSG00000140950	MEAK7	16	84476355	84554033	77679	-	protein_coding	928.122	849.316	1006.93	0.244737	0.136612	1	799.916	898.717	1044.94	968.911
ENSG00000270906	MTND4P35	5	100048988	100050362	1375	-	processed_pseudogene	7.37687	3.56328	11.1905	1.22372	0.136788	1	3.35043	3.77612	14.3259	8.05508
ENSG00000171443	ZNF524	19	55600022	55603138	3117	+	protein_coding	516.398	467.382	565.414	0.273349	0.136954	1	422.155	512.608	573.877	556.951
ENSG00000021355	SERPINB1	6	2832332	2841959	9628	-	protein_coding	3547.26	3157.82	3936.69	0.31398	0.13701	1	3060.62	3255.02	3950.56	3922.82
ENSG00000100075	SLC25A1	22	19175581	19178739	3159	-	protein_coding	1878.55	1711.96	2045.13	0.254382	0.137335	1	1650.09	1773.83	2013.2	2077.06
ENSG00000121879	PIK3CA	3	179148114	179240093	91980	+	protein_coding	815.275	755.154	875.397	0.211985	0.137495	1	766.412	743.896	883.147	867.647
ENSG00000104497	SNX16	8	81799581	81842866	43286	-	protein_coding	178.313	154.045	202.582	0.386018	0.137507	1	160.821	147.269	198.034	207.131
ENSG00000182557	SPNS3	17	4433940	4488208	54269	+	protein_coding	287.148	232.557	341.738	0.535281	0.137593	1	217.778	247.336	371.629	311.846
ENSG00000168297	PXK	3	58332880	58426127	93248	+	protein_coding	1541.9	1402.49	1681.32	0.259938	0.137715	1	1350.22	1454.75	1778.09	1584.55
ENSG00000042088	TDP1	14	89954939	90044764	89826	+	protein_coding	2243.96	2098.18	2389.73	0.18708	0.137743	1	2042.09	2154.28	2410.11	2369.34
ENSG00000173511	VEGFB	11	64234584	64239264	4681	+	protein_coding	975.724	871.149	1080.3	0.306762	0.138196	1	783.164	959.135	1055.9	1104.7
ENSG00000164938	TP53INP1	8	94925972	94949378	23407	-	protein_coding	746.498	684.469	808.527	0.240031	0.138375	1	638.258	730.679	846.068	770.986
ENSG00000254682		11	71448674	71452157	3484	+	lncRNA	205.926	169.994	241.858	0.49347	0.138595	1	154.958	185.03	257.023	226.693
ENSG00000196911	KPNA5	6	116681187	116741867	60681	+	protein_coding	281.225	255.126	307.324	0.268614	0.138753	1	256.308	253.944	326.967	287.681
ENSG00000228451	SDAD1P1	8	26375913	26382953	7041	-	transcribed_processed_pseudogene	87.8166	67.3899	108.243	0.647614	0.138789	1	61.1454	73.6344	112.921	103.565
ENSG00000149100	EIF3M	11	32583798	32606264	22467	+	protein_coding	4656.7	4424.91	4888.5	0.143605	0.139115	1	4394.93	4454.88	4998.04	4778.96
ENSG00000168216	LMBRD1	6	69672757	69867236	194480	-	protein_coding	648.585	597.599	699.572	0.226045	0.139116	1	601.403	593.795	708.708	690.435
ENSG00000050426	LETMD1	12	51047962	51060424	12463	+	protein_coding	1707.98	1584.03	1831.92	0.209636	0.139472	1	1553.76	1614.29	1980.34	1683.51
ENSG00000111981	ULBP1	6	149963943	149973715	9773	+	protein_coding	27.476	18.0824	36.8696	0.915044	0.139702	1	12.5641	23.6008	43.8203	29.9189
ENSG00000175938	ORAI3	16	30949068	30956461	7394	+	protein_coding	274.005	240.727	307.283	0.349016	0.140024	1	230.342	251.112	330.337	284.229
ENSG00000105088	OLFM2	19	9853718	9936515	82798	-	protein_coding	81.8695	62.4638	101.275	0.653632	0.140492	1	56.9574	67.9702	94.3821	108.168
ENSG00000135269	TES	7	116210506	116258783	48278	+	protein_coding	3203.89	2974.26	3433.52	0.206114	0.142041	1	3000.31	2948.21	3511.52	3355.51
ENSG00000106399	RPA3	7	7636518	7718607	82090	-	protein_coding	1946.58	1764.6	2128.56	0.268304	0.142306	1	1727.99	1801.21	2227.25	2029.88
ENSG00000130313	PGLS	19	17511636	17521288	9653	+	protein_coding	1057.16	970.128	1144.2	0.236079	0.143216	1	941.472	998.784	1112.36	1176.04
ENSG00000223529	EEF1A1P8	3	184026369	184027756	1388	-	processed_pseudogene	15.9488	10.1646	21.7329	0.938797	0.143621	1	10.8889	9.4403	22.7528	20.7131
ENSG00000166200	COPS2	15	49106068	49155661	49594	-	protein_coding	2200.01	2021.64	2378.37	0.232889	0.143798	1	2006.07	2037.22	2421.91	2334.82
ENSG00000106400	ZNHIT1	7	101218165	101224190	6026	+	protein_coding	1282.33	1206.19	1358.48	0.171279	0.143882	1	1170.98	1241.4	1366.01	1350.95
ENSG00000198804	MT-CO1	MT	5904	7445	1542	+	protein_coding	259448	237433	281463	0.243465	0.143941	1	229550	245316	267858	295069
ENSG00000246705	H2AJ	12	14774383	14778002	3620	+	protein_coding	1175.97	1041.13	1310.82	0.327785	0.144088	1	1012.67	1069.59	1346.63	1275
ENSG00000143578	CREB3L4	1	153967534	153974361	6828	+	protein_coding	250.605	220.657	280.552	0.340432	0.144116	1	211.915	229.399	268.82	292.284
ENSG00000172673	THEMIS	6	127708072	127918631	210560	-	protein_coding	3302.9	2955.35	3650.45	0.30107	0.144308	1	2800.12	3110.58	3640.45	3660.46
ENSG00000110711	AIP	11	67468174	67491154	22981	+	protein_coding	2795.43	2635.16	2955.7	0.165176	0.145134	1	2520.36	2749.96	2949.44	2961.97
ENSG00000266256	LINC00683	18	76528652	76670111	141460	+	lncRNA	3.67155	1.36283	5.98027	1.30279	0.145308	1	0.837608	1.88806	5.05618	6.90435
ENSG00000274180	NATD1	17	21238870	21253410	14541	-	protein_coding	262.184	219.142	305.226	0.464186	0.145603	1	206.052	232.231	310.113	300.339
ENSG00000230587	LINC02580	2	43092530	43132482	39953	-	lncRNA	66.8119	51.4084	82.2155	0.642108	0.14569	1	45.2309	57.5859	88.4832	75.9479
ENSG00000138796	HADH	4	107989714	108035241	45528	+	protein_coding	2267.59	2084.3	2450.87	0.232304	0.145838	1	2022.82	2145.78	2516.29	2385.45
ENSG00000160712	IL6R	1	154405193	154469450	64258	+	protein_coding	499.011	448.094	549.929	0.291785	0.146916	1	465.71	430.478	557.866	541.992
ENSG00000184635	ZNF93	19	19900913	19963464	62552	+	protein_coding	331.755	296.941	366.569	0.299133	0.147059	1	296.513	297.37	352.247	380.89
ENSG00000166037	CEP57	11	95789965	95832693	42729	+	protein_coding	2481.73	2243.68	2719.77	0.275007	0.14716	1	2144.28	2343.08	2833.15	2606.39
ENSG00000005187	ACSM3	16	20610243	20797581	187339	+	protein_coding	234.483	209.435	259.531	0.306991	0.147508	1	210.24	208.631	270.506	248.557
ENSG00000237877	LINC01473	2	186032884	186422432	389549	-	lncRNA	6.68819	3.56328	9.8131	1.10655	0.147713	1	3.35043	3.77612	9.26967	10.3565
ENSG00000116473	RAP1A	1	111542218	111716691	174474	+	protein_coding	3842.32	3571.36	4113.28	0.202841	0.148041	1	3461	3681.72	4193.26	4033.29
ENSG00000176105	YES1	18	721588	812546	90959	-	protein_coding	188.951	168.464	209.437	0.311182	0.148525	1	164.171	172.758	214.045	204.829
ENSG00000176623	RMDN1	8	86468257	86514357	46101	-	protein_coding	1247.63	1156.88	1338.38	0.209468	0.148674	1	1122.4	1191.37	1362.64	1314.13
ENSG00000231890	DARS1-AS1	2	135985176	136022593	37418	+	lncRNA	90.5196	70.1224	110.917	0.629444	0.148711	1	55.2822	84.9627	129.775	92.058
ENSG00000088881	EBF4	20	2692874	2760108	67235	+	protein_coding	12.2763	8.07059	16.482	0.860205	0.148995	1	6.70087	9.4403	16.8539	16.1102
ENSG00000171703	TCEA2	20	64049836	64072347	22512	+	protein_coding	773.399	668.614	878.183	0.385674	0.148996	1	598.052	739.176	902.529	853.838
ENSG00000167397	VKORC1	16	31090842	31095980	5139	-	protein_coding	182.674	161.81	203.538	0.326209	0.149055	1	157.47	166.149	202.247	204.829
ENSG00000126005	MMP24OS	20	35201745	35278131	76387	-	protein_coding	404.192	367.217	441.168	0.260753	0.149063	1	356.821	377.612	416.292	466.044
ENSG00000170175	CHRNB1	17	7445061	7457710	12650	+	protein_coding	353.44	305.445	401.436	0.386626	0.149113	1	288.975	321.914	407.023	395.849
ENSG00000120742	SERP1	3	150541998	150603228	61231	-	protein_coding	4480.48	4256.93	4704.03	0.143493	0.149378	1	4267.61	4246.25	4622.19	4785.87
ENSG00000167414	GNG8	19	46634076	46634685	610	-	protein_coding	7.55277	4.14171	10.9638	1.04497	0.149695	1	1.67522	6.60821	9.26967	12.658
ENSG00000183283	DAZAP2	12	51238724	51271362	32639	+	protein_coding	5096.9	4823.3	5370.49	0.154608	0.149983	1	4729.14	4917.45	5392.42	5348.57
ENSG00000014123	UFL1	6	96521595	96555276	33682	+	protein_coding	1735.27	1602.6	1867.95	0.219954	0.150045	1	1551.25	1653.94	1915.45	1820.45
ENSG00000113638	TTC33	5	40512333	40755963	243631	-	protein_coding	854.295	791.154	917.436	0.213406	0.150046	1	742.121	840.187	939.607	895.264
ENSG00000181458	TMEM45A	3	100492619	100577444	84826	+	protein_coding	16.7114	9.12104	24.3017	1.12024	0.150226	1	5.02565	13.2164	24.4382	24.1652
ENSG00000166295	ANAPC16	10	72216000	72235860	19861	+	protein_coding	2682.71	2463.62	2901.81	0.234749	0.150325	1	2397.24	2530	3064.89	2738.73
ENSG00000017797	RALBP1	18	9475009	9538114	63106	+	protein_coding	2623.09	2481.32	2764.86	0.155595	0.150552	1	2423.2	2539.44	2743.82	2785.91
ENSG00000071794	HLTF	3	149030127	149086554	56428	-	protein_coding	901.361	822.218	980.505	0.251659	0.150753	1	840.121	804.314	981.742	979.267
ENSG00000144290	SLC4A10	2	161424332	161985282	560951	+	protein_coding	44.748	33.997	55.499	0.65813	0.151286	1	44.3932	23.6008	61.5169	49.4812
ENSG00000141127	PRPSAP2	17	18840085	18931287	91203	+	protein_coding	1149.19	1069.99	1228.39	0.19822	0.152071	1	1048.69	1091.3	1227.81	1228.97
ENSG00000171843	MLLT3	9	20341669	20622499	280831	-	protein_coding	1469.33	1324.43	1614.23	0.282541	0.152548	1	1308.34	1340.52	1676.12	1552.33
ENSG00000121749	TBC1D15	12	71839707	71927248	87542	+	protein_coding	1661.38	1538.88	1783.89	0.212201	0.152761	1	1491.78	1585.97	1824.44	1743.35
ENSG00000170348	TMED10	14	75131469	75176612	45144	-	protein_coding	3591.61	3401.41	3781.8	0.152712	0.153009	1	3312.74	3490.08	3841.01	3722.6
ENSG00000164609	SLU7	5	160401641	160421711	20071	-	protein_coding	1551.81	1428.25	1675.37	0.228935	0.153064	1	1390.43	1466.08	1722.47	1628.28
ENSG00000160183	TMPRSS3	21	42371887	42396091	24205	-	protein_coding	209.493	169.795	249.192	0.530899	0.153068	1	143.231	196.358	245.225	253.16
ENSG00000092036	HAUS4	14	22946228	22957161	10934	-	protein_coding	973.247	901.828	1044.67	0.211454	0.153618	1	842.634	961.023	1052.53	1036.8
ENSG00000107447	DNTT	10	96304409	96338564	34156	+	protein_coding	1.34105	0	2.68211	1.32953	0.15394	1	0	0	4.21349	1.15073
ENSG00000198712	MT-CO2	MT	7586	8269	684	+	protein_coding	119971	110914	129028	0.216781	0.153987	1	102270	119559	122397	135659
ENSG00000146007	ZMAT2	5	140698680	140706686	8007	+	protein_coding	2261.1	2138.59	2383.61	0.155795	0.154423	1	2074.76	2202.42	2333.43	2433.78
ENSG00000155111	CDK19	6	110609978	110815958	205981	-	protein_coding	1006	927.422	1084.58	0.224393	0.15451	1	900.429	954.415	1082.87	1086.28
ENSG00000170915	PAQR8	6	52361421	52407777	46357	+	protein_coding	1352.29	1235.03	1469.55	0.248807	0.154764	1	1237.15	1232.9	1494.94	1444.16
ENSG00000196646	ZNF136	19	12163064	12189871	26808	+	protein_coding	275.611	250.938	300.283	0.257042	0.154828	1	247.932	253.944	302.528	298.038
ENSG00000198886	MT-ND4	MT	10760	12137	1378	+	protein_coding	235515	214280	256750	0.258378	0.155424	1	192291	236268	238798	274701
ENSG00000158019	BABAM2	2	27889941	28338901	448961	+	protein_coding	718.302	666.777	769.827	0.206854	0.155761	1	656.685	676.87	787.079	752.574
ENSG00000187239	FNBP1	9	129887187	130043194	156008	-	protein_coding	10888.6	9873.45	11903.8	0.267034	0.155776	1	9654.27	10092.6	11760.7	12046.9
ENSG00000116678	LEPR	1	65420652	65641559	220908	+	protein_coding	251.127	215.06	287.195	0.409694	0.156594	1	196	234.12	314.326	260.064
ENSG00000272583		1	121518366	121518829	464	-	lncRNA	19.08	11.9462	26.2138	0.969989	0.157166	1	12.5641	11.3284	32.8652	19.5623
ENSG00000169756	LIMS1	2	108534355	108687246	152892	+	protein_coding	1952.26	1798.57	2105.95	0.225872	0.157206	1	1794.99	1802.15	2086.52	2125.39
ENSG00000141971	MVB12A	19	17405722	17433724	28003	+	protein_coding	605.14	556.621	653.659	0.229878	0.157218	1	562.873	550.37	651.405	655.913
ENSG00000174748	RPL15	3	23916591	23924374	7784	+	protein_coding	9896.29	9108.73	10683.9	0.228433	0.157905	1	8681.81	9535.65	10870.8	10496.9
ENSG00000171566	PLRG1	4	154535005	154550400	15396	-	protein_coding	2404.07	2267.07	2541.08	0.164095	0.158014	1	2318.5	2215.64	2586.24	2495.92
ENSG00000131171	SH3BGRL	X	81202102	81298547	96446	+	protein_coding	1854.98	1656.97	2053	0.305297	0.158117	1	1624.12	1689.81	2171.63	1934.37
ENSG00000273812		20	62596732	62603355	6624	-	lncRNA	20.447	12.2655	28.6285	1.03622	0.158174	1	7.53848	16.9925	35.3933	21.8638
ENSG00000245205	EEF1A1P4	12	19456244	19457648	1405	-	processed_pseudogene	10.0416	6.12931	13.954	0.966509	0.158388	1	7.53848	4.72015	11.7978	16.1102
ENSG00000100802	C14orf93	14	22985894	23010166	24273	-	protein_coding	283.076	249.369	316.783	0.338008	0.158467	1	242.906	255.832	294.101	339.464
ENSG00000234142	LINC01675	1	166474879	166490307	15429	-	lncRNA	2.91058	0.837608	4.98356	1.29783	0.158663	1	1.67522	0	4.21349	5.75363
ENSG00000143155	TIPRL	1	168178962	168202109	23148	+	protein_coding	1741.73	1647.18	1836.28	0.156428	0.158973	1	1599.83	1694.53	1833.71	1838.86
ENSG00000143499	SMYD2	1	214281102	214337131	56030	+	protein_coding	1153.17	1055	1251.34	0.244598	0.15903	1	980.002	1130	1269.1	1233.58
ENSG00000142784	WDTC1	1	27234632	27308636	74005	+	protein_coding	2084.39	1952.12	2216.67	0.182616	0.15907	1	1926.5	1977.74	2233.15	2200.19
ENSG00000246084	LINC02325	14	97427071	97582146	155076	+	lncRNA	154.898	133.25	176.546	0.398357	0.159085	1	131.505	134.996	186.236	166.855
ENSG00000168264	IRF2BP2	1	234604269	234610178	5910	-	protein_coding	2227.85	2109.17	2346.52	0.153075	0.159266	1	2129.2	2089.14	2319.1	2373.95
ENSG00000135272	MDFIC	7	114922359	115019202	96844	+	protein_coding	1956.33	1839.66	2073	0.171593	0.159421	1	1883.78	1795.55	2100	2045.99
ENSG00000181191	PJA1	X	69160851	69165521	4671	-	protein_coding	627.903	573.827	681.98	0.247315	0.15958	1	559.522	588.131	688.484	675.476
ENSG00000012660	ELOVL5	6	53267398	53349179	81782	-	protein_coding	4791.6	4528.11	5055.09	0.158241	0.159614	1	4516.38	4539.84	5043.54	5066.64
ENSG00000172663	TMEM134	11	67461710	67469272	7563	-	protein_coding	475.632	419.657	531.607	0.336376	0.159788	1	363.522	475.791	538.484	524.731
ENSG00000172005	MAL	2	95025677	95053992	28316	+	protein_coding	448.891	401.626	496.156	0.300569	0.159833	1	409.591	393.661	496.349	495.963
ENSG00000230629	RPS23P8	X	70962964	70963293	330	+	processed_pseudogene	73.5056	59.4721	87.539	0.537538	0.160038	1	59.4702	59.4739	100.281	74.7971
ENSG00000147010	SH3KBP1	X	19533977	19887600	353624	-	protein_coding	4927.87	4652.87	5202.86	0.160557	0.160472	1	4647.89	4657.85	5182.59	5223.14
ENSG00000164088	PPM1M	3	52245759	52250599	4841	+	protein_coding	1790.75	1638.22	1943.28	0.244312	0.160588	1	1651.76	1624.68	1978.65	1907.9
ENSG00000137992	DBT	1	100186919	100249834	62916	-	protein_coding	765.985	698.44	833.529	0.251758	0.1615	1	730.395	666.485	800.562	866.496
ENSG00000172007	RAB33B	4	139453232	139476609	23378	+	protein_coding	336.575	307.206	365.944	0.24998	0.162245	1	313.266	301.146	368.259	363.629
ENSG00000177150	FAM210A	18	13663347	13726663	63317	-	protein_coding	753.044	664.465	841.622	0.335765	0.162526	1	603.916	725.015	857.023	826.221
ENSG00000266472	MRPS21	1	150293861	150308979	15119	+	protein_coding	1457.26	1364.29	1550.23	0.183216	0.16265	1	1364.46	1364.12	1532.02	1568.44
ENSG00000178826	TMEM139	7	143279957	143288048	8092	+	protein_coding	16.2555	10.5834	21.9276	0.902095	0.1632	1	11.7265	9.4403	18.5393	25.316
ENSG00000178035	IMPDH2	3	49024325	49029447	5123	-	protein_coding	10316.1	9429.19	11202.9	0.246461	0.163205	1	9009.32	9849.07	11257.6	11148.2
ENSG00000087460	GNAS	20	58839718	58911192	71475	+	protein_coding	19905.1	19008.9	20801.3	0.129654	0.163242	1	18807.7	19210.1	20524.7	21077.8
ENSG00000167772	ANGPTL4	19	8363289	8374370	11082	+	protein_coding	18.8085	14.466	23.151	0.637947	0.163825	1	10.0513	18.8806	24.4382	21.8638
ENSG00000078589	P2RY10	X	78945332	78963727	18396	+	protein_coding	2277.7	2169.77	2385.63	0.136627	0.164133	1	2163.54	2175.99	2404.22	2367.04
ENSG00000176912	TYMSOS	18	630886	658340	27455	-	lncRNA	103.096	82.2678	123.923	0.565744	0.164213	1	79.5728	84.9627	124.719	123.128
ENSG00000152518	ZFP36L2	2	43222402	43226606	4205	-	protein_coding	4669.72	4319.29	5020.15	0.215467	0.164231	1	4155.38	4483.2	4982.87	5057.44
ENSG00000143742	SRP9	1	225777813	225790468	12656	+	protein_coding	3453.07	3291.52	3614.61	0.134719	0.165056	1	3274.21	3308.83	3606.74	3622.48
ENSG00000089157	RPLP0	12	120196699	120201235	4537	-	protein_coding	32122.3	29588.4	34656.2	0.226357	0.165106	1	28448.5	30728.2	35244.1	34068.4
ENSG00000075303	SLC25A40	7	87833568	87876360	42793	-	protein_coding	1217.86	1145.49	1290.23	0.170785	0.165226	1	1130.77	1160.21	1276.69	1303.77
ENSG00000089327	FXYD5	19	35154730	35169881	15152	+	protein_coding	3966.48	3572.39	4360.56	0.284057	0.16544	1	3363	3781.79	4143.54	4577.58
ENSG00000109775	UFSP2	4	185399537	185425979	26443	-	protein_coding	460.825	412.854	508.796	0.298054	0.165698	1	403.727	421.982	521.63	495.963
ENSG00000165169	DYNLT3	X	37836757	37847571	10815	-	protein_coding	353.994	314.186	393.802	0.321576	0.165728	1	307.402	320.97	407.865	379.739
ENSG00000256683	ZNF350	19	51964340	51986856	22517	-	protein_coding	200.993	179.673	222.313	0.304514	0.165985	1	180.923	178.422	231.742	212.884
ENSG00000091947	TMEM101	17	44011188	44023946	12759	-	protein_coding	802.061	741.634	862.489	0.216627	0.166194	1	696.89	786.377	856.18	868.797
ENSG00000164463	CREBRF	5	173056352	173139284	82933	+	protein_coding	379.64	338.93	420.35	0.305548	0.166256	1	319.129	358.732	401.124	439.577
ENSG00000248527	MTATP6P1	1	633696	634376	681	+	unprocessed_pseudogene	10416.6	9461.89	11371.3	0.262411	0.166824	1	8754.68	10169.1	10638.2	12104.5
ENSG00000167671	UBXN6	19	4444999	4457794	12796	-	protein_coding	1580.79	1490.66	1670.91	0.163692	0.166859	1	1455.76	1525.55	1627.25	1714.58
ENSG00000271503	CCL5	17	35871491	35880793	9303	-	protein_coding	2004.72	1720.44	2289	0.401746	0.167026	1	1672.7	1768.17	2306.46	2271.53
ENSG00000273445		2	87477495	87478034	540	-	lncRNA	23.0748	15.0976	31.0521	0.89087	0.167071	1	7.53848	22.6567	25.2809	36.8232
ENSG00000160752	FDPS	1	155308748	155320666	11919	+	protein_coding	2910.95	2736.12	3085.78	0.172943	0.167168	1	2632.6	2839.64	3112.92	3058.63
ENSG00000268154	Metazoa_SRP	1	154950210	154950492	283	-	misc_RNA	2.96379	0.94403	4.98356	1.2409	0.167216	1	0	1.88806	4.21349	5.75363
ENSG00000179085	DPM3	1	155139891	155140595	705	-	protein_coding	314.908	280.395	349.421	0.313674	0.167244	1	267.197	293.593	354.776	344.067
ENSG00000259065		14	73787355	73803300	15946	+	lncRNA	43.0614	32.3819	53.741	0.675509	0.167313	1	32.6667	32.097	52.2472	55.2348
ENSG00000102804	TSC22D1	13	44432143	44577147	145005	-	protein_coding	220.418	199.277	241.558	0.275883	0.167342	1	191.812	206.743	246.068	237.049
ENSG00000113048	MRPS27	5	72219403	72320646	101244	-	protein_coding	2863.72	2681.39	3046.05	0.182946	0.167631	1	2609.99	2752.79	2983.99	3108.11
ENSG00000110011	DNAJC4	11	64230278	64234286	4009	+	protein_coding	569.005	527.816	610.193	0.207852	0.167742	1	518.48	537.153	605.899	614.487
ENSG00000147123	NDUFB11	X	47142216	47145038	2823	-	protein_coding	1959.78	1825.71	2093.84	0.196826	0.168043	1	1769.03	1882.4	2124.44	2063.25
ENSG00000127526	SLC35E1	19	16549831	16572415	22585	-	protein_coding	1275.3	1157.34	1393.27	0.264711	0.16806	1	1137.47	1177.21	1367.7	1418.84
ENSG00000076554	TPD52	8	80034745	80231232	196488	-	protein_coding	568.635	520.757	616.513	0.241893	0.168287	1	495.864	545.65	618.54	614.487
ENSG00000116857	TMEM9	1	201134772	201171574	36803	-	protein_coding	545.214	496.385	594.042	0.257353	0.168357	1	478.274	514.497	609.27	578.815
ENSG00000105327	BBC3	19	47220822	47232766	11945	-	protein_coding	404.519	360.303	448.735	0.312577	0.168381	1	346.77	373.836	456.742	440.728
ENSG00000117533	VAMP4	1	171700160	171742074	41915	-	protein_coding	489.623	440.218	539.029	0.289665	0.168624	1	418.804	461.631	567.135	510.922
ENSG00000147677	EIF3H	8	116642130	116766925	124796	-	protein_coding	7471.32	6845.4	8097.24	0.240208	0.168627	1	6631.35	7059.46	8184.28	8010.2
ENSG00000257698	GIHCG	12	57930115	57936345	6231	-	lncRNA	544.661	486.554	602.769	0.30611	0.16884	1	447.283	525.825	637.079	568.458
ENSG00000104081	BMF	15	40087890	40108892	21003	-	protein_coding	484.055	415.314	552.797	0.402444	0.169061	1	409.591	421.038	570.506	535.087
ENSG00000134668	SPOCD1	1	31790422	31816051	25630	-	protein_coding	7.12988	3.56328	10.6965	1.15701	0.169304	1	3.35043	3.77612	7.58427	13.8087
ENSG00000105755	ETHE1	19	43506719	43527230	20512	-	protein_coding	1031.98	925.05	1138.91	0.296438	0.169313	1	856.036	994.064	1157.02	1120.81
ENSG00000197859	ADAMTSL2	9	133532164	133575519	43356	+	protein_coding	6.97587	3.56328	10.3885	1.0841	0.169657	1	3.35043	3.77612	9.26967	11.5073
ENSG00000259943		1	40256427	40257967	1541	-	lncRNA	221.051	186.906	255.196	0.436978	0.169903	1	185.949	187.862	272.191	238.2
ENSG00000128951	DUT	15	48331011	48343373	12363	+	protein_coding	9962.95	9463.33	10462.6	0.144323	0.169926	1	9356.09	9570.58	10328.1	10597
ENSG00000170412	GPRC5C	17	74424851	74451653	26803	+	protein_coding	2.80851	1.36283	4.25418	1.07906	0.170049	1	0.837608	1.88806	5.05618	3.45218
ENSG00000158985	CDC42SE2	5	131245493	131398447	152955	+	protein_coding	7604.48	7102.65	8106.3	0.18966	0.170057	1	6973.09	7232.22	8112.65	8099.95
ENSG00000171119	NRTN	19	5805067	5828324	23258	+	protein_coding	6.50757	3.51007	9.50507	1.08412	0.17021	1	4.18804	2.83209	10.9551	8.05508
ENSG00000117650	NEK2	1	211658657	211675630	16974	-	protein_coding	1794.36	1657.37	1931.36	0.219312	0.170239	1	1647.58	1667.16	1965.17	1897.55
ENSG00000163354	DCST2	1	155018520	155033781	15262	-	protein_coding	6.90385	4.03529	9.7724	0.985276	0.170574	1	3.35043	4.72015	12.6405	6.90435
ENSG00000113141	IK	5	140647058	140662480	15423	+	protein_coding	2530.88	2368.93	2692.82	0.183471	0.171883	1	2424.04	2313.82	2587.08	2798.56
ENSG00000185862	EVI2B	17	31303770	31314105	10336	-	protein_coding	1848.07	1682.42	2013.72	0.257103	0.172066	1	1609.88	1754.95	2112.64	1914.81
ENSG00000131446	MGAT1	5	180784780	180815652	30873	-	protein_coding	4384.75	3930.45	4839.04	0.295989	0.172082	1	3752.49	4108.42	4912.92	4765.15
ENSG00000125743	SNRPD2	19	45687460	45692569	5110	-	protein_coding	5838.12	5427.32	6248.92	0.202132	0.172141	1	5303.74	5550.9	6274.72	6223.12
ENSG00000065518	NDUFB4	3	120596328	120602507	6180	+	protein_coding	1723.65	1563.08	1884.21	0.266769	0.172471	1	1519.42	1606.74	1914.61	1853.82
ENSG00000126934	MAP2K2	19	4090321	4124122	33802	-	protein_coding	3266.52	3072.79	3460.25	0.170547	0.172475	1	2957.6	3187.99	3406.18	3514.31
ENSG00000275395	FCGBP	19	39863323	39934626	71304	-	protein_coding	47.8725	39.2493	56.4957	0.5078	0.172711	1	36.0172	42.4814	62.3596	50.6319
ENSG00000089050	RBBP9	20	18486540	18497225	10686	-	protein_coding	734.966	668.971	800.96	0.257233	0.172834	1	666.736	671.206	805.619	796.302
ENSG00000124333	VAMP7	X	155881345	155943769	62425	+	protein_coding	1446.16	1345.08	1547.24	0.200667	0.173283	1	1325.1	1365.07	1529.5	1564.99
ENSG00000170074	FAM153A	5	177707981	177783398	75418	-	protein_coding	70.9014	52.9909	88.8119	0.681858	0.173306	1	35.1796	70.8023	90.1686	87.4551
ENSG00000140463	BBS4	15	72686179	72738475	52297	+	protein_coding	435.064	394.327	475.8	0.268894	0.173511	1	361.009	427.646	478.652	472.948
ENSG00000153283	CD96	3	111292719	111665750	373032	+	protein_coding	5572.54	4974.42	6170.66	0.306352	0.173728	1	4928.49	5020.35	6240.17	6101.14
ENSG00000186496	ZNF396	18	35366694	35377337	10644	-	protein_coding	37.7218	28.453	46.9907	0.674307	0.173957	1	27.6411	29.2649	51.4045	42.5768
ENSG00000132849	PATJ	1	61742477	62178675	436199	+	protein_coding	311.166	280.495	341.837	0.281791	0.174721	1	273.06	287.929	339.607	344.067
ENSG00000123080	CDKN2C	1	50960745	50974634	13890	+	protein_coding	1283.13	1170.28	1395.98	0.251915	0.174791	1	1149.2	1191.37	1381.18	1410.79
ENSG00000170522	ELOVL6	4	110045846	110199199	153354	-	protein_coding	318.97	275.629	362.311	0.387491	0.174801	1	260.496	290.761	407.023	317.6
ENSG00000070756	PABPC1	8	100685816	100722809	36994	-	protein_coding	37951.1	35044	40858.1	0.219771	0.174957	1	34390.5	35697.6	39862.1	41854.2
ENSG00000234663	LINC01934	2	181086076	181409321	323246	+	lncRNA	226.453	192.523	260.383	0.424019	0.175572	1	179.248	205.799	259.551	261.215
ENSG00000138767	CNOT6L	4	77713387	77819615	106229	-	protein_coding	2113.19	1982.03	2244.34	0.178243	0.175682	1	1968.38	1995.68	2204.5	2284.19
ENSG00000212907	MT-ND4L	MT	10470	10766	297	+	protein_coding	35312.5	32277.1	38347.9	0.246253	0.176147	1	29983.9	34570.4	36666.6	40029.1
ENSG00000106105	GARS1	7	30580533	30634033	53501	+	protein_coding	7517.36	6780.56	8254.16	0.280279	0.176267	1	6648.94	6912.19	8673.04	7835.29
ENSG00000242169		4	188349376	188350024	649	-	processed_pseudogene	6.95552	3.56328	10.3478	1.13488	0.17636	1	3.35043	3.77612	12.6405	8.05508
ENSG00000126804	ZBTB1	14	64503712	64533690	29979	+	protein_coding	2114.32	1932.8	2295.84	0.246164	0.176403	1	1836.88	2028.72	2335.11	2256.57
ENSG00000103152	MPG	16	77007	85851	8845	+	protein_coding	833.051	770.517	895.584	0.2148	0.176941	1	769.762	771.273	867.135	924.032
ENSG00000247596	TWF2	3	52228612	52246788	18177	-	protein_coding	2516.64	2360.04	2673.23	0.178949	0.177126	1	2333.58	2386.51	2684.83	2661.63
ENSG00000173226	IQCB1	3	121769761	121835079	65319	-	protein_coding	1059.24	997.67	1120.8	0.168316	0.177296	1	990.891	1004.45	1167.98	1073.63
ENSG00000054282	SDCCAG8	1	243256034	243500091	244058	+	protein_coding	357.084	327.343	386.825	0.240624	0.177588	1	315.778	338.907	401.967	371.684
ENSG00000170631	ZNF16	8	144930358	144950888	20531	-	protein_coding	122.11	105.582	138.639	0.385183	0.177867	1	106.376	104.787	144.944	132.333
ENSG00000179010	MRFAP1	4	6640091	6642745	2655	+	protein_coding	3035.59	2883.26	3187.91	0.144407	0.17799	1	2887.24	2879.29	3183.71	3192.11
ENSG00000100353	EIF3D	22	36510855	36529184	18330	-	protein_coding	8292.16	7706.77	8877.55	0.202712	0.17814	1	7553.55	7860	8841.58	8913.52
ENSG00000069998	HDHD5	22	17137511	17165287	27777	-	protein_coding	1454.45	1315.02	1593.88	0.274294	0.178159	1	1218.72	1411.33	1585.96	1601.81
ENSG00000117643	MAN1C1	1	25616791	25786206	169416	+	protein_coding	271.184	246.616	295.753	0.259275	0.178655	1	271.385	221.847	308.427	283.078
ENSG00000233527	ZNF529-AS1	19	36573070	36594708	21639	+	lncRNA	71.0151	58.4285	83.6017	0.49648	0.178917	1	53.6069	63.25	80.8989	86.3044
ENSG00000232859	LYRM9	17	27878314	27894752	16439	-	protein_coding	72.152	59.3656	84.9383	0.496517	0.178928	1	61.1454	57.5859	89.3259	80.5508
ENSG00000171823	FBXL14	12	1565993	1594581	28589	-	protein_coding	786.648	717.05	856.247	0.254284	0.179347	1	682.651	751.448	896.63	815.864
ENSG00000124466	LYPD3	19	43460787	43465608	4822	-	protein_coding	48.3436	38.724	57.9633	0.543807	0.179819	1	36.8548	40.5933	48.0337	67.8928
ENSG00000137078	SIT1	9	35649295	35650950	1656	-	protein_coding	2654.14	2413.33	2894.95	0.259651	0.179938	1	2326.88	2499.79	2834.83	2955.06
ENSG00000144224	UBXN4	2	135741734	135785056	43323	+	protein_coding	4289.02	4116.18	4461.87	0.116315	0.179952	1	4083.34	4149.01	4521.07	4402.67
ENSG00000184005	ST6GALNAC3	1	76074746	76634603	559858	+	protein_coding	33.7922	24.4177	43.1666	0.740094	0.180014	1	24.2906	24.5448	34.5506	51.7826
ENSG00000173409	ARV1	1	230978981	231000733	21753	+	protein_coding	479.757	436.86	522.654	0.255608	0.180146	1	419.642	454.079	505.618	539.69
ENSG00000163536	SERPINI1	3	167735243	167825569	90327	+	protein_coding	77.4105	63.667	91.154	0.496671	0.181028	1	60.3078	67.0262	86.7978	95.5102
ENSG00000136104	RNASEH2B	13	50909747	51024120	114374	+	protein_coding	3101.08	2876.65	3325.51	0.20796	0.18147	1	2835.3	2918	3438.2	3212.82
ENSG00000064961	HMG20B	19	3572777	3579088	6312	+	protein_coding	1748.23	1643.87	1852.59	0.172041	0.182007	1	1607.37	1680.37	1889.33	1815.84
ENSG00000115548	KDM3A	2	86440647	86492716	52070	+	protein_coding	2392.64	2087.09	2698.2	0.362471	0.182406	1	1956.65	2217.53	2689.89	2706.51
ENSG00000189423	USP32P3	17	20408311	20434286	25976	+	transcribed_unprocessed_pseudogene	4.37804	2.20044	6.55563	1.06128	0.182546	1	2.51283	1.88806	5.05618	8.05508
ENSG00000204054	LINC00963	9	129476946	129513687	36742	+	lncRNA	473.413	428.258	518.568	0.273444	0.182582	1	421.317	435.198	534.27	502.867
ENSG00000262587		16	25031744	25058109	26366	+	transcribed_unprocessed_pseudogene	30.5222	22.9021	38.1424	0.674769	0.182597	1	18.4274	27.3769	33.7079	42.5768
ENSG00000250903	GMDS-DT	6	2245718	2525976	280259	+	lncRNA	106.943	90.6507	123.235	0.429471	0.182733	1	88.7865	92.515	122.191	124.278
ENSG00000049768	FOXP3	X	49250438	49270477	20040	-	protein_coding	287.784	230.537	345.03	0.550154	0.182822	1	190.137	270.937	325.281	364.78
ENSG00000042832	TG	8	132866958	133134903	267946	+	protein_coding	12.9562	8.85498	17.0574	0.815152	0.183003	1	9.21369	8.49627	16.8539	17.2609
ENSG00000007129	CEACAM21	19	41549518	41586844	37327	+	protein_coding	310.737	283.008	338.466	0.255096	0.183108	1	278.086	287.929	332.865	344.067
ENSG00000171503	ETFDH	4	158671968	158710742	38775	+	protein_coding	965.51	910.543	1020.48	0.164261	0.183243	1	891.215	929.87	1030.62	1010.34
ENSG00000107625	DDX50	10	68901286	68946847	45562	+	protein_coding	1823.2	1676.46	1969.94	0.23107	0.183249	1	1592.29	1760.62	2021.63	1918.26
ENSG00000065809	FAM107B	10	14518557	14774897	256341	-	protein_coding	15952	15001.8	16902.2	0.171309	0.183263	1	14798	15205.5	17268.6	16535.9
ENSG00000139684	ESD	13	46771256	46797420	26165	-	protein_coding	3087.55	2909.58	3265.52	0.16618	0.183367	1	2844.52	2974.64	3391.86	3139.18
ENSG00000150867	PIP4K2A	10	22534854	22714578	179725	-	protein_coding	4575.39	4314.06	4836.71	0.164117	0.183526	1	4312.01	4316.11	4724.16	4949.27
ENSG00000270972		11	333192	333688	497	+	lncRNA	9.46754	5.71051	13.2246	0.958717	0.183798	1	6.70087	4.72015	12.6405	13.8087
ENSG00000146733	PSPH	7	56011051	56051604	40554	-	protein_coding	525.735	464.721	586.749	0.331197	0.183917	1	464.035	465.407	617.697	555.8
ENSG00000251661		11	318640	325631	6992	+	lncRNA	43.0404	34.7952	51.2856	0.535873	0.184192	1	31.8291	37.7612	53.0899	49.4812
ENSG00000149925	ALDOA	16	30064164	30070457	6294	+	protein_coding	1053.02	912.06	1193.98	0.379149	0.184426	1	837.608	986.512	1123.32	1264.65
ENSG00000172053	QARS1	3	49095932	49105130	9199	-	protein_coding	7434.44	6989.55	7879.34	0.172064	0.185002	1	7007.43	6971.66	7944.11	7814.57
ENSG00000237424	FOXD2-AS1	1	47432133	47434641	2509	-	lncRNA	228.604	198.972	258.235	0.36871	0.185198	1	181.761	216.183	258.708	257.762
ENSG00000245910	SNHG6	8	66921684	66926398	4715	-	lncRNA	1352.68	1240.71	1464.64	0.237436	0.185209	1	1214.53	1266.89	1496.63	1432.65
ENSG00000223822	EEF1A1P1	21	23390258	23390996	739	+	processed_pseudogene	17.6739	11.5807	23.7671	0.879264	0.185247	1	10.8889	12.2724	21.0674	26.4667
ENSG00000049239	H6PD	1	9234774	9271337	36564	+	protein_coding	1730.23	1624.83	1835.63	0.175364	0.185292	1	1557.95	1691.7	1840.45	1830.8
ENSG00000168785	TSPAN5	4	98470367	98658611	188245	-	protein_coding	1174.67	1101.75	1247.59	0.179509	0.185383	1	1076.33	1127.17	1305.34	1189.85
ENSG00000114796	KLHL24	3	183635610	183684519	48910	+	protein_coding	520.653	455.155	586.15	0.357386	0.18563	1	428.856	481.455	595.787	576.513
ENSG00000184203	PPP1R2	3	195514428	195543386	28959	-	protein_coding	1598.13	1487.15	1709.1	0.199454	0.185921	1	1451.58	1522.72	1704.78	1713.43
ENSG00000107518	ATRNL1	10	115093365	115948999	855635	+	protein_coding	2.35684	0.418804	4.29487	1.23206	0.186322	1	0.837608	0	1.68539	6.90435
ENSG00000100528	CNIH1	14	54423561	54441391	17831	-	protein_coding	1355.07	1262.16	1447.98	0.19718	0.186418	1	1218.72	1305.59	1458.71	1437.26
ENSG00000109943	CRTAM	11	122838500	122872643	34144	+	protein_coding	8.05076	5.29171	10.8098	0.836163	0.186953	1	5.86326	4.72015	10.1124	11.5073
ENSG00000226752	CUTALP	9	120824828	120854385	29558	+	transcribed_unitary_pseudogene	939.594	875.759	1003.43	0.194796	0.187077	1	903.779	847.739	1001.12	1005.73
ENSG00000122859	NEUROG3	10	69571698	69573422	1725	-	protein_coding	1.36639	0.472015	2.26076	1.10091	0.18715	1	0	0.94403	3.37079	1.15073
ENSG00000253616		8	23071377	23074488	3112	-	lncRNA	6.13572	2.72567	9.54576	1.21185	0.187945	1	1.67522	3.77612	7.58427	11.5073
ENSG00000256043	CTSO	4	155921580	155953912	32333	-	protein_coding	283.533	243.971	323.094	0.394458	0.188456	1	238.718	249.224	319.382	326.806
ENSG00000178913	TAF7	5	141260225	141320784	60560	-	protein_coding	2639.14	2489.92	2788.35	0.162786	0.189042	1	2481	2498.85	2835.68	2741.03
ENSG00000136153	LMO7	13	75620434	75859870	239437	+	protein_coding	1082.73	965.09	1200.37	0.309885	0.189186	1	887.027	1043.15	1201.69	1199.06
ENSG00000255135		11	76435559	76444687	9129	-	lncRNA	149.468	122.042	176.894	0.512831	0.189188	1	114.752	129.332	181.18	172.609
ENSG00000101849	TBL1X	X	9463320	9741037	277718	+	protein_coding	1871.95	1748.98	1994.91	0.188475	0.189268	1	1773.22	1724.74	1966.86	2022.97
ENSG00000144115	THNSL2	2	88170295	88186636	16342	+	protein_coding	33.6277	27.509	39.7464	0.510376	0.189273	1	27.6411	27.3769	43.8203	35.6725
ENSG00000175294	CATSPER1	11	66016752	66026479	9728	-	protein_coding	4.19996	1.30962	7.0903	1.21715	0.189351	1	1.67522	0.94403	8.42697	5.75363
ENSG00000161958	FGF11	17	7438273	7444937	6665	+	protein_coding	24.7075	16.9857	32.4294	0.8154	0.189596	1	7.53848	26.4328	30.3371	34.5218
ENSG00000129518	EAPP	14	34515938	34539711	23774	-	protein_coding	778.534	712.528	844.539	0.243107	0.189731	1	694.377	730.679	853.652	835.426
ENSG00000121691	CAT	11	34438934	34472060	33127	+	protein_coding	1462.98	1371.98	1553.97	0.179528	0.189733	1	1332.64	1411.33	1615.45	1492.49
ENSG00000198420	TCAF1	7	143851375	143902198	50824	-	protein_coding	219.244	194.823	243.665	0.318558	0.189849	1	187.624	202.022	250.281	237.049
ENSG00000235304	LINC01281	X	39304956	39327362	22407	-	lncRNA	13.3982	9.85222	16.9441	0.679071	0.190123	1	8.37608	11.3284	14.3259	19.5623
ENSG00000245680	ZNF585B	19	37181579	37218153	36575	-	protein_coding	188.999	166.051	211.948	0.349232	0.190211	1	165.009	167.093	244.382	179.513
ENSG00000275318		9	92840955	92841688	734	-	unprocessed_pseudogene	11.3047	7.54536	15.064	0.83917	0.190251	1	7.53848	7.55224	15.1685	14.9594
ENSG00000142173	COL6A2	21	46098112	46132848	34737	+	protein_coding	195.247	169.721	220.773	0.372068	0.190299	1	166.684	172.758	240.169	201.377
ENSG00000163634	THOC7	3	63833870	63863868	29999	-	protein_coding	1620.42	1476.62	1764.23	0.254101	0.190518	1	1498.48	1454.75	1809.27	1719.18
ENSG00000205629	LCMT1	16	25111731	25178231	66501	+	protein_coding	727.909	679.408	776.409	0.19079	0.190625	1	665.899	692.918	754.214	798.603
ENSG00000132749	TESMIN	11	68707440	68751520	44081	-	protein_coding	245.551	219.447	271.655	0.302822	0.190811	1	216.103	222.791	267.135	276.174
ENSG00000105404	RABAC1	19	41956681	41959321	2641	-	protein_coding	331.279	301.104	361.454	0.262363	0.190824	1	275.573	326.634	370.787	352.122
ENSG00000145741	BTF3	5	73498408	73505635	7228	+	protein_coding	11927.4	10939.9	12914.9	0.237168	0.190835	1	10728.9	11150.9	12830.1	12999.7
ENSG00000204628	RACK1	5	181236897	181248096	11200	-	protein_coding	37311.3	34101.9	40520.7	0.246266	0.190861	1	33113.2	35090.6	40946.7	40094.7
ENSG00000178397	FAM220A	7	6329411	6348981	19571	-	protein_coding	308.791	278.727	338.856	0.277891	0.19093	1	256.308	301.146	324.438	353.273
ENSG00000198796	ALPK2	18	58481247	58629091	147845	-	protein_coding	27.2017	20.3292	34.0741	0.677497	0.191332	1	21.7778	18.8806	37.0787	31.0696
ENSG00000211707	TRBV7-1	7	142332182	142332701	520	+	TR_V_gene	2.6229	0.837608	4.40819	1.1962	0.19156	1	1.67522	0	4.21349	4.6029
ENSG00000106733	NMRK1	9	75060573	75088217	27645	-	protein_coding	1295.94	1179.47	1412.4	0.257366	0.191588	1	1138.31	1220.63	1439.33	1385.47
ENSG00000105698	USF2	19	35268962	35279821	10860	+	protein_coding	2890.1	2717.57	3062.63	0.171317	0.191674	1	2731.44	2703.7	2968.82	3156.44
ENSG00000138821	SLC39A8	4	102251080	102431258	180179	-	protein_coding	2107.88	1982.61	2233.15	0.171407	0.192001	1	1907.23	2057.99	2309.83	2156.46
ENSG00000144746	ARL6IP5	3	69084937	69106092	21156	+	protein_coding	4332.89	4005.52	4660.26	0.216771	0.192088	1	3908.28	4102.76	4732.59	4587.94
ENSG00000254999	BRK1	3	10115675	10127190	11516	+	protein_coding	2928.07	2750.37	3105.78	0.174426	0.192318	1	2713.01	2787.72	3088.49	3123.07
ENSG00000248445	SEMA6A-AS1	5	116447547	116508276	60730	+	lncRNA	6.39923	3.98208	8.81639	0.906552	0.192677	1	4.18804	3.77612	8.42697	9.2058
ENSG00000102882	MAPK3	16	30114105	30123506	9402	-	protein_coding	1898.92	1760.92	2036.92	0.208374	0.193162	1	1674.38	1847.47	1966.86	2106.98
ENSG00000171314	PGAM1	10	97426191	97433444	7254	+	protein_coding	1569.03	1426.71	1711.34	0.259478	0.193302	1	1355.25	1498.18	1686.24	1736.44
ENSG00000160445	ZER1	9	128729786	128772414	42629	-	protein_coding	1143.85	1070.9	1216.8	0.18265	0.1934	1	1086.38	1055.43	1187.36	1246.24
ENSG00000180964	TCEAL8	X	103252995	103255192	2198	-	protein_coding	1070.5	986.223	1154.78	0.225584	0.19364	1	948.173	1024.27	1130.06	1179.49
ENSG00000250565	ATP6V1E2	2	46490750	46542577	51828	-	protein_coding	127.613	102.025	153.2	0.556309	0.193642	1	95.4874	108.563	166.011	140.388
ENSG00000122543	OCM	7	5879827	5886363	6537	+	protein_coding	1.62746	0.418804	2.83612	1.17209	0.19396	1	0.837608	0	3.37079	2.30145
ENSG00000080546	SESN1	6	108986437	109094819	108383	-	protein_coding	601.442	542.143	660.741	0.282091	0.194032	1	508.428	575.859	672.472	649.009
ENSG00000187109	NAP1L1	12	76036585	76084735	48151	-	protein_coding	21161.6	19309.5	23013.7	0.25047	0.194118	1	18517.8	20101.2	23193.6	22833.8
ENSG00000287504		4	152113857	152116497	2641	-	lncRNA	12.4595	7.28619	17.6328	0.999549	0.194576	1	4.18804	10.3843	16.8539	18.4116
ENSG00000164754	RAD21	8	116845934	116874776	28843	-	protein_coding	16593.7	15756.5	17430.9	0.14523	0.194579	1	15407	16106.1	17737.9	17123.9
ENSG00000232838	PET117	20	18137863	18143169	5307	+	protein_coding	14.7154	9.95865	19.4722	0.834652	0.194953	1	6.70087	13.2164	19.382	19.5623
ENSG00000227008	RPS24P19	X	133670971	133671386	416	+	processed_pseudogene	8.94667	5.39813	12.4952	0.965466	0.194956	1	4.18804	6.60821	13.4832	11.5073
ENSG00000115073	ACTR1B	2	97655939	97664044	8106	-	protein_coding	2699.36	2474.04	2924.68	0.239128	0.195323	1	2359.54	2588.53	2933.43	2915.94
ENSG00000160014	CALM3	19	46601074	46610782	9709	+	protein_coding	15910.2	15190.4	16630.1	0.130259	0.195396	1	14838.2	15542.5	16481.5	16778.7
ENSG00000131242	RAB11FIP4	17	31391675	31538211	146537	+	protein_coding	1571.97	1471.63	1672.32	0.184173	0.195408	1	1443.2	1500.06	1761.24	1583.4
ENSG00000170584	NUDCD2	5	163446526	163460102	13577	-	protein_coding	1432.81	1352.28	1513.33	0.16275	0.195456	1	1308.34	1396.22	1585.96	1440.71
ENSG00000135049	AGTPBP1	9	85546539	85742029	195491	-	protein_coding	1566.77	1415.36	1718.18	0.276096	0.195877	1	1377.87	1452.86	1727.53	1708.83
ENSG00000167664	TMIGD2	19	4292232	4302431	10200	-	protein_coding	468.959	417.103	520.815	0.314529	0.19656	1	403.727	430.478	503.09	538.539
ENSG00000169599	NFU1	2	69396113	69437628	41516	-	protein_coding	430.479	396.933	464.025	0.22482	0.19663	1	379.437	414.429	476.967	451.084
ENSG00000119138	KLF9	9	70384604	70414657	30054	-	protein_coding	580.218	523.277	637.16	0.280978	0.196681	1	493.351	553.202	659.832	614.487
ENSG00000136536	MARCHF7	2	159712457	159771027	58571	+	protein_coding	2388.29	2265.57	2511.02	0.147786	0.196787	1	2297.56	2233.58	2514.61	2507.43
ENSG00000111266	DUSP16	12	12473282	12562863	89582	-	protein_coding	3132.1	2833.09	3431.1	0.272747	0.196809	1	2807.66	2858.52	3461.8	3400.39
ENSG00000117394	SLC2A1	1	42925353	42958893	33541	-	protein_coding	2387.8	2250.35	2525.25	0.165663	0.196878	1	2135.9	2364.8	2515.45	2535.05
ENSG00000169499	PLEKHA2	8	38901235	38973912	72678	+	protein_coding	3391.37	2993.25	3789.48	0.333697	0.196897	1	2820.23	3166.28	3776.97	3802
ENSG00000007944	MYLIP	6	16129086	16148248	19163	+	protein_coding	392.002	347.48	436.524	0.323024	0.197058	1	318.291	376.668	419.663	453.386
ENSG00000137880	GCHFR	15	40764068	40767708	3641	+	protein_coding	152.056	133.311	170.801	0.3517	0.197258	1	123.128	143.493	173.596	168.006
ENSG00000225051	HMGB3P22	5	179679032	179694768	15737	+	transcribed_processed_pseudogene	8.15691	4.50731	11.8065	1.05826	0.1975	1	3.35043	5.66418	10.9551	12.658
ENSG00000035928	RFC1	4	39287456	39366375	78920	-	protein_coding	4381.86	4070.24	4693.48	0.204114	0.197644	1	4018.85	4121.64	4733.43	4653.53
ENSG00000205542	TMSB4X	X	12975110	12977227	2118	+	protein_coding	42386.4	39273.7	45499	0.210635	0.197811	1	38581.9	39965.5	44744.7	46253.4
ENSG00000112996	MRPS30	5	44808947	44820428	11482	+	protein_coding	1003.51	947.305	1059.71	0.16063	0.197956	1	951.523	943.086	1045.79	1073.63
ENSG00000137441	FGFBP2	4	15960245	15969309	9065	-	protein_coding	102.743	74.2041	131.281	0.736704	0.198158	1	65.3335	83.0747	134.832	127.73
ENSG00000140807	NKD1	16	50548396	50649249	100854	+	protein_coding	53.0727	45.1194	61.026	0.418321	0.198446	1	40.2052	50.0336	56.4607	65.5913
ENSG00000170881	RNF139	8	124474880	124488618	13739	+	protein_coding	806.195	750.461	861.928	0.199298	0.198648	1	736.258	764.665	890.731	833.125
ENSG00000109180	OCIAD1	4	48805212	48861817	56606	+	protein_coding	2631.38	2485.95	2776.81	0.158975	0.198678	1	2461.73	2510.18	2779.22	2774.4
ENSG00000171148	TADA3	3	9779967	9793011	13045	-	protein_coding	4926.48	4568.28	5284.67	0.2086	0.198703	1	4404.15	4732.42	5257.59	5311.75
ENSG00000143401	ANP32E	1	150218417	150236156	17740	-	protein_coding	10015.9	9653.39	10378.4	0.10422	0.199316	1	9596.48	9710.3	10272.5	10484.3
ENSG00000078142	PIK3C3	18	41955234	42087830	132597	+	protein_coding	1156.78	1061.19	1252.36	0.236537	0.199358	1	1038.63	1083.75	1232.02	1272.7
ENSG00000177721	ANXA2R	5	43039233	43043170	3938	-	protein_coding	373.101	340.027	406.175	0.255744	0.199525	1	324.154	355.899	431.461	380.89
ENSG00000131188	PRR7	5	177446445	177456286	9842	+	protein_coding	81.4919	69.5371	93.4467	0.416591	0.200163	1	64.4958	74.5784	99.4383	87.4551
ENSG00000197958	RPL12	9	127447674	127451406	3733	-	protein_coding	9585.95	8673.64	10498.3	0.271861	0.200269	1	8449.79	8897.49	10611.2	10385.3
ENSG00000175701	MTLN	2	110211529	110245420	33892	-	protein_coding	286.855	258.703	315.007	0.28037	0.2004	1	244.582	272.825	310.113	319.902
ENSG00000088451	TGDS	13	94574054	94596242	22189	-	protein_coding	466.488	427.001	505.974	0.244652	0.200887	1	418.804	435.198	552.809	459.139
ENSG00000197894	ADH5	4	99070978	99088801	17824	-	protein_coding	2295.21	2180.09	2410.33	0.144744	0.200943	1	2119.99	2240.18	2454.78	2365.89
ENSG00000135549	PKIB	6	122471917	122726373	254457	+	protein_coding	9.01741	5.34492	12.6899	0.965328	0.200973	1	5.02565	5.66418	9.26967	16.1102
ENSG00000137970	RPL7P9	1	96678874	96679620	747	-	processed_pseudogene	7.07322	3.56328	10.5832	1.08661	0.20145	1	3.35043	3.77612	5.05618	16.1102
ENSG00000186469	GNG2	14	51826195	51979342	153148	+	protein_coding	4262.49	3958.8	4566.19	0.204456	0.202377	1	3900.74	4016.85	4601.97	4530.4
ENSG00000168214	RBPJ	4	26163455	26435131	271677	+	protein_coding	2898.73	2672.16	3125.3	0.224044	0.202652	1	2606.64	2737.69	3151.69	3098.9
ENSG00000023608	SNAPC1	14	61762420	61796428	34009	+	protein_coding	249.819	224.5	275.139	0.290788	0.20272	1	196	253	276.405	273.873
ENSG00000112514	CUTA	6	33416442	33418317	1876	-	protein_coding	1950.68	1810.84	2090.51	0.205666	0.202803	1	1743.06	1878.62	2067.14	2113.88
ENSG00000197620	EOLA1	X	149540355	149550510	10156	+	protein_coding	313.703	289.031	338.376	0.227105	0.202891	1	287.3	290.761	352.247	324.504
ENSG00000175573	C11orf68	11	65916810	65919062	2253	-	protein_coding	682.627	623.036	742.218	0.251154	0.203523	1	542.77	703.303	774.439	709.997
ENSG00000288012		11	108008678	108009282	605	-	lncRNA	2.01876	0.472015	3.5655	1.18761	0.203567	1	0	0.94403	2.52809	4.6029
ENSG00000121486	TRMT1L	1	185118101	185157072	38972	-	protein_coding	991.832	925.566	1058.1	0.190588	0.20365	1	922.207	928.926	988.484	1127.71
ENSG00000166289	PLEKHF1	19	29665459	29675477	10019	+	protein_coding	679.46	605.105	753.815	0.311565	0.204003	1	594.702	615.508	755.057	752.574
[truncated: 8,822 more rows]

## Sheet: Downregulated
gene_id	gene_name	seqnames	start	end	width	strand	gene_biotype	baseMean	baseMean_B	baseMean_D	log2FoldChange	pvalue	padj	siCTRL-1	siCTRL-2	siMCU-1	siMCU-2
[truncated: 9,769 more rows]
