# Supplementary material for: Mitochondrial calcium uniporter complex controls T-cell-mediated immune responses
Source: EMBO Rep. 2024 Dec 2;26(2):407–42. doi: 10.1038/s44319-024-00313-4 (PMC11772621; doi:10.1038/s44319-024-00313-4)
Supplement: Supplementary file 7 — Source data Fig. 5 [file 44319_2024_313_MOESM7_ESM.zip › 5A/Figure 5-panel A.xlsx]

## Sheet: Mean
Time (h:mm:ss)	siControl				siMCU
	Mean	SEM	n		Mean	SEM	n
0:00:00	64	9.14272	3		44	5.05267	3
0:07:00	58	8.85473	3		40	4.23763	3
0:14:00	56	8.64782	3		38	4.13357	3
0:21:00	18	2.0045	3		14	2.53009	3
0:28:00	19	1.62154	3		15	2.47766	3
0:35:00	20	1.6206	3		17	2.51828	3
0:42:00	174	29.0201	3		124	13.3617	3
0:49:00	151	25.9342	3		109	10.8871	3
0:56:00	136	23.398	3		96	8.92411	3
1:03:00	9	1.02223	3		7	1.67124	3
1:10:00	8	0.501202	3		6	1.38705	3
1:17:00	9	0.561726	3		6	1.39282	3
1:24:00	8	0.558326	3		6	1.61799	3

## Sheet: Biological replicates
Time (minutes)	K1 siMCU	K1 siControl	K2 siMCU	K2 siControl	K3 siMCU	K3 siControl
1.35	51.2259	75.8469	34.485	69.2381	47.3234	45.6942
8.96667	45.5664	70.3716	31.5444	63.8755	42.3541	41.1388
16.6167	43.7503	68.3424	30.1968	61.1228	41.0068	39.531
24.4333	14.6428	20.2486	9.21965	19.6435	17.9022	13.9503
32.0833	15.8725	21.4596	10.8424	20.49	19.388	16.179
39.75	16.9217	22.5503	11.9923	21.2555	20.6979	17.1679
49.7833	119.872	218.977	103.82	182.453	149.48	119.524
57.4167	106.902	192.564	90.6529	157.096	128.283	103.276
65.05	95.2124	173.414	81.1635	141.256	112.062	92.8371
75.1167	7.00884	11.0008	4.78462	7.95923	10.5303	7.9045
82.7667	5.24425	8.95272	4.19793	8.62756	8.78601	7.31183
90.4	4.92884	9.05275	4.02664	9.74906	8.58613	7.82577
98.0333	4.54384	9.14304	3.49778	8.72094	8.79371	7.29593
