# Supplementary material for: Mitochondrial calcium uniporter complex controls T-cell-mediated immune responses
Source: EMBO Rep. 2024 Dec 2;26(2):407–42. doi: 10.1038/s44319-024-00313-4 (PMC11772621; doi:10.1038/s44319-024-00313-4)
Supplement: Supplementary file 7 — Source data Fig. 5 [file 44319_2024_313_MOESM7_ESM.zip › 5C/Fig 5-Panel C.xlsx]

## Sheet: Sheet1
Cell #	siControl	siMCU
1	18.3175	12.6594
2	34.2139	8.97618
3	17.4454	10.578
4	19.2024	6.6853
5	26.355	6.93393
6	21.0844	7.65286
7	8.43954	10.7707
8	12.773	7.72952
9	10.7261	10.1437
10	18.0191	12.5255
11	10.9895	12.1344
12	17.568	8.91267
13	16.4256	8.96654
14	9.73746	8.13728
15	14.9075	12.507
16	9.76647	12.3535
17	14.2879	11.7577
18	21.9796	9.77905
19	6.16438	11.4436
20	14.9425	11.9906
21	27.7289	8.75644
22	16.6116	10.2658
23	9.02646	11.8012
24	13.2579	10.3998
25	10.6639	11.1661
26	6.55093	8.1683
27	15.7583	8.28783
28	17.7032	11.7519
29	16.3667	9.82426
30	12.9843	10.2035
31	23.5516	11.7164
32	12.7201	13.5691
33	17.2425	11.2441
34	12.7224	11.1172
35	11.1346	8.96535
36	11.4283	10.8556
37	12.1056	9.68275
38	14.0095	10.4611
39	12.5633	14.6356
40	9.85341	10.058
41	28.4997	11.4183
42	8.37774	10.871
43	11.3263	13.4312
44	14.5226	12.6877
45	9.13417	10.4537
46	9.28387	10.6766
47	10.3425	11.0046
48	15.7421	13.8701
49	14.2396	10.9297
50	17.9798	9.26015
51	18.2632	11.5476
52	11.6601	12.4157
53	10.6506	8.87249
54	31.9673	12.6292
55	9.58411	9.38602
56	20.4319	10.8833
57	16.5252	9.08777
58	20.1867	10.4035
59	13.3347	12.1271
60	10.5607	12.7254
61	7.03583	14.699
62	10.5801	7.59229
63	14.8882	5.99703
64	10.2632	8.80166
65	8.19225	6.24095
66	11.9781	10.7433
67	9.95057	9.86001
68	16.5658	6.41295
69	17.7257	4.5076
70	17.6356	6.94678
71	24.7726	7.52683
72	14.8049	10.4273
73	13.1575	9.32101
74	12.7421	10.3789
75	9.73866	8.86677
76	8.53625	8.11567
77	15.7941	9.65772
78	18.1444	6.64612
79	22.3699	8.94006
80	13.6222	8.20557
81	10.6419	9.95693
82	17.5517	8.95362
83	7.92708	2.79693
84	12.0592	8.32418
85	8.66172	9.31879
86	10.8297	9.62609
87	14.5976	8.58422
88	11.8473	8.63928
89	13.1678	8.84745
90	12.917	6.74897
91	9.12169	8.76956
92	14.1798	8.58768
93	9.69007	8.79492
94	18.9776	9.81455
95	13.469	6.61775
96	11.4909	10.1618
97	8.23533	8.38007
98	12.305	8.41047
99	9.41106	11.0319
100	11.0807	6.71238
101	10.329	4.57873
102	13.7466	10.831
103	9.45739	6.84407
104	12.706	7.88981
105	13.4443	7.68231
106	7.32719	5.8027
107	8.48512	9.46606
108	7.67645	4.91812
109	7.86699	10.0478
110	8.56334	6.64304
111	6.03847	3.78215
112	7.99712	9.27243
113	8.66422	6.56504
114	6.85161	8.72358
115	8.52716	6.46102
116	13.4262	9.01588
117	6.40433	6.36037
118	6.80069	4.66457
119	9.3467	5.23
120	16.0119	5.15231
121	9.48231	7.19783
122	7.51509	2.91908
123	12.053	5.52204
124	8.463	8.27565
125	12.6108	6.8497
126	10.8827	5.29797
127	8.60329	8.48076
128	9.2279	5.51338
129	11.6703	8.94103
130	14.1045	7.59526
131	19.7936
132	16.6373
133	12.6929
134	9.56532
135	8.40855
136	8.79234
137	11.7186
138	11.1198
139	7.07517
140	9.11642
141	11.7594
142	11.1544
143	12.4115
144	9.87997
145	9.19924
146	13.1399
147	9.71158
148	4.10651
149	14.2165
150	9.43353
151	6.00351
152	11.9054
153	14.5291
154	7.9411
155	10.0776
