# Supplementary material for: Mitochondrial calcium uniporter complex controls T-cell-mediated immune responses
Source: EMBO Rep. 2024 Dec 2;26(2):407–42. doi: 10.1038/s44319-024-00313-4 (PMC11772621; doi:10.1038/s44319-024-00313-4)
Supplement: Supplementary file 8 — Source data Fig. 6 [file 44319_2024_313_MOESM8_ESM.zip]

Archive with 12 entries (6 files):
- 6B/
- 6B/Fig 6-Panel B.xlsx
- 6C/
- 6C/Fig 6-Panel C.xlsx
- 6F/
- 6F/Fig 6-Panel F.xlsx
- 6E/
- 6E/Figure 6-panel E.xlsx
- 6G/
- 6G/Fig 6-Panel G.xlsx
- 6D/
- 6D/Figure 6-panel D.xlsx
