# Supplementary material for: Mitochondrial calcium uniporter complex controls T-cell-mediated immune responses
Source: EMBO Rep. 2024 Dec 2;26(2):407–42. doi: 10.1038/s44319-024-00313-4 (PMC11772621; doi:10.1038/s44319-024-00313-4)
Supplement: Supplementary file 8 — Source data Fig. 6 [file 44319_2024_313_MOESM8_ESM.zip › 6B/Fig 6-Panel B.xlsx]

## Sheet: Sheet1
Time (min)	Control	MCUaKD 1	MCUaKD 2	MCUaKD 3
0	0.818389	0.717365	0.643787	0.669009
0.083318	0.805111	0.720971	0.643219	0.668297
0.166654	0.793212	0.728827	0.64888	0.669683
0.249983	0.790069	0.730234	0.649348	0.669277
0.333322	0.787781	0.732302	0.649747	0.676841
0.416663	0.782796	0.735964	0.651493	0.681517
0.500007	0.777198	0.735709	0.654397	0.677793
0.583329	0.782122	0.73925	0.652215	0.675914
0.666646	0.771365	0.73447	0.653427	0.675026
0.749996	0.766259	0.733256	0.648515	0.667708
0.833319	0.769423	0.730477	0.64985	0.667
0.916699	0.767188	0.730744	0.647876	0.656154
1.00001	0.765847	0.72557	0.647498	0.670173
1.08337	0.760513	0.730163	0.64951	0.665303
1.16669	0.762965	0.729002	0.646844	0.661342
1.25002	0.758793	0.726766	0.649662	0.659324
1.33335	0.756056	0.723073	0.646853	0.660944
1.41669	0.755222	0.719453	0.643939	0.655346
1.50002	0.754303	0.719558	0.644295	0.653415
1.58337	0.755663	0.724207	0.645706	0.656287
1.66667	0.753676	0.72019	0.642051	0.653453
1.75001	0.749854	0.713757	0.643846	0.650422
1.83337	0.750499	0.719223	0.64404	0.64844
1.91669	0.747503	0.720136	0.642805	0.644725
2.00002	0.749114	0.714187	0.642651	0.652691
2.08351	0.746945	0.713677	0.64303	0.651487
2.16671	0.746595	0.716097	0.640113	0.654618
2.25004	0.741499	0.712364	0.640444	0.647615
2.33335	0.744638	0.706705	0.641441	0.649582
2.41671	0.744256	0.714443	0.63761	0.651839
2.50004	0.743267	0.715467	0.632131	0.64087
2.58336	0.740412	0.712461	0.634096	0.646428
2.66669	0.741931	0.71272	0.634821	0.657993
2.75004	0.743893	0.711756	0.630413	0.65243
2.83341	0.745897	0.708461	0.632615	0.648479
2.9167	0.742028	0.707089	0.63626	0.647715
3.00004	0.740359	0.707725	0.634203	0.63385
3.08342	0.737709	0.705769	0.633187	0.639385
3.1667	0.736882	0.703161	0.633638	0.653943
3.25006	0.737388	0.701816	0.632377	0.650431
3.33339	0.736797	0.701679	0.629355	0.64595
3.41673	0.738316	0.701372	0.624811	0.640182
3.50007	0.739229	0.696266	0.630685	0.643497
3.5834	0.732317	0.697694	0.630087	0.636268
3.66675	0.731771	0.700662	0.619909	0.634287
3.75007	0.736741	0.698773	0.621783	0.632887
3.83341	0.732653	0.693506	0.620133	0.627573
3.91675	0.732113	0.696557	0.617239	0.637148
4.00007	0.730425	0.697668	0.621337	0.635193
4.0834	0.7281	0.694133	0.618913	0.629975
4.16674	0.720986	0.67601	0.60246	0.628785
4.25007	0.734089	0.681758	0.608758	0.629846
4.33342	0.735225	0.68021	0.603611	0.621877
4.41673	0.729994	0.676382	0.601023	0.616536
4.50009	0.732938	0.669546	0.601699	0.622381
4.58342	0.727609	0.67828	0.600403	0.615509
4.66677	0.726061	0.677299	0.605714	0.61092
4.75007	0.722159	0.674648	0.603964	0.618066
4.83344	0.725077	0.67623	0.60273	0.617274
4.91676	0.729131	0.677662	0.611119	0.627095
5.00009	0.734728	0.681767	0.60997	0.617719
5.08342	0.72512	0.685917	0.616801	0.620456
5.16676	0.729379	0.690821	0.617401	0.635871
5.25011	0.727849	0.693635	0.632324	0.639867
5.33343	0.730582	0.70822	0.653727	0.644451
5.41675	0.735018	0.732782	0.675348	0.656546
5.50012	0.742456	0.758414	0.692995	0.692525
5.58345	0.74128	0.780048	0.741823	0.720344
5.66674	0.757136	0.808277	0.786174	0.748014
5.75011	0.764462	0.828498	0.81705	0.756152
5.83344	0.773431	0.849727	0.831392	0.772073
5.91678	0.791943	0.856674	0.84683	0.784288
6.00008	0.810147	0.858667	0.852892	0.802244
6.08344	0.82452	0.870885	0.85848	0.800609
6.16678	0.852749	0.89785	0.8531	0.796598
6.25013	0.866863	0.904525	0.853981	0.803891
6.33343	0.887311	0.921296	0.860447	0.814773
6.41677	0.912556	0.926247	0.862516	0.816922
6.50012	0.93276	0.918913	0.865789	0.809479
6.58344	0.95185	0.924318	0.872498	0.818266
6.66679	0.964911	0.933276	0.876185	0.82779
6.75013	0.98658	0.943133	0.885091	0.812478
6.83347	1.00192	0.947103	0.882866	0.830606
6.91679	1.02938	0.953586	0.880532	0.836991
7.00014	1.0516	0.951491	0.872788	0.841553
7.08347	1.07336	0.95537	0.869706	0.854135
7.1668	1.10531	0.961046	0.868915	0.852012
7.25012	1.11351	0.958862	0.863756	0.863411
7.33347	1.13727	0.961516	0.857334	0.860286
7.41682	1.15551	0.963525	0.854727	0.873156
7.50015	1.16827	0.960968	0.854926	0.885074
7.58346	1.17251	0.961901	0.850936	0.884197
7.66683	1.18052	0.96189	0.842909	0.875127
7.75015	1.18328	0.955227	0.835945	0.877584
7.83351	1.18433	0.9554	0.832238	0.87992
7.9168	1.18226	0.965868	0.82786	0.885763
8.00015	1.19047	0.965745	0.817617	0.87965
8.08348	1.19793	0.954581	0.816334	0.877426
8.1668	1.20017	0.957777	0.816957	0.886861
8.25014	1.20617	0.954514	0.819126	0.886236
8.33349	1.22125	0.952908	0.808673	0.882615
8.41683	1.21531	0.946101	0.813291	0.883741
8.50014	1.22104	0.943961	0.807354	0.875075
8.58349	1.22101	0.938773	0.801616	0.868964
8.66684	1.22417	0.94348	0.800976	0.866797
8.75019	1.23467	0.940112	0.800931	0.877327
8.83348	1.23216	0.935277	0.798387	0.880612
8.91684	1.24161	0.930809	0.79491	0.876576
9.00015	1.2505	0.934184	0.794609	0.865777
9.08349	1.25587	0.929763	0.789261	0.871856
9.16681	1.25453	0.916756	0.786512	0.862459
9.25016	1.24901	0.925033	0.781609	0.867675
9.33353	1.25485	0.921995	0.786469	0.8688
9.41686	1.26061	0.915913	0.784032	0.880358
9.50018	1.25729	0.912261	0.779051	0.879537
9.58352	1.25818	0.913323	0.779281	0.879345
9.66687	1.25903	0.915815	0.773937	0.872659
9.75018	1.2543	0.91289	0.77484	0.873888
9.8335	1.24305	0.911801	0.771655	0.869056
9.91686	1.24375	0.906417	0.773476	0.868825
10.0002	1.24336	0.90564	0.767184	0.866254
10.0835	1.23655	0.900763	0.766528	0.852374
10.1669	1.23601	0.905118	0.760491	0.858787
10.2502	1.23033	0.90374	0.757539	0.866625
10.3335	1.22543	0.901386	0.75889	0.853076
10.4169	1.22029	0.901238	0.754967	0.850868
10.5002	1.22244	0.898236	0.75149	0.854726
10.5835	1.21975	0.897539	0.749529	0.846848
10.6669	1.22114	0.8898	0.747564	0.840284
10.7502	1.22227	0.890545	0.749595	0.842271
10.8336	1.22833	0.888969	0.749059	0.840834
10.9169	1.23405	0.885166	0.746594	0.852237
11.0002	1.22793	0.886204	0.748099	0.845074
11.0836	1.23318	0.880507	0.744665	0.848052
11.1669	1.23611	0.879179	0.739548	0.839876
11.2502	1.2185	0.878222	0.740197	0.839798
11.3336	1.21383	0.872937	0.734086	0.832643
11.4169	1.20501	0.87068	0.73549	0.839198
11.5002	1.20718	0.886603	0.735483	0.848925
11.5836	1.20073	0.861349	0.732114	0.827804
11.6669	1.19304	0.862387	0.730885	0.836586
11.7502	1.1893	0.858699	0.732275	0.824816
11.8336	1.19103	0.856186	0.727419	0.824803
11.9169	1.18458	0.858394	0.72718	0.83428
12.0002	1.18509	0.853426	0.727875	0.829472
12.0836	1.1766	0.850648	0.725126	0.830687
12.1669	1.1762	0.845533	0.725927	0.828231
12.2502	1.17796	0.844481	0.7271	0.81747
12.3336	1.17166	0.844614	0.733909	0.817426
12.4169	1.17042	0.843583	0.767467	0.826129
12.5002	1.22994	1.14756	1.02572	1.09681
12.5836	1.33029	1.32807	1.19441	1.25696
12.6669	1.35062	1.33457	1.22792	1.25166
12.7503	1.35449	1.3366	1.2471	1.25409
12.8336	1.3523	1.32876	1.25285	1.23778
12.9169	1.33285	1.33103	1.25647	1.19964
13.0003	1.32072	1.30419	1.24023	1.17
13.0836	1.30584	1.2818	1.23556	1.15676
13.1669	1.29429	1.26028	1.23007	1.1402
13.2503	1.27231	1.25097	1.22204	1.13682
13.3337	1.25216	1.24423	1.21436	1.14243
13.4169	1.24866	1.23551	1.21115	1.14272
13.5003	1.23512	1.22626	1.20256	1.13167
13.5836	1.24112	1.22463	1.20256	1.13402
13.6669	1.23421	1.22373	1.20338	1.13141
13.7503	1.23141	1.22342	1.20419	1.12934
13.8336	1.23225	1.2265	1.19881	1.12692
13.9169	1.22271	1.23143	1.19874	1.12161
14.0003	1.22342	1.22606	1.19863	1.11853
14.0836	1.22236	1.22617	1.1931	1.12322
14.167	1.21868	1.21753	1.1884	1.11967
14.2503	1.21804	1.22208	1.19037	1.11307
14.3336	1.21564	1.21482	1.18985	1.11586
14.4169	1.2113	1.21368	1.19047	1.11298
14.5003	1.20944	1.21025	1.18721	1.11836
14.5836	1.21263	1.20717	1.19012	1.1093
14.6669	1.20172	1.20467	1.18788	1.10034
14.7503	1.20741	1.20495	1.17966	1.09518
14.8336	1.20329	1.20735	1.18106	1.08674
14.917	1.19526	1.19792	1.17351	1.0862
15.0003	1.18903	1.19915	1.17469	1.08546
15.0836	1.18802	1.1948	1.16702	1.0778
15.167	1.17969	1.18679	1.17273	1.07187
15.2503	1.17673	1.18573	1.16305	1.06847
15.3336	1.17602	1.18541	1.15941	1.05414
15.417	1.17151	1.18447	1.15667	1.05785
15.5003	1.16901	1.18361	1.15828	1.05301
15.5837	1.1594	1.17447	1.1599	1.04116
15.667	1.16022	1.17685	1.15443	1.03945
15.7503	1.15347	1.16356	1.1514	1.03131
15.8337	1.15233	1.1639	1.14761	1.02021
15.917	1.14107	1.16303	1.14364	1.0265
16.0003	1.1312	1.15951	1.14277	1.01699
16.0837	1.12791	1.15526	1.1386	1.01136
16.167	1.12297	1.14812	1.1387	1.01337
16.2503	1.11645	1.14223	1.14101	1.00748
16.3337	1.10943	1.14219	1.13097	1.00375
16.417	1.10848	1.14019	1.13192	1.00173
16.5004	1.10377	1.13456	1.12742	0.994893
