# Supplementary material for: Mitochondrial calcium uniporter complex controls T-cell-mediated immune responses
Source: EMBO Rep. 2024 Dec 2;26(2):407–42. doi: 10.1038/s44319-024-00313-4 (PMC11772621; doi:10.1038/s44319-024-00313-4)
Supplement: Supplementary file 8 — Source data Fig. 6 [file 44319_2024_313_MOESM8_ESM.zip › 6C/Fig 6-Panel C.xlsx]

## Sheet: Basal mito calcium
Cell #	Control	MCUaKD 1	MCUaKD 2	MCUaKD 3
1	0.823348	0.664556	0.813202	0.599038
2	0.664447	0.630723	0.508635	0.52819
3	0.810191	0.639999	0.493734	0.575728
4	0.684303	0.719677	0.82264	0.718371
5	0.657686	0.533376	0.837823	0.839578
6	0.497222	0.631235	0.650761	0.550993
7	0.709859	0.561054	0.660028	0.45657
8	0.690089	1.01067	0.489062	0.545441
9	0.698633	0.574689	0.833194	0.373476
10	0.716943	0.896096	0.666931	0.695404
11	0.719834	0.56858	0.495776	0.852143
12	0.810444	0.550899	0.662011	0.877552
13	0.844165	0.609693	0.602289	0.549476
14	0.791339	0.54818	0.725083	1.01822
15	0.687706	0.578423	0.644933	0.841614
16	0.547034	0.518414	0.531894	0.593184
17	0.704537	0.572857	0.506175	0.815764
18	0.830972	0.718633	0.696431	0.818231
19	0.572318	0.491363	0.598593	0.509863
20	0.729568	0.510192	0.625776	0.69413
21	0.527717	1.0073	0.533086	0.756821
22	0.428988	0.513076	0.598324	0.762652
23	0.695595	0.418239	0.591337	0.827678
24	0.663399	0.791727	0.716378	0.864688
25	0.655667	0.526649	0.469709	0.694151
26	0.731605	0.382808	0.661098	0.513496
27	0.536811	0.511227	0.72282	0.491942
28	0.784927	0.389901	0.846955	0.765852
29	0.850945	0.477068	0.704984	0.378643
30	0.804894	1.08323	0.726905	0.510301
31	0.793265	0.685643	0.79666	0.475393
32	0.6726	0.699044	0.686239	0.437746
33	0.988452	0.861339	0.745295
34	0.601892	0.648224	0.728585
35	0.801487	1.14556	0.516779
36	0.634851	0.562886	0.570772
37	0.636842	0.694502	0.614832
38	0.569666	0.722823	0.620823
39	0.931273	0.9956	0.640422
40	0.71611	0.614811	0.666532
41	1.00191	0.567335	0.624927
42	0.592726	0.683464	0.586034
43	0.728236	0.623201	0.476762
44	0.678132	0.593611	0.574048
45	0.643677	0.657816	0.664524
46	1.07722	0.841234	0.651488
47	0.846665	0.514873	0.531858
48	1.12694	0.663134	0.575661
49	0.727179	0.614936	0.499748
50	0.912604	0.550725	0.726735
51	0.684559	0.581187	0.714449
52	0.760087	0.723372
53	0.85126	0.673139
54	0.632078	0.65077
55	0.777201	0.673205
56	0.726182	1.2911
57	0.610889	0.815085
58	0.445505	0.647923
59	0.843253	1.14421
60	1.10048	1.0921
61	1.17414	0.919513
62	0.96105	0.826085
63	0.864497	0.702062
64	0.819346	0.794273
65	0.712751	0.880431
66	0.758837	0.608749
67	0.623917	0.970443
68	0.647712	1.00287
69	1.12271	1.07115
70	0.770017	1.04867
71	0.956447	0.637448
72	0.826472	0.733624
73		1.01359
74		0.834501
75		0.834175
76		0.611327
77		0.742789
78		0.932985
79		0.664497
80		0.756646
81		0.575542
82		0.753179

## Sheet: Mito calcium uptake after TCRst
Cell #	Control	MCUaKD 1	MCUaKD 2	MCUaKD 3
1	0.785599	0.0868	0.56504	0.463436
2	0.721868	0.603869	0.633856	0.459263
3	0.83227	0.028677	0.506434	0.450578
4	0.900469	0.134461	0.325341	0.258007
5	0.413484	0.715926	0.643572	0.433457
6	0.757488	0.382058	0.679305	0.826178
7	0.369716	0.115175	0.719974	0.953792
8	0.719035	0.284613	0.575935	0.735584
9	1.12717	0.081692	0.590351	0.485937
10	0.56314	0.826689	0.080612	0.377997
11	0.738272	0.629439	0.101695	0.137337
12	0.777975	0.614146	0.909321	0.037511
13	0.904946	0.180522	0.657453	0.240103
14	1.06782	0.72014	0.346454	0.103273
15	0.37583	0.261846	0.081397	0.237705
16	0.654038	0.514699	0.488391	0.249237
17	1.08036	0.041774	0.035159	0.606858
18	0.554856	0.674266	0.382568	0.031209
19	1.08093	0.029924	0.595648	0.17542
20	0.365355	0.114394	0.60372	0.209474
21	0.596771	0.071926	0.441501	0.058861
22	0.915458	0.631234	0.813951	0.012734
23	0.32985	0.035553	0.129006	0.179099
24	0.483607	0.208067	0.11557	0.040839
25	0.606874	0.336906	0.085883	0.004004
26	0.724626	0.016784	0.580664	0.283396
27	0.970217	0.597297	0.315261	0.041116
28	0.474401	0.780025	0.166383	0.185636
29	0.459602	0.459371	0.236208
30	0.59868	0.715146	0.045675
31	1.30756	0.457351	0.042952
32	0.697935	0.669811	0.008454
33	0.226455	0.491073	0.039942
34	0.42359	0.92203	0.032853
35	1.08802	0.801902	0.029572
36	0.328133	0.595112	0.065542
37	1.10489	0.866553	0.0349
38	0.411062	0.773237	0.210374
39	0.954579	0.756107	0.006186
40	0.87974	0.383809	0.062117
41	0.57888	0.414044	0.001487
42	0.509271	0.337209	0.105383
43	0.471985	0.488145	0.031174
44	0.357513	0.527037	0.060587
45	0.08588	0.648641	0.064572
46	0.095953	0.106309	0.094782
47	0.01582	0.431023	0.061327
48	0.086982	0.657411
49	0.227361	0.6641
50	0.468033	0.584875
51	0.283577	0.275561
52	0.599289	0.59762
53	0.369032	0.450755
54	0.450474	0.002873
55	0.325489	0.102415
56	0.271759	0.069136
57	0.632738	0.026116
58	0.310475	0.009797
59	0.138913	0.001774
60	0.555332	0.058137
61	0.400523	0.018099
62	0.14243	0.001751
63	0.300371
64	0.318971
65	0.382251
66	0.07733
67	0.360108
68	0.002917
69	0.679527
70
71
72
73
74
75
76
77
78
79
80
81
82
