# Supplementary material for: Mitochondrial calcium uniporter complex controls T-cell-mediated immune responses
Source: EMBO Rep. 2024 Dec 2;26(2):407–42. doi: 10.1038/s44319-024-00313-4 (PMC11772621; doi:10.1038/s44319-024-00313-4)
Supplement: Supplementary file 8 — Source data Fig. 6 [file 44319_2024_313_MOESM8_ESM.zip › 6F/Fig 6-Panel F.xlsx]

## Sheet: Sheet1
	Control	MCUaKD 1
repeat 1	3557.7	1169.98
repeat 2	3092.59	2471.42
repeat 3	2415.64	1765.03
repeat 4	3118.04	2419.71
