# Supplementary material for: Mitochondrial calcium uniporter complex controls T-cell-mediated immune responses
Source: EMBO Rep. 2024 Dec 2;26(2):407–42. doi: 10.1038/s44319-024-00313-4 (PMC11772621; doi:10.1038/s44319-024-00313-4)
Supplement: Supplementary file 8 — Source data Fig. 6 [file 44319_2024_313_MOESM8_ESM.zip › 6E/Figure 6-panel E.xlsx]

## Sheet: Basal OCR
	Control	MCUaKD 1					Technical replicates
repeat 1	527.906	401.116						Control	MCUaKD 1
repeat 2	190.43	166.968					1	431.843	511.882
repeat 3	154.541	119.953					2	529.619	557.739
							3	509.627	439.386
							4	493.7	392.059
							5	447.69	354.89
							6	534.278	399.563
							7	516.618	385.874
							8	185.649	392.156
							9	162.767	276.172
							10	188.994	326.091
							11	196.631	376.46
							12	212.37	148.293
							13	181.52	178.366
							14	222.846	160.008
							15	225.989	199.988
							16	170.558	173.938
							17	156.975	202.558
							18	171.995	173.262
							19	135.742	178.002
							20	182.653	174.272
							21	144.399	97.6482
							22	135.97	150.309
							23	154.773	109.771
							24	157.539	106.287
							25	135.93	109.253
							26	166.511	151.395
							27	154.994	82.0052
							28	136.979	134.934
							29	155.185	133.09
							30	180.275	84.825
							31	149.606	139.352
							32	155.479	134.206
							33	146.432	126.961
							34	204.208	97.9965
							35	152.606	99.2845
							36	154.586	115.832
							37	124.808	165.093
							38	144.689	90.0378
							39		150.446
							40		132.253
							41		129.019
							42		107.01

## Sheet: Maximal OCR
	Control	MCUaKD 1					Technical replicates
repeat 1	1202.96	849.238						Control	MCUaKD 1
repeat 2	283.107	212.156					1	1401.94	931.017
repeat 3	449.525	432.934					2	1605.5	1103.23
							3	980.753	572.087
							4	1315.08	700.603
							5	1778.57	623.014
							6	1222.06	794.042
							7	984.083	796.691
							8	1208.16	1368.52
							9	868.723	590.87
							10	664.772	1198.73
							11	251.489	662.821
							12	294.123	188.843
							13	288.271	169.469
							14	242.944	219.609
							15	291.576	210.67
							16	332.544	246.512
							17	328.466	277.495
							18	308.697	248.282
							19	257.509	298.471
							20	235.447	206.109
							21	467.441	125.681
							22	438.198	142.572
							23	464.03	450.644
							24	451.81	369.626
							25	464.295	360.796
							26	406.751	631.12
							27	604.767	376.313
							28	535.68	433.838
							29	496.997	489.12
							30	495.865	452.162
							31	436.704	527.462
							32	387.759	337.259
							33	461.552	421.65
							34	518.447	332.415
							35	408.91	573.485
							36	364.071	375.909
							37	425.928	602.581
							38	383.108	289.718
							39	503.65	439.996
							40	326.216	416.157
							41	397.842	447.818
							42		330.607
