# Supplementary material for: Mitochondrial calcium uniporter complex controls T-cell-mediated immune responses
Source: EMBO Rep. 2024 Dec 2;26(2):407–42. doi: 10.1038/s44319-024-00313-4 (PMC11772621; doi:10.1038/s44319-024-00313-4)
Supplement: Supplementary file 8 — Source data Fig. 6 [file 44319_2024_313_MOESM8_ESM.zip › 6G/Fig 6-Panel G.xlsx]

## Sheet: Sheet1
Total number of cells x 10^5
	Control	MCUaKD 1
Repeat 1	2.55667	1.31
Repeat 2	1.88667	1.163
Repeat 3	2.015	1.405
