# Supplementary material for: Mitochondrial calcium uniporter complex controls T-cell-mediated immune responses
Source: EMBO Rep. 2024 Dec 2;26(2):407–42. doi: 10.1038/s44319-024-00313-4 (PMC11772621; doi:10.1038/s44319-024-00313-4)
Supplement: Supplementary file 8 — Source data Fig. 6 [file 44319_2024_313_MOESM8_ESM.zip › 6D/Figure 6-panel D.xlsx]

## Sheet: Mean
Time (min)	Control				MCUaKD 1
	Mean	SEM	n		Mean	SEM	n
0	263.359	37.1414	3		208.392	28.0637	3
8.00124	251.386	36.6317	3		204.188	27.293	3
14.559	248.332	35.7757	3		205.132	26.189	3
21.2097	131.546	11.0694	3		101.085	7.33566	3
27.7641	133.709	9.26848	3		112.887	7.8273	3
34.3191	128.833	9.33547	3		109.937	7.89453	3
40.9693	633.126	104.119	3		507.645	62.9516	3
47.5301	579.082	85.035	3		467.203	56.098	3
54.0946	565.894	78.5064	3		477.581	62.6754	3
60.7465	88.6192	9.44324	3		78.6756	8.1399	3
67.2296	92.8744	8.11733	3		85.6551	6.77065	3
73.7999	90.2153	8.28429	3		83.1696	6.54803	3

## Sheet: Assay-Biological repeats
	Repeat 1		Repeat 2		Repeat 3
Time	Control	MCUa KD 1	Control	MCUa KD 1	Control	MCUa KD 1
0	540.737	409.62	194.589	171.703	270.636	313.704
8.00124	526.482	400.669	183.948	164.075	258.35	274.981
14.559	516.5	393.058	183.256	165.125	235.701	248.526
21.2097	202.441	117.598	98.8631	80.2445	160.742	141.362
27.7641	191.36	118.487	102.902	92.8626	156.211	136.457
34.3191	187.449	116.199	103.372	93.1214	154.982	132.164
40.9693	1313.06	860.626	248.454	201.22	633.81	674.144
47.5301	1168.91	813.232	281.224	214.962	612.175	602.66
54.0946	1126.93	873.857	294.835	220.285	593.293	563.125
60.7465	141.173	91.6878	95.438	80.6004	96.4703	81.1686
67.2296	140.204	96.1751	96.749	84.5593	92.9681	76.5396
73.7999	141.371	96.553	90.2242	79.2714	88.4467	78.0515
