# Supplementary material for: Mitochondrial calcium uniporter complex controls T-cell-mediated immune responses
Source: EMBO Rep. 2024 Dec 2;26(2):407–42. doi: 10.1038/s44319-024-00313-4 (PMC11772621; doi:10.1038/s44319-024-00313-4)
Supplement: Supplementary file 9 — Source data Fig. 7 [file 44319_2024_313_MOESM9_ESM.zip]

Archive with 20 entries (10 files):
- 7I/
- 7I/Fig. 7-Panel I.xlsx
- 7K/
- 7K/Fig. 7-Panel K.xlsx
- 7A/
- 7A/Fig 7-Panel A.xlsx
- 7D/
- 7D/Fig. 7-Panel D.xlsx
- 7B/
- 7B/Fig 7-Panel B.xlsx
- 7F/
- 7F/Fig. 7-Panel F.xlsx
- 7E/
- 7E/Fig. 7-Panel E.xlsx
- 7H/
- 7H/Fig. 7-Panel H.xlsx
- 7G/
- 7G/Fig. 7-Panel G.xlsx
- 7J/
- 7J/Fig. 7-Panel J.xlsx
