# Supplementary material for: Mitochondrial calcium uniporter complex controls T-cell-mediated immune responses
Source: EMBO Rep. 2024 Dec 2;26(2):407–42. doi: 10.1038/s44319-024-00313-4 (PMC11772621; doi:10.1038/s44319-024-00313-4)
Supplement: Supplementary file 9 — Source data Fig. 7 [file 44319_2024_313_MOESM9_ESM.zip › 7I/Fig. 7-Panel I.xlsx]

## Sheet: LN
Log2 Ratio (Control/sgMCUaKD 2)
	Day 1	Day 2	Day 3
animal 1	1.3	1.72599	2.37042
animal 2	1.50443	1.93976	2.35759
animal 3	1.47911	1.92918	2.62768
