# Supplementary material for: Mitochondrial calcium uniporter complex controls T-cell-mediated immune responses
Source: EMBO Rep. 2024 Dec 2;26(2):407–42. doi: 10.1038/s44319-024-00313-4 (PMC11772621; doi:10.1038/s44319-024-00313-4)
Supplement: Supplementary file 9 — Source data Fig. 7 [file 44319_2024_313_MOESM9_ESM.zip › 7A/Fig 7-Panel A.xlsx]

## Sheet: Sheet1
Day	Control				MCUaKD 1				MCUaKD 2
0	0	0	0	0	0	0	0		0	0	0
1	0	0	0	0	0	0	0		0	0	0
2	0	0	0	0	0	0	0		0	0	0
3	0	0	0	0.5	0	0	0		0	0	0
3.5	0	0.25	0	1	0	0	0		0	0	0
4	1.5	1.75	0.5	2.25	0.25	0	0		0	0	0
4.3	2	2	1.25	2.25	0.5	0.25	0.5		0	0	0
5	1.75	2.25	1.75	2.25	0.5	0.5	1.25		0	1.25	0
6	1.25	1.75	1.25	1.5	0.75	0.5	1		0	1	0
7	1.25	1.25	0.5	1	0.25	0.25	0.5		0	1	0
8	0.5	0.75	0.5	0.5	0	0.25	0		0	0.5	0
9	0	0.5	0.25	0.5	0	0	0		0	0.25	0
10	0	0	0	0.25	0	0	0		0	0	0
