# Supplementary material for: Mitochondrial calcium uniporter complex controls T-cell-mediated immune responses
Source: EMBO Rep. 2024 Dec 2;26(2):407–42. doi: 10.1038/s44319-024-00313-4 (PMC11772621; doi:10.1038/s44319-024-00313-4)
Supplement: Supplementary file 9 — Source data Fig. 7 [file 44319_2024_313_MOESM9_ESM.zip › 7D/Fig. 7-Panel D.xlsx]

## Sheet: Lung T-cell numb
	Control			sgMCUaKD 2
	animal 1	animal 2	animal 3	animal 1	animal 2	animal 3
Day 1	182.17	344.416	137.998	115.584	206.65	79.3487
Day 2	14721.6	5881.26	3937.13	7673.26	3114.53	2227.4
Day 3
