# Supplementary material for: Mitochondrial calcium uniporter complex controls T-cell-mediated immune responses
Source: EMBO Rep. 2024 Dec 2;26(2):407–42. doi: 10.1038/s44319-024-00313-4 (PMC11772621; doi:10.1038/s44319-024-00313-4)
Supplement: Supplementary file 9 — Source data Fig. 7 [file 44319_2024_313_MOESM9_ESM.zip › 7B/Fig 7-Panel B.xlsx]

## Sheet: Max EAE score
#	Control	MCUaKD 1	MCUaKD 2
animal 1	2	0.75	0
animal 2	2.25	0.5	1.25
animal 3	1.75	1.25	0
animal 4	2.25

## Sheet: AUC
#	Control	MCUaKD 1	MCUaKD 2
animal 1	6.0875	1.775	0
animal 2	7.9875	1.55	3.8125
animal 3	4.8125	2.8125	0
animal 4	8.625
