# Supplementary material for: Mitochondrial calcium uniporter complex controls T-cell-mediated immune responses
Source: EMBO Rep. 2024 Dec 2;26(2):407–42. doi: 10.1038/s44319-024-00313-4 (PMC11772621; doi:10.1038/s44319-024-00313-4)
Supplement: Supplementary file 9 — Source data Fig. 7 [file 44319_2024_313_MOESM9_ESM.zip › 7F/Fig. 7-Panel F.xlsx]

## Sheet: Blood T-cell numb
	Control			sgMCUaKD 2
	animal 1	animal 2	animal 3	animal 1	animal 2	animal 3
Day 1	1122	450.857	462	1574	620.571	891.6
Day 2	864	3366	766.909	810.545	2578.8	591.273
Day 3	4108.8	6616	9114	2263.2	3542.22	4787
