# Supplementary material for: Mitochondrial calcium uniporter complex controls T-cell-mediated immune responses
Source: EMBO Rep. 2024 Dec 2;26(2):407–42. doi: 10.1038/s44319-024-00313-4 (PMC11772621; doi:10.1038/s44319-024-00313-4)
Supplement: Supplementary file 9 — Source data Fig. 7 [file 44319_2024_313_MOESM9_ESM.zip › 7E/Fig. 7-Panel E.xlsx]

## Sheet: LN T-cell numb
	Control			sgMCUaKD 2
	animal 1	animal 2	animal 3	animal 1	animal 2	animal 3
Day 1	6842.11	797834	262219	5263.16	530323	177281
Day 2	1.16282e+06	401531	134850	673714	207000	69900
Day 3	1598040	798214	1350840	674160	338571	514080
