# Supplementary material for: Mitochondrial calcium uniporter complex controls T-cell-mediated immune responses
Source: EMBO Rep. 2024 Dec 2;26(2):407–42. doi: 10.1038/s44319-024-00313-4 (PMC11772621; doi:10.1038/s44319-024-00313-4)
Supplement: Supplementary file 9 — Source data Fig. 7 [file 44319_2024_313_MOESM9_ESM.zip › 7H/Fig. 7-Panel H.xlsx]

## Sheet: Lung
Log2 Ratio (Control/sgMCUaKD 2)
	Day 1	Day 2	Day 3
animal 1	1.57609	1.91855
animal 2	1.66667	1.88833
animal 3	1.73913	1.76759
