# Supplementary material for: Mitochondrial calcium uniporter complex controls T-cell-mediated immune responses
Source: EMBO Rep. 2024 Dec 2;26(2):407–42. doi: 10.1038/s44319-024-00313-4 (PMC11772621; doi:10.1038/s44319-024-00313-4)
Supplement: Supplementary file 9 — Source data Fig. 7 [file 44319_2024_313_MOESM9_ESM.zip › 7G/Fig. 7-Panel G.xlsx]

## Sheet: Brain Cortex T-cell numb
	Control			sgMCUaKD 2
	animal 1	animal 2	animal 3	animal 1	animal 2	animal 3
Day 1
Day 2	460.145	642.726	21.8579	226.449	355.433	12.7505
Day 3	159617	135320	217960	70887	57712.4	90123.4
