# Supplementary material for: Mitochondrial calcium uniporter complex controls T-cell-mediated immune responses
Source: EMBO Rep. 2024 Dec 2;26(2):407–42. doi: 10.1038/s44319-024-00313-4 (PMC11772621; doi:10.1038/s44319-024-00313-4)
Supplement: Supplementary file 10 — Appendix and EV Figures Source Data [file 44319_2024_313_MOESM10_ESM.zip]

Archive with 2 entries (2 files):
- Original Blot images_raw data-Appendix and EV figures.pptx
- Appendix Figure S3-F Immunoblot original images.pptx
